# Supplementary material for: Systems Biomedicine of Rabies Delineates the Affected Signaling Pathways
Source: Front Microbiol. 2016 Nov 7;7:1688. doi: 10.3389/fmicb.2016.01688 (PMC5098112; doi:10.3389/fmicb.2016.01688)
Supplement: Supplementary Table 1 — The selected datasets for rabies data integration. [file Table1.XLSX]

## Sheet: Supplementary File 1
The selected datasets for rabies data integration
Study No.		1	2	3	4	5	6	7	8	9
GEO Accession No		GSE35707	GSE35706	GSE35684	GSE30577	GSE26271	GSE26270	GSE26269	GSE38970	GSE38975
PMID No. (*)		NA	NA	NA	22116324	NA	22015383	22015383	NA	NA
Organism		Mus musculus	Mus musculus	Mus musculus	Mus musculus	Mus musculus	Mus musculus	Mus musculus	Mus musculus	Mus musculus
Tissue		Microglial cell	Microglial cell	Microglial cell	Brain & Spinal	Brain	Brain	Brain	Brain	Brain
Sample No		28	16	12	24	27	18	9	4	4
Virus		CVS-11	CVS-11	CVS-11	CVS-11	FJDRV and ERA	FJDRV and ERA	FJDRV and ERA	RABV-Cre	RABV-Cre
Total Probe No		26423 + 1190	1190	26423	41282	29922 + 756	29922	756	35557	35557
Type and Platform	Expression profiling by array	Phalanx Mouse OneArray® v2	-	Phalanx Mouse OneArray® v2	Agilent-014868 Whole Mouse Genome Microarray 4x44K G4122F	Phalanx Mouse OneArray	Phalanx Mouse OneArray	-	Affymetrix Mouse Gene 1.0 ST Array	Affymetrix Mouse Gene 1.0 ST Array
	Non-coding RNA profiling by array	LC_MRA-1002_miRMouse_18	LC_MRA-1002_miRMouse_18	-	-	LC_MRA-1002_miRMouse_15	-	LC_MRA-1002_miRMouse_15	-	-
