# Supplementary material for: Systems Biomedicine of Rabies Delineates the Affected Signaling Pathways
Source: Front Microbiol. 2016 Nov 7;7:1688. doi: 10.3389/fmicb.2016.01688 (PMC5098112; doi:10.3389/fmicb.2016.01688)
Supplement: Supplementary Table 2 — The gene ontology enrichment analysis of differentially expressed and central (degree and betweenness) genes in SHIDEG-PPIN. [file Table2.xlsx]

## Sheet: BP1
GO_Biological_Process_2015_Betw_Down
Term	Overlap	P-value	Adjusted P-value	Z-score	Combined Score	Genes
cellular response to organonitrogen compound (GO:0071417)	7/411	9.20548e-08	2.91765e-05	-2.56329	26.7662	GNG2;PIK3CA;CRH;GAB1;GRB2;PIK3R1;WNT1
cellular response to nitrogen compound (GO:1901699)	7/438	1.41183e-07	2.91765e-05	-2.55382	26.6673	GNG2;PIK3CA;CRH;GAB1;GRB2;PIK3R1;WNT1
cellular response to hormone stimulus (GO:0032870)	7/462	2.01971e-07	2.91765e-05	-2.49599	26.0635	GNG2;PIK3CA;CRH;GAB1;GRB2;PIK3R1;WNT1
response to peptide (GO:1901652)	7/384	5.82648e-08	2.91765e-05	-2.44979	25.581	GNG2;PIK3CA;GAB1;GRB2;PIK3R1;WNT1;MAPK14
cellular response to peptide (GO:1901653)	6/273	2.27645e-07	2.91765e-05	-2.44468	25.5277	GNG2;PIK3CA;GAB1;GRB2;PIK3R1;WNT1
cellular response to peptide hormone stimulus (GO:0071375)	6/261	1.75587e-07	2.91765e-05	-2.44415	25.5222	GNG2;PIK3CA;GAB1;GRB2;PIK3R1;WNT1
response to peptide hormone (GO:0043434)	6/364	1.19383e-06	0.000131151	-2.42787	21.7031	GNG2;PIK3CA;GAB1;GRB2;PIK3R1;WNT1
Fc-epsilon receptor signaling pathway (GO:0038095)	4/295	0.000214329	0.00568342	-3.82991	19.8014	PIK3CA;GAB1;GRB2;PIK3R1
platelet activation (GO:0030168)	5/205	1.74749e-06	0.000167978	-2.2391	19.4616	GNG2;PIK3CA;GRB2;PIK3R1;MAPK14
leukocyte migration (GO:0050900)	5/226	2.79196e-06	0.000238557	-2.25038	18.7702	CXCL10;PIK3CA;OLR1;GRB2;PIK3R1
neurotrophin TRK receptor signaling pathway (GO:0048011)	5/274	7.0281e-06	0.000413755	-2.40196	18.7118	PIK3CA;GAB1;GRB2;PIK3R1;MAPK14
neurotrophin signaling pathway (GO:0038179)	5/278	7.5326e-06	0.000413755	-2.39909	18.6894	PIK3CA;GAB1;GRB2;PIK3R1;MAPK14
blood coagulation (GO:0007596)	6/472	5.27741e-06	0.000363411	-2.35894	18.6827	GNG2;PIK3CA;OLR1;GRB2;PIK3R1;MAPK14
coagulation (GO:0050817)	6/472	5.27741e-06	0.000363411	-2.35634	18.6622	GNG2;PIK3CA;OLR1;GRB2;PIK3R1;MAPK14
hemostasis (GO:0007599)	6/478	5.67092e-06	0.000363411	-2.35272	18.6335	GNG2;PIK3CA;OLR1;GRB2;PIK3R1;MAPK14
Fc receptor signaling pathway (GO:0038093)	4/352	0.000417042	0.009163	-3.67656	17.2526	PIK3CA;GAB1;GRB2;PIK3R1
phosphatidylinositol-mediated signaling (GO:0048015)	4/136	1.11113e-05	0.000534037	-2.28929	17.2499	PIK3CA;GAB1;GRB2;PIK3R1
inositol lipid-mediated signaling (GO:0048017)	4/136	1.11113e-05	0.000534037	-2.2866	17.2296	PIK3CA;GAB1;GRB2;PIK3R1
insulin receptor signaling pathway (GO:0008286)	4/148	1.53777e-05	0.000695615	-2.27478	16.5392	PIK3CA;GAB1;GRB2;PIK3R1
fibroblast growth factor receptor signaling pathway (GO:0008543)	4/163	2.22797e-05	0.000951837	-2.30373	16.0273	PIK3CA;GAB1;GRB2;PIK3R1
positive regulation of circadian rhythm (GO:0042753)	2016-02-15	0.000138816	0.00395367	-2.78183	15.3922	FBXW11;CRH
Fc-gamma receptor signaling pathway involved in phagocytosis (GO:0038096)	3/203	0.00118465	0.0184761	-3.83601	15.3106	PIK3CA;GRB2;PIK3R1
cellular response to fibroblast growth factor stimulus (GO:0044344)	4/183	3.47308e-05	0.00140568	-2.33035	15.3039	PIK3CA;GAB1;GRB2;PIK3R1
Fc-gamma receptor signaling pathway (GO:0038094)	3/203	0.00118465	0.0184761	-3.83235	15.296	PIK3CA;GRB2;PIK3R1
immune response-regulating cell surface receptor signaling pathway involved in phagocytosis (GO:0002433)	3/203	0.00118465	0.0184761	-3.8281	15.279	PIK3CA;GRB2;PIK3R1
response to fibroblast growth factor (GO:0071774)	4/187	3.77311e-05	0.00145076	-2.33182	15.24	PIK3CA;GAB1;GRB2;PIK3R1
Fc receptor mediated stimulatory signaling pathway (GO:0002431)	3/204	0.00120131	0.0184761	-3.8109	15.2103	PIK3CA;GRB2;PIK3R1
ERBB signaling pathway (GO:0038127)	4/196	4.51733e-05	0.00151036	-2.3174	15.0525	PIK3CA;GAB1;GRB2;PIK3R1
cellular response to insulin stimulus (GO:0032869)	4/195	4.42973e-05	0.00151036	-2.31672	15.048	PIK3CA;GAB1;GRB2;PIK3R1
epidermal growth factor receptor signaling pathway (GO:0007173)	4/193	4.25828e-05	0.00151036	-2.31401	15.0304	PIK3CA;GAB1;GRB2;PIK3R1
immune response-activating signal transduction (GO:0002757)	4/440	0.000958313	0.0169343	-3.47037	14.1536	PIK3CA;GRB2;PIK3R1;MAPK14
immune response-regulating cell surface receptor signaling pathway (GO:0002768)	4/444	0.000990955	0.0169343	-3.44367	14.0447	PIK3CA;GAB1;GRB2;PIK3R1
T cell costimulation (GO:0031295)	1976-03-01	7.06962e-05	0.00225792	-2.21966	13.5251	PIK3CA;GRB2;PIK3R1
lymphocyte costimulation (GO:0031294)	1977-03-01	7.34043e-05	0.00225792	-2.21906	13.5214	PIK3CA;GRB2;PIK3R1
response to insulin (GO:0032868)	4/246	0.000107565	0.00318144	-2.31796	13.3293	PIK3CA;GAB1;GRB2;PIK3R1
activation of immune response (GO:0002253)	4/487	0.00139346	0.0210112	-3.30754	12.776	PIK3CA;GRB2;PIK3R1;MAPK14
cellular response to lipid (GO:0071396)	4/315	0.000274601	0.00703893	-2.46038	12.1944	CXCL10;GNG2;CRH;MAPK14
cellular response to ketone (GO:1901655)	2016-02-29	0.000470611	0.0100528	-2.54353	11.7	GNG2;CRH
signal transduction in response to DNA damage (GO:0042770)	3/106	0.000184158	0.00505778	-2.20144	11.6387	GRB2;WNT1;MAPK14
positive regulation of homeostatic process (GO:0032846)	3/130	0.000331185	0.00771762	-2.217	10.7841	CXCL10;CRH;MAPK14
immune response-activating cell surface receptor signaling pathway (GO:0002429)	3/324	0.00441305	0.0471338	-3.52065	10.7547	PIK3CA;GRB2;PIK3R1
cellular response to radiation (GO:0071478)	3/126	0.000302744	0.00744246	-2.16126	10.5914	GRB2;PIK3R1;MAPK14
response to ionizing radiation (GO:0010212)	3/127	0.000309699	0.00744246	-2.13213	10.4486	CXCL10;GRB2;MAPK14
phosphatidylinositol phosphorylation (GO:0046854)	1934-02-01	0.00063567	0.0132116	-2.41224	10.4369	PIK3CA;PIK3R1
lipid modification (GO:0030258)	3/134	0.000361302	0.00817179	-2.09696	10.0802	PIK3CA;PIK3R1;MAPK14
response to radiation (GO:0009314)	4/442	0.000974537	0.0169343	-2.34878	9.57931	CXCL10;GRB2;PIK3R1;MAPK14
blood circulation (GO:0008015)	1940-02-01	0.000865593	0.016641	-2.33663	9.57058	CXCL10;OLR1
lipid phosphorylation (GO:0046834)	1939-02-01	0.000824874	0.0162648	-2.3129	9.52627	PIK3CA;PIK3R1
positive regulation of reactive oxygen species metabolic process (GO:2000379)	1938-02-01	0.000785113	0.0158882	-2.23877	9.27337	GRB2;MAPK14
positive regulation of T cell activation (GO:0050870)	3/189	0.000966652	0.0169343	-2.23513	9.11579	PIK3CA;GRB2;PIK3R1
negative regulation of cell-substrate adhesion (GO:0010812)	1942-02-01	0.000949893	0.0169343	-2.17742	8.88042	PIK3R1;WNT1
cellular response to ionizing radiation (GO:0071479)	1945-02-01	0.00108348	0.0181129	-2.12341	8.51729	GRB2;MAPK14
cellular response to abiotic stimulus (GO:0071214)	3/232	0.00172987	0.0255821	-2.27304	8.33267	GRB2;PIK3R1;MAPK14
positive regulation of lymphocyte activation (GO:0051251)	3/243	0.00197171	0.0280786	-2.30788	8.24548	PIK3CA;GRB2;PIK3R1
Wnt signaling pathway (GO:0016055)	3/234	0.00177236	0.025716	-2.20355	8.0664	FRAT2;FBXW11;WNT1
regulation of T cell activation (GO:0050863)	3/259	0.00235978	0.0324048	-2.31768	7.94838	PIK3CA;GRB2;PIK3R1
positive regulation of leukocyte activation (GO:0002696)	3/262	0.00243746	0.0328843	-2.30496	7.87089	PIK3CA;GRB2;PIK3R1
leukocyte differentiation (GO:0002521)	3/251	0.00216027	0.0302045	-2.21497	7.75188	PIK3R1;WNT1;MAPK14
positive regulation of cell activation (GO:0050867)	3/272	0.00270788	0.0352943	-2.29658	7.67984	PIK3CA;GRB2;PIK3R1
positive regulation of cell migration (GO:0030335)	3/280	0.00293716	0.0372376	-2.33327	7.67748	CXCL10;PIK3R1;MAPK14
positive regulation of cell motility (GO:2000147)	3/287	0.00314738	0.0384181	-2.32731	7.58524	CXCL10;PIK3R1;MAPK14
positive regulation of cellular component movement (GO:0051272)	3/296	0.00343109	0.0399774	-2.33661	7.52258	CXCL10;PIK3R1;MAPK14
positive regulation of locomotion (GO:0040017)	3/304	0.00369614	0.041799	-2.30821	7.3283	CXCL10;PIK3R1;MAPK14
regulation of homeostatic process (GO:0032844)	3/314	0.00404479	0.0450789	-2.28591	7.08483	CXCL10;CRH;MAPK14
regulation of circadian rhythm (GO:0042752)	1976-02-01	0.00295383	0.0372376	-2.11541	6.96063	FBXW11;CRH
positive regulation of cAMP metabolic process (GO:0030816)	1972-02-01	0.00266322	0.0352943	-2.06117	6.89264	CXCL10;CRH
regulation of lymphocyte activation (GO:0051249)	3/344	0.00520973	0.0534171	-2.3115	6.77182	PIK3CA;GRB2;PIK3R1
phosphatidylinositol biosynthetic process (GO:0006661)	1981-02-01	0.00333715	0.0394811	-2.06724	6.68119	PIK3CA;PIK3R1
axis specification (GO:0009798)	1978-02-01	0.00310449	0.0384181	-2.01217	6.55812	WNT1;AURKA
ubiquitin-dependent protein catabolic process (GO:0006511)	3/355	0.00568286	0.0560271	-2.2622	6.51948	FBXW11;WNT1;AURKA
peptidyl-serine phosphorylation (GO:0018105)	1984-02-01	0.00357776	0.0410642	-2.0414	6.5174	MAPK14;AURKA
regulation of reactive oxygen species metabolic process (GO:2000377)	1981-02-01	0.00333715	0.0394811	-2.01631	6.51657	GRB2;MAPK14
positive regulation of calcium ion transport (GO:0051928)	1991-02-01	0.00416988	0.0451639	-2.09749	6.49688	CXCL10;CRH
modification-dependent protein catabolic process (GO:0019941)	3/364	0.00608878	0.0585284	-2.26107	6.41747	FBXW11;WNT1;AURKA
modification-dependent macromolecule catabolic process (GO:0043632)	3/368	0.00627468	0.0591262	-2.26416	6.40323	FBXW11;WNT1;AURKA
positive regulation of cyclic nucleotide metabolic process (GO:0030801)	1991-02-01	0.00416988	0.0451639	-2.0569	6.37118	CXCL10;CRH
regulation of intracellular transport (GO:0032386)	3/394	0.00756693	0.0660116	-2.34303	6.36818	CXCL10;FBXW11;MAPK14
regulation of leukocyte activation (GO:0002694)	3/390	0.00735856	0.0655005	-2.30624	6.28612	PIK3CA;GRB2;PIK3R1
positive regulation of behavior (GO:0048520)	2/107	0.0056819	0.0560271	-2.15097	6.19892	CXCL10;CRH
peptidyl-serine modification (GO:0018209)	1997-02-01	0.00471124	0.0496293	-2.05388	6.16817	MAPK14;AURKA
regulation of establishment of protein localization (GO:0070201)	3/442	0.010346	0.0677347	-2.2908	6.16719	FBXW11;PIK3R1;MAPK14
proteolysis involved in cellular protein catabolic process (GO:0051603)	3/391	0.00741033	0.0655005	-2.25737	6.1529	FBXW11;WNT1;AURKA
regulation of cell activation (GO:0050865)	3/420	0.00900778	0.0677347	-2.28195	6.14337	PIK3CA;GRB2;PIK3R1
inflammatory response (GO:0006954)	3/376	0.00665674	0.0602239	-2.17084	6.09937	CXCL10;CRH;OLR1
T cell receptor signaling pathway (GO:0050852)	1999-02-01	0.00489856	0.0509054	-2.03971	6.07384	PIK3CA;PIK3R1
response to ketone (GO:1901654)	2/105	0.00548099	0.0554589	-2.08931	6.04252	GNG2;CRH
posttranscriptional regulation of gene expression (GO:0010608)	3/438	0.0100945	0.0677347	-2.20644	5.94007	FBXW11;MAPK14;AURKA
cellular response to lipopolysaccharide (GO:0071222)	2/110	0.00598956	0.0583035	-2.08607	5.92882	CXCL10;MAPK14
cellular response to molecule of bacterial origin (GO:0071219)	2/116	0.00662741	0.0602239	-2.1001	5.90063	CXCL10;MAPK14
regulation of cAMP metabolic process (GO:0030814)	2/113	0.00630475	0.0591262	-2.04718	5.78959	CXCL10;CRH
negative regulation of cell adhesion (GO:0007162)	2/115	0.00651903	0.0602239	-2.04985	5.75942	PIK3R1;WNT1
positive regulation of protein kinase activity (GO:0045860)	3/456	0.0112556	0.0687548	-2.15111	5.75898	PIK3CA;GAB1;MAPK14
small GTPase mediated signal transduction (GO:0007264)	3/439	0.010157	0.0677347	-2.09394	5.63721	ARHGAP11A;GRB2;MAPK14
regulation of protein import into nucleus (GO:0042306)	2/143	0.00986073	0.0677347	-2.0928	5.63415	FBXW11;MAPK14
positive regulation of kinase activity (GO:0033674)	3/480	0.0129213	0.0715783	-2.12077	5.59239	PIK3CA;GAB1;MAPK14
cellular response to biotic stimulus (GO:0071216)	2/132	0.00847278	0.0677347	-2.07709	5.59185	CXCL10;MAPK14
circulatory system process (GO:0003013)	2/130	0.00823077	0.0677347	-2.07451	5.5849	CXCL10;OLR1
regulation of protein stability (GO:0031647)	2/138	0.00921797	0.0677347	-2.04853	5.51496	FBXW11;AURKA
regulation of cell-substrate adhesion (GO:0010810)	2/149	0.0106579	0.0677347	-2.04779	5.51298	PIK3R1;WNT1
phosphatidylinositol metabolic process (GO:0046488)	2/125	0.00763984	0.0660116	-2.0273	5.51005	PIK3CA;PIK3R1
regulation of protein localization to nucleus (GO:1900180)	2/156	0.011623	0.0687548	-2.05098	5.4909	FBXW11;MAPK14
regulation of protein targeting (GO:1903533)	2/167	0.0132151	0.0715783	-2.08046	5.48611	FBXW11;MAPK14
antigen receptor-mediated signaling pathway (GO:0050851)	2/127	0.00787379	0.0672771	-2.02753	5.47217	PIK3CA;PIK3R1
activation of MAPK activity (GO:0000187)	2/133	0.00859499	0.0677347	-2.02004	5.43827	GAB1;MAPK14
regulation of proteolysis involved in cellular protein catabolic process (GO:1903050)	2/148	0.0105231	0.0677347	-2.01805	5.43289	WNT1;AURKA
regulation of cyclic nucleotide metabolic process (GO:0030799)	2/133	0.00859499	0.0677347	-2.01745	5.4313	CXCL10;CRH
regulation of cellular protein catabolic process (GO:1903362)	2/155	0.0114829	0.0687548	-2.01832	5.40345	WNT1;AURKA
regulation of behavior (GO:0050795)	2/166	0.0130666	0.0715783	-2.04359	5.38888	CXCL10;CRH
regulation of myeloid cell differentiation (GO:0045637)	2/156	0.011623	0.0687548	-1.99111	5.33062	PIK3R1;MAPK14
lipid biosynthetic process (GO:0008610)	3/491	0.0137302	0.0715783	-2.02004	5.32678	PIK3CA;CRH;PIK3R1
regulation of calcium ion transport (GO:0051924)	2/171	0.0138165	0.0715783	-2.00317	5.28228	CXCL10;CRH
receptor-mediated endocytosis (GO:0006898)	2/152	0.0110669	0.0687548	-1.97179	5.27888	OLR1;GRB2
glucose metabolic process (GO:0006006)	2/149	0.0106579	0.0677347	-1.95849	5.27257	PIK3CA;MAPK14
G2/M transition of mitotic cell cycle (GO:0000086)	2/139	0.00934495	0.0677347	-1.93631	5.21285	FBXW11;AURKA
cell cycle G2/M phase transition (GO:0044839)	2/139	0.00934495	0.0677347	-1.93381	5.20612	FBXW11;AURKA
regulation of nucleocytoplasmic transport (GO:0046822)	2/178	0.0148974	0.0720511	-1.97229	5.18786	FBXW11;MAPK14
positive regulation of ion transport (GO:0043270)	2/186	0.0161765	0.0724894	-1.94441	5.10274	CXCL10;CRH
morphogenesis of a branching epithelium (GO:0061138)	2/162	0.0124801	0.071421	-1.92671	5.08491	GRB2;WNT1
morphogenesis of a branching structure (GO:0001763)	2/170	0.013665	0.0715783	-1.90812	5.03164	GRB2;WNT1
Ras protein signal transduction (GO:0007265)	2/148	0.0105231	0.0677347	-1.86463	5.01988	GRB2;MAPK14
lymphocyte differentiation (GO:0030098)	2/172	0.0139687	0.0715783	-1.88469	4.96986	PIK3R1;WNT1
hexose metabolic process (GO:0019318)	2/187	0.0163397	0.0724894	-1.89257	4.96671	PIK3CA;MAPK14
regulation of intracellular protein transport (GO:0033157)	2/219	0.0219303	0.0799259	-1.94404	4.91192	FBXW11;MAPK14
positive regulation of intracellular transport (GO:0032388)	2/217	0.0215603	0.0799259	-1.93599	4.89158	CXCL10;MAPK14
glycerophospholipid biosynthetic process (GO:0046474)	2/178	0.0148974	0.0720511	-1.83842	4.83574	PIK3CA;PIK3R1
aging (GO:0007568)	2/204	0.0192214	0.0758011	-1.85034	4.77321	GRB2;MAPK14
positive regulation of MAP kinase activity (GO:0043406)	2/197	0.0180102	0.0736692	-1.81162	4.72502	GAB1;MAPK14
proteasome-mediated ubiquitin-dependent protein catabolic process (GO:0043161)	2/205	0.0193972	0.0760701	-1.79981	4.63649	FBXW11;AURKA
response to lipopolysaccharide (GO:0032496)	2/228	0.0236283	0.0811984	-1.84181	4.62453	CXCL10;MAPK14
glycerolipid biosynthetic process (GO:0045017)	2/202	0.0188718	0.0748063	-1.77584	4.60448	PIK3CA;PIK3R1
regulation of peptide transport (GO:0090087)	2/231	0.0242062	0.0811984	-1.81392	4.55451	FBXW11;CRH
proteasomal protein catabolic process (GO:0010498)	2/212	0.020647	0.0788518	-1.78388	4.53139	FBXW11;AURKA
monosaccharide metabolic process (GO:0005996)	2/221	0.0223029	0.0809008	-1.7987	4.52288	PIK3CA;MAPK14
phospholipid biosynthetic process (GO:0008654)	2/206	0.0195737	0.0760701	-1.75507	4.52123	PIK3CA;PIK3R1
positive regulation of cellular component biogenesis (GO:0044089)	2/249	0.0277958	0.0831485	-1.81395	4.51151	GRB2;WNT1
positive regulation of proteolysis (GO:0045862)	2/228	0.0236283	0.0811984	-1.79141	4.49798	FBXW11;AURKA
response to molecule of bacterial origin (GO:0002237)	2/243	0.0265762	0.0823334	-1.79875	4.49143	CXCL10;MAPK14
regulation of metal ion transport (GO:0010959)	2/250	0.0280013	0.0831485	-1.77882	4.42416	CXCL10;CRH
rhythmic process (GO:0048511)	2/252	0.0284141	0.0837182	-1.77991	4.41471	FBXW11;CRH
positive regulation of protein processing (GO:0010954)	2/240	0.025975	0.0811984	-1.7494	4.39251	FBXW11;AURKA
positive regulation of protein maturation (GO:1903319)	2/240	0.025975	0.0811984	-1.74679	4.38595	FBXW11;AURKA
glycerophospholipid metabolic process (GO:0006650)	2/229	0.0238203	0.0811984	-1.74468	4.38064	PIK3CA;PIK3R1
regulation of protein catabolic process (GO:0042176)	2/260	0.0300903	0.0857015	-1.78185	4.37781	WNT1;AURKA
angiogenesis (GO:0001525)	2/236	0.0251824	0.0811984	-1.72358	4.32768	PIK3CA;MAPK14
activation of protein kinase activity (GO:0032147)	2/252	0.0284141	0.0837182	-1.74287	4.32284	GAB1;MAPK14
taxis (GO:0042330)	2/263	0.030729	0.0868772	-1.71232	4.18364	CXCL10;MAPK14
chemotaxis (GO:0006935)	2/263	0.030729	0.0868772	-1.7097	4.17723	CXCL10;MAPK14
positive regulation of protein serine/threonine kinase activity (GO:0071902)	2/257	0.0294571	0.0857015	-1.69859	4.17325	GAB1;MAPK14
positive regulation of defense response (GO:0031349)	2/272	0.032678	0.087819	-1.70748	4.15341	CRH;MAPK14
response to alcohol (GO:0097305)	2/274	0.0331177	0.087819	-1.70483	4.14695	CXCL10;CRH
protein catabolic process (GO:0030163)	2/269	0.0320229	0.0872001	-1.67829	4.09427	FBXW11;AURKA
cellular response to organic cyclic compound (GO:0071407)	2/291	0.0369504	0.0912041	-1.70907	4.09263	GNG2;CRH
regulation of MAP kinase activity (GO:0043405)	2/273	0.0328975	0.087819	-1.66693	4.05478	GAB1;MAPK14
mitotic cell cycle phase transition (GO:0044772)	2/277	0.0337817	0.0886624	-1.60708	3.89382	FBXW11;AURKA
response to oxidative stress (GO:0006979)	2/290	0.0367203	0.0912041	-1.61744	3.87322	GAB1;OLR1
cell cycle phase transition (GO:0044770)	2/280	0.0344511	0.0892016	-1.59166	3.8468	FBXW11;AURKA
phospholipid metabolic process (GO:0006644)	2/288	0.0362618	0.0912041	-1.59179	3.81178	PIK3CA;PIK3R1
morphogenesis of an epithelium (GO:0002009)	2/296	0.0381095	0.0912041	-1.56231	3.7412	GRB2;WNT1
glycerolipid metabolic process (GO:0046486)	2/296	0.0381095	0.0912041	-1.55156	3.71544	PIK3CA;PIK3R1
lymphocyte activation (GO:0046649)	2/304	0.0399935	0.0945717	-1.51483	3.57257	PIK3R1;WNT1
positive regulation of organelle organization (GO:0010638)	2/340	0.0489032	0.103886	-1.57223	3.56026	GRB2;AURKA
regulation of cell adhesion (GO:0030155)	2/336	0.0478794	0.102847	-1.53455	3.49035	PIK3R1;WNT1
apoptotic signaling pathway (GO:0097190)	2/327	0.0456062	0.099939	-1.50766	3.47244	CRH;PIK3R1
endocytosis (GO:0006897)	2/323	0.0446096	0.099939	-1.50342	3.46267	OLR1;GRB2
regulation of cytoskeleton organization (GO:0051493)	2/350	0.0514985	0.106458	-1.53879	3.44691	GRB2;AURKA
cytokine-mediated signaling pathway (GO:0019221)	2/342	0.0494182	0.104117	-1.47228	3.33065	CXCL10;GAB1
regulation of sequence-specific DNA binding transcription factor activity (GO:0051090)	2/338	0.0483903	0.103081	-1.46368	3.32584	WNT1;MAPK14
negative regulation of transport (GO:0051051)	2/361	0.0544111	0.108964	-1.48168	3.2845	FBXW11;CRH
regulation of protein transport (GO:0051223)	2/379	0.0593038	0.114297	-1.50827	3.27137	FBXW11;MAPK14
tissue morphogenesis (GO:0048729)	2/358	0.0536108	0.108491	-1.40393	3.11824	GRB2;WNT1
leukocyte activation (GO:0045321)	2/373	0.0576557	0.113105	-1.37922	3.00592	PIK3R1;WNT1
positive regulation of MAPK cascade (GO:0043410)	2/395	0.0637801	0.119551	-1.39263	2.95796	GAB1;MAPK14
pattern specification process (GO:0007389)	2/385	0.0609686	0.11634	-1.36535	2.9372	WNT1;AURKA
embryonic morphogenesis (GO:0048598)	2/403	0.0660617	0.120961	-1.3733	2.9008	GRB2;WNT1
protein localization to organelle (GO:0033365)	2/396	0.0640638	0.119551	-1.34509	2.857	PIK3R1;AURKA
positive regulation of Notch signaling pathway (GO:0045747)	2016-01-24	0.0259555	0.0811984	-1.12258	2.81865	WNT1
response to catecholamine (GO:0071869)	2016-01-23	0.0249294	0.0811984	-1.11089	2.78928	GNG2
cellular response to monoamine stimulus (GO:0071868)	2016-01-20	0.0218453	0.0799259	-1.07937	2.7272	GNG2
circadian sleep/wake cycle process (GO:0022410)	2016-01-20	0.0218453	0.0799259	-1.07406	2.71377	CRH
mitotic cell cycle (GO:0000278)	2/404	0.0663489	0.120961	-1.28217	2.70832	FBXW11;AURKA
regulation of cAMP-mediated signaling (GO:0043949)	2016-01-23	0.0249294	0.0811984	-1.0771	2.70446	CXCL10
regulation of protein serine/threonine kinase activity (GO:0071900)	2/416	0.0698292	0.123445	-1.29115	2.70103	GAB1;MAPK14
response to monoamine (GO:0071867)	2016-01-23	0.0249294	0.0811984	-1.07483	2.69876	GNG2
adrenal gland development (GO:0030325)	2016-01-24	0.0259555	0.0811984	-1.07411	2.69695	CRH
regulation of digestive system process (GO:0044058)	2016-01-26	0.0280045	0.0831485	-1.0829	2.6933	CRH
regulation of circadian sleep/wake cycle, sleep (GO:0045187)	2016-01-16	0.0177189	0.0728656	-1.02819	2.69297	CRH
regulation of cell aging (GO:0090342)	2016-01-24	0.0259555	0.0811984	-1.07075	2.68851	WNT1
rhythmic behavior (GO:0007622)	1932-01-01	0.0341275	0.0886624	-1.10781	2.68412	CRH
circadian behavior (GO:0048512)	2016-01-30	0.0320905	0.0872001	-1.0987	2.68034	CRH
regulation of myoblast differentiation (GO:0045661)	2016-01-27	0.0290275	0.0848752	-1.08472	2.67555	MAPK14
positive regulation of erythrocyte differentiation (GO:0045648)	2016-01-21	0.0228744	0.0810617	-1.06316	2.67123	MAPK14
platelet-derived growth factor receptor signaling pathway (GO:0048008)	2016-01-30	0.0320905	0.0872001	-1.09342	2.66745	GAB1
cellular response to catecholamine stimulus (GO:0071870)	2016-01-20	0.0218453	0.0799259	-1.0527	2.6598	GNG2
regulation of circadian sleep/wake cycle (GO:0042749)	2016-01-16	0.0177189	0.0728656	-1.01318	2.65366	CRH
regulation of glutamate receptor signaling pathway (GO:1900449)	2016-01-30	0.0320905	0.0872001	-1.0828	2.64154	CRH
organophosphate biosynthetic process (GO:0090407)	2/436	0.0757652	0.125671	-1.26867	2.63133	PIK3CA;PIK3R1
negative regulation of osteoclast differentiation (GO:0045671)	2016-01-21	0.0228744	0.0810617	-1.04253	2.6194	PIK3R1
negative regulation of microtubule depolymerization (GO:0007026)	2016-01-23	0.0249294	0.0811984	-1.03648	2.60245	AURKA
cell aggregation (GO:0098743)	2016-01-23	0.0249294	0.0811984	-1.03413	2.59656	MAPK14
regulation of anoikis (GO:2000209)	2016-01-20	0.0218453	0.0799259	-1.02627	2.59303	PIK3CA
positive regulation of release of sequestered calcium ion into cytosol (GO:0051281)	2016-01-24	0.0259555	0.0811984	-1.03147	2.58989	CXCL10
lipopolysaccharide-mediated signaling pathway (GO:0031663)	2016-01-29	0.0310705	0.0868845	-1.05758	2.58385	MAPK14
regulation of calcium ion import (GO:0090279)	2016-01-26	0.0280045	0.0831485	-1.03341	2.57021	CRH
response to dexamethasone (GO:0071548)	2016-01-16	0.0177189	0.0728656	-0.979809	2.56626	CRH
positive regulation of lymphocyte migration (GO:2000403)	2016-01-24	0.0259555	0.0811984	-1.00972	2.53525	CXCL10
response to prostaglandin (GO:0034694)	2016-01-20	0.0218453	0.0799259	-0.998127	2.52192	GNG2
cellular response to ammonium ion (GO:0071242)	2016-01-17	0.0187521	0.0747167	-0.971333	2.51969	CRH
synaptic transmission (GO:0007268)	2/434	0.0751641	0.125655	-1.21316	2.51637	GNG2;CRH
regulation of lamellipodium assembly (GO:0010591)	2016-01-22	0.0239024	0.0811984	-0.999623	2.50991	WNT1
histone phosphorylation (GO:0016572)	2016-01-22	0.0239024	0.0811984	-0.998738	2.50769	AURKA
regulation of microtubule depolymerization (GO:0031114)	2016-01-25	0.0269805	0.0823334	-1.00258	2.50342	AURKA
positive regulation of embryonic development (GO:0040019)	2016-01-26	0.0280045	0.0831485	-1.00575	2.50144	WNT1
regulation of lymphocyte migration (GO:2000401)	1932-01-01	0.0341275	0.0886624	-1.02842	2.49179	CXCL10
response to vitamin D (GO:0033280)	2016-01-21	0.0228744	0.0810617	-0.990759	2.48933	CXCL10
myoblast differentiation (GO:0045445)	2016-01-19	0.0208152	0.0788518	-0.978943	2.4867	MAPK14
cellular response to glucocorticoid stimulus (GO:0071385)	2016-01-31	0.0331095	0.087819	-1.01955	2.48004	CRH
regulation of phosphatidylinositol 3-kinase activity (GO:0043551)	1936-01-01	0.0381895	0.0912041	-1.03445	2.47714	PIK3R1
regulation of N-methyl-D-aspartate selective glutamate receptor activity (GO:2000310)	2016-01-16	0.0177189	0.0728656	-0.943379	2.47084	CRH
cellular response to vascular endothelial growth factor stimulus (GO:0035924)	2016-01-25	0.0269805	0.0823334	-0.988879	2.46921	MAPK14
cartilage condensation (GO:0001502)	2016-01-23	0.0249294	0.0811984	-0.983328	2.469	MAPK14
dopamine receptor signaling pathway (GO:0007212)	2016-01-26	0.0280045	0.0831485	-0.990183	2.46271	GNG2
negative regulation of anoikis (GO:2000811)	2016-01-16	0.0177189	0.0728656	-0.939444	2.46054	PIK3CA
negative regulation of amine transport (GO:0051953)	2016-01-22	0.0239024	0.0811984	-0.977421	2.45417	CRH
regulation of lamellipodium organization (GO:1902743)	2016-01-28	0.0300495	0.0857015	-0.996125	2.44737	WNT1
positive regulation of striated muscle cell differentiation (GO:0051155)	1939-01-01	0.0412255	0.0954892	-1.04008	2.44287	MAPK14
negative regulation of microtubule polymerization or depolymerization (GO:0031111)	1932-01-01	0.0341275	0.0886624	-1.00804	2.44239	AURKA
negative regulation of behavior (GO:0048521)	1941-01-01	0.0432446	0.097809	-1.0505	2.44214	CRH
RNA stabilization (GO:0043489)	2016-01-30	0.0320905	0.0872001	-0.998436	2.43573	MAPK14
regulation of T cell migration (GO:2000404)	2016-01-23	0.0249294	0.0811984	-0.969413	2.43406	CXCL10
positive regulation of blood vessel endothelial cell migration (GO:0043536)	2016-01-23	0.0249294	0.0811984	-0.968687	2.43224	MAPK14
cellular response to fatty acid (GO:0071398)	2016-01-27	0.0290275	0.0848752	-0.98584	2.43165	GNG2
cellular response to corticosteroid stimulus (GO:0071384)	1933-01-01	0.0351445	0.0897878	-1.00384	2.41957	CRH
chemokine-mediated signaling pathway (GO:0070098)	1936-01-01	0.0381895	0.0912041	-1.01038	2.41951	CXCL10
mRNA stabilization (GO:0048255)	2016-01-30	0.0320905	0.0872001	-0.990655	2.41675	MAPK14
negative regulation of cell-matrix adhesion (GO:0001953)	2016-01-25	0.0269805	0.0823334	-0.963568	2.40601	PIK3R1
cellular response to alkaloid (GO:0071312)	2016-01-31	0.0331095	0.087819	-0.988237	2.40386	CRH
positive regulation of reproductive process (GO:2000243)	1933-01-01	0.0351445	0.0897878	-0.996659	2.40225	AURKA
extrinsic apoptotic signaling pathway via death domain receptors (GO:0008625)	1935-01-01	0.0371755	0.0912041	-1.00213	2.39975	PIK3R1
phosphatidylinositol 3-kinase signaling (GO:0014065)	2016-01-23	0.0249294	0.0811984	-0.955674	2.39956	PIK3R1
cellular response to dexamethasone stimulus (GO:0071549)	2016-01-15	0.0166848	0.0724894	-0.912769	2.39539	CRH
response to mineralocorticoid (GO:0051385)	2016-01-28	0.0300495	0.0857015	-0.973339	2.39138	CRH
negative regulation of transcription factor import into nucleus (GO:0042992)	1933-01-01	0.0351445	0.0897878	-0.991035	2.3887	FBXW11
T cell differentiation in thymus (GO:0033077)	1934-01-01	0.0361605	0.0912041	-0.995696	2.38435	WNT1
cellular response to cytokine stimulus (GO:0071345)	2/471	0.086538	0.132506	-1.17817	2.38122	CXCL10;GAB1
long-term synaptic potentiation (GO:0060291)	2016-01-30	0.0320905	0.0872001	-0.972039	2.37134	CRH
vascular endothelial growth factor receptor signaling pathway (GO:0048010)	2016-01-24	0.0259555	0.0811984	-0.941262	2.36338	MAPK14
positive regulation of T cell migration (GO:2000406)	2016-01-20	0.0218453	0.0799259	-0.933278	2.35807	CXCL10
response to interleukin-6 (GO:0070741)	2016-01-22	0.0239024	0.0811984	-0.93648	2.35137	GAB1
long-term memory (GO:0007616)	2016-01-28	0.0300495	0.0857015	-0.95702	2.35129	CRH
cellular senescence (GO:0090398)	2016-01-28	0.0300495	0.0857015	-0.954878	2.34602	MAPK14
osteoclast differentiation (GO:0030316)	2016-01-25	0.0269805	0.0823334	-0.938678	2.34386	MAPK14
regulation of skeletal muscle fiber development (GO:0048742)	1935-01-01	0.0371755	0.0912041	-0.977964	2.34189	MAPK14
regulation of erythrocyte differentiation (GO:0045646)	1936-01-01	0.0381895	0.0912041	-0.97739	2.34051	MAPK14
chondrocyte differentiation (GO:0002062)	1941-01-01	0.0432446	0.097809	-1.00421	2.33452	MAPK14
regulation of lipid kinase activity (GO:0043550)	1942-01-01	0.0442526	0.0995036	-1.00914	2.32866	PIK3R1
response to cocaine (GO:0042220)	1934-01-01	0.0361605	0.0912041	-0.972371	2.32849	CRH
syncytium formation by plasma membrane fusion (GO:0000768)	2016-01-19	0.0208152	0.0788518	-0.916101	2.32707	WNT1
negative regulation of blood pressure (GO:0045776)	1939-01-01	0.0412255	0.0954892	-0.987117	2.31848	CRH
positive regulation of mitosis (GO:0045840)	1942-01-01	0.0442526	0.0995036	-1.00412	2.31707	AURKA
positive regulation of glucose transport (GO:0010828)	1935-01-01	0.0371755	0.0912041	-0.967419	2.31664	PIK3R1
response to pain (GO:0048265)	1932-01-01	0.0341275	0.0886624	-0.953675	2.31068	CRH
activation of JUN kinase activity (GO:0007257)	1936-01-01	0.0381895	0.0912041	-0.962261	2.30428	GAB1
lymphocyte migration (GO:0072676)	2016-01-28	0.0300495	0.0857015	-0.937063	2.30226	CXCL10
protein destabilization (GO:0031648)	2016-01-21	0.0228744	0.0810617	-0.916256	2.30213	FBXW11
negative regulation of circadian rhythm (GO:0042754)	2016-01-13	0.0146135	0.0715783	-0.871871	2.29909	CRH
negative regulation of fat cell differentiation (GO:0045599)	1939-01-01	0.0412255	0.0954892	-0.978177	2.29749	WNT1
positive regulation of glucose import (GO:0046326)	2016-01-30	0.0320905	0.0872001	-0.93651	2.28466	PIK3R1
regulation of insulin-like growth factor receptor signaling pathway (GO:0043567)	2016-01-21	0.0228744	0.0810617	-0.90881	2.28343	WNT1
regulation of protein ubiquitination involved in ubiquitin-dependent protein catabolic process (GO:2000058)	2016-01-18	0.0197841	0.0760701	-0.885911	2.2822	WNT1
regulation of catecholamine secretion (GO:0050433)	1936-01-01	0.0381895	0.0912041	-0.949812	2.27447	CRH
syncytium formation (GO:0006949)	2016-01-24	0.0259555	0.0811984	-0.903109	2.26758	WNT1
positive regulation of lipid transport (GO:0032370)	1944-01-01	0.0462657	0.099939	-0.980003	2.25714	CRH
protein kinase B signaling (GO:0043491)	2016-01-31	0.0331095	0.087819	-0.926437	2.25354	PIK3CA
neuron projection extension (GO:1990138)	1935-01-01	0.0371755	0.0912041	-0.937951	2.24607	AURKA
positive regulation of myotube differentiation (GO:0010831)	2016-01-17	0.0187521	0.0747167	-0.86224	2.23669	MAPK14
monocarboxylic acid metabolic process (GO:0032787)	2/473	0.0871677	0.133	-1.10732	2.23391	CRH;MAPK14
response to auditory stimulus (GO:0010996)	2016-01-13	0.0146135	0.0715783	-0.84617	2.23132	CXCL10
cellular response to interleukin-6 (GO:0071354)	2016-01-18	0.0197841	0.0760701	-0.864563	2.2272	GAB1
midbrain development (GO:0030901)	1932-01-01	0.0341275	0.0886624	-0.918688	2.22591	WNT1
regulation of insulin secretion involved in cellular response to glucose stimulus (GO:0061178)	1933-01-01	0.0351445	0.0897878	-0.922505	2.22352	CRH
mitotic spindle organization (GO:0007052)	2016-01-31	0.0331095	0.087819	-0.913605	2.22232	AURKA
cell fate determination (GO:0001709)	1944-01-01	0.0462657	0.099939	-0.963339	2.21876	WNT1
anterior/posterior axis specification (GO:0009948)	1937-01-01	0.0392025	0.0930454	-0.932864	2.21524	AURKA
cell differentiation in spinal cord (GO:0021515)	1938-01-01	0.0402145	0.0945717	-0.938542	2.21346	WNT1
positive regulation of calcium ion transport into cytosol (GO:0010524)	1937-01-01	0.0392025	0.0930454	-0.931479	2.21195	CXCL10
negative regulation of peptide hormone secretion (GO:0090278)	1935-01-01	0.0371755	0.0912041	-0.922912	2.21006	CRH
negative regulation of NF-kappaB import into nucleus (GO:0042347)	2016-01-14	0.0156497	0.0720635	-0.837514	2.20283	FBXW11
response to corticosterone (GO:0051412)	2016-01-23	0.0249294	0.0811984	-0.876983	2.20198	CRH
negative regulation of I-kappaB kinase/NF-kappaB signaling (GO:0043124)	1944-01-01	0.0462657	0.099939	-0.955445	2.20058	FBXW11
negative regulation of BMP signaling pathway (GO:0030514)	1940-01-01	0.0422355	0.0966641	-0.939771	2.19579	WNT1
regulation of endocrine process (GO:0044060)	1935-01-01	0.0371755	0.0912041	-0.915277	2.19177	CRH
regulation of DNA methylation (GO:0044030)	2016-01-15	0.0166848	0.0724894	-0.834005	2.18869	PIK3CA
negative regulation of peptide secretion (GO:0002792)	1936-01-01	0.0381895	0.0912041	-0.911846	2.18356	CRH
positive regulation of protein localization to plasma membrane (GO:1903078)	2016-01-26	0.0280045	0.0831485	-0.877627	2.18277	PIK3R1
negative regulation of myeloid leukocyte differentiation (GO:0002762)	1940-01-01	0.0422355	0.0966641	-0.93395	2.18219	PIK3R1
cellular response to heat (GO:0034605)	2016-01-29	0.0310705	0.0868845	-0.892921	2.18156	CXCL10
glucocorticoid metabolic process (GO:0008211)	2016-01-16	0.0177189	0.0728656	-0.828713	2.17051	CRH
secondary metabolic process (GO:0019748)	1940-01-01	0.0422355	0.0966641	-0.927604	2.16736	CRH
positive regulation of cAMP-mediated signaling (GO:0043950)	2016-01-13	0.0146135	0.0715783	-0.82065	2.16402	CXCL10
regulation of NF-kappaB import into nucleus (GO:0042345)	1939-01-01	0.0412255	0.0954892	-0.915477	2.15022	FBXW11
vasculature development (GO:0001944)	1944-01-01	0.0462657	0.099939	-0.933253	2.14946	PIK3CA
positive regulation of lamellipodium organization (GO:1902745)	2016-01-15	0.0166848	0.0724894	-0.816662	2.14318	WNT1
regulation of centrosome cycle (GO:0046605)	2016-01-24	0.0259555	0.0811984	-0.851038	2.13684	AURKA
response to growth hormone (GO:0060416)	2016-01-16	0.0177189	0.0728656	-0.813785	2.13142	PIK3R1
regulation of steroid hormone secretion (GO:2000831)	2016-01-17	0.0187521	0.0747167	-0.819746	2.12646	CRH
branching involved in ureteric bud morphogenesis (GO:0001658)	1944-01-01	0.0462657	0.099939	-0.922355	2.12436	WNT1
negative regulation of epidermal growth factor receptor signaling pathway (GO:0042059)	1943-01-01	0.0452596	0.099939	-0.922152	2.12389	GRB2
myoblast fusion (GO:0007520)	2016-01-17	0.0187521	0.0747167	-0.817217	2.1199	WNT1
response to gamma radiation (GO:0010332)	1944-01-01	0.0462657	0.099939	-0.918018	2.11437	CXCL10
negative regulation of ERBB signaling pathway (GO:1901185)	1944-01-01	0.0462657	0.099939	-0.91704	2.11212	GRB2
embryonic axis specification (GO:0000578)	1934-01-01	0.0361605	0.0912041	-0.878496	2.1037	WNT1
lymphocyte chemotaxis (GO:0048247)	2016-01-16	0.0177189	0.0728656	-0.801315	2.09875	CXCL10
positive regulation of establishment of protein localization to plasma membrane (GO:0090004)	2016-01-25	0.0269805	0.0823334	-0.840387	2.09843	PIK3R1
regulation of establishment of protein localization to plasma membrane (GO:0090003)	1943-01-01	0.0452596	0.099939	-0.906458	2.08775	PIK3R1
regulation of cell cycle checkpoint (GO:1901976)	2016-01-29	0.0310705	0.0868845	-0.853024	2.08409	AURKA
regulation of blood vessel endothelial cell migration (GO:0043535)	1945-01-01	0.0472707	0.101824	-0.904865	2.06717	MAPK14
insulin-like growth factor receptor signaling pathway (GO:0048009)	2016-01-14	0.0156497	0.0720635	-0.785855	2.06696	PIK3R1
positive regulation of endothelial cell migration (GO:0010595)	1955-01-01	0.0572671	0.11263	-0.942361	2.05778	MAPK14
cardiac muscle contraction (GO:0060048)	1941-01-01	0.0432446	0.097809	-0.883003	2.05275	PIK3CA
adenylate cyclase-activating G-protein coupled receptor signaling pathway (GO:0007189)	1947-01-01	0.0492779	0.104106	-0.906583	2.051	GNG2
lipoprotein metabolic process (GO:0042157)	1944-01-01	0.0462657	0.099939	-0.890486	2.05096	OLR1
spindle assembly (GO:0051225)	1939-01-01	0.0412255	0.0954892	-0.872082	2.04829	AURKA
developmental cell growth (GO:0048588)	1949-01-01	0.0512811	0.106294	-0.912057	2.04442	AURKA
negative regulation of cell-cell adhesion (GO:0022408)	1941-01-01	0.0432446	0.097809	-0.877877	2.04083	WNT1
receptor internalization (GO:0031623)	1943-01-01	0.0452596	0.099939	-0.88542	2.03929	GRB2
regulation of norepinephrine secretion (GO:0014061)	2016-01-15	0.0166848	0.0724894	-0.776964	2.039	CRH
endothelial cell migration (GO:0043542)	1950-01-01	0.0522812	0.107211	-0.911151	2.03456	PIK3CA
positive regulation of calcium ion import (GO:0090280)	2016-01-16	0.0177189	0.0728656	-0.774921	2.02963	CRH
stem cell proliferation (GO:0072089)	1948-01-01	0.05028	0.105069	-0.899181	2.02598	WNT1
response to prostaglandin E (GO:0034695)	2016-01-14	0.0156497	0.0720635	-0.767206	2.01791	GNG2
cellular response to UV (GO:0034644)	1947-01-01	0.0492779	0.104106	-0.891811	2.01758	PIK3R1
positive regulation of tumor necrosis factor production (GO:0032760)	1944-01-01	0.0462657	0.099939	-0.874674	2.01454	PIK3R1
bone development (GO:0060348)	1940-01-01	0.0422355	0.0966641	-0.857746	2.00414	WNT1
regulation of spindle checkpoint (GO:0090231)	2016-01-15	0.0166848	0.0724894	-0.762375	2.00071	AURKA
negative regulation of protein import into nucleus (GO:0042308)	1953-01-01	0.0552757	0.109837	-0.904185	1.99712	FBXW11
positive regulation of fibroblast proliferation (GO:0048146)	1949-01-01	0.0512811	0.106294	-0.887132	1.98854	WNT1
negative regulation of protein depolymerization (GO:1901880)	1952-01-01	0.0542785	0.108964	-0.896293	1.98685	AURKA
protein localization to cytoskeleton (GO:0044380)	2016-01-17	0.0187521	0.0747167	-0.764088	1.98208	AURKA
SCF-dependent proteasomal ubiquitin-dependent protein catabolic process (GO:0031146)	2016-01-18	0.0197841	0.0760701	-0.76939	1.98202	FBXW11
negative regulation of protein complex disassembly (GO:0043242)	1956-01-01	0.0582613	0.113425	-0.909326	1.97925	AURKA
response to cold (GO:0009409)	1936-01-01	0.0381895	0.0912041	-0.825856	1.97764	CXCL10
positive regulation of tumor necrosis factor superfamily cytokine production (GO:1903557)	1946-01-01	0.0482748	0.103081	-0.869017	1.97462	PIK3R1
ether metabolic process (GO:0018904)	2016-01-15	0.0166848	0.0724894	-0.750414	1.96932	CRH
positive regulation of actin filament polymerization (GO:0030838)	1957-01-01	0.0592546	0.114297	-0.906059	1.9652	GRB2
positive regulation of insulin secretion involved in cellular response to glucose stimulus (GO:0035774)	2016-01-14	0.0156497	0.0720635	-0.746186	1.96262	CRH
phosphatidylinositol-3-phosphate biosynthetic process (GO:0036092)	2016-01-15	0.0166848	0.0724894	-0.74763	1.96202	PIK3CA
regulation of microtubule polymerization or depolymerization (GO:0031110)	1952-01-01	0.0542785	0.108964	-0.881089	1.95315	AURKA
cellular response to glucagon stimulus (GO:0071377)	1938-01-01	0.0402145	0.0945717	-0.821753	1.93802	GNG2
regulation of myotube differentiation (GO:0010830)	1957-01-01	0.0592546	0.114297	-0.890589	1.93165	MAPK14
organ regeneration (GO:0031100)	1951-01-01	0.0532804	0.108107	-0.867413	1.92968	WNT1
regulation of protein localization to plasma membrane (GO:1903076)	1948-01-01	0.05028	0.105069	-0.854759	1.92589	PIK3R1
positive regulation of nuclear division (GO:0051785)	1955-01-01	0.0572671	0.11263	-0.878687	1.91874	AURKA
leukocyte cell-cell adhesion (GO:0007159)	1946-01-01	0.0482748	0.103081	-0.844383	1.91864	OLR1
response to fatty acid (GO:0070542)	1950-01-01	0.0522812	0.107211	-0.853784	1.90646	GNG2
negative regulation of protein localization to nucleus (GO:1900181)	1959-01-01	0.0612382	0.116565	-0.882145	1.896	FBXW11
striated muscle cell differentiation (GO:0051146)	1953-01-01	0.0552757	0.109837	-0.85646	1.89171	MAPK14
regulation of Notch signaling pathway (GO:0008593)	1953-01-01	0.0552757	0.109837	-0.855916	1.89051	WNT1
regulation of mRNA stability (GO:0043488)	1948-01-01	0.05028	0.105069	-0.837908	1.88792	MAPK14
positive regulation of proteasomal ubiquitin-dependent protein catabolic process (GO:0032436)	1952-01-01	0.0542785	0.108964	-0.848146	1.88012	AURKA
spinal cord association neuron differentiation (GO:0021527)	2016-01-14	0.0156497	0.0720635	-0.711459	1.87128	WNT1
hypothalamus development (GO:0021854)	2016-01-13	0.0146135	0.0715783	-0.707989	1.86694	CRH
skeletal muscle tissue development (GO:0007519)	1956-01-01	0.0582613	0.113425	-0.856498	1.86426	MAPK14
regulation of skeletal muscle tissue development (GO:0048641)	1961-01-01	0.0632178	0.118862	-0.872684	1.85864	MAPK14
cell aging (GO:0007569)	1962-01-01	0.0642062	0.119551	-0.868048	1.84374	MAPK14
negative regulation of nucleocytoplasmic transport (GO:0046823)	1962-01-01	0.0642062	0.119551	-0.867323	1.8422	FBXW11
regulation of glucose import (GO:0046324)	1951-01-01	0.0532804	0.108107	-0.828	1.842	PIK3R1
exploration behavior (GO:0035640)	2016-01-16	0.0177189	0.0728656	-0.703179	1.84172	CRH
negative regulation of protein binding (GO:0032091)	1950-01-01	0.0522812	0.107211	-0.824614	1.84132	AURKA
epithelial cell migration (GO:0010631)	1965-01-01	0.0671655	0.120961	-0.870871	1.83953	PIK3CA
regulation of syncytium formation by plasma membrane fusion (GO:0060142)	2016-01-13	0.0146135	0.0715783	-0.695688	1.8345	MAPK14
T cell migration (GO:0072678)	2016-01-14	0.0156497	0.0720635	-0.697421	1.83436	CXCL10
positive regulation of protein polymerization (GO:0032273)	1969-01-01	0.0710976	0.124827	-0.881354	1.83395	GRB2
positive regulation of leukocyte chemotaxis (GO:0002690)	1956-01-01	0.0582613	0.113425	-0.839304	1.82684	CXCL10
regulation of osteoclast differentiation (GO:0045670)	1954-01-01	0.0562719	0.111529	-0.829891	1.82034	PIK3R1
synaptic transmission, dopaminergic (GO:0001963)	2016-01-12	0.0135763	0.0715783	-0.690241	1.82014	CRH
regulation of RNA stability (GO:0043487)	1951-01-01	0.0532804	0.108107	-0.817114	1.81778	MAPK14
positive regulation of insulin secretion (GO:0032024)	1951-01-01	0.0532804	0.108107	-0.814685	1.81238	CRH
negative regulation of proteolysis involved in cellular protein catabolic process (GO:1903051)	1961-01-01	0.0632178	0.118862	-0.849716	1.80972	WNT1
negative regulation of cellular protein catabolic process (GO:1903363)	1964-01-01	0.06618	0.120961	-0.851764	1.79917	WNT1
regulation of protein depolymerization (GO:1901879)	1967-01-01	0.0691335	0.122497	-0.856449	1.79826	AURKA
negative regulation of hormone secretion (GO:0046888)	1957-01-01	0.0592546	0.114297	-0.828928	1.79791	CRH
centrosome localization (GO:0051642)	2016-01-14	0.0156497	0.0720635	-0.681454	1.79236	AURKA
negative regulation of catecholamine secretion (GO:0033604)	2016-01-12	0.0135763	0.0715783	-0.675261	1.78064	CRH
positive regulation of proteasomal protein catabolic process (GO:1901800)	1958-01-01	0.0602469	0.115248	-0.821478	1.77494	AURKA
regulation of release of sequestered calcium ion into cytosol (GO:0051279)	1955-01-01	0.0572671	0.11263	-0.810524	1.7699	CXCL10
regulation of amine transport (GO:0051952)	1960-01-01	0.0622285	0.117866	-0.827223	1.76877	CRH
response to glucagon (GO:0033762)	1949-01-01	0.0512811	0.106294	-0.787025	1.76415	GNG2
positive regulation of muscle cell differentiation (GO:0051149)	1970-01-01	0.0720783	0.124848	-0.847611	1.76359	MAPK14
positive regulation of JUN kinase activity (GO:0043507)	1961-01-01	0.0632178	0.118862	-0.827967	1.7634	GAB1
cellular response to alcohol (GO:0097306)	1970-01-01	0.0720783	0.124848	-0.843703	1.75546	CRH
response to ammonium ion (GO:0060359)	1966-01-01	0.06815	0.121878	-0.831978	1.7511	CRH
negative regulation of angiogenesis (GO:0016525)	1964-01-01	0.06618	0.120961	-0.828677	1.7504	CXCL10
positive regulation of peptide hormone secretion (GO:0090277)	1965-01-01	0.0671655	0.120961	-0.822743	1.73787	CRH
positive regulation of cAMP biosynthetic process (GO:0030819)	1965-01-01	0.0671655	0.120961	-0.822614	1.7376	CRH
regulation of epidermal growth factor receptor signaling pathway (GO:0042058)	1971-01-01	0.0730579	0.124848	-0.830229	1.72742	GRB2
positive regulation of epithelial cell migration (GO:0010634)	1979-01-01	0.0808604	0.129545	-0.841118	1.71902	MAPK14
protein secretion (GO:0009306)	1967-01-01	0.0691335	0.122497	-0.818361	1.71829	CXCL10
negative regulation of blood vessel morphogenesis (GO:2000181)	1966-01-01	0.06815	0.121878	-0.812865	1.71087	CXCL10
positive regulation of proteolysis involved in cellular protein catabolic process (GO:1903052)	1965-01-01	0.0671655	0.120961	-0.809064	1.70898	AURKA
negative regulation of myeloid cell differentiation (GO:0045638)	1969-01-01	0.0710976	0.124827	-0.820492	1.7073	PIK3R1
positive regulation of lamellipodium assembly (GO:0010592)	2016-01-12	0.0135763	0.0715783	-0.645293	1.70161	WNT1
positive regulation of cellular protein catabolic process (GO:1903364)	1967-01-01	0.0691335	0.122497	-0.81041	1.70159	AURKA
embryonic pattern specification (GO:0009880)	1958-01-01	0.0602469	0.115248	-0.785879	1.69802	WNT1
regulation of leukocyte chemotaxis (GO:0002688)	1968-01-01	0.0701161	0.123668	-0.812198	1.69762	CXCL10
regulation of transcription factor import into nucleus (GO:0042990)	1973-01-01	0.0750143	0.125655	-0.815962	1.69248	FBXW11
negative regulation of vasculature development (GO:1901343)	1970-01-01	0.0720783	0.124848	-0.810339	1.68604	CXCL10
regulation of ERBB signaling pathway (GO:1901184)	1974-01-01	0.0759911	0.125671	-0.811556	1.68324	GRB2
regulation of multicellular organism growth (GO:0040014)	1972-01-01	0.0740366	0.125655	-0.81099	1.68217	PIK3CA
associative learning (GO:0008306)	1965-01-01	0.0671655	0.120961	-0.794295	1.67778	CRH
response to heat (GO:0009408)	1970-01-01	0.0720783	0.124848	-0.802198	1.6691	CXCL10
neuron-neuron synaptic transmission (GO:0007270)	1958-01-01	0.0602469	0.115248	-0.772393	1.66888	CRH
protein localization to microtubule cytoskeleton (GO:0072698)	2016-01-15	0.0166848	0.0724894	-0.635785	1.6685	AURKA
positive regulation of peptide secretion (GO:0002793)	1967-01-01	0.0691335	0.122497	-0.793294	1.66566	CRH
inner ear morphogenesis (GO:0042472)	1960-01-01	0.0622285	0.117866	-0.775901	1.65904	WNT1
positive regulation of leukocyte migration (GO:0002687)	1978-01-01	0.0798884	0.129063	-0.809277	1.65696	CXCL10
positive regulation of peptidyl-serine phosphorylation (GO:0033138)	1978-01-01	0.0798884	0.129063	-0.808723	1.65582	PIK3CA
positive regulation of myeloid cell differentiation (GO:0045639)	1974-01-01	0.0759911	0.125671	-0.795739	1.65043	MAPK14
response to muramyl dipeptide (GO:0032495)	2016-01-12	0.0135763	0.0715783	-0.625519	1.64947	MAPK14
regulation of BMP signaling pathway (GO:0030510)	1973-01-01	0.0750143	0.125655	-0.794372	1.6477	WNT1
regulation of fibroblast apoptotic process (GO:2000269)	2016-01-14	0.0156497	0.0720635	-0.625985	1.64647	PIK3CA
negative regulation of intracellular protein transport (GO:0090317)	1973-01-01	0.0750143	0.125655	-0.793752	1.64641	FBXW11
regulation of protein complex disassembly (GO:0043244)	1980-01-01	0.0818314	0.129749	-0.806198	1.64638	AURKA
toll-like receptor 10 signaling pathway (GO:0034166)	1965-01-01	0.0671655	0.120961	-0.774175	1.63528	MAPK14
toll-like receptor 5 signaling pathway (GO:0034146)	1965-01-01	0.0671655	0.120961	-0.770869	1.6283	MAPK14
regulation of cell-matrix adhesion (GO:0001952)	1978-01-01	0.0798884	0.129063	-0.794228	1.62614	PIK3R1
toll-like receptor 9 signaling pathway (GO:0034162)	1973-01-01	0.0750143	0.125655	-0.783609	1.62537	MAPK14
regulation of JUN kinase activity (GO:0043506)	1975-01-01	0.0769668	0.126199	-0.783329	1.62141	GAB1
toll-like receptor TLR1:TLR2 signaling pathway (GO:0038123)	1971-01-01	0.0730579	0.124848	-0.77921	1.62127	MAPK14
regulation of fat cell differentiation (GO:0045598)	1987-01-01	0.0886016	0.133336	-0.803389	1.61874	WNT1
regulation of striated muscle cell differentiation (GO:0051153)	1985-01-01	0.086672	0.132506	-0.800022	1.61694	MAPK14
positive regulation of ion transmembrane transport (GO:0034767)	1972-01-01	0.0740366	0.125655	-0.77859	1.61496	CRH
multicellular organismal response to stress (GO:0033555)	1966-01-01	0.06815	0.121878	-0.767264	1.61489	CRH
positive regulation of protein import into nucleus (GO:0042307)	1980-01-01	0.0818314	0.129749	-0.7907	1.61473	MAPK14
response to vitamin (GO:0033273)	1975-01-01	0.0769668	0.126199	-0.779247	1.61296	CXCL10
regulation of lipid transport (GO:0032368)	1983-01-01	0.0847386	0.132178	-0.796576	1.61195	CRH
negative regulation of leukocyte differentiation (GO:1902106)	1974-01-01	0.0759911	0.125671	-0.777169	1.61191	PIK3R1
positive regulation of transmembrane transport (GO:0034764)	1977-01-01	0.0789155	0.128572	-0.785212	1.61068	CRH
toll-like receptor TLR6:TLR2 signaling pathway (GO:0038124)	1971-01-01	0.0730579	0.124848	-0.769735	1.60156	MAPK14
canonical Wnt signaling pathway (GO:0060070)	1984-01-01	0.0857058	0.132506	-0.790382	1.59746	WNT1
developmental growth involved in morphogenesis (GO:0060560)	1979-01-01	0.0808604	0.129545	-0.778841	1.59174	AURKA
negative regulation of transforming growth factor beta receptor signaling pathway (GO:0030512)	1973-01-01	0.0750143	0.125655	-0.766922	1.59076	WNT1
positive regulation of protein localization to nucleus (GO:1900182)	1984-01-01	0.0857058	0.132506	-0.786386	1.58938	MAPK14
centrosome organization (GO:0051297)	1964-01-01	0.06618	0.120961	-0.752146	1.58875	AURKA
positive regulation of synaptic transmission (GO:0050806)	1985-01-01	0.086672	0.132506	-0.78449	1.58555	CRH
toll-like receptor 2 signaling pathway (GO:0034134)	1973-01-01	0.0750143	0.125655	-0.762025	1.5806	MAPK14
single-organism nuclear import (GO:1902593)	1971-01-01	0.0730579	0.124848	-0.758789	1.57878	PIK3R1
lipid oxidation (GO:0034440)	1965-01-01	0.0671655	0.120961	-0.745945	1.57565	MAPK14
positive regulation of chemotaxis (GO:0050921)	1990-01-01	0.0914888	0.136611	-0.790584	1.57375	CXCL10
fatty acid oxidation (GO:0019395)	1964-01-01	0.06618	0.120961	-0.743861	1.57125	MAPK14
regulation of calcium ion transport into cytosol (GO:0010522)	1972-01-01	0.0740366	0.125655	-0.756262	1.56865	CXCL10
striated muscle tissue development (GO:0014706)	1985-01-01	0.086672	0.132506	-0.775699	1.56778	MAPK14
protein import into nucleus (GO:0006606)	1971-01-01	0.0730579	0.124848	-0.749305	1.55905	PIK3R1
regulation of tumor necrosis factor production (GO:0032680)	1978-01-01	0.0798884	0.129063	-0.760028	1.55612	PIK3R1
regulation of tumor necrosis factor superfamily cytokine production (GO:1903555)	1980-01-01	0.0818314	0.129749	-0.761628	1.55536	PIK3R1
intrinsic apoptotic signaling pathway in response to DNA damage (GO:0008630)	1979-01-01	0.0808604	0.129545	-0.759314	1.55183	PIK3R1
TRIF-dependent toll-like receptor signaling pathway (GO:0035666)	1976-01-01	0.0779417	0.127526	-0.752892	1.55053	MAPK14
MyD88-dependent toll-like receptor signaling pathway (GO:0002755)	1982-01-01	0.0837705	0.131201	-0.760767	1.54514	MAPK14
microtubule organizing center organization (GO:0031023)	1970-01-01	0.0720783	0.124848	-0.742071	1.544	AURKA
negative regulation of protein catabolic process (GO:0042177)	1997-01-01	0.0981925	0.141936	-0.789243	1.5409	WNT1
receptor metabolic process (GO:0043112)	1971-01-01	0.0730579	0.124848	-0.739395	1.53843	GRB2
toll-like receptor 3 signaling pathway (GO:0034138)	1980-01-01	0.0818314	0.129749	-0.75261	1.53694	MAPK14
positive regulation of cyclic nucleotide biosynthetic process (GO:0030804)	1982-01-01	0.0837705	0.131201	-0.756127	1.53571	CRH
regulation of fibroblast proliferation (GO:0048145)	1975-01-01	0.0769668	0.126199	-0.741871	1.53559	WNT1
protein heterooligomerization (GO:0051291)	1981-01-01	0.0828014	0.130748	-0.754056	1.53412	GRB2
regulation of cell maturation (GO:1903429)	2016-01-13	0.0146135	0.0715783	-0.581466	1.5333	AURKA
lung development (GO:0030324)	1982-01-01	0.0837705	0.131201	-0.751137	1.52558	CRH
muscle tissue development (GO:0060537)	1997-01-01	0.0981925	0.141936	-0.781362	1.52552	MAPK14
positive regulation of nucleotide biosynthetic process (GO:0030810)	1984-01-01	0.0857058	0.132506	-0.753769	1.52346	CRH
positive regulation of insulin-like growth factor receptor signaling pathway (GO:0043568)	2016-01-13	0.0146135	0.0715783	-0.577657	1.52326	WNT1
striated muscle contraction (GO:0006941)	1971-01-01	0.0730579	0.124848	-0.728711	1.5162	PIK3CA
regulation of glucose transport (GO:0010827)	1990-01-01	0.0914888	0.136611	-0.761506	1.51587	PIK3R1
MyD88-independent toll-like receptor signaling pathway (GO:0002756)	1979-01-01	0.0808604	0.129545	-0.74106	1.51452	MAPK14
anaphase-promoting complex-dependent proteasomal ubiquitin-dependent protein catabolic process (GO:0031145)	1982-01-01	0.0837705	0.131201	-0.744287	1.51167	AURKA
positive regulation of purine nucleotide biosynthetic process (GO:1900373)	1984-01-01	0.0857058	0.132506	-0.747523	1.51084	CRH
nuclear import (GO:0051170)	1975-01-01	0.0769668	0.126199	-0.728455	1.50782	PIK3R1
regulation of actin filament polymerization (GO:0030833)	1/104	0.10485	0.147673	-0.788103	1.50745	GRB2
regulation of endothelial cell migration (GO:0010594)	1992-01-01	0.0934088	0.138137	-0.758344	1.50115	MAPK14
negative regulation of canonical Wnt signaling pathway (GO:0090090)	1991-01-01	0.0924493	0.137246	-0.755409	1.50023	MAPK14
meiotic cell cycle process (GO:1903046)	1993-01-01	0.0943675	0.13902	-0.75972	1.49903	AURKA
spindle organization (GO:0007051)	1974-01-01	0.0759911	0.125671	-0.722699	1.49894	AURKA
cellular response to light stimulus (GO:0071482)	1985-01-01	0.086672	0.132506	-0.739057	1.49373	PIK3R1
hematopoietic stem cell proliferation (GO:0071425)	2016-01-13	0.0146135	0.0715783	-0.564796	1.48935	WNT1
regulation of receptor activity (GO:0010469)	1987-01-01	0.0886016	0.133336	-0.739107	1.48922	CRH
B cell differentiation (GO:0030183)	1980-01-01	0.0818314	0.129749	-0.729101	1.48894	PIK3R1
positive regulation of nucleocytoplasmic transport (GO:0046824)	1994-01-01	0.0953251	0.139895	-0.75699	1.4889	MAPK14
DNA damage checkpoint (GO:0000077)	1977-01-01	0.0789155	0.128572	-0.725439	1.48807	MAPK14
regulation of peptidyl-serine phosphorylation (GO:0033135)	1998-01-01	0.0991463	0.142511	-0.761784	1.48421	PIK3CA
stress-activated protein kinase signaling cascade (GO:0031098)	1991-01-01	0.0924493	0.137246	-0.746937	1.4834	MAPK14
regulation of microtubule cytoskeleton organization (GO:0070507)	1/100	0.101051	0.144708	-0.763136	1.47517	AURKA
regulation of reproductive process (GO:2000241)	1986-01-01	0.0876373	0.133188	-0.731563	1.47483	AURKA
regulation of myeloid leukocyte differentiation (GO:0002761)	1998-01-01	0.0991463	0.142511	-0.753538	1.46814	PIK3R1
stress-activated MAPK cascade (GO:0051403)	1989-01-01	0.0905273	0.135968	-0.735688	1.46794	MAPK14
negative regulation of cytoskeleton organization (GO:0051494)	1/101	0.102002	0.14499	-0.75994	1.46751	AURKA
memory (GO:0007613)	1990-01-01	0.0914888	0.136611	-0.737204	1.46749	CRH
negative regulation of cell aging (GO:0090344)	2016-01-11	0.0125381	0.071421	-0.555414	1.46583	WNT1
central nervous system neuron differentiation (GO:0021953)	1987-01-01	0.0886016	0.133336	-0.726607	1.46403	WNT1
regulation of leukocyte migration (GO:0002685)	1/110	0.11052	0.153411	-0.776637	1.45591	CXCL10
regulation of muscle tissue development (GO:1901861)	1/113	0.113342	0.155922	-0.783328	1.45574	MAPK14
regulation of striated muscle tissue development (GO:0016202)	1/112	0.112402	0.155184	-0.780914	1.45496	MAPK14
myeloid leukocyte differentiation (GO:0002573)	1983-01-01	0.0847386	0.132178	-0.718266	1.45348	MAPK14
hormone-mediated signaling pathway (GO:0009755)	1993-01-01	0.0943675	0.13902	-0.735515	1.45127	CRH
regulation of corticosteroid hormone secretion (GO:2000846)	2016-01-12	0.0135763	0.0715783	-0.549541	1.44912	CRH
feeding behavior (GO:0007631)	1987-01-01	0.0886016	0.133336	-0.718868	1.44844	CRH
female pregnancy (GO:0007565)	1985-01-01	0.086672	0.132506	-0.716608	1.44835	CRH
regulation of cAMP biosynthetic process (GO:0030817)	1998-01-01	0.0991463	0.142511	-0.740242	1.44224	CRH
regulation of muscle organ development (GO:0048634)	1/114	0.114281	0.156653	-0.777554	1.44137	MAPK14
diterpenoid metabolic process (GO:0016101)	1987-01-01	0.0886016	0.133336	-0.71532	1.44129	CRH
positive regulation of hormone secretion (GO:0046887)	1991-01-01	0.0924493	0.137246	-0.725391	1.44061	CRH
terpenoid metabolic process (GO:0006721)	1997-01-01	0.0981925	0.141936	-0.736263	1.43746	CRH
extrinsic apoptotic signaling pathway (GO:0097191)	1992-01-01	0.0934088	0.138137	-0.725914	1.43695	PIK3R1
response to hydrogen peroxide (GO:0042542)	1995-01-01	0.0962818	0.140762	-0.731671	1.43458	OLR1
regeneration (GO:0031099)	1997-01-01	0.0981925	0.141936	-0.732169	1.42947	WNT1
phenol-containing compound metabolic process (GO:0018958)	1981-01-01	0.0828014	0.130748	-0.702324	1.42887	CRH
negative regulation of binding (GO:0051100)	1995-01-01	0.0962818	0.140762	-0.72073	1.41313	AURKA
positive regulation of mitotic cell cycle (GO:0045931)	1/103	0.103902	0.147146	-0.736845	1.41204	AURKA
negative regulation of cellular response to growth factor stimulus (GO:0090288)	1/104	0.10485	0.147673	-0.737705	1.41105	WNT1
regulation of cell-cell adhesion (GO:0022407)	1994-01-01	0.0953251	0.139895	-0.713949	1.40424	WNT1
regulation of proteasomal ubiquitin-dependent protein catabolic process (GO:0032434)	1/116	0.116156	0.158376	-0.76021	1.4009	AURKA
negative regulation of transmembrane receptor protein serine/threonine kinase signaling pathway (GO:0090101)	1/107	0.107689	0.150569	-0.737858	1.39701	WNT1
regulation of chemotaxis (GO:0050920)	1/120	0.119895	0.160068	-0.761248	1.39472	CXCL10
negative regulation of intracellular transport (GO:0032387)	1/104	0.10485	0.147673	-0.728709	1.39384	FBXW11
T cell differentiation (GO:0030217)	1997-01-01	0.0981925	0.141936	-0.712936	1.39192	WNT1
positive regulation of protein complex assembly (GO:0031334)	1/122	0.121759	0.16033	-0.759635	1.39053	GRB2
regulation of protein polymerization (GO:0032271)	1/127	0.126403	0.164196	-0.76869	1.38879	GRB2
cell growth (GO:0016049)	1/106	0.106744	0.149792	-0.73144	1.38865	AURKA
regulation of actin polymerization or depolymerization (GO:0008064)	1/122	0.121759	0.16033	-0.752927	1.37825	GRB2
regulation of cell projection assembly (GO:0060491)	1/120	0.119895	0.160068	-0.749967	1.37406	WNT1
toll-like receptor 4 signaling pathway (GO:0034142)	1997-01-01	0.0981925	0.141936	-0.702494	1.37153	MAPK14
positive regulation of multi-organism process (GO:0043902)	1/123	0.12269	0.160456	-0.749248	1.37092	AURKA
positive regulation of intracellular protein transport (GO:0090316)	1/131	0.130102	0.167025	-0.764851	1.36879	MAPK14
protein import (GO:0017038)	1/101	0.102002	0.14499	-0.708239	1.36767	PIK3R1
negative regulation of protein transport (GO:0051224)	1/122	0.121759	0.16033	-0.747119	1.36762	FBXW11
steroid biosynthetic process (GO:0006694)	1/108	0.108634	0.151614	-0.7244	1.36652	CRH
DNA integrity checkpoint (GO:0031570)	1986-01-01	0.0876373	0.133188	-0.677258	1.36535	MAPK14
regulation of nucleotide biosynthetic process (GO:0030808)	1/119	0.118962	0.160068	-0.741587	1.3587	CRH
leukocyte chemotaxis (GO:0030595)	1/100	0.101051	0.144708	-0.702413	1.35779	CXCL10
ameboidal-type cell migration (GO:0001667)	1/123	0.12269	0.160456	-0.741702	1.35712	PIK3CA
positive regulation of JNK cascade (GO:0046330)	1/107	0.107689	0.150569	-0.715009	1.35375	GAB1
regulation of cyclic nucleotide biosynthetic process (GO:0030802)	1/116	0.116156	0.158376	-0.734565	1.35364	CRH
response to ethanol (GO:0045471)	1/109	0.109577	0.152378	-0.719328	1.35334	CRH
regulation of mitosis (GO:0007088)	1/112	0.112402	0.155184	-0.722204	1.34557	AURKA
regulation of actin filament length (GO:0030832)	1/123	0.12269	0.160456	-0.734893	1.34466	GRB2
regulation of muscle cell differentiation (GO:0051147)	1/122	0.121759	0.16033	-0.734491	1.3445	MAPK14
regulation of purine nucleotide biosynthetic process (GO:1900371)	1/119	0.118962	0.160068	-0.73355	1.34398	CRH
response to UV (GO:0009411)	1/117	0.117092	0.15937	-0.728364	1.33766	PIK3R1
muscle cell differentiation (GO:0042692)	1/119	0.118962	0.160068	-0.728825	1.33532	MAPK14
cellular response to steroid hormone stimulus (GO:0071383)	1/123	0.12269	0.160456	-0.728208	1.33243	CRH
protein localization to nucleus (GO:0034504)	1/101	0.102002	0.14499	-0.688094	1.32877	PIK3R1
circadian rhythm (GO:0007623)	1/127	0.126403	0.164196	-0.734825	1.32761	CRH
negative regulation of protein ubiquitination (GO:0031397)	1/113	0.113342	0.155922	-0.714027	1.32695	WNT1
regulation of transforming growth factor beta receptor signaling pathway (GO:0017015)	1/103	0.103902	0.147146	-0.69231	1.32669	WNT1
positive regulation of myoblast differentiation (GO:0045663)	2016-01-11	0.0125381	0.071421	-0.501741	1.32418	MAPK14
cellular response to prostaglandin stimulus (GO:0071379)	2016-01-11	0.0125381	0.071421	-0.499398	1.31799	GNG2
negative regulation of neuron apoptotic process (GO:0043524)	1/133	0.131945	0.168828	-0.738016	1.31284	PIK3CA
positive regulation of cell division (GO:0051781)	1/120	0.119895	0.160068	-0.716019	1.31186	AURKA
isoprenoid metabolic process (GO:0006720)	1/114	0.114281	0.156653	-0.707597	1.31169	CRH
regulation of embryonic development (GO:0045995)	1/101	0.102002	0.14499	-0.675291	1.30405	WNT1
regulation of microtubule-based process (GO:0032886)	1/124	0.123619	0.161398	-0.714619	1.30338	AURKA
negative regulation of protein modification by small protein conjugation or removal (GO:1903321)	1/119	0.118962	0.160068	-0.711346	1.3033	WNT1
response to alkaloid (GO:0043279)	1/111	0.111462	0.154439	-0.69723	1.30239	CRH
response to temperature stimulus (GO:0009266)	1/122	0.121759	0.16033	-0.711319	1.30208	CXCL10
negative regulation of Wnt signaling pathway (GO:0030178)	1/126	0.125476	0.163544	-0.718336	1.30067	MAPK14
learning (GO:0007612)	1/115	0.115219	0.157657	-0.700116	1.29334	CRH
positive regulation of protein catabolic process (GO:0045732)	1/130	0.129178	0.166117	-0.719405	1.29138	AURKA
positive regulation of stress-activated MAPK cascade (GO:0032874)	1/118	0.118028	0.160068	-0.704428	1.29062	GAB1
positive regulation of stress-activated protein kinase signaling cascade (GO:0070304)	1/119	0.118962	0.160068	-0.704192	1.29019	GAB1
regulation of blood pressure (GO:0008217)	1/133	0.131945	0.168828	-0.72026	1.28125	CRH
regulation of epithelial cell migration (GO:0010632)	1/129	0.128254	0.165482	-0.710205	1.27758	MAPK14
regulation of proteasomal protein catabolic process (GO:0061136)	1/135	0.133785	0.170333	-0.717386	1.26978	AURKA
3'-UTR-mediated mRNA stabilization (GO:0070935)	2016-01-12	0.0135763	0.0715783	-0.481265	1.26908	MAPK14
toll-like receptor signaling pathway (GO:0002224)	1/122	0.121759	0.16033	-0.690381	1.26376	MAPK14
cellular response to acid chemical (GO:0071229)	1/147	0.14475	0.18041	-0.730704	1.25135	GNG2
regulation of ion transmembrane transporter activity (GO:0032412)	1/137	0.135622	0.172386	-0.711118	1.25016	CRH
regulation of transmembrane transporter activity (GO:0022898)	1/141	0.139284	0.175302	-0.716815	1.24815	CRH
negative regulation of neuron death (GO:1901215)	1/155	0.151988	0.186409	-0.741532	1.24563	PIK3CA
muscle organ development (GO:0007517)	1/106	0.106744	0.149792	-0.650768	1.23549	CXCL10
muscle structure development (GO:0061061)	1/109	0.109577	0.152378	-0.655968	1.23413	CXCL10
multi-multicellular organism process (GO:0044706)	1/121	0.120828	0.16033	-0.673855	1.23351	CRH
negative regulation of cellular catabolic process (GO:0031330)	1/145	0.142932	0.178723	-0.714321	1.23	WNT1
adenylate cyclase-modulating G-protein coupled receptor signaling pathway (GO:0007188)	1/122	0.121759	0.16033	-0.67189	1.22991	GNG2
response to reactive oxygen species (GO:0000302)	1/141	0.139284	0.175302	-0.70283	1.2238	OLR1
regulation of synaptic plasticity (GO:0048167)	1/120	0.119895	0.160068	-0.666556	1.22123	CRH
response to glucocorticoid (GO:0051384)	1/130	0.129178	0.166117	-0.679644	1.22	CRH
anterior/posterior pattern specification (GO:0009952)	1/150	0.147471	0.183207	-0.718121	1.21875	WNT1
regulation of protein binding (GO:0043393)	1/128	0.127329	0.164842	-0.672678	1.21268	AURKA
regulation of nuclear division (GO:0051783)	1/138	0.136539	0.173265	-0.691069	1.2114	AURKA
pattern recognition receptor signaling pathway (GO:0002221)	1/142	0.140197	0.175876	-0.696945	1.21128	MAPK14
negative regulation of secretion by cell (GO:1903531)	1/135	0.133785	0.170333	-0.683768	1.21027	CRH
regulation of spindle organization (GO:0090224)	2016-01-12	0.0135763	0.0715783	-0.457997	1.20772	AURKA
positive regulation of cytoskeleton organization (GO:0051495)	1/142	0.140197	0.175876	-0.692897	1.20424	GRB2
epidermis development (GO:0008544)	1/120	0.119895	0.160068	-0.656747	1.20326	GAB1
innate immune response-activating signal transduction (GO:0002758)	1/144	0.142021	0.177873	-0.693284	1.19708	MAPK14
regulation of transporter activity (GO:0032409)	1/153	0.150184	0.185082	-0.707213	1.19304	CRH
response to corticosteroid (GO:0031960)	1/140	0.13837	0.175011	-0.680054	1.18527	CRH
regulation of cellular component size (GO:0032535)	1/165	0.160954	0.195227	-0.724806	1.18404	GRB2
organelle localization (GO:0051640)	1/129	0.128254	0.165482	-0.654422	1.17724	AURKA
negative regulation of secretion (GO:0051048)	1/152	0.14928	0.18456	-0.694405	1.17339	CRH
regulation of JNK cascade (GO:0046328)	1/148	0.145658	0.181247	-0.686825	1.17302	GAB1
cell fate commitment (GO:0045165)	1/134	0.132866	0.169724	-0.657634	1.16637	WNT1
positive regulation of steroid hormone secretion (GO:2000833)	2016-01-11	0.0125381	0.071421	-0.439466	1.15982	CRH
B cell activation (GO:0042113)	1/128	0.127329	0.164842	-0.643069	1.1593	PIK3R1
regulation of canonical Wnt signaling pathway (GO:0060828)	1/152	0.14928	0.18456	-0.682732	1.15367	MAPK14
activation of innate immune response (GO:0002218)	1/151	0.148376	0.184034	-0.679888	1.1508	MAPK14
regulation of ion homeostasis (GO:2000021)	1/160	0.156482	0.191007	-0.693451	1.14797	CXCL10
defense response to virus (GO:0051607)	1/147	0.14475	0.18041	-0.669226	1.14607	CXCL10
multi-organism reproductive process (GO:0044703)	1/140	0.13837	0.175011	-0.656057	1.14345	CRH
branching morphogenesis of an epithelial tube (GO:0048754)	1/141	0.139284	0.175302	-0.656584	1.14327	WNT1
response to wounding (GO:0009611)	1/167	0.162737	0.19646	-0.694987	1.13095	WNT1
response to estrogen (GO:0043627)	1/166	0.161846	0.195999	-0.688918	1.12269	CRH
cell cycle checkpoint (GO:0000075)	1/156	0.152888	0.187215	-0.668994	1.1209	MAPK14
regulation of neuron apoptotic process (GO:0043523)	1/188	0.181243	0.214424	-0.720261	1.10906	PIK3CA
myeloid cell differentiation (GO:0030099)	1/154	0.151086	0.185896	-0.659023	1.10885	MAPK14
developmental growth (GO:0048589)	1/163	0.159168	0.193365	-0.670814	1.10226	AURKA
energy reserve metabolic process (GO:0006112)	1/158	0.154687	0.189117	-0.661557	1.10175	GNG2
cell chemotaxis (GO:0060326)	1/155	0.151988	0.186409	-0.653156	1.09718	CXCL10
heart development (GO:0007507)	1/167	0.162737	0.19646	-0.672421	1.09423	GAB1
G-protein coupled receptor signaling pathway, coupled to cyclic nucleotide second messenger (GO:0007187)	1/153	0.150184	0.185082	-0.647671	1.09259	GNG2
regulation of stress-activated MAPK cascade (GO:0032872)	1/170	0.165404	0.198125	-0.673196	1.08981	GAB1
response to nutrient (GO:0007584)	1/163	0.159168	0.193365	-0.661354	1.08672	CXCL10
regulation of stress-activated protein kinase signaling cascade (GO:0070302)	1/171	0.166292	0.198878	-0.670287	1.08256	GAB1
intrinsic apoptotic signaling pathway (GO:0097193)	1/170	0.165404	0.198125	-0.665988	1.07814	PIK3R1
negative regulation of catabolic process (GO:0009895)	1/190	0.182985	0.215491	-0.694007	1.06519	WNT1
locomotory behavior (GO:0007626)	1/183	0.176872	0.210223	-0.679622	1.05993	CRH
regulation of insulin secretion (GO:0050796)	1/169	0.164516	0.198125	-0.649543	1.05152	CRH
regulation of cellular response to growth factor stimulus (GO:0090287)	1/176	0.170715	0.203535	-0.655034	1.04276	WNT1
protein autophosphorylation (GO:0046777)	1/170	0.165404	0.198125	-0.641422	1.03837	AURKA
response to mechanical stimulus (GO:0009612)	1/176	0.170715	0.203535	-0.641941	1.02192	CXCL10
positive regulation of innate immune response (GO:0045089)	1/190	0.182985	0.215491	-0.66416	1.01938	MAPK14
regulation of transmembrane receptor protein serine/threonine kinase signaling pathway (GO:0090092)	1/186	0.179497	0.212686	-0.654716	1.01346	WNT1
MAPK cascade (GO:0000165)	1/170	0.165404	0.198125	-0.625671	1.01287	MAPK14
positive regulation of response to external stimulus (GO:0032103)	1/201	0.192507	0.223622	-0.669174	1.00229	CXCL10
regulation of angiogenesis (GO:0045765)	1/179	0.173359	0.206367	-0.633523	0.999762	CXCL10
regulation of peptide hormone secretion (GO:0090276)	1/189	0.182114	0.215124	-0.649191	0.997506	CRH
protein dephosphorylation (GO:0006470)	1/161	0.157378	0.191797	-0.599754	0.990384	FBXW11
regulation of peptide secretion (GO:0002791)	1/192	0.184724	0.217206	-0.645961	0.986323	CRH
regulation of neuron death (GO:1901214)	1/225	0.212923	0.242215	-0.692463	0.981863	PIK3CA
transmembrane receptor protein serine/threonine kinase signaling pathway (GO:0007178)	1/196	0.188192	0.220273	-0.643199	0.973088	MAPK14
positive regulation of cell cycle process (GO:0090068)	1/220	0.20871	0.238127	-0.677329	0.971935	AURKA
protein polyubiquitination (GO:0000209)	1/186	0.179497	0.212686	-0.62476	0.96709	FBXW11
energy derivation by oxidation of organic compounds (GO:0015980)	1/198	0.18992	0.220951	-0.640362	0.966828	GNG2
positive regulation of protein transport (GO:0051222)	1/231	0.217951	0.246477	-0.685965	0.960685	MAPK14
muscle contraction (GO:0006936)	1/195	0.187326	0.219594	-0.632857	0.959395	PIK3CA
positive regulation of cell projection organization (GO:0031346)	1/195	0.187326	0.219594	-0.62707	0.950621	WNT1
regulation of anatomical structure size (GO:0090066)	1/232	0.218786	0.247058	-0.679776	0.950417	GRB2
regulation of vasculature development (GO:1901342)	1/197	0.189056	0.220949	-0.625857	0.944933	CXCL10
positive regulation of digestive system process (GO:0060456)	2016-01-09	0.0104587	0.0677347	-0.350491	0.943576	CRH
regulation of leukocyte differentiation (GO:1902105)	1/210	0.20022	0.230838	-0.64315	0.942883	PIK3R1
learning or memory (GO:0007611)	1/198	0.18992	0.220951	-0.620119	0.936264	CRH
regulation of Wnt signaling pathway (GO:0030111)	1/214	0.203626	0.233366	-0.636701	0.926494	MAPK14
regulation of protein complex assembly (GO:0043254)	1/244	0.228743	0.255111	-0.677901	0.92605	GRB2
negative regulation of organelle organization (GO:0010639)	1/237	0.222949	0.250289	-0.665145	0.921319	AURKA
T cell activation (GO:0042110)	1/198	0.18992	0.220951	-0.606319	0.915428	WNT1
cell morphogenesis (GO:0000902)	1/204	0.195086	0.225595	-0.609208	0.907118	MAPK14
nucleocytoplasmic transport (GO:0006913)	1/204	0.195086	0.225595	-0.606849	0.903606	PIK3R1
nuclear transport (GO:0051169)	1/209	0.199366	0.230199	-0.610621	0.896886	PIK3R1
gland development (GO:0048732)	1/220	0.20871	0.238127	-0.624972	0.896805	CRH
regulation of I-kappaB kinase/NF-kappaB signaling (GO:0043122)	1/213	0.202776	0.233086	-0.614827	0.895403	FBXW11
regulation of binding (GO:0051098)	1/218	0.207018	0.2369	-0.620162	0.893105	AURKA
signal transduction by phosphorylation (GO:0023014)	1/202	0.193367	0.224283	-0.597207	0.892734	MAPK14
regulation of actin cytoskeleton organization (GO:0032956)	1/240	0.225437	0.251978	-0.645437	0.889679	GRB2
microtubule cytoskeleton organization (GO:0000226)	1/245	0.229567	0.255111	-0.646721	0.883458	AURKA
neuron differentiation (GO:0030182)	1/222	0.210397	0.239697	-0.614819	0.878195	WNT1
regulation of cell division (GO:0051302)	1/234	0.220454	0.248576	-0.629717	0.87657	AURKA
regulation of protein ubiquitination (GO:0031396)	1/212	0.201925	0.232455	-0.597846	0.872292	WNT1
regulation of hormone secretion (GO:0046883)	1/230	0.217115	0.245893	-0.619295	0.868784	CRH
regulation of lipid metabolic process (GO:0019216)	1/245	0.229567	0.255111	-0.629978	0.860585	PIK3R1
cognition (GO:0050890)	1/227	0.214602	0.243765	-0.606175	0.855646	CRH
regionalization (GO:0003002)	1/247	0.231213	0.2562	-0.628256	0.855557	WNT1
response to acid chemical (GO:0001101)	1/275	0.253918	0.275795	-0.654118	0.842566	GNG2
muscle system process (GO:0003012)	1/237	0.222949	0.250289	-0.60668	0.840337	PIK3CA
regulation of actin filament-based process (GO:0032970)	1/257	0.239395	0.262993	-0.627784	0.838486	GRB2
regulation of synaptic transmission (GO:0050804)	1/245	0.229567	0.255111	-0.613799	0.838484	CRH
positive regulation of secretion by cell (GO:1903532)	1/247	0.231213	0.2562	-0.615244	0.837837	CRH
positive regulation of cell cycle (GO:0045787)	1/278	0.256313	0.277222	-0.652425	0.837019	AURKA
organelle assembly (GO:0070925)	1/278	0.256313	0.277222	-0.650182	0.834141	AURKA
regulation of protein modification by small protein conjugation or removal (GO:1903320)	1/228	0.215441	0.244357	-0.590711	0.832387	WNT1
single organismal cell-cell adhesion (GO:0016337)	1/235	0.221286	0.24915	-0.594804	0.826601	OLR1
regulation of DNA metabolic process (GO:0051052)	1/265	0.245882	0.268584	-0.62643	0.823499	PIK3CA
response to virus (GO:0009615)	1/250	0.233676	0.258557	-0.60696	0.820999	CXCL10
negative regulation of cell cycle process (GO:0010948)	1/254	0.236949	0.261426	-0.611194	0.81998	AURKA
positive regulation of sequence-specific DNA binding transcription factor activity (GO:0051091)	1/214	0.203626	0.233366	-0.562211	0.818101	WNT1
steroid metabolic process (GO:0008202)	1/240	0.225437	0.251978	-0.590449	0.813883	CRH
regulation of innate immune response (GO:0045088)	1/254	0.236949	0.261426	-0.606064	0.813098	MAPK14
mitotic nuclear division (GO:0007067)	1/240	0.225437	0.251978	-0.580538	0.800221	AURKA
reproductive structure development (GO:0048608)	1/265	0.245882	0.268584	-0.604742	0.794988	GAB1
regulation of small GTPase mediated signal transduction (GO:0051056)	1/256	0.238581	0.262473	-0.591988	0.791848	ARHGAP11A
cellular calcium ion homeostasis (GO:0006874)	1/261	0.242645	0.265803	-0.597456	0.791629	CALCB
regulation of glucocorticoid secretion (GO:2000849)	2016-01-10	0.0114989	0.0687548	-0.295511	0.791145	CRH
cellular response to growth hormone stimulus (GO:0071378)	2016-01-09	0.0104587	0.0677347	-0.290856	0.783031	PIK3R1
positive regulation of secretion (GO:0051047)	1/273	0.252317	0.274833	-0.604478	0.780738	CRH
epithelium development (GO:0060429)	1/256	0.238581	0.262473	-0.582658	0.779369	GAB1
calcium ion homeostasis (GO:0055074)	1/274	0.253118	0.275315	-0.597594	0.7708	CALCB
cellular divalent inorganic cation homeostasis (GO:0072503)	1/271	0.250713	0.273473	-0.588977	0.763639	CALCB
response to nutrient levels (GO:0031667)	1/291	0.26661	0.287147	-0.611822	0.763407	CXCL10
single organism cell adhesion (GO:0098602)	1/259	0.241022	0.264402	-0.573812	0.763334	OLR1
histone modification (GO:0016570)	1/293	0.268182	0.288034	-0.612052	0.761808	AURKA
covalent chromatin modification (GO:0016569)	1/296	0.270535	0.290155	-0.610648	0.755579	AURKA
fatty acid metabolic process (GO:0006631)	1/280	0.257906	0.278553	-0.589599	0.753594	MAPK14
adenylate cyclase-activating dopamine receptor signaling pathway (GO:0007191)	2016-01-10	0.0114989	0.0687548	-0.281339	0.753203	GNG2
dephosphorylation (GO:0016311)	1/278	0.256313	0.277222	-0.584982	0.750494	FBXW11
negative regulation of proteolysis (GO:0045861)	1/302	0.275218	0.294357	-0.611008	0.747238	WNT1
divalent inorganic cation homeostasis (GO:0072507)	1/291	0.26661	0.287147	-0.579885	0.723557	CALCB
negative regulation of immune system process (GO:0002683)	1/311	0.282191	0.300561	-0.591915	0.711544	PIK3R1
epithelial cell differentiation (GO:0030855)	1/303	0.275996	0.294779	-0.581647	0.710499	WNT1
negative regulation of protein processing (GO:0010955)	1/316	0.286038	0.30298	-0.59378	0.709026	WNT1
negative regulation of protein maturation (GO:1903318)	1/316	0.286038	0.30298	-0.591212	0.70596	WNT1
response to extracellular stimulus (GO:0009991)	1/313	0.283732	0.301784	-0.588488	0.705033	CXCL10
regulation of multi-organism process (GO:0043900)	1/306	0.278325	0.296854	-0.579081	0.703302	AURKA
nuclear division (GO:0000280)	1/298	0.272099	0.291426	-0.557539	0.687428	AURKA
establishment of protein localization to organelle (GO:0072594)	1/292	0.267396	0.287591	-0.55097	0.686627	PIK3R1
response to light stimulus (GO:0009416)	1/322	0.290629	0.307419	-0.565921	0.667528	PIK3R1
regulation of ion transmembrane transport (GO:0034765)	1/314	0.284502	0.302185	-0.551075	0.65948	CRH
positive regulation of cytokine production (GO:0001819)	1/327	0.294433	0.310163	-0.561792	0.657665	PIK3R1
organelle fission (GO:0048285)	1/325	0.292914	0.30941	-0.557156	0.653592	AURKA
regulation of transmembrane transport (GO:0034762)	1/327	0.294433	0.310163	-0.549952	0.643804	CRH
negative regulation of intracellular signal transduction (GO:1902532)	1/345	0.307973	0.323098	-0.565407	0.638796	FBXW11
growth (GO:0040007)	1/329	0.29595	0.310909	-0.546787	0.638787	AURKA
defense response to other organism (GO:0098542)	1/328	0.295192	0.310537	-0.539139	0.630497	CXCL10
positive regulation of cell development (GO:0010720)	1/358	0.3176	0.332291	-0.565351	0.622871	AURKA
cellular metal ion homeostasis (GO:0006875)	1/361	0.319804	0.334143	-0.555254	0.608662	CALCB
parturition (GO:0007567)	2016-01-10	0.0114989	0.0687548	-0.225661	0.604142	CRH
response to inorganic substance (GO:0010035)	1/370	0.326375	0.338251	-0.555869	0.602543	OLR1
response to drug (GO:0042493)	1/354	0.314651	0.329655	-0.542395	0.601901	CRH
regulation of system process (GO:0044057)	1/371	0.327102	0.338548	-0.555421	0.60157	CRH
neuron projection guidance (GO:0097485)	1/367	0.324191	0.336896	-0.542461	0.590188	GRB2
axon guidance (GO:0007411)	1/367	0.324191	0.336896	-0.539946	0.587451	GRB2
single-organism behavior (GO:0044708)	1/362	0.320537	0.334454	-0.536005	0.587063	CRH
response to steroid hormone (GO:0048545)	1/369	0.325648	0.337953	-0.526492	0.571163	CRH
regulation of cellular response to stress (GO:0080135)	1/404	0.35067	0.360034	-0.553769	0.565706	GAB1
cellular cation homeostasis (GO:0030003)	1/389	0.340055	0.351009	-0.53353	0.558575	CALCB
generation of precursor metabolites and energy (GO:0006091)	1/375	0.33	0.341089	-0.519263	0.558525	GNG2
regulation of mitotic cell cycle (GO:0007346)	1/391	0.341479	0.351536	-0.53219	0.556374	AURKA
protein oligomerization (GO:0051259)	1/366	0.323462	0.336896	-0.504695	0.549099	GRB2
cellular ion homeostasis (GO:0006873)	1/402	0.349264	0.35907	-0.53322	0.546144	CALCB
regulation of cell projection organization (GO:0031344)	1/391	0.341479	0.351536	-0.514765	0.538157	WNT1
negative regulation of protein modification process (GO:0031400)	1/407	0.352774	0.361711	-0.529119	0.538066	WNT1
microtubule-based process (GO:0007017)	1/437	0.373467	0.380392	-0.55064	0.532222	AURKA
secretion by cell (GO:0032940)	1/415	0.358354	0.366943	-0.51398	0.51529	CXCL10
negative regulation of cell cycle (GO:0045786)	1/430	0.368695	0.376529	-0.526599	0.514361	AURKA
metal ion homeostasis (GO:0055065)	1/422	0.363199	0.37141	-0.512055	0.507165	CALCB
cellular component morphogenesis (GO:0032989)	1/437	0.373467	0.380392	-0.503854	0.487001	MAPK14
cellular chemical homeostasis (GO:0055082)	1/452	0.38358	0.390176	-0.508288	0.478379	CALCB
chromatin modification (GO:0016568)	1/475	0.398791	0.402984	-0.520033	0.472637	AURKA
positive regulation of GTPase activity (GO:0043547)	1/482	0.403351	0.40546	-0.514033	0.464035	ARHGAP11A
negative regulation of cellular component organization (GO:0051129)	1/474	0.398137	0.402852	-0.509926	0.463618	AURKA
positive regulation of GTP catabolic process (GO:0033126)	1/483	0.404	0.405582	-0.513077	0.463018	ARHGAP11A
response to other organism (GO:0051707)	1/462	0.390237	0.3959	-0.493603	0.457369	CXCL10
labyrinthine layer development (GO:0060711)	2016-01-09	0.0104587	0.0677347	-0.169738	0.45696	GAB1
multicellular organismal development (GO:0007275)	1/453	0.384249	0.39034	-0.483349	0.454704	FRAT2
regulation of cytokine production (GO:0001817)	1/482	0.403351	0.40546	-0.503462	0.454492	PIK3R1
cation homeostasis (GO:0055080)	1/465	0.392221	0.397389	-0.490126	0.452308	CALCB
regulation of cell cycle process (GO:0010564)	1/481	0.402702	0.40546	-0.487836	0.440386	AURKA
hepatocyte differentiation (GO:0070365)	2016-01-09	0.0104587	0.0677347	-0.163251	0.439496	WNT1
histone-serine phosphorylation (GO:0035404)	2016-01-09	0.0104587	0.0677347	-0.157792	0.4248	AURKA
behavior (GO:0007610)	1/494	0.411092	0.412164	-0.467747	0.414579	CRH
organic hydroxy compound metabolic process (GO:1901615)	1/476	0.399445	0.403114	-0.45048	0.409277	CRH
neuron fate determination (GO:0048664)	2016-01-09	0.0104587	0.0677347	-0.140971	0.379515	WNT1
single-organism cellular localization (GO:1902580)	1/496	0.412373	0.41291	-0.427652	0.378269	PIK3R1
interleukin-6-mediated signaling pathway (GO:0070102)	2016-01-09	0.0104587	0.0677347	-0.134307	0.361575	GAB1
regulation of gonadotropin secretion (GO:0032276)	2016-01-09	0.0104587	0.0677347	-0.125421	0.337653	CRH
gene expression (GO:0010467)	1/672	0.515457	0.515457	-0.456439	0.302482	MAPK14
glucocorticoid biosynthetic process (GO:0006704)	2016-01-10	0.0114989	0.0687548	-0.106169	0.284238	CRH
branching involved in labyrinthine layer morphogenesis (GO:0060670)	2016-01-09	0.0104587	0.0677347	-0.100656	0.27098	GRB2
locomotory exploration behavior (GO:0035641)	2016-01-09	0.0104587	0.0677347	-0.0591283	0.159183	CRH
negative regulation of fibroblast apoptotic process (GO:2000270)	2016-01-08	0.00941744	0.0677347	-0.0250339	0.0673953	PIK3CA
growth hormone receptor signaling pathway (GO:0060396)	2016-01-08	0.00941744	0.0677347	-0.000520402	0.001401	PIK3R1
positive regulation of syncytium formation by plasma membrane fusion (GO:0060143)	2016-01-09	0.0104587	0.0677347	0.0289337	-0.077894	MAPK14
negative regulation of norepinephrine secretion (GO:0010700)	2016-01-08	0.00941744	0.0677347	0.0546739	-0.147191	CRH
phenylpropanoid metabolic process (GO:0009698)	2016-01-08	0.00941744	0.0677347	0.270526	-0.728298	CRH

## Sheet: BP2
GO_Biological_Process_2015_Betw_Up
Term	Overlap	P-value	Adjusted P-value	Z-score	Combined Score	Genes
cellular response to organonitrogen compound (GO:0071417)	7/411	9.20548e-08	2.91765e-05	-2.56329	26.7662	GNG2;PIK3CA;CRH;GAB1;GRB2;PIK3R1;WNT1
cellular response to nitrogen compound (GO:1901699)	7/438	1.41183e-07	2.91765e-05	-2.55382	26.6673	GNG2;PIK3CA;CRH;GAB1;GRB2;PIK3R1;WNT1
cellular response to hormone stimulus (GO:0032870)	7/462	2.01971e-07	2.91765e-05	-2.49599	26.0635	GNG2;PIK3CA;CRH;GAB1;GRB2;PIK3R1;WNT1
response to peptide (GO:1901652)	7/384	5.82648e-08	2.91765e-05	-2.44979	25.581	GNG2;PIK3CA;GAB1;GRB2;PIK3R1;WNT1;MAPK14
cellular response to peptide (GO:1901653)	6/273	2.27645e-07	2.91765e-05	-2.44468	25.5277	GNG2;PIK3CA;GAB1;GRB2;PIK3R1;WNT1
cellular response to peptide hormone stimulus (GO:0071375)	6/261	1.75587e-07	2.91765e-05	-2.44415	25.5222	GNG2;PIK3CA;GAB1;GRB2;PIK3R1;WNT1
response to peptide hormone (GO:0043434)	6/364	1.19383e-06	0.000131151	-2.42787	21.7031	GNG2;PIK3CA;GAB1;GRB2;PIK3R1;WNT1
Fc-epsilon receptor signaling pathway (GO:0038095)	4/295	0.000214329	0.00568342	-3.82991	19.8014	PIK3CA;GAB1;GRB2;PIK3R1
platelet activation (GO:0030168)	5/205	1.74749e-06	0.000167978	-2.2391	19.4616	GNG2;PIK3CA;GRB2;PIK3R1;MAPK14
leukocyte migration (GO:0050900)	5/226	2.79196e-06	0.000238557	-2.25038	18.7702	CXCL10;PIK3CA;OLR1;GRB2;PIK3R1
neurotrophin TRK receptor signaling pathway (GO:0048011)	5/274	7.0281e-06	0.000413755	-2.40196	18.7118	PIK3CA;GAB1;GRB2;PIK3R1;MAPK14
neurotrophin signaling pathway (GO:0038179)	5/278	7.5326e-06	0.000413755	-2.39909	18.6894	PIK3CA;GAB1;GRB2;PIK3R1;MAPK14
blood coagulation (GO:0007596)	6/472	5.27741e-06	0.000363411	-2.35894	18.6827	GNG2;PIK3CA;OLR1;GRB2;PIK3R1;MAPK14
coagulation (GO:0050817)	6/472	5.27741e-06	0.000363411	-2.35634	18.6622	GNG2;PIK3CA;OLR1;GRB2;PIK3R1;MAPK14
hemostasis (GO:0007599)	6/478	5.67092e-06	0.000363411	-2.35272	18.6335	GNG2;PIK3CA;OLR1;GRB2;PIK3R1;MAPK14
Fc receptor signaling pathway (GO:0038093)	4/352	0.000417042	0.009163	-3.67656	17.2526	PIK3CA;GAB1;GRB2;PIK3R1
inositol lipid-mediated signaling (GO:0048017)	4/136	1.11113e-05	0.000534037	-2.28926	17.2497	PIK3CA;GAB1;GRB2;PIK3R1
phosphatidylinositol-mediated signaling (GO:0048015)	4/136	1.11113e-05	0.000534037	-2.28663	17.2298	PIK3CA;GAB1;GRB2;PIK3R1
insulin receptor signaling pathway (GO:0008286)	4/148	1.53777e-05	0.000695615	-2.27478	16.5392	PIK3CA;GAB1;GRB2;PIK3R1
fibroblast growth factor receptor signaling pathway (GO:0008543)	4/163	2.22797e-05	0.000951837	-2.30373	16.0273	PIK3CA;GAB1;GRB2;PIK3R1
positive regulation of circadian rhythm (GO:0042753)	2016-02-15	0.000138816	0.00395367	-2.78183	15.3922	FBXW11;CRH
Fc-gamma receptor signaling pathway (GO:0038094)	3/203	0.00118465	0.0184761	-3.83589	15.3101	PIK3CA;GRB2;PIK3R1
cellular response to fibroblast growth factor stimulus (GO:0044344)	4/183	3.47308e-05	0.00140568	-2.33035	15.3039	PIK3CA;GAB1;GRB2;PIK3R1
immune response-regulating cell surface receptor signaling pathway involved in phagocytosis (GO:0002433)	3/203	0.00118465	0.0184761	-3.83164	15.2931	PIK3CA;GRB2;PIK3R1
Fc-gamma receptor signaling pathway involved in phagocytosis (GO:0038096)	3/203	0.00118465	0.0184761	-3.82893	15.2823	PIK3CA;GRB2;PIK3R1
response to fibroblast growth factor (GO:0071774)	4/187	3.77311e-05	0.00145076	-2.33182	15.24	PIK3CA;GAB1;GRB2;PIK3R1
Fc receptor mediated stimulatory signaling pathway (GO:0002431)	3/204	0.00120131	0.0184761	-3.8109	15.2103	PIK3CA;GRB2;PIK3R1
ERBB signaling pathway (GO:0038127)	4/196	4.51733e-05	0.00151036	-2.3174	15.0525	PIK3CA;GAB1;GRB2;PIK3R1
cellular response to insulin stimulus (GO:0032869)	4/195	4.42973e-05	0.00151036	-2.31672	15.048	PIK3CA;GAB1;GRB2;PIK3R1
epidermal growth factor receptor signaling pathway (GO:0007173)	4/193	4.25828e-05	0.00151036	-2.31401	15.0304	PIK3CA;GAB1;GRB2;PIK3R1
immune response-activating signal transduction (GO:0002757)	4/440	0.000958313	0.0169343	-3.47037	14.1536	PIK3CA;GRB2;PIK3R1;MAPK14
immune response-regulating cell surface receptor signaling pathway (GO:0002768)	4/444	0.000990955	0.0169343	-3.44367	14.0447	PIK3CA;GAB1;GRB2;PIK3R1
T cell costimulation (GO:0031295)	1976-03-01	7.06962e-05	0.00225792	-2.21966	13.5251	PIK3CA;GRB2;PIK3R1
lymphocyte costimulation (GO:0031294)	1977-03-01	7.34043e-05	0.00225792	-2.21906	13.5214	PIK3CA;GRB2;PIK3R1
response to insulin (GO:0032868)	4/246	0.000107565	0.00318144	-2.31796	13.3293	PIK3CA;GAB1;GRB2;PIK3R1
activation of immune response (GO:0002253)	4/487	0.00139346	0.0210112	-3.30754	12.776	PIK3CA;GRB2;PIK3R1;MAPK14
cellular response to lipid (GO:0071396)	4/315	0.000274601	0.00703893	-2.46038	12.1944	CXCL10;GNG2;CRH;MAPK14
cellular response to ketone (GO:1901655)	2016-02-29	0.000470611	0.0100528	-2.54353	11.7	GNG2;CRH
signal transduction in response to DNA damage (GO:0042770)	3/106	0.000184158	0.00505778	-2.20144	11.6387	GRB2;WNT1;MAPK14
positive regulation of homeostatic process (GO:0032846)	3/130	0.000331185	0.00771762	-2.217	10.7841	CXCL10;CRH;MAPK14
immune response-activating cell surface receptor signaling pathway (GO:0002429)	3/324	0.00441305	0.0471338	-3.52065	10.7547	PIK3CA;GRB2;PIK3R1
cellular response to radiation (GO:0071478)	3/126	0.000302744	0.00744246	-2.16126	10.5914	GRB2;PIK3R1;MAPK14
response to ionizing radiation (GO:0010212)	3/127	0.000309699	0.00744246	-2.13213	10.4486	CXCL10;GRB2;MAPK14
phosphatidylinositol phosphorylation (GO:0046854)	1934-02-01	0.00063567	0.0132116	-2.41224	10.4369	PIK3CA;PIK3R1
lipid modification (GO:0030258)	3/134	0.000361302	0.00817179	-2.09696	10.0802	PIK3CA;PIK3R1;MAPK14
response to radiation (GO:0009314)	4/442	0.000974537	0.0169343	-2.34878	9.57931	CXCL10;GRB2;PIK3R1;MAPK14
blood circulation (GO:0008015)	1940-02-01	0.000865593	0.016641	-2.33663	9.57058	CXCL10;OLR1
lipid phosphorylation (GO:0046834)	1939-02-01	0.000824874	0.0162648	-2.3129	9.52627	PIK3CA;PIK3R1
positive regulation of reactive oxygen species metabolic process (GO:2000379)	1938-02-01	0.000785113	0.0158882	-2.23877	9.27337	GRB2;MAPK14
positive regulation of T cell activation (GO:0050870)	3/189	0.000966652	0.0169343	-2.23513	9.11579	PIK3CA;GRB2;PIK3R1
negative regulation of cell-substrate adhesion (GO:0010812)	1942-02-01	0.000949893	0.0169343	-2.17742	8.88042	PIK3R1;WNT1
cellular response to ionizing radiation (GO:0071479)	1945-02-01	0.00108348	0.0181129	-2.12341	8.51729	GRB2;MAPK14
cellular response to abiotic stimulus (GO:0071214)	3/232	0.00172987	0.0255821	-2.27304	8.33267	GRB2;PIK3R1;MAPK14
positive regulation of lymphocyte activation (GO:0051251)	3/243	0.00197171	0.0280786	-2.30788	8.24548	PIK3CA;GRB2;PIK3R1
Wnt signaling pathway (GO:0016055)	3/234	0.00177236	0.025716	-2.20355	8.0664	FRAT2;FBXW11;WNT1
regulation of T cell activation (GO:0050863)	3/259	0.00235978	0.0324048	-2.31768	7.94838	PIK3CA;GRB2;PIK3R1
positive regulation of leukocyte activation (GO:0002696)	3/262	0.00243746	0.0328843	-2.30496	7.87089	PIK3CA;GRB2;PIK3R1
leukocyte differentiation (GO:0002521)	3/251	0.00216027	0.0302045	-2.21497	7.75188	PIK3R1;WNT1;MAPK14
positive regulation of cell activation (GO:0050867)	3/272	0.00270788	0.0352943	-2.29658	7.67984	PIK3CA;GRB2;PIK3R1
positive regulation of cell migration (GO:0030335)	3/280	0.00293716	0.0372376	-2.33327	7.67748	CXCL10;PIK3R1;MAPK14
positive regulation of cell motility (GO:2000147)	3/287	0.00314738	0.0384181	-2.32731	7.58524	CXCL10;PIK3R1;MAPK14
positive regulation of cellular component movement (GO:0051272)	3/296	0.00343109	0.0399774	-2.33661	7.52258	CXCL10;PIK3R1;MAPK14
positive regulation of locomotion (GO:0040017)	3/304	0.00369614	0.041799	-2.30821	7.3283	CXCL10;PIK3R1;MAPK14
regulation of homeostatic process (GO:0032844)	3/314	0.00404479	0.0450789	-2.28591	7.08483	CXCL10;CRH;MAPK14
regulation of circadian rhythm (GO:0042752)	1976-02-01	0.00295383	0.0372376	-2.11541	6.96063	FBXW11;CRH
positive regulation of cAMP metabolic process (GO:0030816)	1972-02-01	0.00266322	0.0352943	-2.06117	6.89264	CXCL10;CRH
regulation of lymphocyte activation (GO:0051249)	3/344	0.00520973	0.0534171	-2.3115	6.77182	PIK3CA;GRB2;PIK3R1
phosphatidylinositol biosynthetic process (GO:0006661)	1981-02-01	0.00333715	0.0394811	-2.06724	6.68119	PIK3CA;PIK3R1
axis specification (GO:0009798)	1978-02-01	0.00310449	0.0384181	-2.01217	6.55812	WNT1;AURKA
ubiquitin-dependent protein catabolic process (GO:0006511)	3/355	0.00568286	0.0560271	-2.2622	6.51948	FBXW11;WNT1;AURKA
peptidyl-serine phosphorylation (GO:0018105)	1984-02-01	0.00357776	0.0410642	-2.0414	6.5174	MAPK14;AURKA
regulation of reactive oxygen species metabolic process (GO:2000377)	1981-02-01	0.00333715	0.0394811	-2.01631	6.51657	GRB2;MAPK14
positive regulation of calcium ion transport (GO:0051928)	1991-02-01	0.00416988	0.0451639	-2.09749	6.49688	CXCL10;CRH
modification-dependent protein catabolic process (GO:0019941)	3/364	0.00608878	0.0585284	-2.26107	6.41747	FBXW11;WNT1;AURKA
modification-dependent macromolecule catabolic process (GO:0043632)	3/368	0.00627468	0.0591262	-2.26416	6.40323	FBXW11;WNT1;AURKA
positive regulation of cyclic nucleotide metabolic process (GO:0030801)	1991-02-01	0.00416988	0.0451639	-2.0569	6.37118	CXCL10;CRH
regulation of intracellular transport (GO:0032386)	3/394	0.00756693	0.0660116	-2.34303	6.36818	CXCL10;FBXW11;MAPK14
regulation of leukocyte activation (GO:0002694)	3/390	0.00735856	0.0655005	-2.30624	6.28612	PIK3CA;GRB2;PIK3R1
positive regulation of behavior (GO:0048520)	2/107	0.0056819	0.0560271	-2.15097	6.19892	CXCL10;CRH
peptidyl-serine modification (GO:0018209)	1997-02-01	0.00471124	0.0496293	-2.05388	6.16817	MAPK14;AURKA
regulation of establishment of protein localization (GO:0070201)	3/442	0.010346	0.0677347	-2.2908	6.16719	FBXW11;PIK3R1;MAPK14
proteolysis involved in cellular protein catabolic process (GO:0051603)	3/391	0.00741033	0.0655005	-2.25737	6.1529	FBXW11;WNT1;AURKA
regulation of cell activation (GO:0050865)	3/420	0.00900778	0.0677347	-2.28195	6.14337	PIK3CA;GRB2;PIK3R1
inflammatory response (GO:0006954)	3/376	0.00665674	0.0602239	-2.17084	6.09937	CXCL10;CRH;OLR1
T cell receptor signaling pathway (GO:0050852)	1999-02-01	0.00489856	0.0509054	-2.03971	6.07384	PIK3CA;PIK3R1
response to ketone (GO:1901654)	2/105	0.00548099	0.0554589	-2.08931	6.04252	GNG2;CRH
posttranscriptional regulation of gene expression (GO:0010608)	3/438	0.0100945	0.0677347	-2.20644	5.94007	FBXW11;MAPK14;AURKA
cellular response to lipopolysaccharide (GO:0071222)	2/110	0.00598956	0.0583035	-2.08607	5.92882	CXCL10;MAPK14
cellular response to molecule of bacterial origin (GO:0071219)	2/116	0.00662741	0.0602239	-2.1001	5.90063	CXCL10;MAPK14
regulation of cAMP metabolic process (GO:0030814)	2/113	0.00630475	0.0591262	-2.04718	5.78959	CXCL10;CRH
negative regulation of cell adhesion (GO:0007162)	2/115	0.00651903	0.0602239	-2.04985	5.75942	PIK3R1;WNT1
positive regulation of protein kinase activity (GO:0045860)	3/456	0.0112556	0.0687548	-2.15111	5.75898	PIK3CA;GAB1;MAPK14
small GTPase mediated signal transduction (GO:0007264)	3/439	0.010157	0.0677347	-2.09394	5.63721	ARHGAP11A;GRB2;MAPK14
regulation of protein import into nucleus (GO:0042306)	2/143	0.00986073	0.0677347	-2.0928	5.63415	FBXW11;MAPK14
positive regulation of kinase activity (GO:0033674)	3/480	0.0129213	0.0715783	-2.12077	5.59239	PIK3CA;GAB1;MAPK14
cellular response to biotic stimulus (GO:0071216)	2/132	0.00847278	0.0677347	-2.07709	5.59185	CXCL10;MAPK14
circulatory system process (GO:0003013)	2/130	0.00823077	0.0677347	-2.07451	5.5849	CXCL10;OLR1
regulation of cell-substrate adhesion (GO:0010810)	2/149	0.0106579	0.0677347	-2.05045	5.52013	PIK3R1;WNT1
regulation of protein stability (GO:0031647)	2/138	0.00921797	0.0677347	-2.04853	5.51496	FBXW11;AURKA
phosphatidylinositol metabolic process (GO:0046488)	2/125	0.00763984	0.0660116	-2.0273	5.51005	PIK3CA;PIK3R1
regulation of protein localization to nucleus (GO:1900180)	2/156	0.011623	0.0687548	-2.05098	5.4909	FBXW11;MAPK14
regulation of protein targeting (GO:1903533)	2/167	0.0132151	0.0715783	-2.08046	5.48611	FBXW11;MAPK14
antigen receptor-mediated signaling pathway (GO:0050851)	2/127	0.00787379	0.0672771	-2.02753	5.47217	PIK3CA;PIK3R1
activation of MAPK activity (GO:0000187)	2/133	0.00859499	0.0677347	-2.02004	5.43827	GAB1;MAPK14
regulation of cyclic nucleotide metabolic process (GO:0030799)	2/133	0.00859499	0.0677347	-2.01745	5.4313	CXCL10;CRH
regulation of proteolysis involved in cellular protein catabolic process (GO:1903050)	2/148	0.0105231	0.0677347	-2.0154	5.42578	WNT1;AURKA
regulation of cellular protein catabolic process (GO:1903362)	2/155	0.0114829	0.0687548	-2.01832	5.40345	WNT1;AURKA
regulation of behavior (GO:0050795)	2/166	0.0130666	0.0715783	-2.04359	5.38888	CXCL10;CRH
regulation of myeloid cell differentiation (GO:0045637)	2/156	0.011623	0.0687548	-1.99111	5.33062	PIK3R1;MAPK14
lipid biosynthetic process (GO:0008610)	3/491	0.0137302	0.0715783	-2.02004	5.32678	PIK3CA;CRH;PIK3R1
regulation of calcium ion transport (GO:0051924)	2/171	0.0138165	0.0715783	-2.00317	5.28228	CXCL10;CRH
receptor-mediated endocytosis (GO:0006898)	2/152	0.0110669	0.0687548	-1.97179	5.27888	OLR1;GRB2
glucose metabolic process (GO:0006006)	2/149	0.0106579	0.0677347	-1.95593	5.26566	PIK3CA;MAPK14
cell cycle G2/M phase transition (GO:0044839)	2/139	0.00934495	0.0677347	-1.93634	5.21292	FBXW11;AURKA
G2/M transition of mitotic cell cycle (GO:0000086)	2/139	0.00934495	0.0677347	-1.93379	5.20605	FBXW11;AURKA
regulation of nucleocytoplasmic transport (GO:0046822)	2/178	0.0148974	0.0720511	-1.96966	5.18094	FBXW11;MAPK14
positive regulation of ion transport (GO:0043270)	2/186	0.0161765	0.0724894	-1.94441	5.10274	CXCL10;CRH
morphogenesis of a branching epithelium (GO:0061138)	2/162	0.0124801	0.071421	-1.92671	5.08491	GRB2;WNT1
morphogenesis of a branching structure (GO:0001763)	2/170	0.013665	0.0715783	-1.90812	5.03164	GRB2;WNT1
Ras protein signal transduction (GO:0007265)	2/148	0.0105231	0.0677347	-1.86715	5.02665	GRB2;MAPK14
lymphocyte differentiation (GO:0030098)	2/172	0.0139687	0.0715783	-1.88469	4.96986	PIK3R1;WNT1
hexose metabolic process (GO:0019318)	2/187	0.0163397	0.0724894	-1.89257	4.96671	PIK3CA;MAPK14
regulation of intracellular protein transport (GO:0033157)	2/219	0.0219303	0.0799259	-1.94404	4.91192	FBXW11;MAPK14
positive regulation of intracellular transport (GO:0032388)	2/217	0.0215603	0.0799259	-1.93599	4.89158	CXCL10;MAPK14
glycerophospholipid biosynthetic process (GO:0046474)	2/178	0.0148974	0.0720511	-1.84093	4.84234	PIK3CA;PIK3R1
aging (GO:0007568)	2/204	0.0192214	0.0758011	-1.85034	4.77321	GRB2;MAPK14
positive regulation of MAP kinase activity (GO:0043406)	2/197	0.0180102	0.0736692	-1.81162	4.72502	GAB1;MAPK14
proteasome-mediated ubiquitin-dependent protein catabolic process (GO:0043161)	2/205	0.0193972	0.0760701	-1.79981	4.63649	FBXW11;AURKA
response to lipopolysaccharide (GO:0032496)	2/228	0.0236283	0.0811984	-1.8392	4.61797	CXCL10;MAPK14
glycerolipid biosynthetic process (GO:0045017)	2/202	0.0188718	0.0748063	-1.77584	4.60448	PIK3CA;PIK3R1
regulation of peptide transport (GO:0090087)	2/231	0.0242062	0.0811984	-1.81392	4.55451	FBXW11;CRH
proteasomal protein catabolic process (GO:0010498)	2/212	0.020647	0.0788518	-1.78388	4.53139	FBXW11;AURKA
monosaccharide metabolic process (GO:0005996)	2/221	0.0223029	0.0809008	-1.7987	4.52288	PIK3CA;MAPK14
phospholipid biosynthetic process (GO:0008654)	2/206	0.0195737	0.0760701	-1.75507	4.52123	PIK3CA;PIK3R1
positive regulation of cellular component biogenesis (GO:0044089)	2/249	0.0277958	0.0831485	-1.81395	4.51151	GRB2;WNT1
positive regulation of proteolysis (GO:0045862)	2/228	0.0236283	0.0811984	-1.79396	4.50438	FBXW11;AURKA
response to molecule of bacterial origin (GO:0002237)	2/243	0.0265762	0.0823334	-1.79875	4.49143	CXCL10;MAPK14
regulation of metal ion transport (GO:0010959)	2/250	0.0280013	0.0831485	-1.77882	4.42416	CXCL10;CRH
rhythmic process (GO:0048511)	2/252	0.0284141	0.0837182	-1.77991	4.41471	FBXW11;CRH
positive regulation of protein processing (GO:0010954)	2/240	0.025975	0.0811984	-1.7494	4.39251	FBXW11;AURKA
positive regulation of protein maturation (GO:1903319)	2/240	0.025975	0.0811984	-1.74679	4.38595	FBXW11;AURKA
glycerophospholipid metabolic process (GO:0006650)	2/229	0.0238203	0.0811984	-1.74468	4.38064	PIK3CA;PIK3R1
regulation of protein catabolic process (GO:0042176)	2/260	0.0300903	0.0857015	-1.78185	4.37781	WNT1;AURKA
angiogenesis (GO:0001525)	2/236	0.0251824	0.0811984	-1.72358	4.32768	PIK3CA;MAPK14
activation of protein kinase activity (GO:0032147)	2/252	0.0284141	0.0837182	-1.74287	4.32284	GAB1;MAPK14
chemotaxis (GO:0006935)	2/263	0.030729	0.0868772	-1.71226	4.18349	CXCL10;MAPK14
taxis (GO:0042330)	2/263	0.030729	0.0868772	-1.70976	4.17738	CXCL10;MAPK14
positive regulation of protein serine/threonine kinase activity (GO:0071902)	2/257	0.0294571	0.0857015	-1.69859	4.17325	GAB1;MAPK14
positive regulation of defense response (GO:0031349)	2/272	0.032678	0.087819	-1.70748	4.15341	CRH;MAPK14
response to alcohol (GO:0097305)	2/274	0.0331177	0.087819	-1.70483	4.14695	CXCL10;CRH
protein catabolic process (GO:0030163)	2/269	0.0320229	0.0872001	-1.67829	4.09427	FBXW11;AURKA
cellular response to organic cyclic compound (GO:0071407)	2/291	0.0369504	0.0912041	-1.70907	4.09263	GNG2;CRH
regulation of MAP kinase activity (GO:0043405)	2/273	0.0328975	0.087819	-1.66693	4.05478	GAB1;MAPK14
mitotic cell cycle phase transition (GO:0044772)	2/277	0.0337817	0.0886624	-1.60708	3.89382	FBXW11;AURKA
response to oxidative stress (GO:0006979)	2/290	0.0367203	0.0912041	-1.61744	3.87322	GAB1;OLR1
cell cycle phase transition (GO:0044770)	2/280	0.0344511	0.0892016	-1.59166	3.8468	FBXW11;AURKA
phospholipid metabolic process (GO:0006644)	2/288	0.0362618	0.0912041	-1.59179	3.81178	PIK3CA;PIK3R1
morphogenesis of an epithelium (GO:0002009)	2/296	0.0381095	0.0912041	-1.55978	3.73513	GRB2;WNT1
glycerolipid metabolic process (GO:0046486)	2/296	0.0381095	0.0912041	-1.55403	3.72138	PIK3CA;PIK3R1
lymphocyte activation (GO:0046649)	2/304	0.0399935	0.0945717	-1.51483	3.57257	PIK3R1;WNT1
positive regulation of organelle organization (GO:0010638)	2/340	0.0489032	0.103886	-1.57223	3.56026	GRB2;AURKA
regulation of cell adhesion (GO:0030155)	2/336	0.0478794	0.102847	-1.53455	3.49035	PIK3R1;WNT1
apoptotic signaling pathway (GO:0097190)	2/327	0.0456062	0.099939	-1.50766	3.47244	CRH;PIK3R1
endocytosis (GO:0006897)	2/323	0.0446096	0.099939	-1.50342	3.46267	OLR1;GRB2
regulation of cytoskeleton organization (GO:0051493)	2/350	0.0514985	0.106458	-1.53879	3.44691	GRB2;AURKA
cytokine-mediated signaling pathway (GO:0019221)	2/342	0.0494182	0.104117	-1.47228	3.33065	CXCL10;GAB1
regulation of sequence-specific DNA binding transcription factor activity (GO:0051090)	2/338	0.0483903	0.103081	-1.46368	3.32584	WNT1;MAPK14
negative regulation of transport (GO:0051051)	2/361	0.0544111	0.108964	-1.48168	3.2845	FBXW11;CRH
regulation of protein transport (GO:0051223)	2/379	0.0593038	0.114297	-1.50827	3.27137	FBXW11;MAPK14
tissue morphogenesis (GO:0048729)	2/358	0.0536108	0.108491	-1.40393	3.11824	GRB2;WNT1
leukocyte activation (GO:0045321)	2/373	0.0576557	0.113105	-1.37922	3.00592	PIK3R1;WNT1
positive regulation of MAPK cascade (GO:0043410)	2/395	0.0637801	0.119551	-1.39263	2.95796	GAB1;MAPK14
pattern specification process (GO:0007389)	2/385	0.0609686	0.11634	-1.36535	2.9372	WNT1;AURKA
embryonic morphogenesis (GO:0048598)	2/403	0.0660617	0.120961	-1.3733	2.9008	GRB2;WNT1
protein localization to organelle (GO:0033365)	2/396	0.0640638	0.119551	-1.34509	2.857	PIK3R1;AURKA
response to monoamine (GO:0071867)	2016-01-23	0.0249294	0.0811984	-1.13493	2.84965	GNG2
response to catecholamine (GO:0071869)	2016-01-23	0.0249294	0.0811984	-1.11089	2.78928	GNG2
positive regulation of Notch signaling pathway (GO:0045747)	2016-01-24	0.0259555	0.0811984	-1.10742	2.78057	WNT1
cellular response to catecholamine stimulus (GO:0071870)	2016-01-20	0.0218453	0.0799259	-1.07816	2.72415	GNG2
regulation of digestive system process (GO:0044058)	2016-01-26	0.0280045	0.0831485	-1.08982	2.71053	CRH
circadian behavior (GO:0048512)	2016-01-30	0.0320905	0.0872001	-1.11049	2.70909	CRH
mitotic cell cycle (GO:0000278)	2/404	0.0663489	0.120961	-1.28217	2.70832	FBXW11;AURKA
regulation of protein serine/threonine kinase activity (GO:0071900)	2/416	0.0698292	0.123445	-1.29115	2.70103	GAB1;MAPK14
positive regulation of erythrocyte differentiation (GO:0045648)	2016-01-21	0.0228744	0.0810617	-1.07145	2.69208	MAPK14
regulation of myoblast differentiation (GO:0045661)	2016-01-27	0.0290275	0.0848752	-1.08472	2.67555	MAPK14
cellular response to monoamine stimulus (GO:0071868)	2016-01-20	0.0218453	0.0799259	-1.05387	2.66277	GNG2
negative regulation of osteoclast differentiation (GO:0045671)	2016-01-21	0.0228744	0.0810617	-1.05883	2.66036	PIK3R1
rhythmic behavior (GO:0007622)	1932-01-01	0.0341275	0.0886624	-1.09661	2.65701	CRH
adrenal gland development (GO:0030325)	2016-01-24	0.0259555	0.0811984	-1.05236	2.64233	CRH
regulation of circadian sleep/wake cycle, sleep (GO:0045187)	2016-01-16	0.0177189	0.0728656	-1.00752	2.63883	CRH
platelet-derived growth factor receptor signaling pathway (GO:0048008)	2016-01-30	0.0320905	0.0872001	-1.08111	2.63742	GAB1
organophosphate biosynthetic process (GO:0090407)	2/436	0.0757652	0.125671	-1.26867	2.63133	PIK3CA;PIK3R1
circadian sleep/wake cycle process (GO:0022410)	2016-01-20	0.0218453	0.0799259	-1.04134	2.6311	CRH
regulation of glutamate receptor signaling pathway (GO:1900449)	2016-01-30	0.0320905	0.0872001	-1.07669	2.62664	CRH
negative regulation of microtubule depolymerization (GO:0007026)	2016-01-23	0.0249294	0.0811984	-1.04422	2.62188	AURKA
regulation of N-methyl-D-aspartate selective glutamate receptor activity (GO:2000310)	2016-01-16	0.0177189	0.0728656	-0.998839	2.6161	CRH
regulation of anoikis (GO:2000209)	2016-01-20	0.0218453	0.0799259	-1.03445	2.61371	PIK3CA
lipopolysaccharide-mediated signaling pathway (GO:0031663)	2016-01-29	0.0310705	0.0868845	-1.06948	2.61294	MAPK14
positive regulation of release of sequestered calcium ion into cytosol (GO:0051281)	2016-01-24	0.0259555	0.0811984	-1.0386	2.60777	CXCL10
regulation of calcium ion import (GO:0090279)	2016-01-26	0.0280045	0.0831485	-1.04659	2.60301	CRH
regulation of cell aging (GO:0090342)	2016-01-24	0.0259555	0.0811984	-1.03406	2.59637	WNT1
regulation of cAMP-mediated signaling (GO:0043949)	2016-01-23	0.0249294	0.0811984	-1.03145	2.58982	CXCL10
positive regulation of lymphocyte migration (GO:2000403)	2016-01-24	0.0259555	0.0811984	-1.03054	2.58754	CXCL10
response to prostaglandin (GO:0034694)	2016-01-20	0.0218453	0.0799259	-1.01503	2.56463	GNG2
regulation of circadian sleep/wake cycle (GO:0042749)	2016-01-16	0.0177189	0.0728656	-0.9717	2.54502	CRH
response to dexamethasone (GO:0071548)	2016-01-16	0.0177189	0.0728656	-0.969737	2.53988	CRH
synaptic transmission (GO:0007268)	2/434	0.0751641	0.125655	-1.21316	2.51637	GNG2;CRH
regulation of lamellipodium assembly (GO:0010591)	2016-01-22	0.0239024	0.0811984	-0.999623	2.50991	WNT1
myoblast differentiation (GO:0045445)	2016-01-19	0.0208152	0.0788518	-0.987941	2.50955	MAPK14
histone phosphorylation (GO:0016572)	2016-01-22	0.0239024	0.0811984	-0.998738	2.50769	AURKA
positive regulation of embryonic development (GO:0040019)	2016-01-26	0.0280045	0.0831485	-1.00575	2.50144	WNT1
negative regulation of microtubule polymerization or depolymerization (GO:0031111)	1932-01-01	0.0341275	0.0886624	-1.03043	2.49666	AURKA
positive regulation of blood vessel endothelial cell migration (GO:0043536)	2016-01-23	0.0249294	0.0811984	-0.989555	2.48463	MAPK14
cell aggregation (GO:0098743)	2016-01-23	0.0249294	0.0811984	-0.988519	2.48203	MAPK14
regulation of lymphocyte migration (GO:2000401)	1932-01-01	0.0341275	0.0886624	-1.02303	2.47871	CXCL10
cellular response to vascular endothelial growth factor stimulus (GO:0035924)	2016-01-25	0.0269805	0.0823334	-0.988879	2.46921	MAPK14
regulation of microtubule depolymerization (GO:0031114)	2016-01-25	0.0269805	0.0823334	-0.988688	2.46873	AURKA
regulation of lamellipodium organization (GO:1902743)	2016-01-28	0.0300495	0.0857015	-1.00215	2.46218	WNT1
regulation of phosphatidylinositol 3-kinase activity (GO:0043551)	1936-01-01	0.0381895	0.0912041	-1.02488	2.45424	PIK3R1
negative regulation of amine transport (GO:0051953)	2016-01-22	0.0239024	0.0811984	-0.977421	2.45417	CRH
cartilage condensation (GO:0001502)	2016-01-23	0.0249294	0.0811984	-0.97573	2.44992	MAPK14
chemokine-mediated signaling pathway (GO:0070098)	1936-01-01	0.0381895	0.0912041	-1.02049	2.44373	CXCL10
negative regulation of behavior (GO:0048521)	1941-01-01	0.0432446	0.097809	-1.0505	2.44214	CRH
long-term synaptic potentiation (GO:0060291)	2016-01-30	0.0320905	0.0872001	-1.00081	2.44152	CRH
cellular response to glucocorticoid stimulus (GO:0071385)	2016-01-31	0.0331095	0.087819	-1.00289	2.4395	CRH
cellular response to ammonium ion (GO:0071242)	2016-01-17	0.0187521	0.0747167	-0.939488	2.43708	CRH
extrinsic apoptotic signaling pathway via death domain receptors (GO:0008625)	1935-01-01	0.0371755	0.0912041	-1.01708	2.43556	PIK3R1
cellular response to fatty acid (GO:0071398)	2016-01-27	0.0290275	0.0848752	-0.98584	2.43165	GNG2
mRNA stabilization (GO:0048255)	2016-01-30	0.0320905	0.0872001	-0.996636	2.43134	MAPK14
cellular response to alkaloid (GO:0071312)	2016-01-31	0.0331095	0.087819	-0.999214	2.43057	CRH
positive regulation of reproductive process (GO:2000243)	1933-01-01	0.0351445	0.0897878	-1.00705	2.4273	AURKA
cellular response to dexamethasone stimulus (GO:0071549)	2016-01-15	0.0166848	0.0724894	-0.923619	2.42387	CRH
positive regulation of striated muscle cell differentiation (GO:0051155)	1939-01-01	0.0412255	0.0954892	-1.03093	2.42139	MAPK14
cellular response to corticosteroid stimulus (GO:0071384)	1933-01-01	0.0351445	0.0897878	-1.00384	2.41957	CRH
dopamine receptor signaling pathway (GO:0007212)	2016-01-26	0.0280045	0.0831485	-0.970382	2.41346	GNG2
response to vitamin D (GO:0033280)	2016-01-21	0.0228744	0.0810617	-0.959934	2.41188	CXCL10
negative regulation of cell-matrix adhesion (GO:0001953)	2016-01-25	0.0269805	0.0823334	-0.963568	2.40601	PIK3R1
cellular senescence (GO:0090398)	2016-01-28	0.0300495	0.0857015	-0.97902	2.40534	MAPK14
RNA stabilization (GO:0043489)	2016-01-30	0.0320905	0.0872001	-0.980473	2.39191	MAPK14
regulation of T cell migration (GO:2000404)	2016-01-23	0.0249294	0.0811984	-0.948407	2.38132	CXCL10
cellular response to cytokine stimulus (GO:0071345)	2/471	0.086538	0.132506	-1.17817	2.38122	CXCL10;GAB1
positive regulation of T cell migration (GO:2000406)	2016-01-20	0.0218453	0.0799259	-0.941236	2.37818	CXCL10
response to mineralocorticoid (GO:0051385)	2016-01-28	0.0300495	0.0857015	-0.967341	2.37664	CRH
negative regulation of transcription factor import into nucleus (GO:0042992)	1933-01-01	0.0351445	0.0897878	-0.980276	2.36277	FBXW11
T cell differentiation in thymus (GO:0033077)	1934-01-01	0.0361605	0.0912041	-0.985505	2.35995	WNT1
positive regulation of glucose transport (GO:0010828)	1935-01-01	0.0371755	0.0912041	-0.982189	2.352	PIK3R1
response to interleukin-6 (GO:0070741)	2016-01-22	0.0239024	0.0811984	-0.93648	2.35137	GAB1
vascular endothelial growth factor receptor signaling pathway (GO:0048010)	2016-01-24	0.0259555	0.0811984	-0.934378	2.34609	MAPK14
phosphatidylinositol 3-kinase signaling (GO:0014065)	2016-01-23	0.0249294	0.0811984	-0.933626	2.3442	PIK3R1
response to cocaine (GO:0042220)	1934-01-01	0.0361605	0.0912041	-0.977417	2.34058	CRH
regulation of erythrocyte differentiation (GO:0045646)	1936-01-01	0.0381895	0.0912041	-0.97739	2.34051	MAPK14
negative regulation of blood pressure (GO:0045776)	1939-01-01	0.0412255	0.0954892	-0.996185	2.33978	CRH
regulation of lipid kinase activity (GO:0043550)	1942-01-01	0.0442526	0.0995036	-1.01337	2.33842	PIK3R1
regulation of protein ubiquitination involved in ubiquitin-dependent protein catabolic process (GO:2000058)	2016-01-18	0.0197841	0.0760701	-0.904032	2.32888	WNT1
response to corticosterone (GO:0051412)	2016-01-23	0.0249294	0.0811984	-0.927332	2.3284	CRH
osteoclast differentiation (GO:0030316)	2016-01-25	0.0269805	0.0823334	-0.932038	2.32728	MAPK14
negative regulation of anoikis (GO:2000811)	2016-01-16	0.0177189	0.0728656	-0.888471	2.32703	PIK3CA
long-term memory (GO:0007616)	2016-01-28	0.0300495	0.0857015	-0.945045	2.32187	CRH
chondrocyte differentiation (GO:0002062)	1941-01-01	0.0432446	0.097809	-0.995387	2.31401	MAPK14
response to pain (GO:0048265)	1932-01-01	0.0341275	0.0886624	-0.953675	2.31068	CRH
positive regulation of mitosis (GO:0045840)	1942-01-01	0.0442526	0.0995036	-0.999943	2.30743	AURKA
syncytium formation by plasma membrane fusion (GO:0000768)	2016-01-19	0.0208152	0.0788518	-0.906995	2.30393	WNT1
regulation of insulin-like growth factor receptor signaling pathway (GO:0043567)	2016-01-21	0.0228744	0.0810617	-0.916827	2.30357	WNT1
protein destabilization (GO:0031648)	2016-01-21	0.0228744	0.0810617	-0.916256	2.30213	FBXW11
positive regulation of lipid transport (GO:0032370)	1944-01-01	0.0462657	0.099939	-0.996809	2.29585	CRH
lymphocyte chemotaxis (GO:0048247)	2016-01-16	0.0177189	0.0728656	-0.873708	2.28836	CXCL10
negative regulation of fat cell differentiation (GO:0045599)	1939-01-01	0.0412255	0.0954892	-0.973764	2.28712	WNT1
regulation of catecholamine secretion (GO:0050433)	1936-01-01	0.0381895	0.0912041	-0.954564	2.28585	CRH
regulation of skeletal muscle fiber development (GO:0048742)	1935-01-01	0.0371755	0.0912041	-0.953518	2.28335	MAPK14
protein kinase B signaling (GO:0043491)	2016-01-31	0.0331095	0.087819	-0.937017	2.27927	PIK3CA
lymphocyte migration (GO:0072676)	2016-01-28	0.0300495	0.0857015	-0.925427	2.27367	CXCL10
response to auditory stimulus (GO:0010996)	2016-01-13	0.0146135	0.0715783	-0.860177	2.26825	CXCL10
syncytium formation (GO:0006949)	2016-01-24	0.0259555	0.0811984	-0.903109	2.26758	WNT1
regulation of centrosome cycle (GO:0046605)	2016-01-24	0.0259555	0.0811984	-0.899697	2.25901	AURKA
activation of JUN kinase activity (GO:0007257)	1936-01-01	0.0381895	0.0912041	-0.942855	2.25781	GAB1
positive regulation of glucose import (GO:0046326)	2016-01-30	0.0320905	0.0872001	-0.925419	2.25761	PIK3R1
negative regulation of I-kappaB kinase/NF-kappaB signaling (GO:0043124)	1944-01-01	0.0462657	0.099939	-0.972241	2.23926	FBXW11
positive regulation of myotube differentiation (GO:0010831)	2016-01-17	0.0187521	0.0747167	-0.86224	2.23669	MAPK14
monocarboxylic acid metabolic process (GO:0032787)	2/473	0.0871677	0.133	-1.10732	2.23391	CRH;MAPK14
negative regulation of peptide hormone secretion (GO:0090278)	1935-01-01	0.0371755	0.0912041	-0.932756	2.23363	CRH
regulation of insulin secretion involved in cellular response to glucose stimulus (GO:0061178)	1933-01-01	0.0351445	0.0897878	-0.922505	2.22352	CRH
cell fate determination (GO:0001709)	1944-01-01	0.0462657	0.099939	-0.963339	2.21876	WNT1
negative regulation of peptide secretion (GO:0002792)	1936-01-01	0.0381895	0.0912041	-0.926113	2.21772	CRH
negative regulation of BMP signaling pathway (GO:0030514)	1940-01-01	0.0422355	0.0966641	-0.948802	2.21689	WNT1
anterior/posterior axis specification (GO:0009948)	1937-01-01	0.0392025	0.0930454	-0.932864	2.21524	AURKA
cell differentiation in spinal cord (GO:0021515)	1938-01-01	0.0402145	0.0945717	-0.938542	2.21346	WNT1
midbrain development (GO:0030901)	1932-01-01	0.0341275	0.0886624	-0.913288	2.21282	WNT1
positive regulation of calcium ion transport into cytosol (GO:0010524)	1937-01-01	0.0392025	0.0930454	-0.931479	2.21195	CXCL10
neuron projection extension (GO:1990138)	1935-01-01	0.0371755	0.0912041	-0.923031	2.21034	AURKA
mitotic spindle organization (GO:0007052)	2016-01-31	0.0331095	0.087819	-0.907957	2.20859	AURKA
myoblast fusion (GO:0007520)	2016-01-17	0.0187521	0.0747167	-0.848193	2.20025	WNT1
glucocorticoid metabolic process (GO:0008211)	2016-01-16	0.0177189	0.0728656	-0.839744	2.1994	CRH
regulation of endocrine process (GO:0044060)	1935-01-01	0.0371755	0.0912041	-0.915277	2.19177	CRH
regulation of NF-kappaB import into nucleus (GO:0042345)	1939-01-01	0.0412255	0.0954892	-0.933146	2.19172	FBXW11
regulation of DNA methylation (GO:0044030)	2016-01-15	0.0166848	0.0724894	-0.834005	2.18869	PIK3CA
positive regulation of protein localization to plasma membrane (GO:1903078)	2016-01-26	0.0280045	0.0831485	-0.877627	2.18277	PIK3R1
negative regulation of myeloid leukocyte differentiation (GO:0002762)	1940-01-01	0.0422355	0.0966641	-0.93395	2.18219	PIK3R1
cellular response to interleukin-6 (GO:0071354)	2016-01-18	0.0197841	0.0760701	-0.846236	2.17999	GAB1
cellular response to heat (GO:0034605)	2016-01-29	0.0310705	0.0868845	-0.887042	2.1672	CXCL10
regulation of steroid hormone secretion (GO:2000831)	2016-01-17	0.0187521	0.0747167	-0.829572	2.15195	CRH
positive regulation of establishment of protein localization to plasma membrane (GO:0090004)	2016-01-25	0.0269805	0.0823334	-0.860145	2.14776	PIK3R1
secondary metabolic process (GO:0019748)	1940-01-01	0.0422355	0.0966641	-0.918712	2.14658	CRH
hypothalamus development (GO:0021854)	2016-01-13	0.0146135	0.0715783	-0.811766	2.1406	CRH
response to growth hormone (GO:0060416)	2016-01-16	0.0177189	0.0728656	-0.813785	2.13142	PIK3R1
negative regulation of epidermal growth factor receptor signaling pathway (GO:0042059)	1943-01-01	0.0452596	0.099939	-0.922152	2.12389	GRB2
negative regulation of circadian rhythm (GO:0042754)	2016-01-13	0.0146135	0.0715783	-0.803952	2.11999	CRH
embryonic axis specification (GO:0000578)	1934-01-01	0.0361605	0.0912041	-0.883463	2.11559	WNT1
branching involved in ureteric bud morphogenesis (GO:0001658)	1944-01-01	0.0462657	0.099939	-0.918326	2.11508	WNT1
vasculature development (GO:0001944)	1944-01-01	0.0462657	0.099939	-0.917326	2.11278	PIK3CA
negative regulation of ERBB signaling pathway (GO:1901185)	1944-01-01	0.0462657	0.099939	-0.91704	2.11212	GRB2
phosphatidylinositol-3-phosphate biosynthetic process (GO:0036092)	2016-01-15	0.0166848	0.0724894	-0.79648	2.09021	PIK3CA
regulation of establishment of protein localization to plasma membrane (GO:0090003)	1943-01-01	0.0452596	0.099939	-0.906458	2.08775	PIK3R1
response to gamma radiation (GO:0010332)	1944-01-01	0.0462657	0.099939	-0.905836	2.08632	CXCL10
response to prostaglandin E (GO:0034695)	2016-01-14	0.0156497	0.0720635	-0.791575	2.08201	GNG2
lipoprotein metabolic process (GO:0042157)	1944-01-01	0.0462657	0.099939	-0.902938	2.07964	OLR1
regulation of cell cycle checkpoint (GO:1901976)	2016-01-29	0.0310705	0.0868845	-0.847417	2.07039	AURKA
negative regulation of cell-cell adhesion (GO:0022408)	1941-01-01	0.0432446	0.097809	-0.890436	2.07003	WNT1
regulation of blood vessel endothelial cell migration (GO:0043535)	1945-01-01	0.0472707	0.101824	-0.904865	2.06717	MAPK14
insulin-like growth factor receptor signaling pathway (GO:0048009)	2016-01-14	0.0156497	0.0720635	-0.785855	2.06696	PIK3R1
positive regulation of calcium ion import (GO:0090280)	2016-01-16	0.0177189	0.0728656	-0.785147	2.05641	CRH
adenylate cyclase-activating G-protein coupled receptor signaling pathway (GO:0007189)	1947-01-01	0.0492779	0.104106	-0.906583	2.051	GNG2
positive regulation of endothelial cell migration (GO:0010595)	1955-01-01	0.0572671	0.11263	-0.938817	2.05004	MAPK14
cardiac muscle contraction (GO:0060048)	1941-01-01	0.0432446	0.097809	-0.878756	2.04288	PIK3CA
receptor internalization (GO:0031623)	1943-01-01	0.0452596	0.099939	-0.88542	2.03929	GRB2
regulation of spindle checkpoint (GO:0090231)	2016-01-15	0.0166848	0.0724894	-0.773755	2.03058	AURKA
developmental cell growth (GO:0048588)	1949-01-01	0.0512811	0.106294	-0.904492	2.02746	AURKA
positive regulation of lamellipodium organization (GO:1902745)	2016-01-15	0.0166848	0.0724894	-0.772261	2.02666	WNT1
stem cell proliferation (GO:0072089)	1948-01-01	0.05028	0.105069	-0.899181	2.02598	WNT1
negative regulation of NF-kappaB import into nucleus (GO:0042347)	2016-01-14	0.0156497	0.0720635	-0.769077	2.02283	FBXW11
endothelial cell migration (GO:0043542)	1950-01-01	0.0522812	0.107211	-0.903643	2.01779	PIK3CA
cellular response to UV (GO:0034644)	1947-01-01	0.0492779	0.104106	-0.891811	2.01758	PIK3R1
spindle assembly (GO:0051225)	1939-01-01	0.0412255	0.0954892	-0.858413	2.01619	AURKA
bone development (GO:0060348)	1940-01-01	0.0422355	0.0966641	-0.857746	2.00414	WNT1
negative regulation of protein depolymerization (GO:1901880)	1952-01-01	0.0542785	0.108964	-0.903887	2.00368	AURKA
negative regulation of protein import into nucleus (GO:0042308)	1953-01-01	0.0552757	0.109837	-0.904185	1.99712	FBXW11
positive regulation of fibroblast proliferation (GO:0048146)	1949-01-01	0.0512811	0.106294	-0.890892	1.99697	WNT1
positive regulation of insulin secretion involved in cellular response to glucose stimulus (GO:0035774)	2016-01-14	0.0156497	0.0720635	-0.758594	1.99526	CRH
positive regulation of tumor necrosis factor production (GO:0032760)	1944-01-01	0.0462657	0.099939	-0.86284	1.98729	PIK3R1
SCF-dependent proteasomal ubiquitin-dependent protein catabolic process (GO:0031146)	2016-01-18	0.0197841	0.0760701	-0.76939	1.98202	FBXW11
regulation of norepinephrine secretion (GO:0014061)	2016-01-15	0.0166848	0.0724894	-0.75525	1.98201	CRH
response to cold (GO:0009409)	1936-01-01	0.0381895	0.0912041	-0.825856	1.97764	CXCL10
negative regulation of catecholamine secretion (GO:0033604)	2016-01-12	0.0135763	0.0715783	-0.749909	1.97748	CRH
positive regulation of tumor necrosis factor superfamily cytokine production (GO:1903557)	1946-01-01	0.0482748	0.103081	-0.869017	1.97462	PIK3R1
positive regulation of actin filament polymerization (GO:0030838)	1957-01-01	0.0592546	0.114297	-0.909618	1.97292	GRB2
negative regulation of protein complex disassembly (GO:0043242)	1956-01-01	0.0582613	0.113425	-0.905672	1.9713	AURKA
ether metabolic process (GO:0018904)	2016-01-15	0.0166848	0.0724894	-0.750414	1.96932	CRH
protein localization to cytoskeleton (GO:0044380)	2016-01-17	0.0187521	0.0747167	-0.754497	1.9572	AURKA
organ regeneration (GO:0031100)	1951-01-01	0.0532804	0.108107	-0.878574	1.9545	WNT1
regulation of microtubule polymerization or depolymerization (GO:0031110)	1952-01-01	0.0542785	0.108964	-0.877423	1.94502	AURKA
cellular response to glucagon stimulus (GO:0071377)	1938-01-01	0.0402145	0.0945717	-0.821753	1.93802	GNG2
positive regulation of cAMP-mediated signaling (GO:0043950)	2016-01-13	0.0146135	0.0715783	-0.732444	1.93143	CXCL10
positive regulation of nuclear division (GO:0051785)	1955-01-01	0.0572671	0.11263	-0.882135	1.92627	AURKA
regulation of protein localization to plasma membrane (GO:1903076)	1948-01-01	0.05028	0.105069	-0.854759	1.92589	PIK3R1
response to fatty acid (GO:0070542)	1950-01-01	0.0522812	0.107211	-0.861205	1.92303	GNG2
leukocyte cell-cell adhesion (GO:0007159)	1946-01-01	0.0482748	0.103081	-0.844383	1.91864	OLR1
regulation of myotube differentiation (GO:0010830)	1957-01-01	0.0592546	0.114297	-0.883654	1.9166	MAPK14
spinal cord association neuron differentiation (GO:0021527)	2016-01-14	0.0156497	0.0720635	-0.724338	1.90516	WNT1
T cell migration (GO:0072678)	2016-01-14	0.0156497	0.0720635	-0.721602	1.89796	CXCL10
negative regulation of protein localization to nucleus (GO:1900181)	1959-01-01	0.0612382	0.116565	-0.882145	1.896	FBXW11
striated muscle cell differentiation (GO:0051146)	1953-01-01	0.0552757	0.109837	-0.85646	1.89171	MAPK14
regulation of Notch signaling pathway (GO:0008593)	1953-01-01	0.0552757	0.109837	-0.855916	1.89051	WNT1
regulation of mRNA stability (GO:0043488)	1948-01-01	0.05028	0.105069	-0.837908	1.88792	MAPK14
positive regulation of proteasomal ubiquitin-dependent protein catabolic process (GO:0032436)	1952-01-01	0.0542785	0.108964	-0.844492	1.87202	AURKA
synaptic transmission, dopaminergic (GO:0001963)	2016-01-12	0.0135763	0.0715783	-0.704226	1.85702	CRH
skeletal muscle tissue development (GO:0007519)	1956-01-01	0.0582613	0.113425	-0.852998	1.85665	MAPK14
epithelial cell migration (GO:0010631)	1965-01-01	0.0671655	0.120961	-0.877506	1.85355	PIK3CA
negative regulation of nucleocytoplasmic transport (GO:0046823)	1962-01-01	0.0642062	0.119551	-0.870736	1.84945	FBXW11
regulation of skeletal muscle tissue development (GO:0048641)	1961-01-01	0.0632178	0.118862	-0.865911	1.84421	MAPK14
positive regulation of leukocyte chemotaxis (GO:0002690)	1956-01-01	0.0582613	0.113425	-0.84612	1.84167	CXCL10
negative regulation of protein binding (GO:0032091)	1950-01-01	0.0522812	0.107211	-0.824614	1.84132	AURKA
cell aging (GO:0007569)	1962-01-01	0.0642062	0.119551	-0.864683	1.8366	MAPK14
positive regulation of protein polymerization (GO:0032273)	1969-01-01	0.0710976	0.124827	-0.881354	1.83395	GRB2
regulation of RNA stability (GO:0043487)	1951-01-01	0.0532804	0.108107	-0.820815	1.82601	MAPK14
regulation of glucose import (GO:0046324)	1951-01-01	0.0532804	0.108107	-0.820811	1.826	PIK3R1
regulation of osteoclast differentiation (GO:0045670)	1954-01-01	0.0562719	0.111529	-0.829891	1.82034	PIK3R1
negative regulation of proteolysis involved in cellular protein catabolic process (GO:1903051)	1961-01-01	0.0632178	0.118862	-0.849716	1.80972	WNT1
negative regulation of hormone secretion (GO:0046888)	1957-01-01	0.0592546	0.114297	-0.832318	1.80526	CRH
response to muramyl dipeptide (GO:0032495)	2016-01-12	0.0135763	0.0715783	-0.683435	1.80219	MAPK14
regulation of protein depolymerization (GO:1901879)	1967-01-01	0.0691335	0.122497	-0.856449	1.79826	AURKA
positive regulation of insulin secretion (GO:0032024)	1951-01-01	0.0532804	0.108107	-0.807554	1.79651	CRH
regulation of syncytium formation by plasma membrane fusion (GO:0060142)	2016-01-13	0.0146135	0.0715783	-0.68128	1.79651	MAPK14
negative regulation of cellular protein catabolic process (GO:1903363)	1964-01-01	0.06618	0.120961	-0.848385	1.79203	WNT1
exploration behavior (GO:0035640)	2016-01-16	0.0177189	0.0728656	-0.682502	1.78757	CRH
positive regulation of JUN kinase activity (GO:0043507)	1961-01-01	0.0632178	0.118862	-0.834654	1.77764	GAB1
positive regulation of cAMP biosynthetic process (GO:0030819)	1965-01-01	0.0671655	0.120961	-0.83918	1.77259	CRH
response to glucagon (GO:0033762)	1949-01-01	0.0512811	0.106294	-0.790732	1.77246	GNG2
regulation of release of sequestered calcium ion into cytosol (GO:0051279)	1955-01-01	0.0572671	0.11263	-0.810524	1.7699	CXCL10
regulation of amine transport (GO:0051952)	1960-01-01	0.0622285	0.117866	-0.827223	1.76877	CRH
positive regulation of proteasomal protein catabolic process (GO:1901800)	1958-01-01	0.0602469	0.115248	-0.814592	1.76006	AURKA
positive regulation of muscle cell differentiation (GO:0051149)	1970-01-01	0.0720783	0.124848	-0.844399	1.75691	MAPK14
negative regulation of angiogenesis (GO:0016525)	1964-01-01	0.06618	0.120961	-0.825372	1.74342	CXCL10
regulation of epidermal growth factor receptor signaling pathway (GO:0042058)	1971-01-01	0.0730579	0.124848	-0.836712	1.74091	GRB2
positive regulation of peptide hormone secretion (GO:0090277)	1965-01-01	0.0671655	0.120961	-0.822743	1.73787	CRH
response to ammonium ion (GO:0060359)	1966-01-01	0.06815	0.121878	-0.825434	1.73732	CRH
cellular response to alcohol (GO:0097306)	1970-01-01	0.0720783	0.124848	-0.83409	1.73546	CRH
centrosome localization (GO:0051642)	2016-01-14	0.0156497	0.0720635	-0.656046	1.72554	AURKA
positive regulation of epithelial cell migration (GO:0010634)	1979-01-01	0.0808604	0.129545	-0.844225	1.72536	MAPK14
positive regulation of cellular protein catabolic process (GO:1903364)	1967-01-01	0.0691335	0.122497	-0.81698	1.71539	AURKA
negative regulation of blood vessel morphogenesis (GO:2000181)	1966-01-01	0.06815	0.121878	-0.812865	1.71087	CXCL10
negative regulation of myeloid cell differentiation (GO:0045638)	1969-01-01	0.0710976	0.124827	-0.820492	1.7073	PIK3R1
embryonic pattern specification (GO:0009880)	1958-01-01	0.0602469	0.115248	-0.785879	1.69802	WNT1
regulation of leukocyte chemotaxis (GO:0002688)	1968-01-01	0.0701161	0.123668	-0.812198	1.69762	CXCL10
protein secretion (GO:0009306)	1967-01-01	0.0691335	0.122497	-0.808509	1.6976	CXCL10
regulation of ERBB signaling pathway (GO:1901184)	1974-01-01	0.0759911	0.125671	-0.817916	1.69643	GRB2
response to heat (GO:0009408)	1970-01-01	0.0720783	0.124848	-0.811906	1.6893	CXCL10
negative regulation of vasculature development (GO:1901343)	1970-01-01	0.0720783	0.124848	-0.810339	1.68604	CXCL10
neuron-neuron synaptic transmission (GO:0007270)	1958-01-01	0.0602469	0.115248	-0.779074	1.68332	CRH
positive regulation of proteolysis involved in cellular protein catabolic process (GO:1903052)	1965-01-01	0.0671655	0.120961	-0.795866	1.6811	AURKA
regulation of fibroblast apoptotic process (GO:2000269)	2016-01-14	0.0156497	0.0720635	-0.63807	1.67826	PIK3CA
regulation of multicellular organism growth (GO:0040014)	1972-01-01	0.0740366	0.125655	-0.80783	1.67561	PIK3CA
regulation of transcription factor import into nucleus (GO:0042990)	1973-01-01	0.0750143	0.125655	-0.806439	1.67273	FBXW11
positive regulation of peptide secretion (GO:0002793)	1967-01-01	0.0691335	0.122497	-0.796461	1.6723	CRH
protein localization to microtubule cytoskeleton (GO:0072698)	2016-01-15	0.0166848	0.0724894	-0.635785	1.6685	AURKA
negative regulation of intracellular protein transport (GO:0090317)	1973-01-01	0.0750143	0.125655	-0.803345	1.66631	FBXW11
positive regulation of peptidyl-serine phosphorylation (GO:0033138)	1978-01-01	0.0798884	0.129063	-0.811855	1.66223	PIK3CA
regulation of cell maturation (GO:1903429)	2016-01-13	0.0146135	0.0715783	-0.630113	1.66158	AURKA
inner ear morphogenesis (GO:0042472)	1960-01-01	0.0622285	0.117866	-0.775901	1.65904	WNT1
associative learning (GO:0008306)	1965-01-01	0.0671655	0.120961	-0.784651	1.65741	CRH
positive regulation of leukocyte migration (GO:0002687)	1978-01-01	0.0798884	0.129063	-0.809277	1.65696	CXCL10
toll-like receptor 5 signaling pathway (GO:0034146)	1965-01-01	0.0671655	0.120961	-0.780586	1.64882	MAPK14
toll-like receptor 10 signaling pathway (GO:0034166)	1965-01-01	0.0671655	0.120961	-0.777413	1.64212	MAPK14
regulation of BMP signaling pathway (GO:0030510)	1973-01-01	0.0750143	0.125655	-0.788025	1.63453	WNT1
regulation of protein complex disassembly (GO:0043244)	1980-01-01	0.0818314	0.129749	-0.799916	1.63355	AURKA
regulation of fat cell differentiation (GO:0045598)	1987-01-01	0.0886016	0.133336	-0.809392	1.63083	WNT1
positive regulation of myeloid cell differentiation (GO:0045639)	1974-01-01	0.0759911	0.125671	-0.786284	1.63082	MAPK14
regulation of striated muscle cell differentiation (GO:0051153)	1985-01-01	0.086672	0.132506	-0.806113	1.62926	MAPK14
multicellular organismal response to stress (GO:0033555)	1966-01-01	0.06815	0.121878	-0.773661	1.62835	CRH
positive regulation of protein import into nucleus (GO:0042307)	1980-01-01	0.0818314	0.129749	-0.796832	1.62725	MAPK14
negative regulation of leukocyte differentiation (GO:1902106)	1974-01-01	0.0759911	0.125671	-0.78348	1.625	PIK3R1
regulation of JUN kinase activity (GO:0043506)	1975-01-01	0.0769668	0.126199	-0.783329	1.62141	GAB1
toll-like receptor 9 signaling pathway (GO:0034162)	1973-01-01	0.0750143	0.125655	-0.780478	1.61888	MAPK14
positive regulation of transmembrane transport (GO:0034764)	1977-01-01	0.0789155	0.128572	-0.788348	1.61711	CRH
response to vitamin (GO:0033273)	1975-01-01	0.0769668	0.126199	-0.779247	1.61296	CXCL10
regulation of lipid transport (GO:0032368)	1983-01-01	0.0847386	0.132178	-0.796576	1.61195	CRH
negative regulation of transforming growth factor beta receptor signaling pathway (GO:0030512)	1973-01-01	0.0750143	0.125655	-0.776476	1.61058	WNT1
centrosome organization (GO:0051297)	1964-01-01	0.06618	0.120961	-0.76191	1.60937	AURKA
positive regulation of ion transmembrane transport (GO:0034767)	1972-01-01	0.0740366	0.125655	-0.775408	1.60836	CRH
regulation of cell-matrix adhesion (GO:0001952)	1978-01-01	0.0798884	0.129063	-0.785072	1.6074	PIK3R1
protein import into nucleus (GO:0006606)	1971-01-01	0.0730579	0.124848	-0.764906	1.59151	PIK3R1
canonical Wnt signaling pathway (GO:0060070)	1984-01-01	0.0857058	0.132506	-0.787347	1.59133	WNT1
toll-like receptor TLR1:TLR2 signaling pathway (GO:0038123)	1971-01-01	0.0730579	0.124848	-0.763474	1.58853	MAPK14
positive regulation of synaptic transmission (GO:0050806)	1985-01-01	0.086672	0.132506	-0.78449	1.58555	CRH
single-organism nuclear import (GO:1902593)	1971-01-01	0.0730579	0.124848	-0.76191	1.58527	PIK3R1
toll-like receptor TLR6:TLR2 signaling pathway (GO:0038124)	1971-01-01	0.0730579	0.124848	-0.760294	1.58191	MAPK14
regulation of calcium ion transport into cytosol (GO:0010522)	1972-01-01	0.0740366	0.125655	-0.76241	1.5814	CXCL10
toll-like receptor 2 signaling pathway (GO:0034134)	1973-01-01	0.0750143	0.125655	-0.762025	1.5806	MAPK14
positive regulation of chemotaxis (GO:0050921)	1990-01-01	0.0914888	0.136611	-0.793564	1.57968	CXCL10
positive regulation of protein localization to nucleus (GO:1900182)	1984-01-01	0.0857058	0.132506	-0.78035	1.57718	MAPK14
developmental growth involved in morphogenesis (GO:0060560)	1979-01-01	0.0808604	0.129545	-0.769675	1.573	AURKA
regulation of tumor necrosis factor production (GO:0032680)	1978-01-01	0.0798884	0.129063	-0.766132	1.56862	PIK3R1
fatty acid oxidation (GO:0019395)	1964-01-01	0.06618	0.120961	-0.740643	1.56445	MAPK14
MyD88-dependent toll-like receptor signaling pathway (GO:0002755)	1982-01-01	0.0837705	0.131201	-0.769894	1.56368	MAPK14
intrinsic apoptotic signaling pathway in response to DNA damage (GO:0008630)	1979-01-01	0.0808604	0.129545	-0.762404	1.55815	PIK3R1
striated muscle tissue development (GO:0014706)	1985-01-01	0.086672	0.132506	-0.769695	1.55565	MAPK14
microtubule organizing center organization (GO:0031023)	1970-01-01	0.0720783	0.124848	-0.74524	1.55059	AURKA
TRIF-dependent toll-like receptor signaling pathway (GO:0035666)	1976-01-01	0.0779417	0.127526	-0.752892	1.55053	MAPK14
lipid oxidation (GO:0034440)	1965-01-01	0.0671655	0.120961	-0.733145	1.54861	MAPK14
positive regulation of lamellipodium assembly (GO:0010592)	2016-01-12	0.0135763	0.0715783	-0.58718	1.54837	WNT1
negative regulation of protein catabolic process (GO:0042177)	1997-01-01	0.0981925	0.141936	-0.792177	1.54663	WNT1
receptor metabolic process (GO:0043112)	1971-01-01	0.0730579	0.124848	-0.742505	1.5449	GRB2
regulation of tumor necrosis factor superfamily cytokine production (GO:1903555)	1980-01-01	0.0818314	0.129749	-0.755562	1.54297	PIK3R1
regulation of fibroblast proliferation (GO:0048145)	1975-01-01	0.0769668	0.126199	-0.744917	1.5419	WNT1
protein heterooligomerization (GO:0051291)	1981-01-01	0.0828014	0.130748	-0.754056	1.53412	GRB2
toll-like receptor 3 signaling pathway (GO:0034138)	1980-01-01	0.0818314	0.129749	-0.749597	1.53079	MAPK14
positive regulation of nucleotide biosynthetic process (GO:0030810)	1984-01-01	0.0857058	0.132506	-0.756821	1.52963	CRH
muscle tissue development (GO:0060537)	1997-01-01	0.0981925	0.141936	-0.781362	1.52552	MAPK14
hematopoietic stem cell proliferation (GO:0071425)	2016-01-13	0.0146135	0.0715783	-0.578282	1.52491	WNT1
positive regulation of cyclic nucleotide biosynthetic process (GO:0030804)	1982-01-01	0.0837705	0.131201	-0.750005	1.52328	CRH
positive regulation of purine nucleotide biosynthetic process (GO:1900373)	1984-01-01	0.0857058	0.132506	-0.753627	1.52317	CRH
MyD88-independent toll-like receptor signaling pathway (GO:0002756)	1979-01-01	0.0808604	0.129545	-0.744072	1.52068	MAPK14
lung development (GO:0030324)	1982-01-01	0.0837705	0.131201	-0.748124	1.51946	CRH
anaphase-promoting complex-dependent proteasomal ubiquitin-dependent protein catabolic process (GO:0031145)	1982-01-01	0.0837705	0.131201	-0.744287	1.51167	AURKA
negative regulation of cell aging (GO:0090344)	2016-01-11	0.0125381	0.071421	-0.572486	1.51088	WNT1
regulation of glucose transport (GO:0010827)	1990-01-01	0.0914888	0.136611	-0.758539	1.50996	PIK3R1
striated muscle contraction (GO:0006941)	1971-01-01	0.0730579	0.124848	-0.725616	1.50976	PIK3CA
B cell differentiation (GO:0030183)	1980-01-01	0.0818314	0.129749	-0.738215	1.50755	PIK3R1
regulation of actin filament polymerization (GO:0030833)	1/104	0.10485	0.147673	-0.788103	1.50745	GRB2
nuclear import (GO:0051170)	1975-01-01	0.0769668	0.126199	-0.725401	1.5015	PIK3R1
regulation of endothelial cell migration (GO:0010594)	1992-01-01	0.0934088	0.138137	-0.758344	1.50115	MAPK14
negative regulation of canonical Wnt signaling pathway (GO:0090090)	1991-01-01	0.0924493	0.137246	-0.755409	1.50023	MAPK14
meiotic cell cycle process (GO:1903046)	1993-01-01	0.0943675	0.13902	-0.756765	1.4932	AURKA
spindle organization (GO:0007051)	1974-01-01	0.0759911	0.125671	-0.719568	1.49245	AURKA
regulation of peptidyl-serine phosphorylation (GO:0033135)	1998-01-01	0.0991463	0.142511	-0.764708	1.48991	PIK3CA
stress-activated protein kinase signaling cascade (GO:0031098)	1991-01-01	0.0924493	0.137246	-0.749884	1.48925	MAPK14
regulation of receptor activity (GO:0010469)	1987-01-01	0.0886016	0.133336	-0.739107	1.48922	CRH
positive regulation of nucleocytoplasmic transport (GO:0046824)	1994-01-01	0.0953251	0.139895	-0.75699	1.4889	MAPK14
positive regulation of insulin-like growth factor receptor signaling pathway (GO:0043568)	2016-01-13	0.0146135	0.0715783	-0.564522	1.48862	WNT1
cellular response to light stimulus (GO:0071482)	1985-01-01	0.086672	0.132506	-0.73605	1.48765	PIK3R1
DNA damage checkpoint (GO:0000077)	1977-01-01	0.0789155	0.128572	-0.722392	1.48182	MAPK14
regulation of reproductive process (GO:2000241)	1986-01-01	0.0876373	0.133188	-0.734551	1.48085	AURKA
regulation of microtubule cytoskeleton organization (GO:0070507)	1/100	0.101051	0.144708	-0.760262	1.46961	AURKA
stress-activated MAPK cascade (GO:0051403)	1989-01-01	0.0905273	0.135968	-0.735688	1.46794	MAPK14
memory (GO:0007613)	1990-01-01	0.0914888	0.136611	-0.737204	1.46749	CRH
regulation of myeloid leukocyte differentiation (GO:0002761)	1998-01-01	0.0991463	0.142511	-0.750639	1.4625	PIK3R1
negative regulation of cytoskeleton organization (GO:0051494)	1/101	0.102002	0.14499	-0.757006	1.46184	AURKA
hormone-mediated signaling pathway (GO:0009755)	1993-01-01	0.0943675	0.13902	-0.73842	1.457	CRH
regulation of leukocyte migration (GO:0002685)	1/110	0.11052	0.153411	-0.776637	1.45591	CXCL10
feeding behavior (GO:0007631)	1987-01-01	0.0886016	0.133336	-0.721857	1.45446	CRH
female pregnancy (GO:0007565)	1985-01-01	0.086672	0.132506	-0.719617	1.45443	CRH
myeloid leukocyte differentiation (GO:0002573)	1983-01-01	0.0847386	0.132178	-0.718266	1.45348	MAPK14
central nervous system neuron differentiation (GO:0021953)	1987-01-01	0.0886016	0.133336	-0.72061	1.45195	WNT1
regulation of muscle tissue development (GO:1901861)	1/113	0.113342	0.155922	-0.780531	1.45054	MAPK14
regulation of striated muscle tissue development (GO:0016202)	1/112	0.112402	0.155184	-0.778111	1.44973	MAPK14
regulation of cAMP biosynthetic process (GO:0030817)	1998-01-01	0.0991463	0.142511	-0.740242	1.44224	CRH
regeneration (GO:0031099)	1997-01-01	0.0981925	0.141936	-0.737968	1.44079	WNT1
response to hydrogen peroxide (GO:0042542)	1995-01-01	0.0962818	0.140762	-0.73457	1.44026	OLR1
extrinsic apoptotic signaling pathway (GO:0097191)	1992-01-01	0.0934088	0.138137	-0.725914	1.43695	PIK3R1
regulation of muscle organ development (GO:0048634)	1/114	0.114281	0.156653	-0.774763	1.4362	MAPK14
diterpenoid metabolic process (GO:0016101)	1987-01-01	0.0886016	0.133336	-0.712298	1.4352	CRH
positive regulation of hormone secretion (GO:0046887)	1991-01-01	0.0924493	0.137246	-0.722504	1.43488	CRH
phenol-containing compound metabolic process (GO:0018958)	1981-01-01	0.0828014	0.130748	-0.702324	1.42887	CRH
negative regulation of cellular response to growth factor stimulus (GO:0090288)	1/104	0.10485	0.147673	-0.743437	1.42201	WNT1
terpenoid metabolic process (GO:0006721)	1997-01-01	0.0981925	0.141936	-0.724644	1.41478	CRH
positive regulation of mitotic cell cycle (GO:0045931)	1/103	0.103902	0.147146	-0.736845	1.41204	AURKA
positive regulation of protein complex assembly (GO:0031334)	1/122	0.121759	0.16033	-0.770574	1.41055	GRB2
regulation of chemotaxis (GO:0050920)	1/120	0.119895	0.160068	-0.7695	1.40984	CXCL10
negative regulation of binding (GO:0051100)	1995-01-01	0.0962818	0.140762	-0.717851	1.40748	AURKA
regulation of cell-cell adhesion (GO:0022407)	1994-01-01	0.0953251	0.139895	-0.713949	1.40424	WNT1
T cell differentiation (GO:0030217)	1997-01-01	0.0981925	0.141936	-0.715804	1.39752	WNT1
regulation of proteasomal ubiquitin-dependent protein catabolic process (GO:0032434)	1/116	0.116156	0.158376	-0.757461	1.39584	AURKA
negative regulation of transmembrane receptor protein serine/threonine kinase signaling pathway (GO:0090101)	1/107	0.107689	0.150569	-0.735018	1.39163	WNT1
regulation of protein polymerization (GO:0032271)	1/127	0.126403	0.164196	-0.766019	1.38396	GRB2
protein import (GO:0017038)	1/101	0.102002	0.14499	-0.716649	1.38391	PIK3R1
cell growth (GO:0016049)	1/106	0.106744	0.149792	-0.728675	1.3834	AURKA
negative regulation of intracellular transport (GO:0032387)	1/104	0.10485	0.147673	-0.723044	1.38301	FBXW11
negative regulation of protein transport (GO:0051224)	1/122	0.121759	0.16033	-0.749843	1.3726	FBXW11
toll-like receptor 4 signaling pathway (GO:0034142)	1997-01-01	0.0981925	0.141936	-0.702494	1.37153	MAPK14
regulation of cell projection assembly (GO:0060491)	1/120	0.119895	0.160068	-0.747244	1.36907	WNT1
positive regulation of intracellular protein transport (GO:0090316)	1/131	0.130102	0.167025	-0.764851	1.36879	MAPK14
steroid biosynthetic process (GO:0006694)	1/108	0.108634	0.151614	-0.7244	1.36652	CRH
regulation of nucleotide biosynthetic process (GO:0030808)	1/119	0.118962	0.160068	-0.744277	1.36363	CRH
leukocyte chemotaxis (GO:0030595)	1/100	0.101051	0.144708	-0.705199	1.36317	CXCL10
ameboidal-type cell migration (GO:0001667)	1/123	0.12269	0.160456	-0.74438	1.36202	PIK3CA
positive regulation of multi-organism process (GO:0043902)	1/123	0.12269	0.160456	-0.743851	1.36105	AURKA
DNA integrity checkpoint (GO:0031570)	1986-01-01	0.0876373	0.133188	-0.674311	1.35941	MAPK14
positive regulation of JNK cascade (GO:0046330)	1/107	0.107689	0.150569	-0.717794	1.35902	GAB1
regulation of cyclic nucleotide biosynthetic process (GO:0030802)	1/116	0.116156	0.158376	-0.737271	1.35863	CRH
regulation of actin polymerization or depolymerization (GO:0008064)	1/122	0.121759	0.16033	-0.739515	1.3537	GRB2
response to ethanol (GO:0045471)	1/109	0.109577	0.152378	-0.719328	1.35334	CRH
regulation of mitosis (GO:0007088)	1/112	0.112402	0.155184	-0.724976	1.35073	AURKA
regulation of purine nucleotide biosynthetic process (GO:1900371)	1/119	0.118962	0.160068	-0.736241	1.34891	CRH
cellular response to steroid hormone stimulus (GO:0071383)	1/123	0.12269	0.160456	-0.73623	1.3471	CRH
regulation of corticosteroid hormone secretion (GO:2000846)	2016-01-12	0.0135763	0.0715783	-0.508591	1.34114	CRH
regulation of muscle cell differentiation (GO:0051147)	1/122	0.121759	0.16033	-0.731816	1.3396	MAPK14
response to UV (GO:0009411)	1/117	0.117092	0.15937	-0.728364	1.33766	PIK3R1
regulation of actin filament length (GO:0030832)	1/123	0.12269	0.160456	-0.72954	1.33486	GRB2
circadian rhythm (GO:0007623)	1/127	0.126403	0.164196	-0.737489	1.33242	CRH
negative regulation of protein ubiquitination (GO:0031397)	1/113	0.113342	0.155922	-0.716764	1.33204	WNT1
regulation of transforming growth factor beta receptor signaling pathway (GO:0017015)	1/103	0.103902	0.147146	-0.69231	1.32669	WNT1
muscle cell differentiation (GO:0042692)	1/119	0.118962	0.160068	-0.723433	1.32544	MAPK14
protein localization to nucleus (GO:0034504)	1/101	0.102002	0.14499	-0.685338	1.32345	PIK3R1
cellular response to prostaglandin stimulus (GO:0071379)	2016-01-11	0.0125381	0.071421	-0.499398	1.31799	GNG2
isoprenoid metabolic process (GO:0006720)	1/114	0.114281	0.156653	-0.71035	1.31679	CRH
negative regulation of neuron apoptotic process (GO:0043524)	1/133	0.131945	0.168828	-0.738016	1.31284	PIK3CA
regulation of microtubule-based process (GO:0032886)	1/124	0.123619	0.161398	-0.714619	1.30338	AURKA
response to alkaloid (GO:0043279)	1/111	0.111462	0.154439	-0.69723	1.30239	CRH
positive regulation of cell division (GO:0051781)	1/120	0.119895	0.160068	-0.710662	1.30204	AURKA
negative regulation of Wnt signaling pathway (GO:0030178)	1/126	0.125476	0.163544	-0.718336	1.30067	MAPK14
regulation of embryonic development (GO:0045995)	1/101	0.102002	0.14499	-0.672485	1.29863	WNT1
negative regulation of protein modification by small protein conjugation or removal (GO:1903321)	1/119	0.118962	0.160068	-0.708666	1.29838	WNT1
response to temperature stimulus (GO:0009266)	1/122	0.121759	0.16033	-0.708638	1.29718	CXCL10
positive regulation of stress-activated protein kinase signaling cascade (GO:0070304)	1/119	0.118962	0.160068	-0.706875	1.2951	GAB1
learning (GO:0007612)	1/115	0.115219	0.157657	-0.700116	1.29334	CRH
positive regulation of stress-activated MAPK cascade (GO:0032874)	1/118	0.118028	0.160068	-0.704428	1.29062	GAB1
positive regulation of protein catabolic process (GO:0045732)	1/130	0.129178	0.166117	-0.716751	1.28661	AURKA
regulation of blood pressure (GO:0008217)	1/133	0.131945	0.168828	-0.72026	1.28125	CRH
regulation of epithelial cell migration (GO:0010632)	1/129	0.128254	0.165482	-0.710205	1.27758	MAPK14
toll-like receptor signaling pathway (GO:0002224)	1/122	0.121759	0.16033	-0.695668	1.27343	MAPK14
regulation of proteasomal protein catabolic process (GO:0061136)	1/135	0.133785	0.170333	-0.717386	1.26978	AURKA
cellular response to acid chemical (GO:0071229)	1/147	0.14475	0.18041	-0.733357	1.25589	GNG2
regulation of ion transmembrane transporter activity (GO:0032412)	1/137	0.135622	0.172386	-0.711118	1.25016	CRH
regulation of transmembrane transporter activity (GO:0022898)	1/141	0.139284	0.175302	-0.716815	1.24815	CRH
positive regulation of steroid hormone secretion (GO:2000833)	2016-01-11	0.0125381	0.071421	-0.471847	1.24528	CRH
negative regulation of neuron death (GO:1901215)	1/155	0.151988	0.186409	-0.738895	1.2412	PIK3CA
muscle organ development (GO:0007517)	1/106	0.106744	0.149792	-0.65352	1.24071	CXCL10
muscle structure development (GO:0061061)	1/109	0.109577	0.152378	-0.655968	1.23413	CXCL10
multi-multicellular organism process (GO:0044706)	1/121	0.120828	0.16033	-0.673855	1.23351	CRH
negative regulation of cellular catabolic process (GO:0031330)	1/145	0.142932	0.178723	-0.714321	1.23	WNT1
adenylate cyclase-modulating G-protein coupled receptor signaling pathway (GO:0007188)	1/122	0.121759	0.16033	-0.67189	1.22991	GNG2
response to glucocorticoid (GO:0051384)	1/130	0.129178	0.166117	-0.682267	1.22471	CRH
response to reactive oxygen species (GO:0000302)	1/141	0.139284	0.175302	-0.700208	1.21924	OLR1
anterior/posterior pattern specification (GO:0009952)	1/150	0.147471	0.183207	-0.718121	1.21875	WNT1
regulation of protein binding (GO:0043393)	1/128	0.127329	0.164842	-0.675279	1.21737	AURKA
epidermis development (GO:0008544)	1/120	0.119895	0.160068	-0.662004	1.21289	GAB1
regulation of synaptic plasticity (GO:0048167)	1/120	0.119895	0.160068	-0.661299	1.2116	CRH
regulation of nuclear division (GO:0051783)	1/138	0.136539	0.173265	-0.691069	1.2114	AURKA
negative regulation of secretion by cell (GO:1903531)	1/135	0.133785	0.170333	-0.683768	1.21027	CRH
positive regulation of cytoskeleton organization (GO:0051495)	1/142	0.140197	0.175876	-0.695506	1.20877	GRB2
regulation of spindle organization (GO:0090224)	2016-01-12	0.0135763	0.0715783	-0.457997	1.20772	AURKA
pattern recognition receptor signaling pathway (GO:0002221)	1/142	0.140197	0.175876	-0.694341	1.20675	MAPK14
innate immune response-activating signal transduction (GO:0002758)	1/144	0.142021	0.177873	-0.693284	1.19708	MAPK14
positive regulation of myoblast differentiation (GO:0045663)	2016-01-11	0.0125381	0.071421	-0.453056	1.19569	MAPK14
regulation of transporter activity (GO:0032409)	1/153	0.150184	0.185082	-0.704579	1.18859	CRH
regulation of cellular component size (GO:0032535)	1/165	0.160954	0.195227	-0.724806	1.18404	GRB2
response to corticosteroid (GO:0031960)	1/140	0.13837	0.175011	-0.677439	1.18072	CRH
organelle localization (GO:0051640)	1/129	0.128254	0.165482	-0.654422	1.17724	AURKA
regulation of JNK cascade (GO:0046328)	1/148	0.145658	0.181247	-0.686825	1.17302	GAB1
negative regulation of secretion (GO:0051048)	1/152	0.14928	0.18456	-0.69178	1.16895	CRH
cell fate commitment (GO:0045165)	1/134	0.132866	0.169724	-0.657634	1.16637	WNT1
regulation of canonical Wnt signaling pathway (GO:0060828)	1/152	0.14928	0.18456	-0.685308	1.15802	MAPK14
3'-UTR-mediated mRNA stabilization (GO:0070935)	2016-01-12	0.0135763	0.0715783	-0.438709	1.15686	MAPK14
B cell activation (GO:0042113)	1/128	0.127329	0.164842	-0.640475	1.15463	PIK3R1
activation of innate immune response (GO:0002218)	1/151	0.148376	0.184034	-0.679888	1.1508	MAPK14
multi-organism reproductive process (GO:0044703)	1/140	0.13837	0.175011	-0.658652	1.14797	CRH
regulation of ion homeostasis (GO:2000021)	1/160	0.156482	0.191007	-0.693451	1.14797	CXCL10
branching morphogenesis of an epithelial tube (GO:0048754)	1/141	0.139284	0.175302	-0.659164	1.14777	WNT1
defense response to virus (GO:0051607)	1/147	0.14475	0.18041	-0.666648	1.14165	CXCL10
response to wounding (GO:0009611)	1/167	0.162737	0.19646	-0.694987	1.13095	WNT1
response to estrogen (GO:0043627)	1/166	0.161846	0.195999	-0.688918	1.12269	CRH
cell cycle checkpoint (GO:0000075)	1/156	0.152888	0.187215	-0.668994	1.1209	MAPK14
regulation of neuron apoptotic process (GO:0043523)	1/188	0.181243	0.214424	-0.720261	1.10906	PIK3CA
myeloid cell differentiation (GO:0030099)	1/154	0.151086	0.185896	-0.659023	1.10885	MAPK14
energy reserve metabolic process (GO:0006112)	1/158	0.154687	0.189117	-0.661557	1.10175	GNG2
cell chemotaxis (GO:0060326)	1/155	0.151988	0.186409	-0.655719	1.10148	CXCL10
developmental growth (GO:0048589)	1/163	0.159168	0.193365	-0.668212	1.09799	AURKA
G-protein coupled receptor signaling pathway, coupled to cyclic nucleotide second messenger (GO:0007187)	1/153	0.150184	0.185082	-0.650221	1.09689	GNG2
heart development (GO:0007507)	1/167	0.162737	0.19646	-0.672421	1.09423	GAB1
response to nutrient (GO:0007584)	1/163	0.159168	0.193365	-0.663928	1.09095	CXCL10
regulation of stress-activated protein kinase signaling cascade (GO:0070302)	1/171	0.166292	0.198878	-0.670287	1.08256	GAB1
intrinsic apoptotic signaling pathway (GO:0097193)	1/170	0.165404	0.198125	-0.668561	1.08231	PIK3R1
regulation of stress-activated MAPK cascade (GO:0032872)	1/170	0.165404	0.198125	-0.667916	1.08126	GAB1
negative regulation of catabolic process (GO:0009895)	1/190	0.182985	0.215491	-0.694007	1.06519	WNT1
locomotory behavior (GO:0007626)	1/183	0.176872	0.210223	-0.679622	1.05993	CRH
regulation of insulin secretion (GO:0050796)	1/169	0.164516	0.198125	-0.649543	1.05152	CRH
protein autophosphorylation (GO:0046777)	1/170	0.165404	0.198125	-0.649072	1.05076	AURKA
regulation of cellular response to growth factor stimulus (GO:0090287)	1/176	0.170715	0.203535	-0.657655	1.04693	WNT1
positive regulation of innate immune response (GO:0045089)	1/190	0.182985	0.215491	-0.66416	1.01938	MAPK14
response to mechanical stimulus (GO:0009612)	1/176	0.170715	0.203535	-0.639365	1.01782	CXCL10
regulation of transmembrane receptor protein serine/threonine kinase signaling pathway (GO:0090092)	1/186	0.179497	0.212686	-0.654716	1.01346	WNT1
MAPK cascade (GO:0000165)	1/170	0.165404	0.198125	-0.620569	1.00461	MAPK14
positive regulation of response to external stimulus (GO:0032103)	1/201	0.192507	0.223622	-0.669174	1.00229	CXCL10
regulation of angiogenesis (GO:0045765)	1/179	0.173359	0.206367	-0.633523	0.999762	CXCL10
regulation of peptide hormone secretion (GO:0090276)	1/189	0.182114	0.215124	-0.649191	0.997506	CRH
protein dephosphorylation (GO:0006470)	1/161	0.157378	0.191797	-0.599754	0.990384	FBXW11
regulation of peptide secretion (GO:0002791)	1/192	0.184724	0.217206	-0.645961	0.986323	CRH
regulation of neuron death (GO:1901214)	1/225	0.212923	0.242215	-0.692463	0.981863	PIK3CA
positive regulation of cell cycle process (GO:0090068)	1/220	0.20871	0.238127	-0.679967	0.975719	AURKA
transmembrane receptor protein serine/threonine kinase signaling pathway (GO:0007178)	1/196	0.188192	0.220273	-0.643199	0.973088	MAPK14
protein polyubiquitination (GO:0000209)	1/186	0.179497	0.212686	-0.62476	0.96709	FBXW11
positive regulation of protein transport (GO:0051222)	1/231	0.217951	0.246477	-0.685965	0.960685	MAPK14
muscle contraction (GO:0006936)	1/195	0.187326	0.219594	-0.632857	0.959395	PIK3CA
energy derivation by oxidation of organic compounds (GO:0015980)	1/198	0.18992	0.220951	-0.635235	0.959087	GNG2
positive regulation of cell projection organization (GO:0031346)	1/195	0.187326	0.219594	-0.62707	0.950621	WNT1
regulation of anatomical structure size (GO:0090066)	1/232	0.218786	0.247058	-0.679776	0.950417	GRB2
regulation of vasculature development (GO:1901342)	1/197	0.189056	0.220949	-0.625857	0.944933	CXCL10
learning or memory (GO:0007611)	1/198	0.18992	0.220951	-0.62524	0.943996	CRH
regulation of leukocyte differentiation (GO:1902105)	1/210	0.20022	0.230838	-0.64315	0.942883	PIK3R1
regulation of Wnt signaling pathway (GO:0030111)	1/214	0.203626	0.233366	-0.636701	0.926494	MAPK14
regulation of protein complex assembly (GO:0043254)	1/244	0.228743	0.255111	-0.677901	0.92605	GRB2
negative regulation of organelle organization (GO:0010639)	1/237	0.222949	0.250289	-0.662552	0.917727	AURKA
T cell activation (GO:0042110)	1/198	0.18992	0.220951	-0.606319	0.915428	WNT1
cell morphogenesis (GO:0000902)	1/204	0.195086	0.225595	-0.609208	0.907118	MAPK14
nucleocytoplasmic transport (GO:0006913)	1/204	0.195086	0.225595	-0.606849	0.903606	PIK3R1
nuclear transport (GO:0051169)	1/209	0.199366	0.230199	-0.610621	0.896886	PIK3R1
regulation of I-kappaB kinase/NF-kappaB signaling (GO:0043122)	1/213	0.202776	0.233086	-0.614827	0.895403	FBXW11
gland development (GO:0048732)	1/220	0.20871	0.238127	-0.622409	0.893127	CRH
regulation of binding (GO:0051098)	1/218	0.207018	0.2369	-0.620162	0.893105	AURKA
signal transduction by phosphorylation (GO:0023014)	1/202	0.193367	0.224283	-0.597207	0.892734	MAPK14
microtubule cytoskeleton organization (GO:0000226)	1/245	0.229567	0.255111	-0.651785	0.890375	AURKA
positive regulation of digestive system process (GO:0060456)	2016-01-09	0.0104587	0.0677347	-0.329041	0.885829	CRH
regulation of actin cytoskeleton organization (GO:0032956)	1/240	0.225437	0.251978	-0.640281	0.882572	GRB2
neuron differentiation (GO:0030182)	1/222	0.210397	0.239697	-0.614819	0.878195	WNT1
regulation of cell division (GO:0051302)	1/234	0.220454	0.248576	-0.629717	0.87657	AURKA
regulation of protein ubiquitination (GO:0031396)	1/212	0.201925	0.232455	-0.597846	0.872292	WNT1
regulation of hormone secretion (GO:0046883)	1/230	0.217115	0.245893	-0.619295	0.868784	CRH
cognition (GO:0050890)	1/227	0.214602	0.243765	-0.606175	0.855646	CRH
regionalization (GO:0003002)	1/247	0.231213	0.2562	-0.628256	0.855557	WNT1
regulation of lipid metabolic process (GO:0019216)	1/245	0.229567	0.255111	-0.62475	0.853444	PIK3R1
muscle system process (GO:0003012)	1/237	0.222949	0.250289	-0.609186	0.843808	PIK3CA
response to acid chemical (GO:0001101)	1/275	0.253918	0.275795	-0.654118	0.842566	GNG2
positive regulation of cell cycle (GO:0045787)	1/278	0.256313	0.277222	-0.655063	0.840403	AURKA
regulation of actin filament-based process (GO:0032970)	1/257	0.239395	0.262993	-0.627784	0.838486	GRB2
regulation of synaptic transmission (GO:0050804)	1/245	0.229567	0.255111	-0.613799	0.838484	CRH
positive regulation of secretion by cell (GO:1903532)	1/247	0.231213	0.2562	-0.615244	0.837837	CRH
regulation of protein modification by small protein conjugation or removal (GO:1903320)	1/228	0.215441	0.244357	-0.590711	0.832387	WNT1
organelle assembly (GO:0070925)	1/278	0.256313	0.277222	-0.645141	0.827674	AURKA
regulation of DNA metabolic process (GO:0051052)	1/265	0.245882	0.268584	-0.628973	0.826842	PIK3CA
single organismal cell-cell adhesion (GO:0016337)	1/235	0.221286	0.24915	-0.594804	0.826601	OLR1
response to virus (GO:0009615)	1/250	0.233676	0.258557	-0.60696	0.820999	CXCL10
negative regulation of cell cycle process (GO:0010948)	1/254	0.236949	0.261426	-0.611194	0.81998	AURKA
positive regulation of sequence-specific DNA binding transcription factor activity (GO:0051091)	1/214	0.203626	0.233366	-0.562211	0.818101	WNT1
steroid metabolic process (GO:0008202)	1/240	0.225437	0.251978	-0.592946	0.817324	CRH
regulation of innate immune response (GO:0045088)	1/254	0.236949	0.261426	-0.606064	0.813098	MAPK14
mitotic nuclear division (GO:0007067)	1/240	0.225437	0.251978	-0.583011	0.80363	AURKA
reproductive structure development (GO:0048608)	1/265	0.245882	0.268584	-0.602207	0.791656	GAB1
cellular calcium ion homeostasis (GO:0006874)	1/261	0.242645	0.265803	-0.597456	0.791629	CALCB
regulation of small GTPase mediated signal transduction (GO:0051056)	1/256	0.238581	0.262473	-0.589478	0.78849	ARHGAP11A
epithelium development (GO:0060429)	1/256	0.238581	0.262473	-0.585209	0.782781	GAB1
positive regulation of secretion (GO:0051047)	1/273	0.252317	0.274833	-0.604478	0.780738	CRH
calcium ion homeostasis (GO:0055074)	1/274	0.253118	0.275315	-0.597594	0.7708	CALCB
response to nutrient levels (GO:0031667)	1/291	0.26661	0.287147	-0.614416	0.766643	CXCL10
cellular divalent inorganic cation homeostasis (GO:0072503)	1/271	0.250713	0.273473	-0.588977	0.763639	CALCB
single organism cell adhesion (GO:0098602)	1/259	0.241022	0.264402	-0.573812	0.763334	OLR1
histone modification (GO:0016570)	1/293	0.268182	0.288034	-0.612052	0.761808	AURKA
covalent chromatin modification (GO:0016569)	1/296	0.270535	0.290155	-0.610648	0.755579	AURKA
dephosphorylation (GO:0016311)	1/278	0.256313	0.277222	-0.587436	0.753643	FBXW11
fatty acid metabolic process (GO:0006631)	1/280	0.257906	0.278553	-0.589599	0.753594	MAPK14
adenylate cyclase-activating dopamine receptor signaling pathway (GO:0007191)	2016-01-10	0.0114989	0.0687548	-0.281339	0.753203	GNG2
negative regulation of proteolysis (GO:0045861)	1/302	0.275218	0.294357	-0.611008	0.747238	WNT1
divalent inorganic cation homeostasis (GO:0072507)	1/291	0.26661	0.287147	-0.577337	0.720379	CALCB
negative regulation of immune system process (GO:0002683)	1/311	0.282191	0.300561	-0.591915	0.711544	PIK3R1
epithelial cell differentiation (GO:0030855)	1/303	0.275996	0.294779	-0.581647	0.710499	WNT1
negative regulation of protein maturation (GO:1903318)	1/316	0.286038	0.30298	-0.593739	0.708977	WNT1
negative regulation of protein processing (GO:0010955)	1/316	0.286038	0.30298	-0.591253	0.706009	WNT1
response to extracellular stimulus (GO:0009991)	1/313	0.283732	0.301784	-0.588488	0.705033	CXCL10
regulation of multi-organism process (GO:0043900)	1/306	0.278325	0.296854	-0.579081	0.703302	AURKA
regulation of glucocorticoid secretion (GO:2000849)	2016-01-10	0.0114989	0.0687548	-0.260692	0.697928	CRH
nuclear division (GO:0000280)	1/298	0.272099	0.291426	-0.557539	0.687428	AURKA
establishment of protein localization to organelle (GO:0072594)	1/292	0.267396	0.287591	-0.55097	0.686627	PIK3R1
response to light stimulus (GO:0009416)	1/322	0.290629	0.307419	-0.565921	0.667528	PIK3R1
regulation of ion transmembrane transport (GO:0034765)	1/314	0.284502	0.302185	-0.551075	0.65948	CRH
positive regulation of cytokine production (GO:0001819)	1/327	0.294433	0.310163	-0.561792	0.657665	PIK3R1
organelle fission (GO:0048285)	1/325	0.292914	0.30941	-0.557156	0.653592	AURKA
regulation of transmembrane transport (GO:0034762)	1/327	0.294433	0.310163	-0.549952	0.643804	CRH
negative regulation of intracellular signal transduction (GO:1902532)	1/345	0.307973	0.323098	-0.565407	0.638796	FBXW11
growth (GO:0040007)	1/329	0.29595	0.310909	-0.546787	0.638787	AURKA
defense response to other organism (GO:0098542)	1/328	0.295192	0.310537	-0.539139	0.630497	CXCL10
positive regulation of cell development (GO:0010720)	1/358	0.3176	0.332291	-0.565351	0.622871	AURKA
cellular metal ion homeostasis (GO:0006875)	1/361	0.319804	0.334143	-0.555254	0.608662	CALCB
response to inorganic substance (GO:0010035)	1/370	0.326375	0.338251	-0.555869	0.602543	OLR1
response to drug (GO:0042493)	1/354	0.314651	0.329655	-0.542395	0.601901	CRH
regulation of system process (GO:0044057)	1/371	0.327102	0.338548	-0.555421	0.60157	CRH
neuron projection guidance (GO:0097485)	1/367	0.324191	0.336896	-0.542461	0.590188	GRB2
axon guidance (GO:0007411)	1/367	0.324191	0.336896	-0.539946	0.587451	GRB2
single-organism behavior (GO:0044708)	1/362	0.320537	0.334454	-0.536005	0.587063	CRH
response to steroid hormone (GO:0048545)	1/369	0.325648	0.337953	-0.526492	0.571163	CRH
regulation of cellular response to stress (GO:0080135)	1/404	0.35067	0.360034	-0.553769	0.565706	GAB1
regulation of mitotic cell cycle (GO:0007346)	1/391	0.341479	0.351536	-0.534781	0.559082	AURKA
cellular cation homeostasis (GO:0030003)	1/389	0.340055	0.351009	-0.53353	0.558575	CALCB
generation of precursor metabolites and energy (GO:0006091)	1/375	0.33	0.341089	-0.519263	0.558525	GNG2
protein oligomerization (GO:0051259)	1/366	0.323462	0.336896	-0.504695	0.549099	GRB2
parturition (GO:0007567)	2016-01-10	0.0114989	0.0687548	-0.204041	0.54626	CRH
cellular ion homeostasis (GO:0006873)	1/402	0.349264	0.35907	-0.53322	0.546144	CALCB
negative regulation of protein modification process (GO:0031400)	1/407	0.352774	0.361711	-0.529119	0.538066	WNT1
regulation of cell projection organization (GO:0031344)	1/391	0.341479	0.351536	-0.512223	0.535499	WNT1
microtubule-based process (GO:0007017)	1/437	0.373467	0.380392	-0.553135	0.534634	AURKA
histone-serine phosphorylation (GO:0035404)	2016-01-09	0.0104587	0.0677347	-0.198031	0.533131	AURKA
labyrinthine layer development (GO:0060711)	2016-01-09	0.0104587	0.0677347	-0.191727	0.516158	GAB1
secretion by cell (GO:0032940)	1/415	0.358354	0.366943	-0.51398	0.51529	CXCL10
negative regulation of cell cycle (GO:0045786)	1/430	0.368695	0.376529	-0.526599	0.514361	AURKA
metal ion homeostasis (GO:0055065)	1/422	0.363199	0.37141	-0.512055	0.507165	CALCB
cellular component morphogenesis (GO:0032989)	1/437	0.373467	0.380392	-0.501297	0.48453	MAPK14
cellular chemical homeostasis (GO:0055082)	1/452	0.38358	0.390176	-0.508288	0.478379	CALCB
chromatin modification (GO:0016568)	1/475	0.398791	0.402984	-0.520033	0.472637	AURKA
positive regulation of GTPase activity (GO:0043547)	1/482	0.403351	0.40546	-0.516511	0.466272	ARHGAP11A
negative regulation of cellular component organization (GO:0051129)	1/474	0.398137	0.402852	-0.509926	0.463618	AURKA
positive regulation of GTP catabolic process (GO:0033126)	1/483	0.404	0.405582	-0.513077	0.463018	ARHGAP11A
response to other organism (GO:0051707)	1/462	0.390237	0.3959	-0.493603	0.457369	CXCL10
multicellular organismal development (GO:0007275)	1/453	0.384249	0.39034	-0.483349	0.454704	FRAT2
cation homeostasis (GO:0055080)	1/465	0.392221	0.397389	-0.490126	0.452308	CALCB
regulation of cytokine production (GO:0001817)	1/482	0.403351	0.40546	-0.500831	0.452116	PIK3R1
regulation of gonadotropin secretion (GO:0032276)	2016-01-09	0.0104587	0.0677347	-0.166751	0.44892	CRH
branching involved in labyrinthine layer morphogenesis (GO:0060670)	2016-01-09	0.0104587	0.0677347	-0.166232	0.447522	GRB2
regulation of cell cycle process (GO:0010564)	1/481	0.402702	0.40546	-0.487836	0.440386	AURKA
hepatocyte differentiation (GO:0070365)	2016-01-09	0.0104587	0.0677347	-0.163251	0.439496	WNT1
glucocorticoid biosynthetic process (GO:0006704)	2016-01-10	0.0114989	0.0687548	-0.161699	0.432903	CRH
behavior (GO:0007610)	1/494	0.411092	0.412164	-0.467747	0.414579	CRH
organic hydroxy compound metabolic process (GO:1901615)	1/476	0.399445	0.403114	-0.45048	0.409277	CRH
single-organism cellular localization (GO:1902580)	1/496	0.412373	0.41291	-0.427652	0.378269	PIK3R1
cellular response to growth hormone stimulus (GO:0071378)	2016-01-09	0.0104587	0.0677347	-0.120898	0.325477	PIK3R1
interleukin-6-mediated signaling pathway (GO:0070102)	2016-01-09	0.0104587	0.0677347	-0.114524	0.308317	GAB1
gene expression (GO:0010467)	1/672	0.515457	0.515457	-0.456439	0.302482	MAPK14
locomotory exploration behavior (GO:0035641)	2016-01-09	0.0104587	0.0677347	-0.0999965	0.269206	CRH
neuron fate determination (GO:0048664)	2016-01-09	0.0104587	0.0677347	-0.0734431	0.19772	WNT1
negative regulation of fibroblast apoptotic process (GO:2000270)	2016-01-08	0.00941744	0.0677347	-0.0694926	0.187085	PIK3CA
positive regulation of syncytium formation by plasma membrane fusion (GO:0060143)	2016-01-09	0.0104587	0.0677347	-0.0380061	0.102318	MAPK14
growth hormone receptor signaling pathway (GO:0060396)	2016-01-08	0.00941744	0.0677347	0.0447546	-0.120486	PIK3R1
negative regulation of norepinephrine secretion (GO:0010700)	2016-01-08	0.00941744	0.0677347	0.102046	-0.274724	CRH
phenylpropanoid metabolic process (GO:0009698)	2016-01-08	0.00941744	0.0677347	0.223606	-0.601982	CRH

## Sheet: BP3
GO_Biological_Process_2015_Degree_Down
Term	Overlap	P-value	Adjusted P-value	Z-score	Combined Score	Genes
response to mechanical stimulus (GO:0009612)	6/176	1.08988e-08	1.35908e-05	-2.29776	25.7489	JUN;CCNB1;STAT1;CTNNB1;AGT;RHOA
response to drug (GO:0042493)	6/354	6.23843e-07	0.000207771	-2.46206	20.8759	JUN;CCNB1;STAT1;STAT3;CTNNB1;RHOA
JAK-STAT cascade involved in growth hormone signaling pathway (GO:0060397)	2016-03-23	1.92548e-06	0.000343011	-2.48887	19.8556	STAT1;STAT3;MAPK1
single-organism nuclear import (GO:1902593)	1971-04-01	6.75441e-07	0.000207771	-2.14117	18.1551	JUN;STAT3;MAPK1;AGT
protein import into nucleus (GO:0006606)	1971-04-01	6.75441e-07	0.000207771	-2.13781	18.1266	JUN;STAT3;MAPK1;AGT
nuclear import (GO:0051170)	1975-04-01	8.33084e-07	0.000207771	-2.13663	18.1166	JUN;STAT3;MAPK1;AGT
stress-activated protein kinase signaling cascade (GO:0031098)	1991-04-01	1.74936e-06	0.000343011	-2.25615	17.999	JUN;MAPK1;AGT;RHOA
protein import (GO:0017038)	4/101	2.612e-06	0.000361907	-2.20252	17.4531	JUN;STAT3;MAPK1;AGT
protein localization to nucleus (GO:0034504)	4/101	2.612e-06	0.000361907	-2.14859	17.0257	JUN;STAT3;MAPK1;AGT
negative regulation of neuron death (GO:1901215)	4/155	1.3589e-05	0.00154049	-2.36324	15.3035	JUN;CTNNB1;AGT;RHOA
JAK-STAT cascade (GO:0007259)	1944-03-01	1.18634e-05	0.00147936	-2.303	15.0067	STAT1;STAT3;MAPK1
cellular response to organonitrogen compound (GO:0071417)	5/411	3.30167e-05	0.00270018	-2.52896	14.9574	STAT1;STAT3;CTNNB1;MAPK1;GCG
regulation of calcium ion transport (GO:0051924)	4/171	1.98313e-05	0.00190228	-2.35703	14.7661	CTNNB1;GCG;AGT;RHOA
cellular response to nitrogen compound (GO:1901699)	5/438	4.46319e-05	0.0027828	-2.50899	14.7637	STAT1;STAT3;CTNNB1;MAPK1;GCG
positive regulation of MAPK cascade (GO:0043410)	5/395	2.73442e-05	0.00243559	-2.43233	14.6367	PTPRC;CTNNB1;MAPK1;GCG;AGT
regulation of neuron death (GO:1901214)	4/225	5.68665e-05	0.00306417	-2.42946	14.0617	JUN;CTNNB1;AGT;RHOA
regulation of nephron tubule epithelial cell differentiation (GO:0072182)	2016-02-14	0.000106302	0.00414245	-2.5119	13.7814	STAT1;CTNNB1
regulation of kidney development (GO:0090183)	1952-03-01	1.91056e-05	0.00190228	-2.14613	13.4449	STAT1;CTNNB1;AGT
mesenchymal cell proliferation (GO:0010463)	2016-02-13	9.30662e-05	0.00386845	-2.39835	13.3226	STAT1;CTNNB1
regulation of epithelial cell differentiation involved in kidney development (GO:2000696)	2016-02-16	0.000135383	0.00468952	-2.47898	13.2933	STAT1;CTNNB1
regulation of metal ion transport (GO:0010959)	4/250	8.50832e-05	0.00378924	-2.36418	13.1817	CTNNB1;GCG;AGT;RHOA
nuclear transport (GO:0051169)	4/209	4.28642e-05	0.0027828	-2.22804	13.1105	JUN;STAT3;MAPK1;AGT
cellular response to peptide hormone stimulus (GO:0071375)	4/261	0.000100281	0.0040339	-2.37449	13.0906	STAT1;STAT3;MAPK1;GCG
nucleocytoplasmic transport (GO:0006913)	4/204	3.90623e-05	0.00277093	-2.22193	13.084	JUN;STAT3;MAPK1;AGT
negative regulation of cell development (GO:0010721)	4/239	7.16417e-05	0.00357349	-2.30102	12.9644	STAT1;STAT3;CTNNB1;RHOA
positive regulation of stem cell proliferation (GO:2000648)	1964-03-01	3.46454e-05	0.00270018	-2.18389	12.9165	PTPRC;STAT1;CTNNB1
positive regulation of cell migration (GO:0030335)	4/280	0.00013107	0.00466985	-2.39876	12.8732	PTPRC;MAPK1;AGT;RHOA
cellular response to peptide (GO:1901653)	4/273	0.000119025	0.00449769	-2.37511	12.8356	STAT1;STAT3;MAPK1;GCG
positive regulation of cell motility (GO:2000147)	4/287	0.000143981	0.00485254	-2.39544	12.7635	PTPRC;MAPK1;AGT;RHOA
regulation of stem cell proliferation (GO:0072091)	1986-03-01	8.10914e-05	0.00378924	-2.28789	12.7564	PTPRC;STAT1;CTNNB1
positive regulation of cellular component movement (GO:0051272)	4/296	0.000161911	0.00498605	-2.4049	12.7486	PTPRC;MAPK1;AGT;RHOA
positive regulation of peptidyl-threonine phosphorylation (GO:0010800)	2016-02-17	0.000151226	0.00491614	-2.38323	12.6674	MAPK1;GCG
negative regulation of protein autophosphorylation (GO:0031953)	2016-02-10	5.85972e-05	0.00306417	-2.18539	12.649	JUN;PTPRC
ERK1 and ERK2 cascade (GO:0070371)	2016-02-18	0.000167934	0.00498605	-2.36137	12.5179	MAPK1;AGT
positive regulation of locomotion (GO:0040017)	4/304	0.000179165	0.00519578	-2.37337	12.4837	PTPRC;MAPK1;AGT;RHOA
SCF-dependent proteasomal ubiquitin-dependent protein catabolic process (GO:0031146)	2016-02-18	0.000167934	0.00498605	-2.31367	12.265	CUL1;FBXO31
regulation of smooth muscle cell proliferation (GO:0048660)	1977-03-01	5.89736e-05	0.00306417	-2.11773	12.2574	JUN;STAT1;CTNNB1
radial glial cell differentiation (GO:0060019)	2016-02-08	3.99974e-05	0.00277093	-2.07805	12.2368	STAT3;RHOA
regulation of fibroblast proliferation (GO:0048145)	1975-03-01	5.46698e-05	0.00306417	-2.10059	12.1582	JUN;CTNNB1;AGT
feeding behavior (GO:0007631)	1987-03-01	8.38391e-05	0.00378924	-2.16226	12.0559	STAT3;GCG;AGT
stress-activated MAPK cascade (GO:0051403)	1989-03-01	8.9516e-05	0.00384919	-2.16695	12.048	JUN;MAPK1;AGT
smooth muscle cell differentiation (GO:0051145)	2016-02-29	0.000408472	0.00909579	-2.51798	11.8344	CTNNB1;AGT
cell-matrix adhesion (GO:0007160)	3/100	0.000125263	0.00459419	-2.18687	11.7718	CTNNB1;AGT;RHOA
establishment of protein localization to organelle (GO:0072594)	4/292	0.000153753	0.00491614	-2.19854	11.6858	JUN;STAT3;MAPK1;AGT
regulation of apoptotic signaling pathway (GO:2001233)	4/356	0.000325601	0.00864084	-2.42514	11.5225	PTPRC;CTNNB1;GCG;AGT
regulation of calcium ion import (GO:0090279)	2016-02-26	0.000332607	0.00864084	-2.42472	11.5205	CTNNB1;GCG
regulation of cytoskeleton organization (GO:0051493)	4/350	0.000305382	0.00846248	-2.38943	11.4026	CCNB1;CTNNB1;MAPK1;RHOA
lipopolysaccharide-mediated signaling pathway (GO:0031663)	2016-02-29	0.000408472	0.00909579	-2.36716	11.1255	STAT1;MAPK1
response to inorganic substance (GO:0010035)	4/370	0.000376516	0.00902915	-2.36104	11.1141	JUN;CCNB1;STAT1;CTNNB1
regulation of peptidyl-threonine phosphorylation (GO:0010799)	2016-02-27	0.000357044	0.00890468	-2.33717	11.0342	MAPK1;GCG
response to steroid hormone (GO:0048545)	4/369	0.000372701	0.00902915	-2.3273	10.9553	STAT3;CTNNB1;MAPK1;RHOA
response to peptide hormone (GO:0043434)	4/364	0.000354041	0.00890468	-2.32022	10.9542	STAT1;STAT3;MAPK1;GCG
regulation of protein autophosphorylation (GO:0031952)	2016-02-29	0.000408472	0.00909579	-2.32737	10.9385	JUN;PTPRC
response to peptide (GO:1901652)	4/384	0.000432937	0.00947144	-2.30585	10.7441	STAT1;STAT3;MAPK1;GCG
negative regulation of neuron apoptotic process (GO:0043524)	3/133	0.00028493	0.00807518	-2.21924	10.6944	JUN;AGT;RHOA
negative regulation of protein modification process (GO:0031400)	4/407	0.000538476	0.0108353	-2.31936	10.495	JUN;CCNB1;PTPRC;CTNNB1
protein localization to organelle (GO:0033365)	4/396	0.000485936	0.0104476	-2.22163	10.1337	JUN;STAT3;MAPK1;AGT
regulation of organ morphogenesis (GO:2000027)	3/150	0.000402712	0.00909579	-2.14677	10.0897	STAT1;CTNNB1;AGT
regulation of protein serine/threonine kinase activity (GO:0071900)	4/416	0.000584401	0.0113867	-2.24131	10.0306	CCNB1;PTPRC;MAPK1;AGT
cell-substrate adhesion (GO:0031589)	3/140	0.00033025	0.00864084	-2.10142	9.98438	CTNNB1;AGT;RHOA
regulation of chromosome organization (GO:0033044)	3/172	0.000596455	0.0114428	-2.22329	9.93898	CCNB1;CTNNB1;GCG
cellular response to hormone stimulus (GO:0032870)	4/462	0.000863982	0.0134673	-2.30046	9.90919	STAT1;STAT3;MAPK1;GCG
tube development (GO:0035295)	3/164	0.000520316	0.0108353	-2.18257	9.876	CCNB1;STAT1;CTNNB1
positive regulation of organ growth (GO:0046622)	1936-02-01	0.000615122	0.0116221	-2.21037	9.84688	CCNB1;AGT
response to estrogen (GO:0043627)	3/166	0.000538726	0.0108353	-2.17335	9.83427	STAT3;CTNNB1;MAPK1
positive regulation of protein kinase activity (GO:0045860)	4/456	0.000823006	0.0133734	-2.27612	9.82027	PTPRC;MAPK1;GCG;AGT
negative regulation of phosphate metabolic process (GO:0045936)	4/458	0.000836507	0.0133734	-2.27035	9.79541	JUN;CCNB1;PTPRC;GMIP
negative regulation of phosphorus metabolic process (GO:0010563)	4/458	0.000836507	0.0133734	-2.26778	9.78429	JUN;CCNB1;PTPRC;GMIP
regulation of neuron apoptotic process (GO:0043523)	3/188	0.000769421	0.0133734	-2.25539	9.73084	JUN;AGT;RHOA
positive regulation of mesenchymal cell proliferation (GO:0002053)	1937-02-01	0.000648009	0.0120607	-2.17631	9.6145	STAT1;CTNNB1
positive regulation of kinase activity (GO:0033674)	4/480	0.000995631	0.0142178	-2.24814	9.56194	PTPRC;MAPK1;GCG;AGT
regulation of cell cycle process (GO:0010564)	4/481	0.00100334	0.0142178	-2.23412	9.50229	CCNB1;CTNNB1;RHOA;FBXO31
B cell receptor signaling pathway (GO:0050853)	1933-02-01	0.000521498	0.0108353	-2.08772	9.44682	PTPRC;MAPK1
cellular response to external stimulus (GO:0071496)	3/185	0.000734824	0.0132801	-2.18565	9.44527	JUN;CTNNB1;AGT
MAPK cascade (GO:0000165)	3/170	0.000576791	0.0113867	-2.09764	9.38761	JUN;MAPK1;AGT
regulation of angiogenesis (GO:0045765)	3/179	0.000668659	0.012262	-2.13006	9.37492	STAT1;CTNNB1;AGT
positive regulation of growth (GO:0045927)	3/189	0.000781181	0.0133734	-2.15489	9.29726	CCNB1;AGT;RHOA
behavior (GO:0007610)	4/494	0.00110744	0.014238	-2.17365	9.24201	JUN;STAT3;GCG;AGT
regulation of mesenchymal cell proliferation (GO:0010464)	1943-02-01	0.000862856	0.0134673	-2.13061	9.17759	STAT1;CTNNB1
intracellular receptor signaling pathway (GO:0030522)	3/186	0.000746243	0.0132938	-2.12361	9.17496	STAT3;CTNNB1;RHOA
regulation of vasculature development (GO:1901342)	3/197	0.000879421	0.0135387	-2.11547	9.10119	STAT1;CTNNB1;AGT
negative regulation of neurogenesis (GO:0050768)	3/192	0.00081715	0.0133734	-2.10771	9.0937	STAT3;CTNNB1;RHOA
immune response-activating signal transduction (GO:0002757)	3/440	0.00836751	0.0436832	-2.89999	9.07927	JUN;PTPRC;MAPK1
regulation of leukocyte differentiation (GO:1902105)	3/210	0.00105529	0.014238	-2.13159	9.06317	JUN;PTPRC;CTNNB1
negative regulation of I-kappaB kinase/NF-kappaB signaling (GO:0043124)	1944-02-01	0.000901572	0.0135453	-2.09335	9.00499	STAT1;RHOA
response to exogenous dsRNA (GO:0043330)	1941-02-01	0.000787911	0.0133734	-2.08033	8.97556	STAT1;MAPK1
immune response-regulating cell surface receptor signaling pathway (GO:0002768)	3/444	0.00857676	0.0436832	-2.86646	8.9743	JUN;PTPRC;MAPK1
single-organism cellular localization (GO:1902580)	4/496	0.00112411	0.0143038	-2.08606	8.85998	JUN;STAT3;MAPK1;AGT
response to lipopolysaccharide (GO:0032496)	3/228	0.00133356	0.0161502	-2.14742	8.85987	JUN;STAT1;MAPK1
signal transduction by phosphorylation (GO:0023014)	3/202	0.000944647	0.0140235	-2.0732	8.84639	JUN;MAPK1;AGT
negative regulation of nervous system development (GO:0051961)	3/211	0.00106967	0.014238	-2.07672	8.82988	STAT3;CTNNB1;RHOA
proteasome-mediated ubiquitin-dependent protein catabolic process (GO:0043161)	3/205	0.000985223	0.0142178	-2.07581	8.82895	CCNB1;CUL1;FBXO31
regulation of I-kappaB kinase/NF-kappaB signaling (GO:0043122)	3/213	0.00109881	0.014238	-2.06864	8.79554	STAT1;CTNNB1;RHOA
proteasomal protein catabolic process (GO:0010498)	3/212	0.00108418	0.014238	-2.05487	8.73699	CCNB1;CUL1;FBXO31
branching involved in ureteric bud morphogenesis (GO:0001658)	1944-02-01	0.000901572	0.0135453	-2.02225	8.69914	CTNNB1;AGT
positive regulation of neuron apoptotic process (GO:0043525)	1947-02-01	0.00102267	0.014238	-2.03902	8.66958	JUN;RHOA
response to molecule of bacterial origin (GO:0002237)	3/243	0.0015979	0.0184498	-2.16329	8.63737	JUN;STAT1;MAPK1
regulation of epithelial cell proliferation (GO:0050678)	3/258	0.00189317	0.0196165	-2.16083	8.49506	JUN;STAT1;CTNNB1
response to metal ion (GO:0010038)	3/255	0.00183158	0.0196165	-2.15501	8.47217	JUN;CCNB1;CTNNB1
regulation of protein modification by small protein conjugation or removal (GO:1903320)	3/228	0.00133356	0.0161502	-2.05041	8.45963	CCNB1;CUL1;CTNNB1
negative regulation of protein phosphorylation (GO:0001933)	3/260	0.00193495	0.019711	-2.14048	8.40477	JUN;CCNB1;PTPRC
activation of protein kinase activity (GO:0032147)	3/252	0.00177127	0.0196165	-2.12955	8.37206	PTPRC;MAPK1;AGT
regulation of cell morphogenesis involved in differentiation (GO:0010769)	3/248	0.00169282	0.0191904	-2.10014	8.30258	STAT1;CTNNB1;RHOA
positive regulation of smooth muscle cell proliferation (GO:0048661)	1946-02-01	0.000981482	0.0142178	-1.9499	8.29344	JUN;STAT1
androgen receptor signaling pathway (GO:0030521)	1942-02-01	0.000824969	0.0133734	-1.91877	8.27851	CTNNB1;RHOA
stem cell proliferation (GO:0072089)	1948-02-01	0.00106469	0.014238	-1.94457	8.26801	STAT1;CTNNB1
regulation of innate immune response (GO:0045088)	3/254	0.00181133	0.0196165	-2.10032	8.25717	JUN;STAT1;MAPK1
regulation of DNA metabolic process (GO:0051052)	3/265	0.00204192	0.0202086	-2.0963	8.17901	JUN;CCNB1;PTPRC
response to alcohol (GO:0097305)	3/274	0.0022437	0.021092	-2.11394	8.15739	STAT3;CTNNB1;RHOA
positive regulation of protein serine/threonine kinase activity (GO:0071902)	3/257	0.0018725	0.0196165	-2.07425	8.15467	PTPRC;MAPK1;AGT
positive regulation of fibroblast proliferation (GO:0048146)	1949-02-01	0.00110753	0.014238	-1.91737	8.15234	JUN;AGT
leukocyte differentiation (GO:0002521)	3/251	0.00175144	0.0196165	-2.07201	8.14587	JUN;PTPRC;CTNNB1
response to dsRNA (GO:0043331)	1949-02-01	0.00110753	0.014238	-1.91371	8.13679	STAT1;MAPK1
positive regulation of defense response (GO:0031349)	3/272	0.00219782	0.021092	-2.10779	8.13367	JUN;MAPK1;AGT
neurotrophin TRK receptor signaling pathway (GO:0048011)	3/274	0.0022437	0.021092	-2.10108	8.10777	STAT3;MAPK1;RHOA
positive regulation of histone modification (GO:0031058)	1955-02-01	0.00138171	0.0164095	-1.9672	8.085	CCNB1;GCG
neurotrophin signaling pathway (GO:0038179)	3/278	0.00233723	0.021092	-2.08327	8.03906	STAT3;MAPK1;RHOA
digestive tract development (GO:0048565)	1954-02-01	0.00133398	0.0161502	-1.93387	7.97882	CCNB1;CTNNB1
protein catabolic process (GO:0030163)	3/269	0.00213013	0.0209155	-2.05504	7.94739	CCNB1;CUL1;FBXO31
response to nutrient levels (GO:0031667)	3/291	0.00265799	0.0230174	-2.09028	7.88349	JUN;STAT1;GCG
positive regulation of chromatin modification (GO:1903310)	1956-02-01	0.00143026	0.0168258	-1.9283	7.87679	CCNB1;GCG
regulation of vasoconstriction (GO:0019229)	1952-02-01	0.00124095	0.0156309	-1.89392	7.87588	AGT;RHOA
activation of immune response (GO:0002253)	3/487	0.0110249	0.0450598	-2.53369	7.85385	JUN;PTPRC;MAPK1
cellular response to lipid (GO:0071396)	3/315	0.00331951	0.0264493	-2.12711	7.72679	CCNB1;STAT1;MAPK1
positive regulation of neuron death (GO:1901216)	1955-02-01	0.00138171	0.0164095	-1.87907	7.7228	JUN;RHOA
positive regulation of extrinsic apoptotic signaling pathway (GO:2001238)	1957-02-01	0.00147961	0.0172437	-1.88786	7.6653	PTPRC;AGT
regulation of morphogenesis of a branching structure (GO:0060688)	1953-02-01	0.00128706	0.0160496	-1.84816	7.63675	CTNNB1;AGT
cell cycle phase transition (GO:0044770)	3/280	0.0023849	0.021092	-1.97752	7.63097	CCNB1;PTPRC;CUL1
regulation of chromosome segregation (GO:0051983)	1963-02-01	0.00179268	0.0196165	-1.91458	7.52694	CCNB1;CTNNB1
regulation of homeostatic process (GO:0032844)	3/314	0.0032901	0.0264493	-2.06519	7.50187	PTPRC;GCG;AGT
response to extracellular stimulus (GO:0009991)	3/313	0.00326086	0.0264493	-2.06382	7.49687	JUN;STAT1;GCG
positive regulation of translation (GO:0045727)	1966-02-01	0.00196003	0.019711	-1.89957	7.45882	MAPK1;RHOA
negative regulation of phosphorylation (GO:0042326)	3/325	0.00362256	0.028058	-2.06374	7.37476	JUN;CCNB1;PTPRC
positive regulation of organelle organization (GO:0010638)	3/340	0.00410833	0.0299596	-2.07275	7.27101	CCNB1;GCG;RHOA
glial cell differentiation (GO:0010001)	1961-02-01	0.00168511	0.0191904	-1.83845	7.26804	STAT3;RHOA
negative regulation of angiogenesis (GO:0016525)	1964-02-01	0.00184766	0.0196165	-1.82009	7.15546	STAT1;AGT
regulation of ion transmembrane transport (GO:0034765)	3/314	0.0032901	0.0264493	-1.96862	7.15107	CTNNB1;GCG;AGT
negative regulation of blood vessel morphogenesis (GO:2000181)	1966-02-01	0.00196003	0.019711	-1.80757	7.09755	STAT1;AGT
cellular response to mechanical stimulus (GO:0071260)	1967-02-01	0.00201741	0.0201257	-1.81017	7.07008	CTNNB1;AGT
regulation of transmembrane transport (GO:0034762)	3/327	0.00368515	0.0283563	-1.96756	7.01023	CTNNB1;GCG;AGT
positive regulation of chromosome organization (GO:2001252)	1972-02-01	0.0023162	0.021092	-1.81248	6.99409	CCNB1;GCG
regulation of neural precursor cell proliferation (GO:2000177)	1965-02-01	0.00190345	0.0196165	-1.77508	6.97852	CTNNB1;RHOA
regulation of multicellular organism growth (GO:0040014)	1972-02-01	0.0023162	0.021092	-1.80628	6.97017	STAT3;AGT
negative regulation of intracellular signal transduction (GO:1902532)	3/345	0.00427872	0.0304889	-1.99561	6.96545	STAT1;GCG;RHOA
negative regulation of vasculature development (GO:1901343)	1970-02-01	0.00219431	0.021092	-1.80105	6.95	STAT1;AGT
toll-like receptor 5 signaling pathway (GO:0034146)	1965-02-01	0.00190345	0.0196165	-1.76202	6.92719	JUN;MAPK1
toll-like receptor 10 signaling pathway (GO:0034166)	1965-02-01	0.00190345	0.0196165	-1.7587	6.91413	JUN;MAPK1
ubiquitin-dependent protein catabolic process (GO:0006511)	3/355	0.00463239	0.0317395	-1.99952	6.89873	CCNB1;CUL1;FBXO31
regulation of sequence-specific DNA binding transcription factor activity (GO:0051090)	3/338	0.00404137	0.0299596	-1.9599	6.87516	JUN;MAPK1;AGT
toll-like receptor 9 signaling pathway (GO:0034162)	1973-02-01	0.00237832	0.021092	-1.7698	6.82942	JUN;MAPK1
toll-like receptor TLR1:TLR2 signaling pathway (GO:0038123)	1971-02-01	0.00225486	0.021092	-1.76113	6.79594	JUN;MAPK1
positive regulation of ubiquitin-protein ligase activity involved in mitotic cell cycle (GO:0051437)	1972-02-01	0.0023162	0.021092	-1.76046	6.79336	CCNB1;CUL1
toll-like receptor TLR6:TLR2 signaling pathway (GO:0038124)	1971-02-01	0.00225486	0.021092	-1.75787	6.78336	JUN;MAPK1
modification-dependent protein catabolic process (GO:0019941)	3/364	0.0049656	0.0334708	-1.99577	6.7798	CCNB1;CUL1;FBXO31
modification-dependent macromolecule catabolic process (GO:0043632)	3/368	0.00511828	0.0334794	-1.99118	6.76371	CCNB1;CUL1;FBXO31
liver development (GO:0001889)	1986-02-01	0.00325701	0.0264493	-1.86153	6.76207	JUN;CTNNB1
toll-like receptor 2 signaling pathway (GO:0034134)	1973-02-01	0.00237832	0.021092	-1.75215	6.76129	JUN;MAPK1
intracellular steroid hormone receptor signaling pathway (GO:0030518)	1973-02-01	0.00237832	0.021092	-1.74585	6.73699	CTNNB1;RHOA
TRIF-dependent toll-like receptor signaling pathway (GO:0035666)	1976-02-01	0.00256941	0.022406	-1.75229	6.65596	JUN;MAPK1
MyD88-dependent toll-like receptor signaling pathway (GO:0002755)	1982-02-01	0.00297267	0.0248787	-1.80121	6.6532	JUN;MAPK1
response to cAMP (GO:0051591)	1990-02-01	0.00355365	0.0276962	-1.85001	6.63499	JUN;STAT1
regulation of organ growth (GO:0046620)	1974-02-01	0.00244123	0.0214382	-1.72295	6.62056	CCNB1;AGT
regulation of endothelial cell proliferation (GO:0001936)	1988-02-01	0.0034038	0.0266952	-1.82141	6.59947	JUN;STAT1
axon guidance (GO:0007411)	3/367	0.00507984	0.0334794	-1.94144	6.59475	PTPRC;MAPK1;RHOA
neuron projection guidance (GO:0097485)	3/367	0.00507984	0.0334794	-1.93897	6.58635	PTPRC;MAPK1;RHOA
toll-like receptor 3 signaling pathway (GO:0034138)	1980-02-01	0.00283514	0.0240505	-1.7588	6.55611	JUN;MAPK1
negative regulation of cell morphogenesis involved in differentiation (GO:0010771)	1988-02-01	0.0034038	0.0266952	-1.80898	6.55441	STAT1;RHOA
blood vessel development (GO:0001568)	1985-02-01	0.00318477	0.0263007	-1.79867	6.54386	MAPK1;AGT
MyD88-independent toll-like receptor signaling pathway (GO:0002756)	1979-02-01	0.00276754	0.0236378	-1.74684	6.54174	JUN;MAPK1
regulation of histone modification (GO:0031056)	1997-02-01	0.00410209	0.0299596	-1.8629	6.53486	CCNB1;GCG
anaphase-promoting complex-dependent proteasomal ubiquitin-dependent protein catabolic process (GO:0031145)	1982-02-01	0.00297267	0.0248787	-1.76798	6.53048	CCNB1;CUL1
regulation of ubiquitin-protein ligase activity involved in mitotic cell cycle (GO:0051439)	1978-02-01	0.00270072	0.0232262	-1.73133	6.51408	CCNB1;CUL1
positive regulation of ubiquitin-protein transferase activity (GO:0051443)	1987-02-01	0.00333002	0.0264493	-1.79006	6.50244	CCNB1;CUL1
proteolysis involved in cellular protein catabolic process (GO:0051603)	3/391	0.00605184	0.0378096	-1.97368	6.46417	CCNB1;CUL1;FBXO31
myeloid leukocyte differentiation (GO:0002573)	1983-02-01	0.0030426	0.0252941	-1.73824	6.39183	JUN;CTNNB1
leukocyte activation (GO:0045321)	3/373	0.00531312	0.0341519	-1.88579	6.3682	JUN;PTPRC;CTNNB1
positive regulation of ligase activity (GO:0051351)	1992-02-01	0.00370655	0.0283563	-1.77699	6.33125	CCNB1;CUL1
regulation of chromatin modification (GO:1903308)	2/102	0.00451648	0.0314639	-1.82939	6.32771	CCNB1;GCG
regulation of myeloid leukocyte differentiation (GO:0002761)	1998-02-01	0.00418347	0.0303301	-1.80021	6.29285	JUN;CTNNB1
response to hydrogen peroxide (GO:0042542)	1995-02-01	0.00394161	0.029789	-1.78109	6.25808	JUN;STAT1
regulation of microtubule cytoskeleton organization (GO:0070507)	2/100	0.00434847	0.0306358	-1.79516	6.25719	CCNB1;CTNNB1
regeneration (GO:0031099)	1997-02-01	0.00410209	0.0299596	-1.77889	6.24018	JUN;CCNB1
regulation of chromatin organization (GO:1902275)	2/107	0.00494954	0.0334708	-1.83186	6.22296	CCNB1;GCG
cellular response to metal ion (GO:0071248)	1999-02-01	0.00426559	0.0304889	-1.75727	6.13355	JUN;CCNB1
T cell receptor signaling pathway (GO:0050852)	1999-02-01	0.00426559	0.0304889	-1.75598	6.12906	PTPRC;MAPK1
regulation of cytokine-mediated signaling pathway (GO:0001959)	1995-02-01	0.00394161	0.029789	-1.74388	6.12731	PTPRC;STAT1
T cell differentiation (GO:0030217)	1997-02-01	0.00410209	0.0299596	-1.74553	6.12317	PTPRC;CTNNB1
regulation of ubiquitin-protein transferase activity (GO:0051438)	2/103	0.0046016	0.0317027	-1.76319	6.0854	CCNB1;CUL1
response to estradiol (GO:0032355)	2/100	0.00434847	0.0306358	-1.73791	6.05762	STAT3;CTNNB1
toll-like receptor 4 signaling pathway (GO:0034142)	1997-02-01	0.00410209	0.0299596	-1.7255	6.05291	JUN;MAPK1
regulation of epithelial cell differentiation (GO:0030856)	2/109	0.00512795	0.0334794	-1.77767	6.03843	STAT1;CTNNB1
negative regulation of cell cycle (GO:0045786)	3/430	0.00785793	0.0436832	-1.92452	6.02529	CCNB1;CUL1;FBXO31
cellular response to lipopolysaccharide (GO:0071222)	2/110	0.00521827	0.033716	-1.77048	6.00155	STAT1;MAPK1
regulation of cell morphogenesis (GO:0022604)	3/408	0.00680405	0.0409886	-1.87396	5.9863	STAT1;CTNNB1;RHOA
regulation of response to cytokine stimulus (GO:0060759)	2/101	0.0044321	0.0310496	-1.72175	5.9782	PTPRC;STAT1
response to starvation (GO:0042594)	2/106	0.00486144	0.0331269	-1.74796	5.95603	JUN;GCG
regulation of ligase activity (GO:0051340)	2/108	0.00503838	0.0334794	-1.75016	5.94497	CCNB1;CUL1
cellular response to inorganic substance (GO:0071241)	2/110	0.00521827	0.033716	-1.75352	5.94404	JUN;CCNB1
organ morphogenesis (GO:0009887)	3/405	0.00666741	0.0403605	-1.85015	5.93882	CUL1;CTNNB1;MAPK1
cellular response to molecule of bacterial origin (GO:0071219)	2/116	0.00577558	0.0369341	-1.79248	5.9127	STAT1;MAPK1
mitotic cell cycle checkpoint (GO:0007093)	2/103	0.0046016	0.0317027	-1.70962	5.9005	CCNB1;FBXO31
response to ethanol (GO:0045471)	2/109	0.00512795	0.0334794	-1.71787	5.83531	STAT3;RHOA
response to organophosphorus (GO:0046683)	2/118	0.0059672	0.0375813	-1.76402	5.7882	JUN;STAT1
positive regulation of leukocyte differentiation (GO:1902107)	2/118	0.0059672	0.0375813	-1.7483	5.73661	JUN;PTPRC
small GTPase mediated signal transduction (GO:0007264)	3/439	0.00831569	0.0436832	-1.81424	5.68001	MAPK1;GMIP;RHOA
muscle cell differentiation (GO:0042692)	2/119	0.00606409	0.0378096	-1.7237	5.64545	CTNNB1;AGT
regulation of T cell proliferation (GO:0042129)	2/125	0.00666064	0.0403605	-1.74294	5.59467	PTPRC;CTNNB1
positive regulation of DNA metabolic process (GO:0051054)	2/124	0.00655942	0.0400961	-1.7392	5.59411	JUN;PTPRC
regulation of microtubule-based process (GO:0032886)	2/124	0.00655942	0.0400961	-1.73671	5.58607	CCNB1;CTNNB1
response to purine-containing compound (GO:0014074)	2/132	0.00738922	0.0434639	-1.77816	5.57599	JUN;STAT1
positive regulation of epithelial cell proliferation (GO:0050679)	2/144	0.00871865	0.0436832	-1.77837	5.56772	JUN;CTNNB1
circulatory system process (GO:0003013)	2/130	0.00717749	0.0426206	-1.75605	5.54107	STAT1;AGT
cell maturation (GO:0048469)	2/118	0.0059672	0.0375813	-1.68589	5.53182	CCNB1;CTNNB1
positive regulation of cell morphogenesis involved in differentiation (GO:0010770)	2/123	0.00645891	0.0398726	-1.71635	5.53019	CTNNB1;RHOA
positive regulation of homeostatic process (GO:0032846)	2/130	0.00717749	0.0426206	-1.75131	5.52611	GCG;AGT
cellular response to biotic stimulus (GO:0071216)	2/132	0.00738922	0.0434639	-1.75691	5.50937	STAT1;MAPK1
toll-like receptor signaling pathway (GO:0002224)	2/122	0.00635912	0.0394519	-1.70283	5.50471	JUN;MAPK1
antigen receptor-mediated signaling pathway (GO:0050851)	2/127	0.00686524	0.0411584	-1.71723	5.47851	PTPRC;MAPK1
negative regulation of cellular component organization (GO:0051129)	3/474	0.010246	0.0450598	-1.76674	5.47647	CCNB1;STAT1;RHOA
cellular response to cytokine stimulus (GO:0071345)	3/471	0.0100711	0.0448523	-1.74315	5.41141	STAT1;STAT3;MAPK1
response to reactive oxygen species (GO:0000302)	2/141	0.00837686	0.0436832	-1.72272	5.39348	JUN;STAT1
response to toxic substance (GO:0009636)	2/142	0.00849009	0.0436832	-1.71744	5.37695	CCNB1;MAPK1
pattern recognition receptor signaling pathway (GO:0002221)	2/142	0.00849009	0.0436832	-1.70992	5.3534	JUN;MAPK1
regulation of muscle system process (GO:0090257)	2/144	0.00871865	0.0436832	-1.70814	5.34784	AGT;RHOA
activation of MAPK activity (GO:0000187)	2/133	0.00749614	0.0436832	-1.70783	5.34687	PTPRC;MAPK1
positive regulation of cytoskeleton organization (GO:0051495)	2/142	0.00849009	0.0436832	-1.705	5.338	CCNB1;RHOA
regulation of cellular carbohydrate metabolic process (GO:0010675)	2/137	0.00793089	0.0436832	-1.70168	5.32762	STAT3;GCG
innate immune response-activating signal transduction (GO:0002758)	2/144	0.00871865	0.0436832	-1.69116	5.29469	JUN;MAPK1
transcription from RNA polymerase II promoter (GO:0006366)	3/470	0.0100132	0.0447542	-1.70334	5.29154	JUN;STAT1;STAT3
transforming growth factor beta receptor signaling pathway (GO:0007179)	2/134	0.00760377	0.0436832	-1.66393	5.2094	JUN;RHOA
branching morphogenesis of an epithelial tube (GO:0048754)	2/141	0.00837686	0.0436832	-1.66013	5.19752	CTNNB1;AGT
cell cycle G2/M phase transition (GO:0044839)	2/139	0.00815247	0.0436832	-1.63329	5.1135	CCNB1;CUL1
G2/M transition of mitotic cell cycle (GO:0000086)	2/139	0.00815247	0.0436832	-1.63075	5.10554	CCNB1;CUL1
regulation of carbohydrate metabolic process (GO:0006109)	2/145	0.00883397	0.0437141	-1.62266	5.07905	STAT3;GCG
activation of innate immune response (GO:0002218)	2/151	0.00954034	0.044193	-1.61066	5.02396	JUN;MAPK1
defense response to virus (GO:0051607)	2/147	0.00906667	0.044193	-1.60277	4.99933	PTPRC;STAT1
regulation of extrinsic apoptotic signaling pathway (GO:2001236)	2/161	0.0107722	0.0450598	-1.61019	4.9912	PTPRC;AGT
positive regulation of protein ubiquitination (GO:0031398)	2/146	0.00894997	0.0441131	-1.59265	4.97066	CCNB1;CUL1
regulation of myeloid cell differentiation (GO:0045637)	2/156	0.0101478	0.0448734	-1.59407	4.94786	JUN;CTNNB1
cell cycle G1/S phase transition (GO:0044843)	2/152	0.00966047	0.044193	-1.58398	4.94075	CCNB1;CUL1
G1/S transition of mitotic cell cycle (GO:0000082)	2/152	0.00966047	0.044193	-1.5817	4.93362	CCNB1;CUL1
positive regulation of apoptotic signaling pathway (GO:2001235)	2/168	0.0116745	0.0450598	-1.59098	4.93166	PTPRC;AGT
regulation of ion homeostasis (GO:2000021)	2/160	0.010646	0.0450598	-1.59018	4.92919	PTPRC;AGT
positive regulation of Rho GTPase activity (GO:0032321)	2/149	0.00930214	0.044193	-1.56957	4.8958	JUN;GMIP
developmental maturation (GO:0021700)	2/154	0.00990278	0.04442	-1.5719	4.89499	CCNB1;CTNNB1
myeloid cell differentiation (GO:0030099)	2/154	0.00990278	0.04442	-1.56697	4.87964	JUN;CTNNB1
cell cycle checkpoint (GO:0000075)	2/156	0.0101478	0.0448734	-1.56202	4.84835	CCNB1;FBXO31
Fc-epsilon receptor signaling pathway (GO:0038095)	2/295	0.0332795	0.0655601	-1.76216	4.80152	JUN;MAPK1
G-protein coupled receptor signaling pathway, coupled to cyclic nucleotide second messenger (GO:0007187)	2/153	0.00978129	0.044193	-1.53504	4.78808	GCG;AGT
positive regulation of protein modification by small protein conjugation or removal (GO:1903322)	2/158	0.0103955	0.0450598	-1.54404	4.78618	CCNB1;CUL1
cell junction assembly (GO:0034329)	2/160	0.010646	0.0450598	-1.536	4.76123	CTNNB1;RHOA
regulation of lymphocyte proliferation (GO:0050670)	2/170	0.0119383	0.0456658	-1.54258	4.76103	PTPRC;CTNNB1
regulation of mononuclear cell proliferation (GO:0032944)	2/171	0.0120712	0.0458028	-1.54273	4.75687	PTPRC;CTNNB1
developmental growth (GO:0048589)	2/163	0.0110267	0.0450598	-1.5323	4.74977	CCNB1;AGT
Ras protein signal transduction (GO:0007265)	2/148	0.00918406	0.044193	-1.52274	4.74971	MAPK1;RHOA
cellular response to transforming growth factor beta stimulus (GO:0071560)	2/166	0.0114134	0.0450598	-1.51665	4.70125	JUN;RHOA
response to transforming growth factor beta (GO:0071559)	2/166	0.0114134	0.0450598	-1.51407	4.69325	JUN;RHOA
cell-cell junction organization (GO:0045216)	2/161	0.0107722	0.0450598	-1.49786	4.643	CTNNB1;RHOA
morphogenesis of a branching epithelium (GO:0061138)	2/162	0.0108991	0.0450598	-1.49724	4.6411	CTNNB1;AGT
positive regulation of I-kappaB kinase/NF-kappaB signaling (GO:0043123)	2/168	0.0116745	0.0450598	-1.49493	4.63393	CTNNB1;RHOA
establishment of organelle localization (GO:0051656)	2/168	0.0116745	0.0450598	-1.48688	4.60897	CCNB1;CTNNB1
regulation of leukocyte proliferation (GO:0070663)	2/176	0.0127455	0.0458028	-1.49265	4.60244	PTPRC;CTNNB1
regulation of cellular ketone metabolic process (GO:0010565)	2/178	0.0130197	0.0463681	-1.47598	4.53294	GCG;AGT
morphogenesis of a branching structure (GO:0001763)	2/170	0.0119383	0.0456658	-1.44944	4.47355	CTNNB1;AGT
regulation of cellular response to growth factor stimulus (GO:0090287)	2/176	0.0127455	0.0458028	-1.43891	4.43676	CTNNB1;AGT
hematopoietic or lymphoid organ development (GO:0048534)	2/175	0.0126093	0.0458028	-1.42933	4.40721	PTPRC;CTNNB1
lymphocyte differentiation (GO:0030098)	2/172	0.0122047	0.0458028	-1.42653	4.39858	PTPRC;CTNNB1
negative regulation of apoptotic signaling pathway (GO:2001234)	2/187	0.0142861	0.0478329	-1.43957	4.37635	CTNNB1;GCG
regulation of Rho GTPase activity (GO:0032319)	2/174	0.0124738	0.0458028	-1.41147	4.35213	JUN;GMIP
regulation of peptidyl-tyrosine phosphorylation (GO:0050730)	2/189	0.0145746	0.0478329	-1.39326	4.23557	PTPRC;AGT
negative regulation of catabolic process (GO:0009895)	2/190	0.0147198	0.0479257	-1.39336	4.23318	STAT3;GMIP
cellular response to insulin stimulus (GO:0032869)	2/195	0.0154552	0.0492619	-1.3806	4.15643	STAT1;MAPK1
positive regulation of innate immune response (GO:0045089)	2/190	0.0147198	0.0479257	-1.36519	4.14759	JUN;MAPK1
cell junction organization (GO:0034330)	2/189	0.0145746	0.0478329	-1.35096	4.10698	CTNNB1;RHOA
negative regulation of mitotic cell cycle phase transition (GO:1901991)	2/192	0.015012	0.0487501	-1.34167	4.05326	CCNB1;FBXO31
regulation of blood circulation (GO:1903522)	2/204	0.0168187	0.0509051	-1.3385	3.98579	AGT;RHOA
transmembrane receptor protein serine/threonine kinase signaling pathway (GO:0007178)	2/196	0.0156042	0.0492619	-1.30868	3.93991	JUN;RHOA
immune response-activating cell surface receptor signaling pathway (GO:0002429)	2/324	0.0394653	0.0707306	-1.48154	3.92442	PTPRC;MAPK1
negative regulation of cell cycle phase transition (GO:1901988)	2/200	0.0162065	0.0503304	-1.3016	3.89068	CCNB1;FBXO31
aging (GO:0007568)	2/204	0.0168187	0.0509051	-1.29472	3.8554	JUN;AGT
positive regulation of MAP kinase activity (GO:0043406)	2/197	0.0157538	0.0496087	-1.2821	3.85089	PTPRC;MAPK1
T cell activation (GO:0042110)	2/198	0.0159041	0.0499557	-1.2795	3.83416	PTPRC;CTNNB1
platelet activation (GO:0030168)	2/205	0.0169733	0.0512486	-1.22309	3.63389	MAPK1;RHOA
negative regulation of mitotic cell cycle (GO:0045930)	2/219	0.0192021	0.0548505	-1.24125	3.60354	CCNB1;FBXO31
gland development (GO:0048732)	2/220	0.0193659	0.0548505	-1.23758	3.59289	JUN;CTNNB1
regulation of protein ubiquitination (GO:0031396)	2/212	0.0180728	0.0532783	-1.21997	3.57722	CCNB1;CUL1
chordate embryonic development (GO:0043009)	2/226	0.020361	0.0553143	-1.23394	3.57191	CCNB1;CTNNB1
regulation of binding (GO:0051098)	2/218	0.019039	0.0548505	-1.22937	3.56904	JUN;GCG
in utero embryonic development (GO:0001701)	2/222	0.0196952	0.0553143	-1.22468	3.54511	CCNB1;CTNNB1
regulation of anatomical structure size (GO:0090066)	2/232	0.0213774	0.0562398	-1.21961	3.51019	AGT;RHOA
cellular process involved in reproduction in multicellular organism (GO:0022412)	2/228	0.0206974	0.0559863	-1.21633	3.50626	CCNB1;CTNNB1
neuron differentiation (GO:0030182)	2/222	0.0196952	0.0553143	-1.20129	3.47739	STAT3;CTNNB1
regulation of peptide transport (GO:0090087)	2/231	0.0212066	0.0562398	-1.2002	3.45434	GCG;RHOA
embryo development ending in birth or egg hatching (GO:0009792)	2/230	0.0210363	0.0562398	-1.19755	3.4467	CCNB1;CTNNB1
response to hypoxia (GO:0001666)	2/241	0.0229417	0.0581962	-1.21106	3.44418	CCNB1;RHOA
cellular response to abiotic stimulus (GO:0071214)	2/232	0.0213774	0.0562398	-1.18979	3.42438	CTNNB1;AGT
Fc receptor signaling pathway (GO:0038093)	2/352	0.0458273	0.0773227	-1.31788	3.37347	JUN;MAPK1
response to decreased oxygen levels (GO:0036293)	2/245	0.0236519	0.0589879	-1.17387	3.32255	CCNB1;RHOA
single organismal cell-cell adhesion (GO:0016337)	2/235	0.0218936	0.0574765	-1.1234	3.20886	PTPRC;CTNNB1
rhythmic process (GO:0048511)	2/252	0.0249168	0.0593044	-1.1172	3.15617	JUN;AGT
response to insulin (GO:0032868)	2/246	0.0238309	0.0591705	-1.10696	3.12975	STAT1;MAPK1
positive regulation of secretion by cell (GO:1903532)	2/247	0.0240105	0.0591705	-1.10688	3.12953	GCG;AGT
regulation of mitotic cell cycle phase transition (GO:1901990)	2/251	0.0247344	0.0593044	-1.07984	3.05063	CCNB1;FBXO31
response to virus (GO:0009615)	2/250	0.0245526	0.0593044	-1.07407	3.03432	PTPRC;STAT1
response to oxygen levels (GO:0070482)	2/259	0.0262094	0.0598592	-1.07272	3.02053	CCNB1;RHOA
regulation of T cell activation (GO:0050863)	2/259	0.0262094	0.0598592	-1.04609	2.94555	PTPRC;CTNNB1
negative regulation of cell cycle process (GO:0010948)	2/254	0.0252833	0.0593754	-1.03559	2.92439	CCNB1;FBXO31
regulation of translation (GO:0006417)	2/264	0.0271494	0.0599209	-1.03614	2.91644	MAPK1;RHOA
epithelium development (GO:0060429)	2/256	0.0256521	0.0598592	-1.00865	2.84011	STAT1;CTNNB1
regulation of small GTPase mediated signal transduction (GO:0051056)	2/256	0.0256521	0.0598592	-1.00621	2.83325	GMIP;RHOA
taxis (GO:0042330)	2/263	0.0269603	0.0599209	-1.00561	2.83051	MAPK1;RHOA
chemotaxis (GO:0006935)	2/263	0.0269603	0.0599209	-1.00301	2.8232	MAPK1;RHOA
single organism cell adhesion (GO:0098602)	2/259	0.0262094	0.0598592	-0.967442	2.72408	PTPRC;CTNNB1
response to acid chemical (GO:0001101)	2/275	0.0292656	0.062422	-0.9778	2.71226	CCNB1;RHOA
positive regulation of cell cycle (GO:0045787)	2/278	0.0298542	0.062422	-0.976925	2.70983	CCNB1;RHOA
reproductive structure development (GO:0048608)	2/265	0.027339	0.0602328	-0.951911	2.67443	CTNNB1;MAPK1
regulation of cell cycle phase transition (GO:1901987)	2/264	0.0271494	0.0599209	-0.945634	2.6617	CCNB1;FBXO31
positive regulation of secretion (GO:0051047)	2/273	0.028876	0.0620945	-0.945225	2.62687	GCG;AGT
regulation of MAP kinase activity (GO:0043405)	2/273	0.028876	0.0620945	-0.921673	2.56142	PTPRC;MAPK1
embryo development (GO:0009790)	2/276	0.0294613	0.062422	-0.918927	2.54895	CCNB1;CTNNB1
cellular response to organic cyclic compound (GO:0071407)	2/291	0.0324599	0.0647998	-0.891295	2.43899	CCNB1;CTNNB1
mitotic cell cycle phase transition (GO:0044772)	2/277	0.0296575	0.062422	-0.87618	2.43038	CCNB1;CUL1
positive regulation of neurogenesis (GO:0050769)	2/283	0.0308458	0.0635576	-0.875748	2.41339	CTNNB1;RHOA
response to oxidative stress (GO:0006979)	2/290	0.0322563	0.0647998	-0.826429	2.26148	JUN;STAT1
positive regulation of Ras GTPase activity (GO:0032320)	2/292	0.032664	0.0647998	-0.825019	2.25762	JUN;GMIP
epithelial cell differentiation (GO:0030855)	2/303	0.0349435	0.0672447	-0.76401	2.06238	JUN;CTNNB1
morphogenesis of an epithelium (GO:0002009)	2/296	0.0334857	0.0657392	-0.751432	2.04544	CTNNB1;AGT
negative regulation of immune system process (GO:0002683)	2/311	0.0366401	0.0685011	-0.734521	1.96918	PTPRC;CTNNB1
positive regulation of nervous system development (GO:0051962)	2/313	0.0370693	0.0691292	-0.717797	1.9178	CTNNB1;RHOA
lymphocyte activation (GO:0046649)	2/304	0.0351538	0.0673319	-0.700643	1.89042	PTPRC;CTNNB1
positive regulation of cytokine production (GO:0001819)	2/327	0.040129	0.0714983	-0.647484	1.70812	CTNNB1;AGT
regulation of cell growth (GO:0001558)	2/322	0.0390252	0.0707306	-0.635144	1.68242	AGT;RHOA
defense response to other organism (GO:0098542)	2/328	0.0403512	0.0714983	-0.621817	1.6404	PTPRC;STAT1
growth (GO:0040007)	2/329	0.0405739	0.0716653	-0.613359	1.61666	CCNB1;AGT
regulation of cell adhesion (GO:0030155)	2/336	0.0421463	0.0736854	-0.619411	1.61539	PTPRC;RHOA
regulation of lymphocyte activation (GO:0051249)	2/344	0.0439718	0.0754889	-0.607731	1.57024	PTPRC;CTNNB1
cytokine-mediated signaling pathway (GO:0019221)	2/342	0.0435126	0.0750487	-0.563602	1.45951	STAT1;STAT3
regulation of Ras GTPase activity (GO:0032318)	2/349	0.045128	0.0763628	-0.567383	1.45946	JUN;GMIP
regulation of endopeptidase activity (GO:0052548)	2/354	0.0462957	0.077491	-0.545148	1.39427	AGT;RHOA
negative regulation of hydrolase activity (GO:0051346)	2/354	0.0462957	0.077491	-0.540077	1.3813	GMIP;AGT
cellular component disassembly (GO:0022411)	2/350	0.0453606	0.0766459	-0.517723	1.3298	CCNB1;CTNNB1
positive regulation of cell development (GO:0010720)	2/358	0.0472382	0.0781247	-0.519211	1.3237	CTNNB1;RHOA
cellular metal ion homeostasis (GO:0006875)	2/361	0.0479498	0.0789873	-0.500768	1.27118	PTPRC;AGT
regulation of system process (GO:0044057)	2/371	0.050351	0.0812473	-0.487665	1.22416	AGT;RHOA
regulation of peptidase activity (GO:0052547)	2/372	0.0505935	0.0812473	-0.484233	1.21555	AGT;RHOA
tissue morphogenesis (GO:0048729)	2/358	0.0472382	0.0781247	-0.441893	1.12658	CTNNB1;AGT
regulation of intracellular transport (GO:0032386)	2/394	0.0560396	0.0869172	-0.434466	1.06131	MAPK1;RHOA
regulation of leukocyte activation (GO:0002694)	2/390	0.055034	0.0858916	-0.416329	1.02195	PTPRC;CTNNB1
cellular cation homeostasis (GO:0030003)	2/389	0.0547837	0.0856081	-0.396428	0.97441	PTPRC;AGT
regulation of mitotic cell cycle (GO:0007346)	2/391	0.0552848	0.0860597	-0.394909	0.9686	CCNB1;FBXO31
cellular ion homeostasis (GO:0006873)	2/402	0.0580709	0.0890574	-0.370057	0.894974	PTPRC;AGT
regulation of cell activation (GO:0050865)	2/420	0.062737	0.0936125	-0.336097	0.796076	PTPRC;CTNNB1
mitotic cell cycle (GO:0000278)	2/404	0.0585828	0.0895255	-0.310907	0.750291	CCNB1;CUL1
metal ion homeostasis (GO:0055065)	2/422	0.0632635	0.0941403	-0.291764	0.689429	PTPRC;AGT
posttranscriptional regulation of gene expression (GO:0010608)	2/438	0.0675314	0.0979205	-0.278573	0.647293	MAPK1;RHOA
cellular component morphogenesis (GO:0032989)	2/437	0.0672617	0.0978709	-0.240544	0.559049	CTNNB1;RHOA
response to radiation (GO:0009314)	2/442	0.0686137	0.0988005	-0.227794	0.527263	JUN;PTPRC
cellular chemical homeostasis (GO:0055082)	2/452	0.0713457	0.100985	-0.185851	0.426116	PTPRC;AGT
response to other organism (GO:0051707)	2/462	0.0741145	0.102804	-0.136071	0.309553	PTPRC;STAT1
cation homeostasis (GO:0055080)	2/465	0.0749521	0.103391	-0.12056	0.273581	PTPRC;AGT
positive regulation of GTPase activity (GO:0043547)	2/482	0.0797589	0.107003	-0.107642	0.24057	JUN;GMIP
positive regulation of GTP catabolic process (GO:0033126)	2/483	0.0800447	0.107003	-0.106643	0.238335	JUN;GMIP
blood coagulation (GO:0007596)	2/472	0.0769191	0.104937	-0.0882475	0.198944	MAPK1;RHOA
coagulation (GO:0050817)	2/472	0.0769191	0.104937	-0.0856878	0.193174	MAPK1;RHOA
regulation of cytokine production (GO:0001817)	2/482	0.0797589	0.107003	-0.0719325	0.160762	CTNNB1;AGT
hemostasis (GO:0007599)	2/478	0.0786188	0.106101	-0.0651764	0.146214	MAPK1;RHOA
immune response-regulating cell surface receptor signaling pathway involved in phagocytosis (GO:0002433)	1/203	0.182548	0.196918	0.0838963	-0.136329	MAPK1
Fc-gamma receptor signaling pathway (GO:0038094)	1/203	0.182548	0.196918	0.0875394	-0.142249	MAPK1
Fc-gamma receptor signaling pathway involved in phagocytosis (GO:0038096)	1/203	0.182548	0.196918	0.0910548	-0.147961	MAPK1
Fc receptor mediated stimulatory signaling pathway (GO:0002431)	1/204	0.183361	0.197283	0.0943647	-0.153165	MAPK1
gene expression (GO:0010467)	1/672	0.49149	0.49149	0.715494	-0.508225	NR2C2AP
multicellular organismal reproductive process (GO:0048609)	1/491	0.388081	0.388393	0.662675	-0.626717	CCNB1
microtubule-based process (GO:0007017)	1/437	0.35364	0.354778	0.667207	-0.691401	RHOA
gamete generation (GO:0007276)	1/390	0.322207	0.325075	0.633833	-0.712238	CCNB1
sensory perception (GO:0007600)	1/457	0.366601	0.36719	0.719403	-0.720753	MAPK1
male gamete generation (GO:0048232)	1/354	0.297178	0.302268	0.620116	-0.741933	CCNB1
spermatogenesis (GO:0007283)	1/353	0.29647	0.301795	0.619768	-0.742487	CCNB1
regulation of establishment of protein localization (GO:0070201)	1/442	0.356903	0.357764	0.730463	-0.75083	RHOA
synaptic transmission (GO:0007268)	1/434	0.351675	0.353091	0.727044	-0.756875	MAPK1
secretion by cell (GO:0032940)	1/415	0.339099	0.340739	0.730974	-0.786995	AGT
regulation of cellular response to stress (GO:0080135)	1/404	0.331716	0.333858	0.726064	-0.796522	MAPK1
generation of precursor metabolites and energy (GO:0006091)	1/375	0.311881	0.315678	0.699989	-0.80711	GCG
regulation of neuron differentiation (GO:0045664)	1/405	0.33239	0.334266	0.738051	-0.808768	RHOA
embryonic morphogenesis (GO:0048598)	1/403	0.331041	0.333447	0.744606	-0.817779	CTNNB1
regulation of protein transport (GO:0051223)	1/379	0.314649	0.317963	0.715998	-0.820404	RHOA
regulation of cell projection organization (GO:0031344)	1/391	0.322891	0.325501	0.733675	-0.823469	RHOA
extracellular matrix organization (GO:0030198)	1/359	0.300705	0.305606	0.69575	-0.824783	AGT
extracellular structure organization (GO:0043062)	1/360	0.301408	0.306071	0.69673	-0.824884	AGT
inflammatory response (GO:0006954)	1/376	0.312574	0.316123	0.719504	-0.828599	STAT3
pattern specification process (GO:0007389)	1/385	0.318781	0.321879	0.733835	-0.831861	CTNNB1
protein oligomerization (GO:0051259)	1/366	0.305615	0.309587	0.714561	-0.837835	CTNNB1
negative regulation of protein maturation (GO:1903318)	1/316	0.269828	0.275574	0.657128	-0.846972	AGT
single-organism behavior (GO:0044708)	1/362	0.302813	0.306998	0.71806	-0.847967	JUN
negative regulation of protein processing (GO:0010955)	1/316	0.269828	0.275574	0.65964	-0.85021	AGT
negative regulation of proteolysis (GO:0045861)	1/302	0.259505	0.266121	0.650452	-0.861072	AGT
regulation of response to wounding (GO:1903034)	1/347	0.292212	0.297703	0.711285	-0.861835	AGT
organelle assembly (GO:0070925)	1/278	0.241493	0.248262	0.620058	-0.863909	RHOA
negative regulation of transport (GO:0051051)	1/361	0.302111	0.306535	0.735886	-0.870128	AGT
endocytosis (GO:0006897)	1/323	0.274939	0.280564	0.688955	-0.87563	MAPK1
apoptotic signaling pathway (GO:0097190)	1/327	0.277845	0.283297	0.699789	-0.882615	CUL1
regulation of multi-organism process (GO:0043900)	1/306	0.262468	0.268497	0.679616	-0.893638	JUN
dephosphorylation (GO:0016311)	1/278	0.241493	0.248262	0.64449	-0.897949	PTPRC
regulation of vesicle-mediated transport (GO:0060627)	1/306	0.262468	0.268497	0.688522	-0.905349	MAPK1
actin filament-based process (GO:0030029)	1/303	0.260247	0.266662	0.688543	-0.910097	RHOA
guanosine-containing compound metabolic process (GO:1901068)	1/269	0.234634	0.242611	0.647287	-0.916751	RHOA
microtubule cytoskeleton organization (GO:0000226)	1/245	0.216061	0.225841	0.619149	-0.921247	RHOA
nervous system development (GO:0007399)	1/277	0.240734	0.24789	0.662343	-0.923816	STAT3
GTP metabolic process (GO:0046039)	1/258	0.226173	0.234835	0.643269	-0.932013	RHOA
positive regulation of intracellular transport (GO:0032388)	1/217	0.193864	0.207688	0.594137	-0.933816	RHOA
negative regulation of transferase activity (GO:0051348)	1/284	0.246034	0.252722	0.67973	-0.934947	PTPRC
negative regulation of endopeptidase activity (GO:0010951)	1/222	0.19787	0.210892	0.603737	-0.93966	AGT
negative regulation of peptidase activity (GO:0010466)	1/230	0.204241	0.216572	0.614292	-0.939762	AGT
divalent inorganic cation homeostasis (GO:0072507)	1/291	0.251299	0.257918	0.698872	-0.947051	PTPRC
divalent metal ion transport (GO:0070838)	1/234	0.207409	0.219186	0.624147	-0.947351	PTPRC
positive regulation of protein transport (GO:0051222)	1/231	0.205035	0.217229	0.621077	-0.948264	RHOA
regulation of protein polymerization (GO:0032271)	1/127	0.118501	0.139275	0.481224	-0.948639	RHOA
negative regulation of organelle organization (GO:0010639)	1/237	0.209778	0.221127	0.628756	-0.948805	CCNB1
DNA-templated transcription, initiation (GO:0006352)	1/220	0.19627	0.209725	0.607733	-0.949255	NR2C2AP
regulation of neuron projection development (GO:0010975)	1/275	0.239213	0.246528	0.678814	-0.95053	RHOA
GTP catabolic process (GO:0006184)	1/243	0.214495	0.224958	0.637452	-0.950978	RHOA
regulation of membrane potential (GO:0042391)	1/266	0.232335	0.240433	0.669695	-0.954526	JUN
regulation of actin filament-based process (GO:0032970)	1/257	0.225399	0.234227	0.658023	-0.955095	RHOA
regulation of protein complex assembly (GO:0043254)	1/244	0.215278	0.22559	0.641828	-0.955705	RHOA
cell projection morphogenesis (GO:0048858)	1/228	0.202653	0.215438	0.622908	-0.956216	RHOA
divalent inorganic cation transport (GO:0072511)	1/238	0.210566	0.22177	0.636174	-0.958152	PTPRC
guanosine-containing compound catabolic process (GO:1901069)	1/246	0.216843	0.226469	0.645566	-0.958762	RHOA
regulation of intracellular protein transport (GO:0033157)	1/219	0.195469	0.209227	0.612948	-0.958856	RHOA
calcium ion homeostasis (GO:0055074)	1/274	0.238452	0.245946	0.685315	-0.961252	PTPRC
regulation of actin cytoskeleton organization (GO:0032956)	1/240	0.212139	0.222863	0.640996	-0.962264	RHOA
regulation of immune effector process (GO:0002697)	1/264	0.230799	0.239041	0.672715	-0.962734	PTPRC
muscle system process (GO:0003012)	1/237	0.209778	0.221127	0.63862	-0.963691	AGT
positive regulation of cellular component biogenesis (GO:0044089)	1/249	0.219185	0.22815	0.652807	-0.964686	RHOA
calcium ion transport (GO:0006816)	1/215	0.192256	0.20632	0.612401	-0.966568	PTPRC
regulation of hormone levels (GO:0010817)	1/229	0.203448	0.216098	0.631091	-0.966846	AGT
positive regulation of cell cycle process (GO:0090068)	1/220	0.19627	0.209725	0.622847	-0.972862	RHOA
regulation of protein targeting (GO:1903533)	1/167	0.152769	0.170092	0.550108	-0.97447	RHOA
mitochondrion organization (GO:0007005)	1/179	0.162805	0.179186	0.566986	-0.974834	JUN
regulation of cellular component size (GO:0032535)	1/165	0.151085	0.168669	0.54855	-0.976319	RHOA
regionalization (GO:0003002)	1/247	0.217625	0.226905	0.658629	-0.976895	CTNNB1
positive regulation of cell activation (GO:0050867)	1/272	0.236927	0.244576	0.693766	-0.976982	PTPRC
angiogenesis (GO:0001525)	1/236	0.208989	0.220668	0.646667	-0.977175	JUN
positive regulation of neuron differentiation (GO:0045666)	1/217	0.193864	0.207688	0.623228	-0.979539	RHOA
cellular divalent inorganic cation homeostasis (GO:0072503)	1/271	0.236163	0.24399	0.695628	-0.981274	PTPRC
positive regulation of proteolysis (GO:0045862)	1/228	0.202653	0.215438	0.639848	-0.98222	RHOA
response to fibroblast growth factor (GO:0071774)	1/187	0.169435	0.185501	0.583084	-0.98232	MAPK1
Wnt signaling pathway (GO:0016055)	1/234	0.207409	0.219186	0.647521	-0.98283	CTNNB1
cell part morphogenesis (GO:0032990)	1/248	0.218405	0.227528	0.663913	-0.98291	RHOA
positive regulation of ERK1 and ERK2 cascade (GO:0070374)	1/115	0.107972	0.131102	0.483969	-0.983319	GCG
negative regulation of kinase activity (GO:0033673)	1/202	0.181734	0.19655	0.607048	-0.987567	PTPRC
cellular calcium ion homeostasis (GO:0006874)	1/261	0.228489	0.237043	0.687321	-0.989407	PTPRC
positive regulation of protein maturation (GO:1903319)	1/240	0.212139	0.222863	0.659134	-0.989492	RHOA
regulation of hormone secretion (GO:0046883)	1/230	0.204241	0.216572	0.64769	-0.990856	GCG
regulation of inflammatory response (GO:0050727)	1/247	0.217625	0.226905	0.668506	-0.991545	AGT
protein maturation (GO:0051604)	1/222	0.19787	0.210892	0.637168	-0.991692	AGT
positive regulation of leukocyte activation (GO:0002696)	1/262	0.22926	0.237645	0.690829	-0.992706	PTPRC
cellular response to fibroblast growth factor stimulus (GO:0044344)	1/183	0.166126	0.182519	0.583693	-0.992802	MAPK1
positive regulation of protein processing (GO:0010954)	1/240	0.212139	0.222863	0.661493	-0.993034	RHOA
regulation of symbiosis, encompassing mutualism through parasitism (GO:0043903)	1/174	0.158637	0.175373	0.571069	-0.994142	JUN
negative regulation of cell motility (GO:2000146)	1/170	0.155288	0.172282	0.567138	-0.997382	STAT3
positive regulation of lymphocyte activation (GO:0051251)	1/243	0.214495	0.224958	0.668605	-0.997454	PTPRC
positive regulation of response to external stimulus (GO:0032103)	1/201	0.18092	0.195839	0.611889	-0.997662	AGT
anatomical structure homeostasis (GO:0060249)	1/208	0.186606	0.200602	0.621253	-0.998001	CTNNB1
cognition (GO:0050890)	1/227	0.201858	0.214959	0.649239	-0.998082	JUN
negative regulation of cell migration (GO:0030336)	1/166	0.151927	0.169458	0.56279	-0.999038	STAT3
positive regulation of cell adhesion (GO:0045785)	1/171	0.156127	0.172904	0.569482	-0.999452	RHOA
regulation of peptide secretion (GO:0002791)	1/192	0.173554	0.189345	0.600729	-0.999724	GCG
epidermal growth factor receptor signaling pathway (GO:0007173)	1/193	0.174375	0.190075	0.602184	-0.999828	MAPK1
negative regulation of protein kinase activity (GO:0006469)	1/189	0.171085	0.186815	0.59611	-1.00006	PTPRC
actin filament organization (GO:0007015)	1/150	0.138359	0.156281	0.538997	-1.00043	RHOA
positive regulation of intracellular protein transport (GO:0090316)	1/131	0.121985	0.141766	0.512594	-1.00139	RHOA
regulation of ERK1 and ERK2 cascade (GO:0070372)	1/161	0.147709	0.165344	0.556556	-1.00165	GCG
ERBB signaling pathway (GO:0038127)	1/196	0.176835	0.192252	0.607863	-1.00233	MAPK1
regulation of cysteine-type endopeptidase activity (GO:2000116)	1/197	0.177653	0.192974	0.609526	-1.00279	RHOA
actin cytoskeleton organization (GO:0030036)	1/253	0.222298	0.231197	0.685272	-1.00357	RHOA
regulation of cell division (GO:0051302)	1/234	0.207409	0.219186	0.661794	-1.00449	RHOA
muscle contraction (GO:0006936)	1/195	0.176016	0.191528	0.607959	-1.00478	AGT
regulation of actin polymerization or depolymerization (GO:0008064)	1/122	0.114128	0.135283	0.50244	-1.00507	RHOA
regulation of viral process (GO:0050792)	1/152	0.140066	0.157637	0.544162	-1.00532	JUN
intrinsic apoptotic signaling pathway (GO:0097193)	1/170	0.155288	0.172282	0.571661	-1.00534	CUL1
fibroblast growth factor receptor signaling pathway (GO:0008543)	1/163	0.149399	0.166935	0.562006	-1.00607	MAPK1
transcription initiation from RNA polymerase II promoter (GO:0006367)	1/187	0.169435	0.185501	0.598679	-1.00859	NR2C2AP
negative regulation of locomotion (GO:0040013)	1/204	0.183361	0.197283	0.62192	-1.00945	STAT3
regulation of synaptic transmission (GO:0050804)	1/245	0.216061	0.225841	0.678435	-1.00946	AGT
negative regulation of cellular component movement (GO:0051271)	1/183	0.166126	0.182519	0.593717	-1.00985	STAT3
ameboidal-type cell migration (GO:0001667)	1/123	0.115004	0.135934	0.506365	-1.0105	STAT1
regulation of cysteine-type endopeptidase activity involved in apoptotic process (GO:0043281)	1/186	0.168609	0.184921	0.598701	-1.0105	RHOA
positive regulation of T cell activation (GO:0050870)	1/189	0.171085	0.186815	0.602679	-1.01108	PTPRC
regulation of lipid metabolic process (GO:0019216)	1/245	0.216061	0.225841	0.679573	-1.01115	AGT
energy derivation by oxidation of organic compounds (GO:0015980)	1/198	0.178471	0.193525	0.615748	-1.01127	GCG
hormone metabolic process (GO:0042445)	1/158	0.145168	0.162792	0.558968	-1.01468	AGT
circadian rhythm (GO:0007623)	1/127	0.118501	0.139275	0.514763	-1.01476	JUN
regulation of cell cycle G1/S phase transition (GO:1902806)	1/131	0.121985	0.141766	0.519786	-1.01544	FBXO31
protein processing (GO:0016485)	1/201	0.18092	0.195839	0.62281	-1.01547	AGT
regulation of muscle tissue development (GO:1901861)	1/113	0.106206	0.12997	0.497875	-1.01589	CCNB1
regulation of nucleocytoplasmic transport (GO:0046822)	1/178	0.161973	0.178428	0.589597	-1.01621	RHOA
regulation of G1/S transition of mitotic cell cycle (GO:2000045)	1/129	0.120245	0.140529	0.517972	-1.01644	FBXO31
regulation of peptide hormone secretion (GO:0090276)	1/189	0.171085	0.186815	0.60609	-1.0168	GCG
regulation of actin filament polymerization (GO:0030833)	1/104	0.0982187	0.123342	0.488043	-1.02137	RHOA
regulation of ossification (GO:0030278)	1/173	0.157801	0.174603	0.586619	-1.02379	CTNNB1
Notch signaling pathway (GO:0007219)	1/131	0.121985	0.141766	0.524437	-1.02453	CUL1
cellular amide metabolic process (GO:0043603)	1/177	0.16114	0.177668	0.594352	-1.02695	AGT
regulation of striated muscle tissue development (GO:0016202)	1/112	0.105322	0.129396	0.502846	-1.02826	CCNB1
response to tumor necrosis factor (GO:0034612)	1/111	0.104437	0.128562	0.50131	-1.02836	STAT1
regulation of protein localization to nucleus (GO:1900180)	1/156	0.143471	0.161178	0.563411	-1.02836	RHOA
positive regulation of protein complex assembly (GO:0031334)	1/122	0.114128	0.135283	0.514753	-1.02971	RHOA
positive regulation of cell projection organization (GO:0031346)	1/195	0.176016	0.191528	0.624641	-1.03236	RHOA
regulation of actin filament length (GO:0030832)	1/123	0.115004	0.135934	0.517601	-1.03292	RHOA
germ cell development (GO:0007281)	1/121	0.113251	0.135143	0.516517	-1.03377	CTNNB1
regulation of lipid biosynthetic process (GO:0046890)	1/113	0.106206	0.12997	0.507465	-1.03546	AGT
regulation of muscle contraction (GO:0006937)	1/114	0.10709	0.130539	0.508589	-1.03553	RHOA
negative regulation of growth (GO:0045926)	1/221	0.19707	0.2104	0.664377	-1.03559	AGT
positive regulation of multi-organism process (GO:0043902)	1/123	0.115004	0.135934	0.518991	-1.03569	JUN
cellular response to acid chemical (GO:0071229)	1/147	0.135793	0.1538	0.553311	-1.03586	CCNB1
response to carbohydrate (GO:0009743)	1/139	0.128914	0.147754	0.541788	-1.03601	RHOA
cell morphogenesis (GO:0000902)	1/204	0.183361	0.197283	0.638442	-1.03626	CTNNB1
response to nutrient (GO:0007584)	1/163	0.149399	0.166935	0.579203	-1.03686	STAT1
regulation of epithelial cell migration (GO:0010632)	1/129	0.120245	0.140529	0.52858	-1.03725	AGT
neuron projection morphogenesis (GO:0048812)	1/175	0.159472	0.17614	0.597353	-1.03729	RHOA
regulation of muscle organ development (GO:0048634)	1/114	0.10709	0.130539	0.509461	-1.03731	CCNB1
regulation of insulin secretion (GO:0050796)	1/169	0.154449	0.171809	0.58907	-1.03757	GCG
regulation of adaptive immune response (GO:0002819)	1/112	0.105322	0.129396	0.507467	-1.03771	PTPRC
learning or memory (GO:0007611)	1/198	0.178471	0.193525	0.631877	-1.03776	JUN
regulation of muscle cell differentiation (GO:0051147)	1/122	0.114128	0.135283	0.519985	-1.04017	CTNNB1
cytosolic calcium ion homeostasis (GO:0051480)	1/176	0.160307	0.176905	0.601008	-1.04103	PTPRC
regulation of intrinsic apoptotic signaling pathway (GO:2001242)	1/126	0.117628	0.138641	0.527448	-1.04217	GCG
positive regulation of ion transport (GO:0043270)	1/186	0.168609	0.184921	0.618246	-1.04349	GCG
cellular response to extracellular stimulus (GO:0031668)	1/119	0.111495	0.133687	0.518894	-1.04415	JUN
muscle tissue development (GO:0060537)	1997-01-01	0.0919604	0.117978	0.488662	-1.0444	RHOA
insulin receptor signaling pathway (GO:0008286)	1/148	0.136649	0.154629	0.560438	-1.04618	MAPK1
response to wounding (GO:0009611)	1/167	0.152769	0.170092	0.590953	-1.04682	JUN
regulation of nucleotide biosynthetic process (GO:0030808)	1/119	0.111495	0.133687	0.520312	-1.047	GCG
regulation of protein import into nucleus (GO:0042306)	1/143	0.13236	0.150733	0.55458	-1.0494	RHOA
phosphatidylinositol-mediated signaling (GO:0048015)	1/136	0.126322	0.145585	0.544848	-1.04992	RHOA
tube formation (GO:0035148)	1/114	0.10709	0.130539	0.516086	-1.0508	CTNNB1
response to endoplasmic reticulum stress (GO:0034976)	1/145	0.134078	0.152272	0.559184	-1.05243	JUN
regulation of lipase activity (GO:0060191)	1/122	0.114128	0.135283	0.526502	-1.05321	AGT
cell cycle arrest (GO:0007050)	1/140	0.129777	0.148333	0.552204	-1.05377	CUL1
inositol lipid-mediated signaling (GO:0048017)	1/136	0.126322	0.145585	0.54748	-1.05499	RHOA
regulation of transporter activity (GO:0032409)	1/153	0.140918	0.158454	0.573017	-1.05567	AGT
glucose homeostasis (GO:0042593)	1/143	0.13236	0.150733	0.557895	-1.05567	STAT3
neuron migration (GO:0001764)	1/116	0.108854	0.131532	0.520723	-1.05629	CTNNB1
regulation of adaptive immune response based on somatic recombination of immune receptors built from immunoglobulin superfamily domains (GO:0002822)	1/103	0.0973271	0.122469	0.503269	-1.05681	PTPRC
regulation of stress-activated protein kinase signaling cascade (GO:0070302)	1/171	0.156127	0.172904	0.602315	-1.05707	MAPK1
regulation of purine nucleotide biosynthetic process (GO:1900371)	1/119	0.111495	0.133687	0.5258	-1.05804	GCG
negative regulation of cellular catabolic process (GO:0031330)	1/145	0.134078	0.152272	0.562231	-1.05817	GMIP
positive regulation of sequence-specific DNA binding transcription factor activity (GO:0051091)	1/214	0.191452	0.205633	0.669758	-1.05933	AGT
response to hexose (GO:0009746)	1/111	0.104437	0.128562	0.516693	-1.05992	RHOA
positive regulation of adaptive immune response (GO:0002821)	1974-01-01	0.0711121	0.100769	0.462253	-1.06084	PTPRC
receptor-mediated endocytosis (GO:0006898)	1/152	0.140066	0.157637	0.574923	-1.06214	MAPK1
regulation of cyclic nucleotide biosynthetic process (GO:0030802)	1/116	0.108854	0.131532	0.523927	-1.06279	GCG
cellular response to oxygen levels (GO:0071453)	1/109	0.102664	0.127006	0.515102	-1.06292	CCNB1
regulation of stress-activated MAPK cascade (GO:0032872)	1/170	0.155288	0.172282	0.60451	-1.06311	MAPK1
regulation of cAMP metabolic process (GO:0030814)	1/113	0.106206	0.12997	0.521109	-1.0633	GCG
regulation of DNA replication (GO:0006275)	1/118	0.110615	0.133531	0.528495	-1.06408	JUN
positive regulation of cytosolic calcium ion concentration (GO:0007204)	1/152	0.140066	0.157637	0.57606	-1.06425	PTPRC
negative regulation of cell adhesion (GO:0007162)	1/115	0.107972	0.131102	0.524336	-1.06534	PTPRC
carbohydrate homeostasis (GO:0033500)	1/143	0.13236	0.150733	0.563052	-1.06543	STAT3
appendage morphogenesis (GO:0035107)	1/101	0.0955415	0.120955	0.504508	-1.06569	CTNNB1
positive regulation of endopeptidase activity (GO:0010950)	1/128	0.119373	0.139904	0.542004	-1.06601	RHOA
positive regulation of response to wounding (GO:1903036)	1/130	0.121115	0.141282	0.545075	-1.06671	AGT
tissue homeostasis (GO:0001894)	1/129	0.120245	0.140529	0.544386	-1.06827	CTNNB1
cell growth (GO:0016049)	1/106	0.0999995	0.124575	0.512901	-1.06829	AGT
tube morphogenesis (GO:0035239)	1/101	0.0955415	0.120955	0.505863	-1.06855	CTNNB1
energy reserve metabolic process (GO:0006112)	1/158	0.145168	0.162792	0.588663	-1.06859	GCG
negative regulation of neuron differentiation (GO:0045665)	1/147	0.135793	0.1538	0.570881	-1.06875	RHOA
positive regulation of adaptive immune response based on somatic recombination of immune receptors built from immunoglobulin superfamily domains (GO:0002824)	1971-01-01	0.0683602	0.0985494	0.461715	-1.06989	PTPRC
regulation of ion transmembrane transporter activity (GO:0032412)	1/137	0.127187	0.146312	0.557571	-1.07166	AGT
regulation of transmembrane transporter activity (GO:0022898)	1/141	0.130639	0.149182	0.563291	-1.07171	AGT
regulation of cyclic nucleotide metabolic process (GO:0030799)	1/133	0.123722	0.143118	0.55154	-1.07224	GCG
response to monosaccharide (GO:0034284)	1/116	0.108854	0.131532	0.529064	-1.07321	RHOA
positive regulation of immune effector process (GO:0002699)	1/133	0.123722	0.143118	0.552205	-1.07353	PTPRC
embryonic organ development (GO:0048568)	1/119	0.111495	0.133687	0.533691	-1.07392	MAPK1
regulation of protein binding (GO:0043393)	1/128	0.119373	0.139904	0.546817	-1.07548	GCG
regulation of osteoblast differentiation (GO:0045667)	1/106	0.0999995	0.124575	0.516741	-1.07629	CTNNB1
regulation of blood pressure (GO:0008217)	1/133	0.123722	0.143118	0.553648	-1.07634	AGT
negative regulation of epithelial cell proliferation (GO:0050680)	1/110	0.103551	0.127976	0.523626	-1.07653	STAT1
negative regulation of cell growth (GO:0030308)	1/150	0.138359	0.156281	0.580645	-1.07774	AGT
negative regulation of cell cycle G1/S phase transition (GO:1902807)	1999-01-01	0.0937526	0.119539	0.507592	-1.07818	FBXO31
positive regulation of cysteine-type endopeptidase activity (GO:2001056)	1/119	0.111495	0.133687	0.536787	-1.08015	RHOA
regulation of leukocyte mediated immunity (GO:0002703)	1/120	0.112373	0.134353	0.538661	-1.08125	PTPRC
cellular response to nutrient levels (GO:0031669)	1999-01-01	0.0937526	0.119539	0.509295	-1.0818	JUN
cell morphogenesis involved in differentiation (GO:0000904)	1/147	0.135793	0.1538	0.578064	-1.0822	CTNNB1
limb morphogenesis (GO:0035108)	1/101	0.0955415	0.120955	0.512939	-1.0835	CTNNB1
regulation of cAMP biosynthetic process (GO:0030817)	1998-01-01	0.0928569	0.118884	0.508832	-1.08362	GCG
epithelial cell development (GO:0002064)	1/107	0.100889	0.125432	0.522132	-1.08394	AGT
stem cell maintenance (GO:0019827)	1/109	0.102664	0.127006	0.525367	-1.0841	STAT3
negative regulation of G1/S transition of mitotic cell cycle (GO:2000134)	1999-01-01	0.0937526	0.119539	0.510724	-1.08483	FBXO31
response to glucocorticoid (GO:0051384)	1/130	0.121115	0.141282	0.555674	-1.08745	RHOA
positive regulation of peptidyl-tyrosine phosphorylation (GO:0050731)	1/139	0.128914	0.147754	0.568999	-1.08805	AGT
positive regulation of lipid metabolic process (GO:0045834)	1/103	0.0973271	0.122469	0.518645	-1.0891	AGT
positive regulation of cell division (GO:0051781)	1/120	0.112373	0.134353	0.542725	-1.08941	RHOA
synapse organization (GO:0050808)	1/111	0.104437	0.128562	0.531187	-1.08965	CTNNB1
embryonic organ morphogenesis (GO:0048562)	1/121	0.113251	0.135143	0.545156	-1.09109	CTNNB1
regulation of protein stability (GO:0031647)	1/138	0.128051	0.14717	0.569624	-1.09149	MAPK1
negative regulation of multi-organism process (GO:0043901)	1/133	0.123722	0.143118	0.563599	-1.09568	JUN
adenylate cyclase-modulating G-protein coupled receptor signaling pathway (GO:0007188)	1/122	0.114128	0.135283	0.547882	-1.09598	GCG
maintenance of location (GO:0051235)	1/152	0.140066	0.157637	0.594716	-1.09871	CTNNB1
response to transition metal nanoparticle (GO:1990267)	1/106	0.0999995	0.124575	0.52884	-1.10149	CCNB1
positive regulation of lymphocyte mediated immunity (GO:0002708)	1969-01-01	0.0665214	0.0969068	0.472175	-1.10206	PTPRC
regulation of developmental growth (GO:0048638)	1/133	0.123722	0.143118	0.56699	-1.10228	CCNB1
response to temperature stimulus (GO:0009266)	1/122	0.114128	0.135283	0.551523	-1.10326	AGT
positive regulation of peptidase activity (GO:0010952)	1/139	0.128914	0.147754	0.577169	-1.10367	RHOA
positive regulation of cysteine-type endopeptidase activity involved in apoptotic process (GO:0043280)	1/111	0.104437	0.128562	0.538056	-1.10374	RHOA
positive regulation of epithelial cell migration (GO:0010634)	1979-01-01	0.0756818	0.104052	0.488302	-1.10496	AGT
response to corticosteroid (GO:0031960)	1/140	0.129777	0.148333	0.579991	-1.10679	RHOA
ossification (GO:0001503)	1/116	0.108854	0.131532	0.546048	-1.10766	RHOA
positive regulation of mitotic cell cycle (GO:0045931)	1/103	0.0973271	0.122469	0.528102	-1.10896	CCNB1
cellular response to decreased oxygen levels (GO:0036294)	1/101	0.0955415	0.120955	0.525276	-1.10956	CCNB1
regulation of peptidyl-serine phosphorylation (GO:0033135)	1998-01-01	0.0928569	0.118884	0.521817	-1.11127	GCG
cell division (GO:0051301)	1/131	0.121985	0.141766	0.5689	-1.11139	CCNB1
positive regulation of leukocyte proliferation (GO:0070665)	1/119	0.111495	0.133687	0.55284	-1.11246	PTPRC
negative regulation of immune response (GO:0050777)	1/103	0.0973271	0.122469	0.53	-1.11295	PTPRC
learning (GO:0007612)	1/115	0.107972	0.131102	0.547801	-1.11301	JUN
second-messenger-mediated signaling (GO:0019932)	1/134	0.124589	0.143854	0.574837	-1.11458	AGT
protein dephosphorylation (GO:0006470)	1/161	0.147709	0.165344	0.619595	-1.1151	PTPRC
regulation of type I interferon production (GO:0032479)	1/108	0.101777	0.126159	0.539719	-1.11733	CTNNB1
negative regulation of cell projection organization (GO:0031345)	1/106	0.0999995	0.124575	0.537303	-1.11912	RHOA
negative regulation of protein modification by small protein conjugation or removal (GO:1903321)	1/119	0.111495	0.133687	0.556378	-1.11958	CTNNB1
cell fate commitment (GO:0045165)	1/134	0.124589	0.143854	0.578186	-1.12108	CTNNB1
response to glucose (GO:0009749)	1/106	0.0999995	0.124575	0.538328	-1.12126	RHOA
regulation of lymphocyte differentiation (GO:0045619)	1/124	0.11588	0.136839	0.563807	-1.12138	PTPRC
positive regulation of viral process (GO:0048524)	1981-01-01	0.0775038	0.104937	0.497794	-1.12222	JUN
peptidyl-serine modification (GO:0018209)	1997-01-01	0.0919604	0.117978	0.526024	-1.12425	MAPK1
negative regulation of intrinsic apoptotic signaling pathway (GO:2001243)	1975-01-01	0.0720277	0.101375	0.49134	-1.12464	GCG
regulation of axonogenesis (GO:0050770)	1/114	0.10709	0.130539	0.553955	-1.1279	RHOA
kidney development (GO:0001822)	1/122	0.114128	0.135283	0.5643	-1.12882	AGT
positive regulation of cell growth (GO:0030307)	1/107	0.100889	0.125432	0.54403	-1.1294	RHOA
regulation of lymphocyte mediated immunity (GO:0002706)	1995-01-01	0.0901649	0.116152	0.524609	-1.12941	PTPRC
positive regulation of leukocyte mediated immunity (GO:0002705)	1978-01-01	0.0747695	0.103253	0.497582	-1.12979	PTPRC
positive regulation of lymphocyte proliferation (GO:0050671)	1/115	0.107972	0.131102	0.55611	-1.12989	PTPRC
regulation of synaptic plasticity (GO:0048167)	1/120	0.112373	0.134353	0.563379	-1.13086	AGT
peptide metabolic process (GO:0006518)	1/113	0.106206	0.12997	0.555362	-1.13319	AGT
positive regulation of binding (GO:0051099)	1993-01-01	0.0883661	0.114545	0.523068	-1.13338	GCG
regulation of production of molecular mediator of immune response (GO:0002700)	1979-01-01	0.0756818	0.104052	0.501329	-1.13444	PTPRC
regulation of phosphatidylinositol 3-kinase signaling (GO:0014066)	1966-01-01	0.0637569	0.0946487	0.481512	-1.13521	AGT
negative regulation of ion transport (GO:0043271)	1994-01-01	0.0892659	0.115352	0.526105	-1.13626	AGT
ovulation cycle process (GO:0022602)	1978-01-01	0.0747695	0.103253	0.50049	-1.1364	AGT
positive regulation of neuron projection development (GO:0010976)	1/144	0.133219	0.151573	0.6024	-1.13654	RHOA
negative regulation of cellular response to growth factor stimulus (GO:0090288)	1/104	0.0982187	0.123342	0.543518	-1.13747	AGT
cellular response to tumor necrosis factor (GO:0071356)	1989-01-01	0.0847586	0.11114	0.517969	-1.13796	STAT1
B cell activation (GO:0042113)	1/128	0.119373	0.139904	0.578847	-1.13847	PTPRC
positive regulation of blood circulation (GO:1903524)	1972-01-01	0.0692784	0.099185	0.493082	-1.1394	RHOA
negative regulation of cytoskeleton organization (GO:0051494)	1/101	0.0955415	0.120955	0.539791	-1.14022	CCNB1
positive regulation of mononuclear cell proliferation (GO:0032946)	1/116	0.108854	0.131532	0.562115	-1.14025	PTPRC
multi-organism reproductive process (GO:0044703)	1/140	0.129777	0.148333	0.597708	-1.1406	STAT3
hematopoietic progenitor cell differentiation (GO:0002244)	1/106	0.0999995	0.124575	0.54762	-1.14061	PTPRC
epithelial tube morphogenesis (GO:0060562)	1990-01-01	0.0856617	0.112088	0.521382	-1.14103	CTNNB1
cellular response to hypoxia (GO:0071456)	1999-01-01	0.0937526	0.119539	0.537207	-1.14109	CCNB1
regulation of endothelial cell migration (GO:0010594)	1992-01-01	0.0874655	0.113614	0.524682	-1.14116	AGT
positive regulation of NF-kappaB transcription factor activity (GO:0051092)	1/126	0.117628	0.138641	0.577588	-1.14124	AGT
positive regulation of protein import into nucleus (GO:0042307)	1980-01-01	0.0765932	0.104728	0.506188	-1.14216	RHOA
positive regulation of nucleocytoplasmic transport (GO:0046824)	1994-01-01	0.0892659	0.115352	0.529094	-1.14272	RHOA
positive regulation of calcium ion transport (GO:0051928)	1991-01-01	0.086564	0.112678	0.523822	-1.14362	GCG
response to ionizing radiation (GO:0010212)	1/127	0.118501	0.139275	0.580836	-1.145	PTPRC
regulation of viral transcription (GO:0046782)	1976-01-01	0.0729425	0.102087	0.502574	-1.14684	JUN
tissue remodeling (GO:0048771)	1971-01-01	0.0683602	0.0985494	0.495527	-1.14823	AGT
negative regulation of myeloid cell differentiation (GO:0045638)	1969-01-01	0.0665214	0.0969068	0.492324	-1.14909	CTNNB1
positive regulation of muscle cell differentiation (GO:0051149)	1970-01-01	0.0674413	0.0979037	0.494957	-1.15017	CTNNB1
neuron projection development (GO:0031175)	1/137	0.127187	0.146312	0.598729	-1.15077	JUN
regulation of stem cell differentiation (GO:2000736)	1991-01-01	0.086564	0.112678	0.527323	-1.15126	CTNNB1
cellular response to alcohol (GO:0097306)	1970-01-01	0.0674413	0.0979037	0.49572	-1.15194	CTNNB1
positive regulation of myeloid cell differentiation (GO:0045639)	1974-01-01	0.0711121	0.100769	0.502775	-1.15383	JUN
maintenance of protein location (GO:0045185)	1/108	0.101777	0.126159	0.557749	-1.15466	CTNNB1
regulation of ERBB signaling pathway (GO:1901184)	1974-01-01	0.0711121	0.100769	0.50501	-1.15896	AGT
regulation of steroid metabolic process (GO:0019218)	1977-01-01	0.0738564	0.10256	0.509299	-1.15983	AGT
membrane depolarization (GO:0051899)	1/106	0.0999995	0.124575	0.557493	-1.16117	JUN
cellular response to starvation (GO:0009267)	1974-01-01	0.0711121	0.100769	0.506785	-1.16303	JUN
regulation of T cell differentiation (GO:0045580)	1997-01-01	0.0919604	0.117978	0.545328	-1.16551	PTPRC
response to interferon-gamma (GO:0034341)	1/108	0.101777	0.126159	0.563766	-1.16712	STAT1
regulation of transcription factor import into nucleus (GO:0042990)	1973-01-01	0.0701956	0.100268	0.507746	-1.16777	RHOA
skeletal system morphogenesis (GO:0048705)	1/106	0.0999995	0.124575	0.562019	-1.1706	CTNNB1
regulation of epidermal growth factor receptor signaling pathway (GO:0042058)	1971-01-01	0.0683602	0.0985494	0.505199	-1.17065	AGT
positive regulation of lipase activity (GO:0060193)	1990-01-01	0.0856617	0.112088	0.535857	-1.17271	AGT
regulation of fatty acid metabolic process (GO:0019217)	1972-01-01	0.0692784	0.099185	0.508126	-1.17416	AGT
epithelial cell proliferation (GO:0050673)	1973-01-01	0.0701956	0.100268	0.510601	-1.17434	MAPK1
epithelial cell migration (GO:0010631)	1965-01-01	0.0628338	0.0936125	0.495871	-1.17452	STAT1
maintenance of location in cell (GO:0051651)	1/103	0.0973271	0.122469	0.559711	-1.17534	CTNNB1
positive regulation of inflammatory response (GO:0050729)	1988-01-01	0.0838546	0.110536	0.534399	-1.17697	AGT
negative regulation of neuron projection development (GO:0010977)	1991-01-01	0.086564	0.112678	0.541036	-1.1812	RHOA
regulation of embryonic development (GO:0045995)	1/101	0.0955415	0.120955	0.559224	-1.18127	CTNNB1
modification of morphology or physiology of other organism (GO:0035821)	1976-01-01	0.0729425	0.102087	0.517824	-1.18164	JUN
embryonic limb morphogenesis (GO:0030326)	1986-01-01	0.0820443	0.108378	0.531973	-1.18211	CTNNB1
response to calcium ion (GO:0051592)	1/100	0.0946474	0.120557	0.559876	-1.18449	JUN
regulation of generation of precursor metabolites and energy (GO:0043467)	1974-01-01	0.0711121	0.100769	0.516391	-1.18508	STAT3
regulation of B cell activation (GO:0050864)	1992-01-01	0.0874655	0.113614	0.545166	-1.18571	PTPRC
striated muscle tissue development (GO:0014706)	1985-01-01	0.0811378	0.108097	0.533137	-1.18608	RHOA
positive regulation of peptide hormone secretion (GO:0090277)	1965-01-01	0.0628338	0.0936125	0.500799	-1.18619	GCG
positive regulation of lymphocyte differentiation (GO:0045621)	1975-01-01	0.0720277	0.101375	0.518334	-1.18643	PTPRC
negative regulation of binding (GO:0051100)	1995-01-01	0.0901649	0.116152	0.551716	-1.18776	JUN
canonical Wnt signaling pathway (GO:0060070)	1984-01-01	0.0802306	0.107003	0.532573	-1.19025	CTNNB1
odontogenesis (GO:0042476)	1996-01-01	0.091063	0.117188	0.555461	-1.19089	CTNNB1
negative regulation of leukocyte differentiation (GO:1902106)	1974-01-01	0.0711121	0.100769	0.519809	-1.19292	CTNNB1
establishment of vesicle localization (GO:0051650)	1995-01-01	0.0901649	0.116152	0.554742	-1.19428	CTNNB1
embryonic appendage morphogenesis (GO:0035113)	1986-01-01	0.0820443	0.108378	0.537755	-1.19496	CTNNB1
regulation of carbohydrate biosynthetic process (GO:0043255)	1979-01-01	0.0756818	0.104052	0.528328	-1.19554	GCG
positive regulation of hormone secretion (GO:0046887)	1991-01-01	0.086564	0.112678	0.547834	-1.19604	GCG
peptidyl-tyrosine dephosphorylation (GO:0035335)	1/102	0.0964347	0.121962	0.569674	-1.19862	PTPRC
positive regulation of peptidyl-serine phosphorylation (GO:0033138)	1978-01-01	0.0747695	0.103253	0.528508	-1.20002	GCG
regulation of protein complex disassembly (GO:0043244)	1980-01-01	0.0765932	0.104728	0.532011	-1.20043	CCNB1
regulation of JAK-STAT cascade (GO:0046425)	1976-01-01	0.0729425	0.102087	0.526482	-1.2014	AGT
positive regulation of carbohydrate metabolic process (GO:0045913)	1963-01-01	0.0609849	0.0919566	0.503519	-1.20162	GCG
positive regulation of peptide secretion (GO:0002793)	1967-01-01	0.0646793	0.0952244	0.511154	-1.20199	GCG
positive regulation of endothelial cell migration (GO:0010595)	1955-01-01	0.0535553	0.0842162	0.485936	-1.20238	AGT
regulation of sodium ion transport (GO:0002028)	1960-01-01	0.0582051	0.0890574	0.497435	-1.20303	AGT
regulation of dendrite development (GO:0050773)	1989-01-01	0.0847586	0.11114	0.54759	-1.20304	RHOA
positive regulation of cyclic nucleotide metabolic process (GO:0030801)	1991-01-01	0.086564	0.112678	0.55106	-1.20309	GCG
regulation of DNA binding (GO:0051101)	1977-01-01	0.0738564	0.10256	0.52956	-1.20597	JUN
regulation of protein depolymerization (GO:1901879)	1967-01-01	0.0646793	0.0952244	0.513402	-1.20728	CCNB1
response to osmotic stress (GO:0006970)	1964-01-01	0.0619097	0.093126	0.508666	-1.20747	AGT
positive regulation of endothelial cell proliferation (GO:0001938)	1963-01-01	0.0609849	0.0919566	0.505975	-1.20748	JUN
positive regulation of protein polymerization (GO:0032273)	1969-01-01	0.0665214	0.0969068	0.517595	-1.20807	RHOA
positive regulation of protein localization to nucleus (GO:1900182)	1984-01-01	0.0802306	0.107003	0.541492	-1.21018	RHOA
positive regulation of transmembrane transport (GO:0034764)	1977-01-01	0.0738564	0.10256	0.531679	-1.2108	GCG
regulation of alpha-beta T cell activation (GO:0046634)	1963-01-01	0.0609849	0.0919566	0.50752	-1.21117	PTPRC
negative regulation of immune effector process (GO:0002698)	1981-01-01	0.0775038	0.104937	0.537467	-1.21166	PTPRC
positive regulation of cAMP metabolic process (GO:0030816)	1972-01-01	0.0692784	0.099185	0.524463	-1.21191	GCG
regulation of oxidoreductase activity (GO:0051341)	1977-01-01	0.0738564	0.10256	0.532984	-1.21377	AGT
negative regulation of nucleotide metabolic process (GO:0045980)	1975-01-01	0.0720277	0.101375	0.530744	-1.21483	GMIP
stem cell differentiation (GO:0048863)	1962-01-01	0.0600591	0.0913338	0.508132	-1.21608	STAT1
positive regulation of developmental growth (GO:0048639)	1971-01-01	0.0683602	0.0985494	0.524867	-1.21622	CCNB1
renal system process (GO:0003014)	1971-01-01	0.0683602	0.0985494	0.525246	-1.2171	AGT
vasculogenesis (GO:0001570)	1967-01-01	0.0646793	0.0952244	0.518619	-1.21954	CTNNB1
positive regulation of ossification (GO:0045778)	1983-01-01	0.0793225	0.106705	0.545727	-1.22117	CTNNB1
epidermal cell differentiation (GO:0009913)	1976-01-01	0.0729425	0.102087	0.535393	-1.22173	CTNNB1
molting cycle process (GO:0022404)	1969-01-01	0.0665214	0.0969068	0.523873	-1.22272	CTNNB1
positive regulation of T cell differentiation (GO:0045582)	1963-01-01	0.0609849	0.0919566	0.512498	-1.22305	PTPRC
regulation of reactive oxygen species metabolic process (GO:2000377)	1981-01-01	0.0775038	0.104937	0.543643	-1.22558	AGT
negative regulation of purine nucleotide metabolic process (GO:1900543)	1972-01-01	0.0692784	0.099185	0.531538	-1.22826	GMIP
regulation of glucose metabolic process (GO:0010906)	1994-01-01	0.0892659	0.115352	0.5689	-1.22869	GCG
positive regulation of cAMP biosynthetic process (GO:0030819)	1965-01-01	0.0628338	0.0936125	0.519289	-1.22998	GCG
regulation of phospholipase activity (GO:0010517)	1989-01-01	0.0847586	0.11114	0.560373	-1.23112	AGT
positive regulation of phospholipase C activity (GO:0010863)	1967-01-01	0.0646793	0.0952244	0.524003	-1.2322	AGT
regulation of reproductive process (GO:2000241)	1986-01-01	0.0820443	0.108378	0.556141	-1.23582	CTNNB1
hair cycle process (GO:0022405)	1969-01-01	0.0665214	0.0969068	0.529991	-1.237	CTNNB1
regulation of phospholipase C activity (GO:1900274)	1969-01-01	0.0665214	0.0969068	0.531812	-1.24125	AGT
regulation of cartilage development (GO:0061035)	1954-01-01	0.0526228	0.083064	0.499565	-1.24299	CTNNB1
nucleobase metabolic process (GO:0009112)	1967-01-01	0.0646793	0.0952244	0.529675	-1.24554	MAPK1
modification of morphology or physiology of other organism involved in symbiotic interaction (GO:0051817)	1963-01-01	0.0609849	0.0919566	0.522905	-1.24788	JUN
maintenance of protein location in cell (GO:0032507)	1993-01-01	0.0883661	0.114545	0.57684	-1.24989	CTNNB1
positive regulation of phospholipase activity (GO:0010518)	1980-01-01	0.0765932	0.104728	0.555173	-1.25269	AGT
regulation of cell killing (GO:0031341)	1950-01-01	0.0488841	0.0798932	0.496333	-1.25426	PTPRC
regulation of organelle assembly (GO:1902115)	1980-01-01	0.0765932	0.104728	0.556036	-1.25463	RHOA
myeloid leukocyte activation (GO:0002274)	1986-01-01	0.0820443	0.108378	0.564746	-1.25494	JUN
regulation of amine transport (GO:0051952)	1960-01-01	0.0582051	0.0890574	0.518979	-1.25514	AGT
peptidyl-serine phosphorylation (GO:0018105)	1984-01-01	0.0802306	0.107003	0.562047	-1.25612	MAPK1
vascular process in circulatory system (GO:0003018)	1986-01-01	0.0820443	0.108378	0.565674	-1.257	AGT
regulation of gliogenesis (GO:0014013)	1967-01-01	0.0646793	0.0952244	0.534675	-1.2573	CTNNB1
regulation of actin filament bundle assembly (GO:0032231)	1962-01-01	0.0600591	0.0913338	0.527067	-1.2614	RHOA
cell-cell junction assembly (GO:0007043)	1977-01-01	0.0738564	0.10256	0.55428	-1.26226	RHOA
negative regulation of viral process (GO:0048525)	1975-01-01	0.0720277	0.101375	0.552061	-1.26363	JUN
muscle cell development (GO:0055001)	1975-01-01	0.0720277	0.101375	0.552182	-1.2639	CCNB1
regulation of mRNA metabolic process (GO:1903311)	1976-01-01	0.0729425	0.102087	0.554288	-1.26485	CCNB1
apoptotic mitochondrial changes (GO:0008637)	1961-01-01	0.0591326	0.0901446	0.526575	-1.26712	JUN
positive regulation of ion transmembrane transport (GO:0034767)	1972-01-01	0.0692784	0.099185	0.548361	-1.26714	GCG
positive regulation of T cell proliferation (GO:0042102)	1983-01-01	0.0793225	0.106705	0.567482	-1.26985	PTPRC
regulation of tube size (GO:0035150)	1964-01-01	0.0619097	0.093126	0.535354	-1.27082	AGT
DNA damage checkpoint (GO:0000077)	1977-01-01	0.0738564	0.10256	0.560243	-1.27584	FBXO31
protein heterooligomerization (GO:0051291)	1981-01-01	0.0775038	0.104937	0.566629	-1.2774	CTNNB1
regulation of blood vessel size (GO:0050880)	1963-01-01	0.0609849	0.0919566	0.535618	-1.27822	AGT
axis specification (GO:0009798)	1978-01-01	0.0747695	0.103253	0.563934	-1.28045	CTNNB1
regulation of tissue remodeling (GO:0034103)	1958-01-01	0.0563477	0.0870702	0.524661	-1.28072	AGT
negative regulation of homeostatic process (GO:0032845)	1986-01-01	0.0820443	0.108378	0.576453	-1.28095	PTPRC
positive regulation of phosphatidylinositol 3-kinase signaling (GO:0014068)	1951-01-01	0.0498201	0.0808928	0.510271	-1.28314	AGT
response to amino acid (GO:0043200)	1986-01-01	0.0820443	0.108378	0.579468	-1.28765	RHOA
protein secretion (GO:0009306)	1967-01-01	0.0646793	0.0952244	0.547708	-1.28795	AGT
B cell differentiation (GO:0030183)	1980-01-01	0.0765932	0.104728	0.571117	-1.28866	PTPRC
regulation of mRNA processing (GO:0050684)	1969-01-01	0.0665214	0.0969068	0.552781	-1.29019	CCNB1
striated muscle cell development (GO:0055002)	1965-01-01	0.0628338	0.0936125	0.545031	-1.29096	CCNB1
positive regulation of cyclic nucleotide biosynthetic process (GO:0030804)	1982-01-01	0.0784136	0.105939	0.575294	-1.29147	GCG
odontogenesis of dentin-containing tooth (GO:0042475)	1969-01-01	0.0665214	0.0969068	0.553562	-1.29202	CTNNB1
positive regulation of type I interferon production (GO:0032481)	1977-01-01	0.0738564	0.10256	0.56827	-1.29412	CTNNB1
adherens junction organization (GO:0034332)	1969-01-01	0.0665214	0.0969068	0.555287	-1.29604	CTNNB1
cellular response to interferon-gamma (GO:0071346)	1988-01-01	0.0838546	0.110536	0.588684	-1.29653	STAT1
leukocyte proliferation (GO:0070661)	1989-01-01	0.0847586	0.11114	0.591722	-1.29999	PTPRC
spindle organization (GO:0007051)	1974-01-01	0.0711121	0.100769	0.567147	-1.30156	RHOA
positive regulation of purine nucleotide biosynthetic process (GO:1900373)	1984-01-01	0.0802306	0.107003	0.583224	-1.30345	GCG
monovalent inorganic cation homeostasis (GO:0055067)	1982-01-01	0.0784136	0.105939	0.581095	-1.3045	AGT
cellular response to type I interferon (GO:0071357)	1965-01-01	0.0628338	0.0936125	0.550899	-1.30485	STAT1
positive regulation of osteoblast differentiation (GO:0045669)	1959-01-01	0.0572769	0.0881781	0.540071	-1.31151	CTNNB1
lymphocyte proliferation (GO:0046651)	1981-01-01	0.0775038	0.104937	0.582177	-1.31245	PTPRC
pyrimidine-containing compound metabolic process (GO:0072527)	1981-01-01	0.0775038	0.104937	0.582778	-1.31381	MAPK1
positive regulation of B cell activation (GO:0050871)	1958-01-01	0.0563477	0.0870702	0.538752	-1.31512	PTPRC
mononuclear cell proliferation (GO:0032943)	1983-01-01	0.0793225	0.106705	0.588113	-1.31602	PTPRC
positive regulation of lipid biosynthetic process (GO:0046889)	1952-01-01	0.0507552	0.0812473	0.52436	-1.31628	AGT
response to type I interferon (GO:0034340)	1966-01-01	0.0637569	0.0946487	0.558451	-1.3166	STAT1
positive regulation of nucleotide biosynthetic process (GO:0030810)	1984-01-01	0.0802306	0.107003	0.589133	-1.31665	GCG
epithelial to mesenchymal transition (GO:0001837)	1950-01-01	0.0488841	0.0798932	0.522538	-1.32049	CTNNB1
positive regulation of actin filament polymerization (GO:0030838)	1957-01-01	0.0554178	0.0860597	0.538735	-1.32136	RHOA
embryonic digit morphogenesis (GO:0042733)	1955-01-01	0.0535553	0.0842162	0.534736	-1.32313	CTNNB1
regulation of cyclin-dependent protein serine/threonine kinase activity (GO:0000079)	1989-01-01	0.0847586	0.11114	0.605481	-1.33022	CCNB1
positive regulation of DNA replication (GO:0045740)	1960-01-01	0.0582051	0.0890574	0.550309	-1.33091	JUN
mesenchyme development (GO:0060485)	1955-01-01	0.0535553	0.0842162	0.53859	-1.33267	CTNNB1
positive regulation of viral transcription (GO:0050434)	1954-01-01	0.0526228	0.083064	0.537176	-1.33657	JUN
neural nucleus development (GO:0048857)	1963-01-01	0.0609849	0.0919566	0.56014	-1.33674	RHOA
negative regulation of transmembrane transport (GO:0034763)	1951-01-01	0.0498201	0.0808928	0.531888	-1.3375	AGT
interferon-gamma-mediated signaling pathway (GO:0060333)	1965-01-01	0.0628338	0.0936125	0.565786	-1.34011	STAT1
DNA integrity checkpoint (GO:0031570)	1986-01-01	0.0820443	0.108378	0.604549	-1.34338	FBXO31
positive regulation of production of molecular mediator of immune response (GO:0002702)	1952-01-01	0.0507552	0.0812473	0.535438	-1.34409	PTPRC
positive regulation of muscle tissue development (GO:1901863)	1947-01-01	0.0460712	0.0773227	0.525488	-1.34513	CCNB1
positive regulation of muscle organ development (GO:0048636)	1946-01-01	0.0451318	0.0763628	0.523268	-1.34598	CCNB1
skeletal muscle tissue development (GO:0007519)	1956-01-01	0.054487	0.0852512	0.546782	-1.34626	RHOA
positive regulation of cellular carbohydrate metabolic process (GO:0010676)	1956-01-01	0.054487	0.0852512	0.547981	-1.34921	GCG
type I interferon signaling pathway (GO:0060337)	1965-01-01	0.0628338	0.0936125	0.570815	-1.35203	STAT1
embryonic skeletal system morphogenesis (GO:0048704)	1981-01-01	0.0775038	0.104937	0.600039	-1.35272	CTNNB1
activation of phospholipase C activity (GO:0007202)	1959-01-01	0.0572769	0.0881781	0.557212	-1.35313	AGT
activation of MAPKK activity (GO:0000186)	1960-01-01	0.0582051	0.0890574	0.561936	-1.35903	MAPK1
endothelial cell migration (GO:0043542)	1950-01-01	0.0488841	0.0798932	0.538016	-1.3596	STAT1
embryonic pattern specification (GO:0009880)	1958-01-01	0.0563477	0.0870702	0.557491	-1.36086	CTNNB1
phospholipase C-activating G-protein coupled receptor signaling pathway (GO:0007200)	1952-01-01	0.0507552	0.0812473	0.542193	-1.36104	AGT
sensory perception of pain (GO:0019233)	1950-01-01	0.0488841	0.0798932	0.540056	-1.36476	MAPK1
regulation of T cell mediated immunity (GO:0002709)	1946-01-01	0.0451318	0.0763628	0.53095	-1.36574	PTPRC
regulation of B cell proliferation (GO:0030888)	1954-01-01	0.0526228	0.083064	0.549786	-1.36795	PTPRC
regulation of stress fiber assembly (GO:0051492)	1956-01-01	0.054487	0.0852512	0.557277	-1.3721	RHOA
peptidyl-threonine modification (GO:0018210)	1948-01-01	0.0470097	0.0779536	0.538042	-1.37289	MAPK1
positive regulation of alpha-beta T cell activation (GO:0046635)	1948-01-01	0.0470097	0.0779536	0.538722	-1.37463	PTPRC
positive regulation of striated muscle tissue development (GO:0045844)	1946-01-01	0.0451318	0.0763628	0.534626	-1.3752	CCNB1
negative regulation of ion transmembrane transport (GO:0034766)	1945-01-01	0.0441916	0.0754889	0.53234	-1.37544	AGT
negative regulation of protein complex disassembly (GO:0043242)	1956-01-01	0.054487	0.0852512	0.563043	-1.3863	CCNB1
regulation of microtubule polymerization or depolymerization (GO:0031110)	1952-01-01	0.0507552	0.0812473	0.552557	-1.38706	CCNB1
positive regulation of protein binding (GO:0032092)	1953-01-01	0.0516894	0.0821104	0.55557	-1.38875	GCG
acute inflammatory response (GO:0002526)	1959-01-01	0.0572769	0.0881781	0.57249	-1.39023	STAT3
regulation of glial cell differentiation (GO:0045685)	1950-01-01	0.0488841	0.0798932	0.550269	-1.39057	CTNNB1
smooth muscle contraction (GO:0006939)	1947-01-01	0.0460712	0.0773227	0.543465	-1.39115	AGT
regulation of cardiac muscle tissue development (GO:0055024)	1948-01-01	0.0470097	0.0779536	0.546526	-1.39454	CCNB1
regulation of protein tyrosine kinase activity (GO:0061097)	1953-01-01	0.0516894	0.0821104	0.559625	-1.39889	AGT
developmental cell growth (GO:0048588)	1949-01-01	0.0479473	0.0789873	0.551826	-1.40079	AGT
specification of symmetry (GO:0009799)	1954-01-01	0.0526228	0.083064	0.566012	-1.40832	CTNNB1
regulation of neuronal synaptic plasticity (GO:0048168)	1947-01-01	0.0460712	0.0773227	0.550801	-1.40992	AGT
regulation of osteoclast differentiation (GO:0045670)	1954-01-01	0.0526228	0.083064	0.566674	-1.40997	CTNNB1
negative regulation of axonogenesis (GO:0050771)	1948-01-01	0.0470097	0.0779536	0.554426	-1.4147	RHOA
positive regulation of myeloid leukocyte differentiation (GO:0002763)	1947-01-01	0.0460712	0.0773227	0.55347	-1.41675	JUN
regulation of Notch signaling pathway (GO:0008593)	1953-01-01	0.0516894	0.0821104	0.567531	-1.41865	STAT3
cell fate determination (GO:0001709)	1944-01-01	0.0432505	0.0747	0.547692	-1.42086	CTNNB1
positive regulation of insulin secretion (GO:0032024)	1951-01-01	0.0498201	0.0808928	0.568814	-1.43036	GCG
establishment of synaptic vesicle localization (GO:0097480)	1957-01-01	0.0554178	0.0860597	0.583728	-1.43172	CTNNB1
regulation of leukocyte mediated cytotoxicity (GO:0001910)	1944-01-01	0.0432505	0.0747	0.551956	-1.43193	PTPRC
positive regulation of epithelial cell differentiation (GO:0030858)	1952-01-01	0.0507552	0.0812473	0.570975	-1.43329	CTNNB1
cell fate specification (GO:0001708)	1961-01-01	0.0591326	0.0901446	0.595821	-1.43375	CTNNB1
regulation of intracellular steroid hormone receptor signaling pathway (GO:0033143)	1953-01-01	0.0516894	0.0821104	0.575547	-1.43869	RHOA
synaptic vesicle transport (GO:0048489)	1957-01-01	0.0554178	0.0860597	0.586942	-1.4396	CTNNB1
cellular component disassembly involved in execution phase of apoptosis (GO:0006921)	1953-01-01	0.0516894	0.0821104	0.580237	-1.45041	CTNNB1
determination of bilateral symmetry (GO:0009855)	1953-01-01	0.0516894	0.0821104	0.582237	-1.45541	CTNNB1
gastrulation (GO:0007369)	1944-01-01	0.0432505	0.0747	0.561294	-1.45615	CTNNB1
regulation of DNA recombination (GO:0000018)	1952-01-01	0.0507552	0.0812473	0.580193	-1.45643	PTPRC
negative regulation of carbohydrate metabolic process (GO:0045912)	1943-01-01	0.0423085	0.0736854	0.559903	-1.4602	STAT3
regulation of cytokinesis (GO:0032465)	1948-01-01	0.0470097	0.0779536	0.575089	-1.46742	RHOA
negative regulation of protein depolymerization (GO:1901880)	1952-01-01	0.0507552	0.0812473	0.584586	-1.46746	CCNB1
cellular monovalent inorganic cation homeostasis (GO:0030004)	1948-01-01	0.0470097	0.0779536	0.575753	-1.46911	AGT
regulation of smooth muscle contraction (GO:0006940)	1951-01-01	0.0498201	0.0808928	0.584897	-1.4708	RHOA
regulation of epithelial to mesenchymal transition (GO:0010717)	1952-01-01	0.0507552	0.0812473	0.586314	-1.4718	CTNNB1
positive regulation of axonogenesis (GO:0050772)	1951-01-01	0.0498201	0.0808928	0.585839	-1.47317	RHOA
regulation of DNA-templated transcription in response to stress (GO:0043620)	1946-01-01	0.0451318	0.0763628	0.573015	-1.47394	JUN
response to fatty acid (GO:0070542)	1950-01-01	0.0488841	0.0798932	0.585911	-1.48063	CCNB1
peptidyl-threonine phosphorylation (GO:0018107)	1944-01-01	0.0432505	0.0747	0.571988	-1.48389	MAPK1
negative regulation of transporter activity (GO:0032410)	1943-01-01	0.0423085	0.0736854	0.57165	-1.49084	AGT
regulation of chondrocyte differentiation (GO:0032330)	1941-01-01	0.0404221	0.0714983	0.568682	-1.50023	CTNNB1
positive regulation of cell killing (GO:0031343)	1942-01-01	0.0413657	0.0727547	0.573231	-1.50225	PTPRC
positive regulation of kidney development (GO:0090184)	1937-01-01	0.0366388	0.0685011	0.567407	-1.52116	AGT
response to gamma radiation (GO:0010332)	1944-01-01	0.0432505	0.0747	0.588538	-1.52683	PTPRC
cytosolic calcium ion transport (GO:0060401)	1943-01-01	0.0423085	0.0736854	0.588205	-1.53401	PTPRC
regulation of immunoglobulin production (GO:0002637)	1939-01-01	0.0385321	0.0699412	0.577843	-1.53712	PTPRC
regulation of B cell mediated immunity (GO:0002712)	1941-01-01	0.0404221	0.0714983	0.585908	-1.54567	PTPRC
regulation of humoral immune response (GO:0002920)	1945-01-01	0.0441916	0.0754889	0.599465	-1.54888	PTPRC
response to activity (GO:0014823)	1943-01-01	0.0423085	0.0736854	0.595886	-1.55404	AGT
positive regulation of actin filament bundle assembly (GO:0032233)	1943-01-01	0.0423085	0.0736854	0.596619	-1.55595	RHOA
Rho protein signal transduction (GO:0007266)	1948-01-01	0.0470097	0.0779536	0.614214	-1.56726	RHOA
leukocyte cell-cell adhesion (GO:0007159)	1946-01-01	0.0451318	0.0763628	0.609726	-1.56837	PTPRC
actin filament bundle organization (GO:0061572)	1945-01-01	0.0441916	0.0754889	0.607804	-1.57043	RHOA
negative regulation of DNA binding (GO:0043392)	1942-01-01	0.0413657	0.0727547	0.59961	-1.57138	JUN
actin filament bundle assembly (GO:0051017)	1945-01-01	0.0441916	0.0754889	0.610862	-1.57833	RHOA
protein monoubiquitination (GO:0006513)	1946-01-01	0.0451318	0.0763628	0.614138	-1.57972	CUL1
positive regulation of oxidoreductase activity (GO:0051353)	1938-01-01	0.0375859	0.0691292	0.592169	-1.58214	AGT
multicellular organismal homeostasis (GO:0048871)	1944-01-01	0.0432505	0.0747	0.612217	-1.58826	STAT3
regulation of immunoglobulin mediated immune response (GO:0002889)	1940-01-01	0.0394775	0.0707306	0.600179	-1.5898	PTPRC
hindlimb morphogenesis (GO:0035137)	1938-01-01	0.0375859	0.0691292	0.595064	-1.58988	CTNNB1
nuclear envelope organization (GO:0006998)	1952-01-01	0.0507552	0.0812473	0.63347	-1.59017	CCNB1
calcium ion transport into cytosol (GO:0060402)	1942-01-01	0.0413657	0.0727547	0.611925	-1.60365	PTPRC
outflow tract morphogenesis (GO:0003151)	1940-01-01	0.0394775	0.0707306	0.607926	-1.61032	JUN
thymus development (GO:0048538)	1941-01-01	0.0404221	0.0714983	0.610588	-1.61078	CTNNB1
response to glucagon (GO:0033762)	1949-01-01	0.0479473	0.0789873	0.636565	-1.6159	GCG
excretion (GO:0007588)	1945-01-01	0.0441916	0.0754889	0.627501	-1.62132	AGT
positive regulation of reactive oxygen species metabolic process (GO:2000379)	1938-01-01	0.0375859	0.0691292	0.607053	-1.62191	AGT
genitalia development (GO:0048806)	1938-01-01	0.0375859	0.0691292	0.608659	-1.6262	CTNNB1
regulation of heart growth (GO:0060420)	1941-01-01	0.0404221	0.0714983	0.620371	-1.63659	CCNB1
forebrain cell migration (GO:0021885)	1943-01-01	0.0423085	0.0736854	0.627767	-1.63719	RHOA
forelimb morphogenesis (GO:0035136)	1940-01-01	0.0394775	0.0707306	0.623588	-1.65181	CTNNB1
negative regulation of stem cell differentiation (GO:2000737)	1938-01-01	0.0375859	0.0691292	0.624295	-1.66798	CTNNB1
substantia nigra development (GO:0021762)	1945-01-01	0.0441916	0.0754889	0.645737	-1.66844	RHOA
negative regulation of myeloid leukocyte differentiation (GO:0002762)	1940-01-01	0.0394775	0.0707306	0.630702	-1.67065	CTNNB1
regulation of sodium ion transmembrane transport (GO:1902305)	1938-01-01	0.0375859	0.0691292	0.62647	-1.67379	AGT
negative regulation of response to cytokine stimulus (GO:0060761)	1936-01-01	0.0356908	0.0673319	0.624831	-1.68587	PTPRC
telencephalon cell migration (GO:0022029)	1940-01-01	0.0394775	0.0707306	0.637573	-1.68885	RHOA
blood vessel remodeling (GO:0001974)	1936-01-01	0.0356908	0.0673319	0.627884	-1.69411	AGT
regulation of transcription from RNA polymerase II promoter in response to stress (GO:0043618)	1941-01-01	0.0404221	0.0714983	0.644672	-1.7007	JUN
positive regulation of leukocyte mediated cytotoxicity (GO:0001912)	1937-01-01	0.0366388	0.0685011	0.637912	-1.71018	PTPRC
positive regulation of stem cell differentiation (GO:2000738)	1939-01-01	0.0385321	0.0699412	0.644717	-1.71501	CTNNB1
regulation of gluconeogenesis (GO:0006111)	1936-01-01	0.0356908	0.0673319	0.637346	-1.71964	GCG
positive regulation of B cell proliferation (GO:0030890)	1936-01-01	0.0356908	0.0673319	0.639172	-1.72456	PTPRC
regulation of histone methylation (GO:0031060)	1940-01-01	0.0394775	0.0707306	0.654262	-1.73306	GCG
regulation of NF-kappaB import into nucleus (GO:0042345)	1939-01-01	0.0385321	0.0699412	0.652608	-1.736	RHOA
response to axon injury (GO:0048678)	1939-01-01	0.0385321	0.0699412	0.654308	-1.74052	JUN
regulation of catecholamine secretion (GO:0050433)	1936-01-01	0.0356908	0.0673319	0.651459	-1.75772	AGT
epithelial cell morphogenesis (GO:0003382)	1938-01-01	0.0375859	0.0691292	0.661084	-1.76627	CTNNB1
spindle checkpoint (GO:0031577)	1941-01-01	0.0404221	0.0714983	0.672999	-1.77543	CCNB1
regulation of muscle adaptation (GO:0043502)	1936-01-01	0.0356908	0.0673319	0.658174	-1.77583	AGT
positive regulation of stress fiber assembly (GO:0051496)	1939-01-01	0.0385321	0.0699412	0.668954	-1.77948	RHOA
negative regulation of cellular carbohydrate metabolic process (GO:0010677)	1936-01-01	0.0356908	0.0673319	0.659849	-1.78035	STAT3
patterning of blood vessels (GO:0001569)	1935-01-01	0.0347419	0.0669601	0.659767	-1.78378	CTNNB1
B cell proliferation (GO:0042100)	1936-01-01	0.0356908	0.0673319	0.663768	-1.79093	PTPRC
anterior/posterior axis specification (GO:0009948)	1937-01-01	0.0366388	0.0685011	0.670625	-1.79788	CTNNB1
nuclear envelope disassembly (GO:0051081)	1939-01-01	0.0385321	0.0699412	0.67881	-1.8057	CCNB1
regulation of cardiac muscle tissue growth (GO:0055021)	1935-01-01	0.0347419	0.0669601	0.668978	-1.80869	CCNB1
positive regulation of transcription factor import into nucleus (GO:0042993)	1936-01-01	0.0356908	0.0673319	0.672166	-1.81358	RHOA
blood circulation (GO:0008015)	1940-01-01	0.0394775	0.0707306	0.68571	-1.81636	STAT1
acute-phase response (GO:0006953)	1939-01-01	0.0385321	0.0699412	0.688435	-1.83131	STAT3
response to cadmium ion (GO:0046686)	1936-01-01	0.0356908	0.0673319	0.678963	-1.83192	CTNNB1
T cell proliferation (GO:0042098)	1941-01-01	0.0404221	0.0714983	0.69754	-1.84017	PTPRC
negative regulation of ion transmembrane transporter activity (GO:0032413)	1935-01-01	0.0347419	0.0669601	0.68353	-1.84803	AGT
membrane disassembly (GO:0030397)	1939-01-01	0.0385321	0.0699412	0.69709	-1.85433	CCNB1
regulation of type I interferon-mediated signaling pathway (GO:0060338)	1938-01-01	0.0375859	0.0691292	0.696053	-1.8597	STAT1
positive regulation of T cell mediated immunity (GO:0002711)	1934-01-01	0.0337922	0.0657392	0.690041	-1.87833	PTPRC
cellular response to calcium ion (GO:0071277)	1938-01-01	0.0375859	0.0691292	0.704456	-1.88215	JUN
positive regulation of neural precursor cell proliferation (GO:2000179)	1935-01-01	0.0347419	0.0669601	0.698702	-1.88905	CTNNB1
mitotic spindle checkpoint (GO:0071174)	1936-01-01	0.0356908	0.0673319	0.70974	-1.91496	CCNB1
T cell differentiation in thymus (GO:0033077)	1934-01-01	0.0337922	0.0657392	0.706195	-1.92231	CTNNB1
embryonic forelimb morphogenesis (GO:0035115)	1934-01-01	0.0337922	0.0657392	0.709897	-1.93238	CTNNB1
response to cold (GO:0009409)	1936-01-01	0.0356908	0.0673319	0.720101	-1.94292	AGT
mitotic nuclear envelope disassembly (GO:0007077)	1937-01-01	0.0366388	0.0685011	0.728632	-1.95339	CCNB1
positive regulation of reproductive process (GO:2000243)	1933-01-01	0.0328416	0.0647998	0.717601	-1.96368	CTNNB1
negative regulation of leukocyte mediated immunity (GO:0002704)	1934-01-01	0.0337922	0.0657392	0.721891	-1.96503	PTPRC
negative regulation of gliogenesis (GO:0014014)	1932-01-01	0.0318901	0.0643479	0.718068	-1.96998	CTNNB1
spindle assembly (GO:0051225)	1939-01-01	0.0385321	0.0699412	0.740828	-1.97068	RHOA
regulation of antigen receptor-mediated signaling pathway (GO:0050854)	1935-01-01	0.0347419	0.0669601	0.730774	-1.97576	PTPRC
mitotic DNA integrity checkpoint (GO:0044774)	1937-01-01	0.0366388	0.0685011	0.737282	-1.97658	FBXO31
negative regulation of nucleoside metabolic process (GO:0045978)	1935-01-01	0.0347419	0.0669601	0.735635	-1.98891	GMIP
positive regulation of multicellular organism growth (GO:0040018)	1934-01-01	0.0337922	0.0657392	0.731872	-1.9922	AGT
positive regulation of immunoglobulin mediated immune response (GO:0002891)	2016-01-27	0.0271198	0.0599209	0.710643	-2.00027	PTPRC
negative regulation of epithelial cell differentiation (GO:0030857)	1934-01-01	0.0337922	0.0657392	0.736681	-2.00529	STAT1
negative regulation of cytokine-mediated signaling pathway (GO:0001960)	1932-01-01	0.0318901	0.0643479	0.731378	-2.0065	PTPRC
positive regulation of cardiac muscle tissue development (GO:0055025)	2016-01-29	0.0290305	0.0620945	0.723816	-2.01156	CCNB1
regulation of cell fate commitment (GO:0010453)	2016-01-30	0.0299846	0.062422	0.727582	-2.01819	CTNNB1
cardiac cell development (GO:0055006)	1933-01-01	0.0328416	0.0647998	0.73879	-2.02166	CCNB1
regulation of sequestering of calcium ion (GO:0051282)	1932-01-01	0.0318901	0.0643479	0.740226	-2.03077	PTPRC
positive regulation of protein tyrosine kinase activity (GO:0061098)	1932-01-01	0.0318901	0.0643479	0.740613	-2.03184	AGT
cellular response to glucagon stimulus (GO:0071377)	1938-01-01	0.0375859	0.0691292	0.763486	-2.03987	GCG
regulation of insulin secretion involved in cellular response to glucose stimulus (GO:0061178)	1933-01-01	0.0328416	0.0647998	0.749618	-2.0513	GCG
regulation of neuroblast proliferation (GO:1902692)	2016-01-28	0.0280756	0.0610999	0.73641	-2.05845	CTNNB1
embryonic hindlimb morphogenesis (GO:0035116)	2016-01-30	0.0299846	0.062422	0.742235	-2.05884	CTNNB1
regulation of mesonephros development (GO:0061217)	2016-01-25	0.0252055	0.0593044	0.730052	-2.06245	AGT
hair follicle morphogenesis (GO:0031069)	2016-01-30	0.0299846	0.062422	0.744513	-2.06516	CTNNB1
negative regulation of intracellular steroid hormone receptor signaling pathway (GO:0033144)	1932-01-01	0.0318901	0.0643479	0.753346	-2.06677	RHOA
protein-lipid complex subunit organization (GO:0071825)	1933-01-01	0.0328416	0.0647998	0.758471	-2.07552	AGT
regulation of organ formation (GO:0003156)	2016-01-29	0.0290305	0.0620945	0.749731	-2.08358	CTNNB1
positive regulation of muscle contraction (GO:0045933)	2016-01-31	0.0309378	0.0635576	0.756097	-2.08366	RHOA
embryonic axis specification (GO:0000578)	1934-01-01	0.0337922	0.0657392	0.76564	-2.08412	CTNNB1
positive regulation of glucose metabolic process (GO:0010907)	1932-01-01	0.0318901	0.0643479	0.764766	-2.0981	GCG
stem cell development (GO:0048864)	2016-01-28	0.0280756	0.0610999	0.757596	-2.11767	PTPRC
regulation of glycoprotein metabolic process (GO:1903018)	1933-01-01	0.0328416	0.0647998	0.774773	-2.12013	CTNNB1
regulation of excretion (GO:0044062)	2016-01-25	0.0252055	0.0593044	0.756973	-2.1385	AGT
response to salt stress (GO:0009651)	2016-01-25	0.0252055	0.0593044	0.759188	-2.14476	AGT
regulation of cardiac muscle hypertrophy (GO:0010611)	2016-01-26	0.0261631	0.0598592	0.761743	-2.14489	AGT
interaction with symbiont (GO:0051702)	1933-01-01	0.0328416	0.0647998	0.785613	-2.14979	JUN
negative regulation of sequestering of calcium ion (GO:0051283)	2016-01-30	0.0299846	0.062422	0.775116	-2.15005	PTPRC
response to epidermal growth factor (GO:0070849)	2016-01-27	0.0271198	0.0599209	0.767692	-2.16085	MAPK1
negative regulation of adaptive immune response (GO:0002820)	2016-01-30	0.0299846	0.062422	0.785449	-2.17871	PTPRC
epithelial tube formation (GO:0072175)	2016-01-27	0.0271198	0.0599209	0.774746	-2.1807	CTNNB1
negative regulation of microtubule polymerization or depolymerization (GO:0031111)	1932-01-01	0.0318901	0.0643479	0.794953	-2.18092	CCNB1
negative regulation of peptidyl-tyrosine phosphorylation (GO:0050732)	1933-01-01	0.0328416	0.0647998	0.797213	-2.18154	PTPRC
regulation of fibroblast growth factor receptor signaling pathway (GO:0040036)	2016-01-29	0.0290305	0.0620945	0.785264	-2.18233	CTNNB1
negative regulation of nucleotide catabolic process (GO:0030812)	1933-01-01	0.0328416	0.0647998	0.799298	-2.18724	GMIP
adherens junction assembly (GO:0034333)	2016-01-31	0.0309378	0.0635576	0.795687	-2.19276	CTNNB1
positive regulation of B cell mediated immunity (GO:0002714)	2016-01-27	0.0271198	0.0599209	0.780487	-2.19686	PTPRC
regulation of sodium ion transmembrane transporter activity (GO:2000649)	2016-01-30	0.0299846	0.062422	0.792987	-2.19962	AGT
pancreas development (GO:0031016)	2016-01-25	0.0252055	0.0593044	0.781103	-2.20667	CTNNB1
positive regulation of blood pressure (GO:0045777)	2016-01-31	0.0309378	0.0635576	0.80156	-2.20895	AGT
positive regulation of embryonic development (GO:0040019)	2016-01-26	0.0261631	0.0598592	0.785675	-2.21227	CTNNB1
release of sequestered calcium ion into cytosol (GO:0051209)	2016-01-30	0.0299846	0.062422	0.798726	-2.21553	PTPRC
cytokine secretion (GO:0050663)	2016-01-30	0.0299846	0.062422	0.800794	-2.22127	AGT
positive regulation of immunoglobulin production (GO:0002639)	2016-01-27	0.0271198	0.0599209	0.794402	-2.23603	PTPRC
regulation of oligodendrocyte differentiation (GO:0048713)	2016-01-26	0.0261631	0.0598592	0.79421	-2.2363	CTNNB1
developmental induction (GO:0031128)	2016-01-27	0.0271198	0.0599209	0.796934	-2.24315	CTNNB1
plasma lipoprotein particle organization (GO:0071827)	2016-01-31	0.0309378	0.0635576	0.816226	-2.24936	AGT
negative regulation of adaptive immune response based on somatic recombination of immune receptors built from immunoglobulin superfamily domains (GO:0002823)	2016-01-27	0.0271198	0.0599209	0.805172	-2.26634	PTPRC
cerebral cortex cell migration (GO:0021795)	2016-01-29	0.0290305	0.0620945	0.815645	-2.26676	RHOA
regulation of cardiac muscle cell proliferation (GO:0060043)	2016-01-29	0.0290305	0.0620945	0.816212	-2.26833	CCNB1
regulation of carbohydrate catabolic process (GO:0043470)	1933-01-01	0.0328416	0.0647998	0.83167	-2.27583	STAT3
regulation of fatty acid biosynthetic process (GO:0042304)	2016-01-29	0.0290305	0.0620945	0.819997	-2.27885	AGT
vasoconstriction (GO:0042310)	2016-01-30	0.0299846	0.062422	0.822584	-2.28171	AGT
embryonic epithelial tube formation (GO:0001838)	2016-01-26	0.0261631	0.0598592	0.811096	-2.28385	CTNNB1
positive regulation of epithelial to mesenchymal transition (GO:0010718)	2016-01-26	0.0261631	0.0598592	0.811317	-2.28447	CTNNB1
release of cytochrome c from mitochondria (GO:0001836)	2016-01-25	0.0252055	0.0593044	0.813348	-2.29777	JUN
negative regulation of purine nucleotide catabolic process (GO:0033122)	1932-01-01	0.0318901	0.0643479	0.838059	-2.29917	GMIP
modification by host of symbiont morphology or physiology (GO:0051851)	2016-01-31	0.0309378	0.0635576	0.836451	-2.3051	JUN
mitotic DNA damage checkpoint (GO:0044773)	1932-01-01	0.0318901	0.0643479	0.840701	-2.30642	FBXO31
cardiac muscle cell development (GO:0055013)	2016-01-31	0.0309378	0.0635576	0.83771	-2.30857	CCNB1
positive regulation of heart growth (GO:0060421)	2016-01-25	0.0252055	0.0593044	0.817579	-2.30972	CCNB1
pyrimidine nucleobase metabolic process (GO:0006206)	1932-01-01	0.0318901	0.0643479	0.843325	-2.31362	MAPK1
regulation of branching involved in ureteric bud morphogenesis (GO:0090189)	2016-01-22	0.0223276	0.057645	0.811052	-2.3143	AGT
positive regulation of fatty acid metabolic process (GO:0045923)	2016-01-28	0.0280756	0.0610999	0.830276	-2.32082	AGT
response to iron ion (GO:0010039)	2016-01-25	0.0252055	0.0593044	0.822837	-2.32457	CCNB1
regulation of muscle hypertrophy (GO:0014743)	2016-01-27	0.0271198	0.0599209	0.82791	-2.33034	AGT
regulation of systemic arterial blood pressure (GO:0003073)	2016-01-29	0.0290305	0.0620945	0.84143	-2.33842	AGT
cell-cell signaling involved in cell fate commitment (GO:0045168)	2016-01-28	0.0280756	0.0610999	0.837451	-2.34088	CTNNB1
positive regulation of cytokinesis (GO:0032467)	2016-01-30	0.0299846	0.062422	0.845513	-2.34532	RHOA
regulation of cellular carbohydrate catabolic process (GO:0043471)	1933-01-01	0.0328416	0.0647998	0.857802	-2.34733	STAT3
positive regulation of NF-kappaB import into nucleus (GO:0042346)	2016-01-23	0.0232878	0.0581962	0.830964	-2.36321	RHOA
mitotic spindle organization (GO:0007052)	2016-01-31	0.0309378	0.0635576	0.859887	-2.36968	RHOA
T cell selection (GO:0045058)	2016-01-27	0.0271198	0.0599209	0.844926	-2.37824	PTPRC
tumor necrosis factor-mediated signaling pathway (GO:0033209)	2016-01-29	0.0290305	0.0620945	0.859721	-2.38925	STAT1
regulation of metanephros development (GO:0072215)	2016-01-23	0.0232878	0.0581962	0.840251	-2.38962	STAT1
temperature homeostasis (GO:0001659)	2016-01-27	0.0271198	0.0599209	0.849154	-2.39014	STAT3
protein-lipid complex remodeling (GO:0034368)	2016-01-23	0.0232878	0.0581962	0.84892	-2.41427	AGT
reproduction (GO:0000003)	1932-01-01	0.0318901	0.0643479	0.880041	-2.41435	STAT3
regulation of glycoprotein biosynthetic process (GO:0010559)	2016-01-28	0.0280756	0.0610999	0.865699	-2.41984	CTNNB1
regulation of T cell mediated cytotoxicity (GO:0001914)	2016-01-25	0.0252055	0.0593044	0.857491	-2.42247	PTPRC
plasma lipoprotein particle remodeling (GO:0034369)	2016-01-23	0.0232878	0.0581962	0.852635	-2.42484	AGT
lung cell differentiation (GO:0060479)	2016-01-30	0.0299846	0.062422	0.877227	-2.43329	CTNNB1
macrophage activation (GO:0042116)	2016-01-26	0.0261631	0.0598592	0.867637	-2.44306	JUN
positive regulation of Notch signaling pathway (GO:0045747)	2016-01-24	0.0242471	0.0591705	0.864151	-2.44324	STAT3
regulation of long-term neuronal synaptic plasticity (GO:0048169)	2016-01-27	0.0271198	0.0599209	0.868609	-2.4449	AGT
cell differentiation involved in kidney development (GO:0061005)	2016-01-24	0.0242471	0.0591705	0.864741	-2.44491	STAT1
positive regulation of smooth muscle contraction (GO:0045987)	2016-01-25	0.0252055	0.0593044	0.866506	-2.44794	RHOA
placenta blood vessel development (GO:0060674)	2016-01-30	0.0299846	0.062422	0.888365	-2.46418	MAPK1
positive regulation of steroid metabolic process (GO:0045940)	2016-01-23	0.0232878	0.0581962	0.869723	-2.47344	AGT
regulation of interferon-gamma-mediated signaling pathway (GO:0060334)	2016-01-24	0.0242471	0.0591705	0.876147	-2.47716	STAT1
mesenchymal cell differentiation (GO:0048762)	2016-01-23	0.0232878	0.0581962	0.872292	-2.48074	STAT1
negative regulation of glial cell differentiation (GO:0045686)	2016-01-24	0.0242471	0.0591705	0.878916	-2.48499	CTNNB1
proximal/distal pattern formation (GO:0009954)	2016-01-25	0.0252055	0.0593044	0.879716	-2.48526	CTNNB1
negative regulation of lymphocyte mediated immunity (GO:0002707)	2016-01-25	0.0252055	0.0593044	0.880313	-2.48695	PTPRC
regulation of macrophage derived foam cell differentiation (GO:0010743)	2016-01-28	0.0280756	0.0610999	0.890365	-2.48879	AGT
peptide hormone processing (GO:0016486)	1933-01-01	0.0328416	0.0647998	0.911872	-2.49529	AGT
regulation of myelination (GO:0031641)	2016-01-25	0.0252055	0.0593044	0.884971	-2.50011	CTNNB1
reproductive system development (GO:0061458)	2016-01-24	0.0242471	0.0591705	0.887571	-2.50946	CTNNB1
negative regulation of endothelial cell proliferation (GO:0001937)	2016-01-27	0.0271198	0.0599209	0.895054	-2.51934	STAT1
macromolecular complex remodeling (GO:0034367)	2016-01-23	0.0232878	0.0581962	0.889234	-2.52892	AGT
regulation of response to interferon-gamma (GO:0060330)	2016-01-25	0.0252055	0.0593044	0.896781	-2.53347	STAT1
regulation of glycolytic process (GO:0006110)	2016-01-26	0.0261631	0.0598592	0.90807	-2.55691	STAT3
cellular response to fatty acid (GO:0071398)	2016-01-27	0.0271198	0.0599209	0.910678	-2.56331	CCNB1
regulation of NIK/NF-kappaB signaling (GO:1901222)	2016-01-27	0.0271198	0.0599209	0.912864	-2.56947	AGT
positive regulation of vasoconstriction (GO:0045907)	2016-01-26	0.0261631	0.0598592	0.912969	-2.5707	RHOA
negative regulation of viral transcription (GO:0032897)	2016-01-24	0.0242471	0.0591705	0.911092	-2.57596	JUN
regulation of systemic arterial blood pressure mediated by a chemical signal (GO:0003044)	2016-01-23	0.0232878	0.0581962	0.906172	-2.57709	AGT
osteoclast differentiation (GO:0030316)	2016-01-25	0.0252055	0.0593044	0.914005	-2.58213	CTNNB1
vasodilation (GO:0042311)	2016-01-24	0.0242471	0.0591705	0.914534	-2.58569	AGT
positive regulation of mesonephros development (GO:0061213)	2016-01-21	0.0213666	0.0562398	0.905792	-2.60699	AGT
endocrine process (GO:0050886)	2016-01-23	0.0232878	0.0581962	0.918888	-2.61326	AGT
regulation of isotype switching (GO:0045191)	2016-01-22	0.0223276	0.057645	0.921125	-2.62839	PTPRC
positive regulation of cardiac muscle tissue growth (GO:0055023)	2016-01-22	0.0223276	0.057645	0.921566	-2.62964	CCNB1
regulation of systemic arterial blood pressure by hormone (GO:0001990)	2016-01-23	0.0232878	0.0581962	0.926117	-2.63382	AGT
regulation of microtubule depolymerization (GO:0031114)	2016-01-25	0.0252055	0.0593044	0.935081	-2.64167	CCNB1
sodium ion homeostasis (GO:0055078)	2016-01-24	0.0242471	0.0591705	0.940338	-2.65865	AGT
regulation of neuron migration (GO:2001222)	2016-01-26	0.0261631	0.0598592	0.945224	-2.66152	STAT3
regulation of renal sodium excretion (GO:0035813)	2016-01-22	0.0223276	0.057645	0.932793	-2.66168	AGT
positive regulation of mRNA metabolic process (GO:1903313)	2016-01-26	0.0261631	0.0598592	0.956118	-2.6922	CCNB1
positive regulation of histone methylation (GO:0031062)	2016-01-25	0.0252055	0.0593044	0.954068	-2.69531	GCG
eating behavior (GO:0042755)	2016-01-27	0.0271198	0.0599209	0.958213	-2.69711	STAT3
cell surface receptor signaling pathway involved in heart development (GO:0061311)	2016-01-21	0.0213666	0.0562398	0.938662	-2.70159	CTNNB1
regulation of heart morphogenesis (GO:2000826)	2016-01-20	0.0204046	0.0553143	0.95071	-2.75204	CTNNB1
neuron projection regeneration (GO:0031102)	2016-01-22	0.0223276	0.057645	0.970319	-2.76876	JUN
tissue regeneration (GO:0042246)	2016-01-28	0.0280756	0.0610999	0.994034	-2.77857	CCNB1
positive regulation of NIK/NF-kappaB signaling (GO:1901224)	2016-01-23	0.0232878	0.0581962	0.977145	-2.77894	AGT
negative regulation of microtubule depolymerization (GO:0007026)	2016-01-23	0.0232878	0.0581962	0.983223	-2.79622	CCNB1
endothelial cell development (GO:0001885)	2016-01-23	0.0232878	0.0581962	0.984302	-2.79929	AGT
regulation of alpha-beta T cell proliferation (GO:0046640)	2016-01-21	0.0213666	0.0562398	0.985345	-2.83595	PTPRC
negative regulation of GTP catabolic process (GO:0033125)	2016-01-23	0.0232878	0.0581962	1.00188	-2.84928	GMIP
negative regulation of osteoclast differentiation (GO:0045671)	2016-01-21	0.0213666	0.0562398	0.995297	-2.8646	CTNNB1
negative regulation of cartilage development (GO:0061037)	2016-01-20	0.0204046	0.0553143	0.993211	-2.87507	CTNNB1
establishment of chromosome localization (GO:0051303)	2016-01-24	0.0242471	0.0591705	1.02534	-2.89899	CCNB1
positive regulation of cardiac muscle cell proliferation (GO:0060045)	2016-01-20	0.0204046	0.0553143	1.00272	-2.9026	CCNB1
renal tubule development (GO:0061326)	2016-01-20	0.0204046	0.0553143	1.00661	-2.91386	STAT1
response to interleukin-6 (GO:0070741)	2016-01-22	0.0223276	0.057645	1.02277	-2.91843	STAT3
negative regulation of GTPase activity (GO:0034260)	2016-01-23	0.0232878	0.0581962	1.0266	-2.91959	GMIP
regulation of B cell differentiation (GO:0045577)	2016-01-21	0.0213666	0.0562398	1.01965	-2.93469	PTPRC
renal system process involved in regulation of systemic arterial blood pressure (GO:0003071)	2016-01-20	0.0204046	0.0553143	1.02399	-2.96418	AGT
positive regulation of branching involved in ureteric bud morphogenesis (GO:0090190)	2016-01-18	0.0184781	0.0534622	1.02617	-3.00543	AGT
epithelial tube branching involved in lung morphogenesis (GO:0060441)	2016-01-20	0.0204046	0.0553143	1.04219	-3.01685	CTNNB1
male genitalia development (GO:0030539)	2016-01-19	0.0194418	0.0548505	1.04815	-3.04292	CTNNB1
gastrulation with mouth forming second (GO:0001702)	2016-01-21	0.0213666	0.0562398	1.06074	-3.05295	CTNNB1
positive regulation of T cell mediated cytotoxicity (GO:0001916)	2016-01-21	0.0213666	0.0562398	1.06076	-3.05299	PTPRC
heterotypic cell-cell adhesion (GO:0034113)	2016-01-22	0.0223276	0.057645	1.07152	-3.05752	PTPRC
positive regulation of ERBB signaling pathway (GO:1901186)	2016-01-21	0.0213666	0.0562398	1.09035	-3.13816	AGT
regulation of protein localization to cell surface (GO:2000008)	2016-01-19	0.0194418	0.0548505	1.08723	-3.15639	CTNNB1
positive regulation of organelle assembly (GO:1902117)	2016-01-20	0.0204046	0.0553143	1.0944	-3.16798	RHOA
positive regulation of neuroblast proliferation (GO:0002052)	2016-01-19	0.0194418	0.0548505	1.09228	-3.17104	CTNNB1
thymic T cell selection (GO:0045061)	2016-01-20	0.0204046	0.0553143	1.10579	-3.20095	PTPRC
positive regulation of mRNA processing (GO:0050685)	2016-01-22	0.0223276	0.057645	1.12512	-3.21046	CCNB1
positive regulation of epidermal growth factor receptor signaling pathway (GO:0045742)	2016-01-20	0.0204046	0.0553143	1.11292	-3.2216	AGT
bone resorption (GO:0045453)	2016-01-20	0.0204046	0.0553143	1.11777	-3.23563	CTNNB1
negative chemotaxis (GO:0050919)	2016-01-19	0.0194418	0.0548505	1.12055	-3.25312	RHOA
modulation of transcription in other organism involved in symbiotic interaction (GO:0052312)	2016-01-21	0.0213666	0.0562398	1.14782	-3.30357	JUN
regulation of extracellular matrix organization (GO:1903053)	2016-01-18	0.0184781	0.0534622	1.13631	-3.32801	AGT
regulation of histone H3-K4 methylation (GO:0051569)	2016-01-20	0.0204046	0.0553143	1.1542	-3.3411	GCG
regulation of osteoblast proliferation (GO:0033688)	2016-01-20	0.0204046	0.0553143	1.15925	-3.3557	RHOA
modulation by host of viral transcription (GO:0043921)	2016-01-20	0.0204046	0.0553143	1.16085	-3.36035	JUN
axon development (GO:0061564)	2016-01-20	0.0204046	0.0553143	1.1649	-3.37207	JUN
myoblast differentiation (GO:0045445)	2016-01-19	0.0194418	0.0548505	1.17143	-3.40084	CTNNB1
modulation by host of symbiont transcription (GO:0052472)	2016-01-20	0.0204046	0.0553143	1.18002	-3.41583	JUN
activation of NF-kappaB-inducing kinase activity (GO:0007250)	2016-01-19	0.0194418	0.0548505	1.18266	-3.43343	AGT
regulation of execution phase of apoptosis (GO:1900117)	2016-01-19	0.0194418	0.0548505	1.22406	-3.55362	GCG
muscle cell proliferation (GO:0033002)	2016-01-18	0.0184781	0.0534622	1.22153	-3.57761	AGT
hindbrain development (GO:0030902)	2016-01-18	0.0184781	0.0534622	1.23055	-3.60401	CTNNB1
cellular response to interleukin-6 (GO:0071354)	2016-01-18	0.0184781	0.0534622	1.27059	-3.72129	STAT3
monocyte differentiation (GO:0030224)	2016-01-17	0.0175135	0.0517521	1.26399	-3.74305	JUN
negative regulation of kidney development (GO:0090185)	2016-01-16	0.0165481	0.0503304	1.25703	-3.75743	STAT1
labyrinthine layer blood vessel development (GO:0060716)	2016-01-19	0.0194418	0.0548505	1.31308	-3.81207	MAPK1
organ formation (GO:0048645)	2016-01-17	0.0175135	0.0517521	1.29108	-3.82327	CTNNB1
regulation of superoxide metabolic process (GO:0090322)	2016-01-16	0.0165481	0.0503304	1.3049	-3.90053	AGT
regulation of cell fate specification (GO:0042659)	2016-01-17	0.0175135	0.0517521	1.32391	-3.92047	CTNNB1
phasic smooth muscle contraction (GO:0014821)	2016-01-16	0.0165481	0.0503304	1.31835	-3.94073	AGT
protein localization to cell surface (GO:0034394)	2016-01-18	0.0184781	0.0534622	1.35091	-3.95651	CTNNB1
response to interferon-beta (GO:0035456)	2016-01-18	0.0184781	0.0534622	1.38064	-4.0436	STAT1
nitric oxide mediated signal transduction (GO:0007263)	2016-01-17	0.0175135	0.0517521	1.37474	-4.07102	AGT
positive regulation of DNA recombination (GO:0045911)	2016-01-16	0.0165481	0.0503304	1.38065	-4.12697	PTPRC
regulation of sulfur metabolic process (GO:0042762)	2016-01-17	0.0175135	0.0517521	1.41397	-4.18718	CTNNB1
SMAD protein signal transduction (GO:0060395)	2016-01-16	0.0165481	0.0503304	1.40944	-4.21302	JUN
regulation of cell proliferation involved in heart morphogenesis (GO:2000136)	2016-01-15	0.0155818	0.0492619	1.41034	-4.24598	CTNNB1
regulation of protein sumoylation (GO:0033233)	2016-01-17	0.0175135	0.0517521	1.43887	-4.2609	CTNNB1
organ induction (GO:0001759)	2016-01-17	0.0175135	0.0517521	1.45353	-4.30432	CTNNB1
ectoderm development (GO:0007398)	2016-01-16	0.0165481	0.0503304	1.44246	-4.31173	CTNNB1
positive regulation of calcium ion import (GO:0090280)	2016-01-16	0.0165481	0.0503304	1.44412	-4.31669	GCG
regulation of mRNA 3'-end processing (GO:0031440)	2016-01-18	0.0184781	0.0534622	1.47924	-4.33236	CCNB1
axon regeneration (GO:0031103)	2016-01-16	0.0165481	0.0503304	1.47212	-4.40038	JUN
mesenchymal to epithelial transition (GO:0060231)	2016-01-15	0.0155818	0.0492619	1.46697	-4.41647	CTNNB1
positive regulation of alpha-beta T cell proliferation (GO:0046641)	2016-01-16	0.0165481	0.0503304	1.49906	-4.48091	PTPRC
oocyte maturation (GO:0001556)	2016-01-17	0.0175135	0.0517521	1.51993	-4.50096	CCNB1
regulation of norepinephrine secretion (GO:0014061)	2016-01-15	0.0155818	0.0492619	1.54646	-4.65579	AGT
positive regulation of cardiac muscle hypertrophy (GO:0010613)	2016-01-15	0.0155818	0.0492619	1.56049	-4.69803	AGT
positive regulation of muscle hypertrophy (GO:0014742)	2016-01-15	0.0155818	0.0492619	1.57809	-4.75101	AGT
negative regulation of chondrocyte differentiation (GO:0032331)	2016-01-15	0.0155818	0.0492619	1.58979	-4.78624	CTNNB1
response to growth hormone (GO:0060416)	2016-01-16	0.0165481	0.0503304	1.61861	-4.83827	STAT3
metaphase plate congression (GO:0051310)	2016-01-17	0.0175135	0.0517521	1.66366	-4.92658	CCNB1
hair cell differentiation (GO:0035315)	2016-01-15	0.0155818	0.0492619	1.64871	-4.96361	CTNNB1
cytokinetic process (GO:0032506)	2016-01-16	0.0165481	0.0503304	1.69884	-5.07809	RHOA
mammary gland epithelial cell proliferation (GO:0033598)	2016-01-15	0.0155818	0.0492619	1.69579	-5.10534	MAPK1
positive regulation of renal sodium excretion (GO:0035815)	2016-01-14	0.0146145	0.0478329	1.71822	-5.22346	AGT
positive regulation of macrophage derived foam cell differentiation (GO:0010744)	2016-01-15	0.0155818	0.0492619	1.7369	-5.22911	AGT
embryonic heart tube development (GO:0035050)	2016-01-14	0.0146145	0.0478329	1.73672	-5.2797	CTNNB1
positive regulation of isotype switching (GO:0045830)	2016-01-14	0.0146145	0.0478329	1.7619	-5.35625	PTPRC
positive regulation of mRNA 3'-end processing (GO:0031442)	2016-01-16	0.0165481	0.0503304	1.8121	-5.41665	CCNB1
negative regulation of tissue remodeling (GO:0034104)	2016-01-14	0.0146145	0.0478329	1.78913	-5.43904	AGT
positive regulation of insulin secretion involved in cellular response to glucose stimulus (GO:0035774)	2016-01-14	0.0146145	0.0478329	1.79744	-5.46429	GCG
positive regulation of glycoprotein metabolic process (GO:1903020)	2016-01-14	0.0146145	0.0478329	1.8161	-5.52101	CTNNB1
regulation of endothelial cell differentiation (GO:0045601)	2016-01-14	0.0146145	0.0478329	1.82728	-5.55501	CTNNB1
positive regulation of antigen receptor-mediated signaling pathway (GO:0050857)	2016-01-13	0.0136464	0.0463681	1.88556	-5.79082	PTPRC
ectodermal placode formation (GO:0060788)	2016-01-14	0.0146145	0.0478329	1.91924	-5.83458	CTNNB1
microtubule cytoskeleton organization involved in mitosis (GO:1902850)	2016-01-14	0.0146145	0.0478329	1.92592	-5.85487	RHOA
dorsal/ventral axis specification (GO:0009950)	2016-01-14	0.0146145	0.0478329	1.92827	-5.86203	CTNNB1
embryonic skeletal joint morphogenesis (GO:0060272)	2016-01-13	0.0136464	0.0463681	1.91488	-5.88086	CTNNB1
positive regulation of humoral immune response (GO:0002922)	2016-01-13	0.0136464	0.0463681	1.95041	-5.98997	PTPRC
negative regulation of cell fate commitment (GO:0010454)	2016-01-13	0.0136464	0.0463681	1.95264	-5.99685	CTNNB1
stress fiber assembly (GO:0043149)	2016-01-14	0.0146145	0.0478329	1.97604	-6.00724	RHOA
lens morphogenesis in camera-type eye (GO:0002089)	2016-01-13	0.0136464	0.0463681	1.96631	-6.03882	CTNNB1
positive regulation of fatty acid biosynthetic process (GO:0045723)	2016-01-13	0.0136464	0.0463681	1.97646	-6.06998	AGT
oocyte development (GO:0048599)	2016-01-13	0.0136464	0.0463681	2.0183	-6.19849	CTNNB1
positive T cell selection (GO:0043368)	2016-01-13	0.0136464	0.0463681	2.04586	-6.28314	PTPRC
vascular smooth muscle contraction (GO:0014829)	2016-01-13	0.0136464	0.0463681	2.05012	-6.29622	AGT
response to muscle activity (GO:0014850)	2016-01-13	0.0136464	0.0463681	2.08035	-6.38905	AGT
negative regulation of oligodendrocyte differentiation (GO:0048715)	2016-01-11	0.0117076	0.0450598	2.07021	-6.41717	CTNNB1
regulation of superoxide anion generation (GO:0032928)	2016-01-10	0.0107368	0.0450598	2.07172	-6.42186	AGT
cellular sodium ion homeostasis (GO:0006883)	2016-01-13	0.0136464	0.0463681	2.09563	-6.43597	AGT
cytoskeletal anchoring at plasma membrane (GO:0007016)	2016-01-13	0.0136464	0.0463681	2.0959	-6.43681	CTNNB1
regulation of humoral immune response mediated by circulating immunoglobulin (GO:0002923)	2016-01-12	0.0126775	0.0458028	2.09461	-6.45854	PTPRC
trabecula morphogenesis (GO:0061383)	2016-01-13	0.0136464	0.0463681	2.11329	-6.49022	RHOA
regulation of syncytium formation by plasma membrane fusion (GO:0060142)	2016-01-13	0.0136464	0.0463681	2.14261	-6.58027	STAT1
negative T cell selection (GO:0043383)	2016-01-13	0.0136464	0.0463681	2.1598	-6.63306	PTPRC
positive regulation of glycoprotein biosynthetic process (GO:0010560)	2016-01-12	0.0126775	0.0458028	2.16248	-6.66781	CTNNB1
layer formation in cerebral cortex (GO:0021819)	2016-01-11	0.0117076	0.0450598	2.16659	-6.71593	CTNNB1
positive regulation of extracellular matrix organization (GO:1903055)	2016-01-10	0.0107368	0.0450598	2.1981	-6.81359	AGT
regulation of systemic arterial blood pressure by renin-angiotensin (GO:0003081)	2016-01-11	0.0117076	0.0450598	2.20721	-6.84182	AGT
cell proliferation involved in kidney development (GO:0072111)	2016-01-11	0.0117076	0.0450598	2.20931	-6.84834	STAT1
regulation of B cell receptor signaling pathway (GO:0050855)	2016-01-13	0.0136464	0.0463681	2.23656	-6.86879	PTPRC
astrocyte differentiation (GO:0048708)	2016-01-12	0.0126775	0.0458028	2.24078	-6.90923	STAT3
regulation of gamma-delta T cell activation (GO:0046643)	2016-01-12	0.0126775	0.0458028	2.25184	-6.94333	PTPRC
embryonic foregut morphogenesis (GO:0048617)	2016-01-11	0.0117076	0.0450598	2.26057	-7.00724	CTNNB1
positive regulation of chromosome segregation (GO:0051984)	2016-01-12	0.0126775	0.0458028	2.28071	-7.03237	CCNB1
lung-associated mesenchyme development (GO:0060484)	2016-01-11	0.0117076	0.0450598	2.27885	-7.0639	CTNNB1
positive regulation of systemic arterial blood pressure (GO:0003084)	2016-01-13	0.0136464	0.0463681	2.31562	-7.1116	AGT
positive regulation of gluconeogenesis (GO:0045722)	2016-01-13	0.0136464	0.0463681	2.31777	-7.11821	GCG
negative regulation of T cell mediated immunity (GO:0002710)	2016-01-12	0.0126775	0.0458028	2.35494	-7.26124	PTPRC
regulation of sister chromatid cohesion (GO:0007063)	2016-01-11	0.0117076	0.0450598	2.35277	-7.29303	CTNNB1
low-density lipoprotein particle remodeling (GO:0034374)	2016-01-11	0.0117076	0.0450598	2.38102	-7.38059	AGT
microglial cell activation (GO:0001774)	2016-01-12	0.0126775	0.0458028	2.40816	-7.42535	JUN
mitotic metaphase plate congression (GO:0007080)	2016-01-13	0.0136464	0.0463681	2.41842	-7.42732	CCNB1
regulation of monocyte differentiation (GO:0045655)	2016-01-12	0.0126775	0.0458028	2.41918	-7.45932	JUN
regulation of spindle organization (GO:0090224)	2016-01-12	0.0126775	0.0458028	2.43157	-7.49752	CCNB1
G1 DNA damage checkpoint (GO:0044783)	2016-01-12	0.0126775	0.0458028	2.44839	-7.5494	FBXO31
regulation of epithelial cell proliferation involved in prostate gland development (GO:0060768)	2016-01-10	0.0107368	0.0450598	2.43862	-7.55916	CTNNB1
negative regulation by host of viral transcription (GO:0043922)	2016-01-12	0.0126775	0.0458028	2.4724	-7.62342	JUN
cellular response to interferon-beta (GO:0035458)	2016-01-12	0.0126775	0.0458028	2.48333	-7.65712	STAT1
negative thymic T cell selection (GO:0045060)	2016-01-12	0.0126775	0.0458028	2.50423	-7.72155	PTPRC
midgut development (GO:0007494)	2016-01-10	0.0107368	0.0450598	2.50188	-7.75523	CTNNB1
peristalsis (GO:0030432)	2016-01-09	0.00976521	0.044193	2.49331	-7.77711	AGT
cell fate commitment involved in formation of primary germ layer (GO:0060795)	2016-01-11	0.0117076	0.0450598	2.53885	-7.86985	CTNNB1
genitalia morphogenesis (GO:0035112)	2016-01-11	0.0117076	0.0450598	2.54985	-7.90394	CTNNB1
positive regulation by host of viral transcription (GO:0043923)	2016-01-11	0.0117076	0.0450598	2.55292	-7.91345	JUN
mitotic G1/S transition checkpoint (GO:0044819)	2016-01-12	0.0126775	0.0458028	2.56983	-7.92385	FBXO31
positive thymic T cell selection (GO:0045059)	2016-01-10	0.0107368	0.0450598	2.56771	-7.95929	PTPRC
response to stimulus involved in regulation of muscle adaptation (GO:0014874)	2016-01-10	0.0107368	0.0450598	2.5761	-7.98532	AGT
angiotensin maturation (GO:0002003)	2016-01-12	0.0126775	0.0458028	2.59459	-8.00019	AGT
positive regulation of histone H3-K4 methylation (GO:0051571)	2016-01-11	0.0117076	0.0450598	2.59464	-8.04277	GCG
negative regulation of Ras GTPase activity (GO:0034261)	2016-01-11	0.0117076	0.0450598	2.6015	-8.06403	GMIP
mitotic G1 DNA damage checkpoint (GO:0031571)	2016-01-11	0.0117076	0.0450598	2.60308	-8.06892	FBXO31
regulation of cardioblast differentiation (GO:0051890)	2016-01-09	0.00976521	0.044193	2.59652	-8.09905	CTNNB1
regulation of early endosome to late endosome transport (GO:2000641)	2016-01-11	0.0117076	0.0450598	2.63022	-8.15307	MAPK1
tonic smooth muscle contraction (GO:0014820)	2016-01-09	0.00976521	0.044193	2.65117	-8.2695	AGT
positive regulation of endothelial cell differentiation (GO:0045603)	2016-01-10	0.0107368	0.0450598	2.68226	-8.31437	CTNNB1
regulation of isotype switching to IgG isotypes (GO:0048302)	2016-01-10	0.0107368	0.0450598	2.6891	-8.33557	PTPRC
cell proliferation involved in metanephros development (GO:0072203)	2016-01-08	0.00879269	0.0436832	2.66942	-8.35739	STAT1
regulation of cholesterol esterification (GO:0010872)	2016-01-09	0.00976521	0.044193	2.71275	-8.46159	AGT
negative regulation of cell fate specification (GO:0009996)	2016-01-09	0.00976521	0.044193	2.713	-8.46236	CTNNB1
regulation of gamma-delta T cell differentiation (GO:0045586)	2016-01-10	0.0107368	0.0450598	2.75776	-8.5484	PTPRC
ventricular cardiac muscle cell development (GO:0055015)	2016-01-11	0.0117076	0.0450598	2.75894	-8.55206	CCNB1
spindle assembly involved in mitosis (GO:0090307)	2016-01-11	0.0117076	0.0450598	2.79113	-8.65184	RHOA
regulation of attachment of spindle microtubules to kinetochore (GO:0051988)	2016-01-11	0.0117076	0.0450598	2.84517	-8.81936	CCNB1
negative regulation of metanephros development (GO:0072217)	2016-01-09	0.00976521	0.044193	2.84263	-8.86671	STAT1
regulation of secondary heart field cardioblast proliferation (GO:0003266)	2016-01-08	0.00879269	0.0436832	2.87944	-9.01491	CTNNB1
mesenchymal to epithelial transition involved in metanephros morphogenesis (GO:0003337)	2016-01-08	0.00879269	0.0436832	2.88973	-9.04714	CTNNB1
negative regulation of sodium ion transport (GO:0010766)	2016-01-09	0.00976521	0.044193	2.90312	-9.05537	AGT
interleukin-6-mediated signaling pathway (GO:0070102)	2016-01-09	0.00976521	0.044193	2.91221	-9.08374	STAT3
cellular response to growth hormone stimulus (GO:0071378)	2016-01-09	0.00976521	0.044193	2.95959	-9.23153	STAT3
response to insecticide (GO:0017085)	2016-01-10	0.0107368	0.0450598	3.0019	-9.30518	CCNB1
regulation of podosome assembly (GO:0071801)	2016-01-08	0.00879269	0.0436832	2.99261	-9.36925	RHOA
positive regulation of gamma-delta T cell activation (GO:0046645)	2016-01-09	0.00976521	0.044193	3.01421	-9.40188	PTPRC
artery smooth muscle contraction (GO:0014824)	2016-01-08	0.00879269	0.0436832	3.00572	-9.41029	AGT
nephron tubule formation (GO:0072079)	2016-01-09	0.00976521	0.044193	3.02385	-9.43196	CTNNB1
epithelial cell differentiation involved in prostate gland development (GO:0060742)	2016-01-09	0.00976521	0.044193	3.03208	-9.45763	CTNNB1
glial cell proliferation (GO:0014009)	2016-01-08	0.00879269	0.0436832	3.024	-9.46753	CTNNB1
regulation of cardioblast proliferation (GO:0003264)	2016-01-08	0.00879269	0.0436832	3.09319	-9.68414	CTNNB1
negative regulation of cell killing (GO:0031342)	2016-01-09	0.00976521	0.044193	3.20073	-9.98369	PTPRC
morphogenesis of an endothelium (GO:0003159)	2016-01-08	0.00879269	0.0436832	3.19883	-10.0149	CTNNB1
photoreceptor cell differentiation (GO:0046530)	2016-01-09	0.00976521	0.044193	3.23445	-10.0889	STAT3
mesenchymal cell differentiation involved in kidney development (GO:0072161)	2016-01-08	0.00879269	0.0436832	3.23681	-10.1338	STAT1
mesenchymal cell differentiation involved in renal system development (GO:2001012)	2016-01-08	0.00879269	0.0436832	3.26826	-10.2322	STAT1
regulation of activation of Janus kinase activity (GO:0010533)	2016-01-08	0.00879269	0.0436832	3.26963	-10.2365	AGT
G-protein coupled receptor signaling pathway coupled to cGMP nucleotide second messenger (GO:0007199)	2016-01-08	0.00879269	0.0436832	3.31166	-10.3681	AGT
negative regulation of leukocyte mediated cytotoxicity (GO:0001911)	2016-01-09	0.00976521	0.044193	3.32569	-10.3735	PTPRC
growth hormone receptor signaling pathway (GO:0060396)	2016-01-08	0.00879269	0.0436832	3.32719	-10.4167	STAT3
drinking behavior (GO:0042756)	2016-01-08	0.00879269	0.0436832	3.34107	-10.4602	AGT
endothelial tube morphogenesis (GO:0061154)	2016-01-08	0.00879269	0.0436832	3.37702	-10.5727	CTNNB1
regulation of mesenchymal to epithelial transition involved in metanephros morphogenesis (GO:0003339)	2016-01-08	0.00879269	0.0436832	3.38816	-10.6076	STAT1
cell differentiation involved in metanephros development (GO:0072202)	2016-01-08	0.00879269	0.0436832	3.391	-10.6165	STAT1
regulation of metanephric nephron tubule epithelial cell differentiation (GO:0072307)	2016-01-08	0.00879269	0.0436832	3.39416	-10.6264	STAT1
eye photoreceptor cell differentiation (GO:0001754)	2016-01-09	0.00976521	0.044193	3.40695	-10.6269	STAT3
regulation of mitotic spindle organization (GO:0060236)	2016-01-08	0.00879269	0.0436832	3.43511	-10.7546	CCNB1
sexual reproduction (GO:0019953)	2016-01-08	0.00879269	0.0436832	3.49623	-10.946	STAT3
regulation of histone phosphorylation (GO:0033127)	2016-01-08	0.00879269	0.0436832	3.56241	-11.1532	CCNB1
negative regulation of execution phase of apoptosis (GO:1900118)	2016-01-08	0.00879269	0.0436832	3.83419	-12.004	GCG

## Sheet: BP4
GO_Biological_Process_2015_Degree_Up
Term	Overlap	P-value	Adjusted P-value	Z-score	Combined Score	Genes
response to mechanical stimulus (GO:0009612)	6/176	1.08988e-08	1.35908e-05	-2.29776	25.7489	JUN;CCNB1;STAT1;CTNNB1;AGT;RHOA
response to drug (GO:0042493)	6/354	6.23843e-07	0.000207771	-2.46206	20.8759	JUN;CCNB1;STAT1;STAT3;CTNNB1;RHOA
JAK-STAT cascade involved in growth hormone signaling pathway (GO:0060397)	2016-03-23	1.92548e-06	0.000343011	-2.48887	19.8556	STAT1;STAT3;MAPK1
protein import into nucleus (GO:0006606)	1971-04-01	6.75441e-07	0.000207771	-2.14093	18.1531	JUN;STAT3;MAPK1;AGT
single-organism nuclear import (GO:1902593)	1971-04-01	6.75441e-07	0.000207771	-2.13805	18.1287	JUN;STAT3;MAPK1;AGT
nuclear import (GO:0051170)	1975-04-01	8.33084e-07	0.000207771	-2.13663	18.1166	JUN;STAT3;MAPK1;AGT
stress-activated protein kinase signaling cascade (GO:0031098)	1991-04-01	1.74936e-06	0.000343011	-2.25615	17.999	JUN;MAPK1;AGT;RHOA
protein import (GO:0017038)	4/101	2.612e-06	0.000361907	-2.19972	17.4308	JUN;STAT3;MAPK1;AGT
protein localization to nucleus (GO:0034504)	4/101	2.612e-06	0.000361907	-2.15135	17.0475	JUN;STAT3;MAPK1;AGT
negative regulation of neuron death (GO:1901215)	4/155	1.3589e-05	0.00154049	-2.36324	15.3035	JUN;CTNNB1;AGT;RHOA
JAK-STAT cascade (GO:0007259)	1944-03-01	1.18634e-05	0.00147936	-2.303	15.0067	STAT1;STAT3;MAPK1
cellular response to organonitrogen compound (GO:0071417)	5/411	3.30167e-05	0.00270018	-2.52896	14.9574	STAT1;STAT3;CTNNB1;MAPK1;GCG
regulation of calcium ion transport (GO:0051924)	4/171	1.98313e-05	0.00190228	-2.35703	14.7661	CTNNB1;GCG;AGT;RHOA
cellular response to nitrogen compound (GO:1901699)	5/438	4.46319e-05	0.0027828	-2.50899	14.7637	STAT1;STAT3;CTNNB1;MAPK1;GCG
positive regulation of MAPK cascade (GO:0043410)	5/395	2.73442e-05	0.00243559	-2.43233	14.6367	PTPRC;CTNNB1;MAPK1;GCG;AGT
regulation of neuron death (GO:1901214)	4/225	5.68665e-05	0.00306417	-2.42946	14.0617	JUN;CTNNB1;AGT;RHOA
regulation of nephron tubule epithelial cell differentiation (GO:0072182)	2016-02-14	0.000106302	0.00414245	-2.5119	13.7814	STAT1;CTNNB1
regulation of kidney development (GO:0090183)	1952-03-01	1.91056e-05	0.00190228	-2.14613	13.4449	STAT1;CTNNB1;AGT
mesenchymal cell proliferation (GO:0010463)	2016-02-13	9.30662e-05	0.00386845	-2.39835	13.3226	STAT1;CTNNB1
regulation of epithelial cell differentiation involved in kidney development (GO:2000696)	2016-02-16	0.000135383	0.00468952	-2.47898	13.2933	STAT1;CTNNB1
regulation of metal ion transport (GO:0010959)	4/250	8.50832e-05	0.00378924	-2.36418	13.1817	CTNNB1;GCG;AGT;RHOA
nuclear transport (GO:0051169)	4/209	4.28642e-05	0.0027828	-2.22804	13.1105	JUN;STAT3;MAPK1;AGT
cellular response to peptide hormone stimulus (GO:0071375)	4/261	0.000100281	0.0040339	-2.37449	13.0906	STAT1;STAT3;MAPK1;GCG
nucleocytoplasmic transport (GO:0006913)	4/204	3.90623e-05	0.00277093	-2.22193	13.084	JUN;STAT3;MAPK1;AGT
negative regulation of cell development (GO:0010721)	4/239	7.16417e-05	0.00357349	-2.30102	12.9644	STAT1;STAT3;CTNNB1;RHOA
positive regulation of stem cell proliferation (GO:2000648)	1964-03-01	3.46454e-05	0.00270018	-2.18389	12.9165	PTPRC;STAT1;CTNNB1
positive regulation of cell migration (GO:0030335)	4/280	0.00013107	0.00466985	-2.39876	12.8732	PTPRC;MAPK1;AGT;RHOA
cellular response to peptide (GO:1901653)	4/273	0.000119025	0.00449769	-2.37511	12.8356	STAT1;STAT3;MAPK1;GCG
positive regulation of cell motility (GO:2000147)	4/287	0.000143981	0.00485254	-2.39544	12.7635	PTPRC;MAPK1;AGT;RHOA
regulation of stem cell proliferation (GO:0072091)	1986-03-01	8.10914e-05	0.00378924	-2.28789	12.7564	PTPRC;STAT1;CTNNB1
positive regulation of cellular component movement (GO:0051272)	4/296	0.000161911	0.00498605	-2.4049	12.7486	PTPRC;MAPK1;AGT;RHOA
positive regulation of peptidyl-threonine phosphorylation (GO:0010800)	2016-02-17	0.000151226	0.00491614	-2.38323	12.6674	MAPK1;GCG
negative regulation of protein autophosphorylation (GO:0031953)	2016-02-10	5.85972e-05	0.00306417	-2.18539	12.649	JUN;PTPRC
ERK1 and ERK2 cascade (GO:0070371)	2016-02-18	0.000167934	0.00498605	-2.36137	12.5179	MAPK1;AGT
positive regulation of locomotion (GO:0040017)	4/304	0.000179165	0.00519578	-2.37337	12.4837	PTPRC;MAPK1;AGT;RHOA
SCF-dependent proteasomal ubiquitin-dependent protein catabolic process (GO:0031146)	2016-02-18	0.000167934	0.00498605	-2.31367	12.265	CUL1;FBXO31
regulation of smooth muscle cell proliferation (GO:0048660)	1977-03-01	5.89736e-05	0.00306417	-2.11773	12.2574	JUN;STAT1;CTNNB1
radial glial cell differentiation (GO:0060019)	2016-02-08	3.99974e-05	0.00277093	-2.07805	12.2368	STAT3;RHOA
regulation of fibroblast proliferation (GO:0048145)	1975-03-01	5.46698e-05	0.00306417	-2.10059	12.1582	JUN;CTNNB1;AGT
feeding behavior (GO:0007631)	1987-03-01	8.38391e-05	0.00378924	-2.16226	12.0559	STAT3;GCG;AGT
stress-activated MAPK cascade (GO:0051403)	1989-03-01	8.9516e-05	0.00384919	-2.16695	12.048	JUN;MAPK1;AGT
smooth muscle cell differentiation (GO:0051145)	2016-02-29	0.000408472	0.00909579	-2.5243	11.8641	CTNNB1;AGT
cell-matrix adhesion (GO:0007160)	3/100	0.000125263	0.00459419	-2.18687	11.7718	CTNNB1;AGT;RHOA
establishment of protein localization to organelle (GO:0072594)	4/292	0.000153753	0.00491614	-2.19854	11.6858	JUN;STAT3;MAPK1;AGT
regulation of apoptotic signaling pathway (GO:2001233)	4/356	0.000325601	0.00864084	-2.42514	11.5225	PTPRC;CTNNB1;GCG;AGT
regulation of calcium ion import (GO:0090279)	2016-02-26	0.000332607	0.00864084	-2.42472	11.5205	CTNNB1;GCG
regulation of cytoskeleton organization (GO:0051493)	4/350	0.000305382	0.00846248	-2.38943	11.4026	CCNB1;CTNNB1;MAPK1;RHOA
response to inorganic substance (GO:0010035)	4/370	0.000376516	0.00902915	-2.36104	11.1141	JUN;CCNB1;STAT1;CTNNB1
lipopolysaccharide-mediated signaling pathway (GO:0031663)	2016-02-29	0.000408472	0.00909579	-2.36121	11.0976	STAT1;MAPK1
regulation of peptidyl-threonine phosphorylation (GO:0010799)	2016-02-27	0.000357044	0.00890468	-2.33717	11.0342	MAPK1;GCG
response to steroid hormone (GO:0048545)	4/369	0.000372701	0.00902915	-2.3273	10.9553	STAT3;CTNNB1;MAPK1;RHOA
response to peptide hormone (GO:0043434)	4/364	0.000354041	0.00890468	-2.32022	10.9542	STAT1;STAT3;MAPK1;GCG
regulation of protein autophosphorylation (GO:0031952)	2016-02-29	0.000408472	0.00909579	-2.32737	10.9385	JUN;PTPRC
response to peptide (GO:1901652)	4/384	0.000432937	0.00947144	-2.30585	10.7441	STAT1;STAT3;MAPK1;GCG
negative regulation of neuron apoptotic process (GO:0043524)	3/133	0.00028493	0.00807518	-2.21924	10.6944	JUN;AGT;RHOA
negative regulation of protein modification process (GO:0031400)	4/407	0.000538476	0.0108353	-2.31936	10.495	JUN;CCNB1;PTPRC;CTNNB1
protein localization to organelle (GO:0033365)	4/396	0.000485936	0.0104476	-2.22163	10.1337	JUN;STAT3;MAPK1;AGT
regulation of organ morphogenesis (GO:2000027)	3/150	0.000402712	0.00909579	-2.14677	10.0897	STAT1;CTNNB1;AGT
regulation of protein serine/threonine kinase activity (GO:0071900)	4/416	0.000584401	0.0113867	-2.24131	10.0306	CCNB1;PTPRC;MAPK1;AGT
cell-substrate adhesion (GO:0031589)	3/140	0.00033025	0.00864084	-2.10142	9.98438	CTNNB1;AGT;RHOA
regulation of chromosome organization (GO:0033044)	3/172	0.000596455	0.0114428	-2.22329	9.93898	CCNB1;CTNNB1;GCG
cellular response to hormone stimulus (GO:0032870)	4/462	0.000863982	0.0134673	-2.30046	9.90919	STAT1;STAT3;MAPK1;GCG
tube development (GO:0035295)	3/164	0.000520316	0.0108353	-2.18257	9.876	CCNB1;STAT1;CTNNB1
positive regulation of organ growth (GO:0046622)	1936-02-01	0.000615122	0.0116221	-2.21037	9.84688	CCNB1;AGT
response to estrogen (GO:0043627)	3/166	0.000538726	0.0108353	-2.17335	9.83427	STAT3;CTNNB1;MAPK1
positive regulation of protein kinase activity (GO:0045860)	4/456	0.000823006	0.0133734	-2.27612	9.82027	PTPRC;MAPK1;GCG;AGT
negative regulation of phosphate metabolic process (GO:0045936)	4/458	0.000836507	0.0133734	-2.27035	9.79541	JUN;CCNB1;PTPRC;GMIP
negative regulation of phosphorus metabolic process (GO:0010563)	4/458	0.000836507	0.0133734	-2.26778	9.78429	JUN;CCNB1;PTPRC;GMIP
regulation of neuron apoptotic process (GO:0043523)	3/188	0.000769421	0.0133734	-2.25539	9.73084	JUN;AGT;RHOA
positive regulation of mesenchymal cell proliferation (GO:0002053)	1937-02-01	0.000648009	0.0120607	-2.17631	9.6145	STAT1;CTNNB1
positive regulation of kinase activity (GO:0033674)	4/480	0.000995631	0.0142178	-2.24814	9.56194	PTPRC;MAPK1;GCG;AGT
regulation of cell cycle process (GO:0010564)	4/481	0.00100334	0.0142178	-2.23412	9.50229	CCNB1;CTNNB1;RHOA;FBXO31
B cell receptor signaling pathway (GO:0050853)	1933-02-01	0.000521498	0.0108353	-2.08772	9.44682	PTPRC;MAPK1
cellular response to external stimulus (GO:0071496)	3/185	0.000734824	0.0132801	-2.18565	9.44527	JUN;CTNNB1;AGT
MAPK cascade (GO:0000165)	3/170	0.000576791	0.0113867	-2.09764	9.38761	JUN;MAPK1;AGT
regulation of angiogenesis (GO:0045765)	3/179	0.000668659	0.012262	-2.13006	9.37492	STAT1;CTNNB1;AGT
positive regulation of growth (GO:0045927)	3/189	0.000781181	0.0133734	-2.15489	9.29726	CCNB1;AGT;RHOA
behavior (GO:0007610)	4/494	0.00110744	0.014238	-2.17365	9.24201	JUN;STAT3;GCG;AGT
regulation of mesenchymal cell proliferation (GO:0010464)	1943-02-01	0.000862856	0.0134673	-2.13061	9.17759	STAT1;CTNNB1
intracellular receptor signaling pathway (GO:0030522)	3/186	0.000746243	0.0132938	-2.12361	9.17496	STAT3;CTNNB1;RHOA
regulation of vasculature development (GO:1901342)	3/197	0.000879421	0.0135387	-2.11547	9.10119	STAT1;CTNNB1;AGT
negative regulation of neurogenesis (GO:0050768)	3/192	0.00081715	0.0133734	-2.10771	9.0937	STAT3;CTNNB1;RHOA
immune response-activating signal transduction (GO:0002757)	3/440	0.00836751	0.0436832	-2.89999	9.07927	JUN;PTPRC;MAPK1
regulation of leukocyte differentiation (GO:1902105)	3/210	0.00105529	0.014238	-2.13159	9.06317	JUN;PTPRC;CTNNB1
negative regulation of I-kappaB kinase/NF-kappaB signaling (GO:0043124)	1944-02-01	0.000901572	0.0135453	-2.09335	9.00499	STAT1;RHOA
response to exogenous dsRNA (GO:0043330)	1941-02-01	0.000787911	0.0133734	-2.08033	8.97556	STAT1;MAPK1
immune response-regulating cell surface receptor signaling pathway (GO:0002768)	3/444	0.00857676	0.0436832	-2.86646	8.9743	JUN;PTPRC;MAPK1
single-organism cellular localization (GO:1902580)	4/496	0.00112411	0.0143038	-2.08606	8.85998	JUN;STAT3;MAPK1;AGT
response to lipopolysaccharide (GO:0032496)	3/228	0.00133356	0.0161502	-2.14742	8.85987	JUN;STAT1;MAPK1
signal transduction by phosphorylation (GO:0023014)	3/202	0.000944647	0.0140235	-2.0732	8.84639	JUN;MAPK1;AGT
negative regulation of nervous system development (GO:0051961)	3/211	0.00106967	0.014238	-2.07672	8.82988	STAT3;CTNNB1;RHOA
proteasome-mediated ubiquitin-dependent protein catabolic process (GO:0043161)	3/205	0.000985223	0.0142178	-2.07581	8.82895	CCNB1;CUL1;FBXO31
regulation of I-kappaB kinase/NF-kappaB signaling (GO:0043122)	3/213	0.00109881	0.014238	-2.06864	8.79554	STAT1;CTNNB1;RHOA
proteasomal protein catabolic process (GO:0010498)	3/212	0.00108418	0.014238	-2.05487	8.73699	CCNB1;CUL1;FBXO31
branching involved in ureteric bud morphogenesis (GO:0001658)	1944-02-01	0.000901572	0.0135453	-2.02225	8.69914	CTNNB1;AGT
positive regulation of neuron apoptotic process (GO:0043525)	1947-02-01	0.00102267	0.014238	-2.03902	8.66958	JUN;RHOA
response to molecule of bacterial origin (GO:0002237)	3/243	0.0015979	0.0184498	-2.16329	8.63737	JUN;STAT1;MAPK1
regulation of epithelial cell proliferation (GO:0050678)	3/258	0.00189317	0.0196165	-2.16083	8.49506	JUN;STAT1;CTNNB1
response to metal ion (GO:0010038)	3/255	0.00183158	0.0196165	-2.15501	8.47217	JUN;CCNB1;CTNNB1
regulation of protein modification by small protein conjugation or removal (GO:1903320)	3/228	0.00133356	0.0161502	-2.05041	8.45963	CCNB1;CUL1;CTNNB1
negative regulation of protein phosphorylation (GO:0001933)	3/260	0.00193495	0.019711	-2.14048	8.40477	JUN;CCNB1;PTPRC
activation of protein kinase activity (GO:0032147)	3/252	0.00177127	0.0196165	-2.12955	8.37206	PTPRC;MAPK1;AGT
regulation of cell morphogenesis involved in differentiation (GO:0010769)	3/248	0.00169282	0.0191904	-2.10014	8.30258	STAT1;CTNNB1;RHOA
positive regulation of smooth muscle cell proliferation (GO:0048661)	1946-02-01	0.000981482	0.0142178	-1.9499	8.29344	JUN;STAT1
androgen receptor signaling pathway (GO:0030521)	1942-02-01	0.000824969	0.0133734	-1.91877	8.27851	CTNNB1;RHOA
stem cell proliferation (GO:0072089)	1948-02-01	0.00106469	0.014238	-1.94457	8.26801	STAT1;CTNNB1
regulation of innate immune response (GO:0045088)	3/254	0.00181133	0.0196165	-2.10032	8.25717	JUN;STAT1;MAPK1
regulation of DNA metabolic process (GO:0051052)	3/265	0.00204192	0.0202086	-2.0963	8.17901	JUN;CCNB1;PTPRC
response to alcohol (GO:0097305)	3/274	0.0022437	0.021092	-2.11394	8.15739	STAT3;CTNNB1;RHOA
positive regulation of protein serine/threonine kinase activity (GO:0071902)	3/257	0.0018725	0.0196165	-2.07425	8.15467	PTPRC;MAPK1;AGT
response to dsRNA (GO:0043331)	1949-02-01	0.00110753	0.014238	-1.91754	8.15309	STAT1;MAPK1
leukocyte differentiation (GO:0002521)	3/251	0.00175144	0.0196165	-2.07201	8.14587	JUN;PTPRC;CTNNB1
positive regulation of fibroblast proliferation (GO:0048146)	1949-02-01	0.00110753	0.014238	-1.91361	8.13635	JUN;AGT
positive regulation of defense response (GO:0031349)	3/272	0.00219782	0.021092	-2.10779	8.13367	JUN;MAPK1;AGT
neurotrophin TRK receptor signaling pathway (GO:0048011)	3/274	0.0022437	0.021092	-2.10108	8.10777	STAT3;MAPK1;RHOA
positive regulation of histone modification (GO:0031058)	1955-02-01	0.00138171	0.0164095	-1.97079	8.09976	CCNB1;GCG
neurotrophin signaling pathway (GO:0038179)	3/278	0.00233723	0.021092	-2.08327	8.03906	STAT3;MAPK1;RHOA
digestive tract development (GO:0048565)	1954-02-01	0.00133398	0.0161502	-1.93387	7.97882	CCNB1;CTNNB1
protein catabolic process (GO:0030163)	3/269	0.00213013	0.0209155	-2.05504	7.94739	CCNB1;CUL1;FBXO31
response to nutrient levels (GO:0031667)	3/291	0.00265799	0.0230174	-2.09028	7.88349	JUN;STAT1;GCG
positive regulation of chromatin modification (GO:1903310)	1956-02-01	0.00143026	0.0168258	-1.9283	7.87679	CCNB1;GCG
regulation of vasoconstriction (GO:0019229)	1952-02-01	0.00124095	0.0156309	-1.89392	7.87588	AGT;RHOA
activation of immune response (GO:0002253)	3/487	0.0110249	0.0450598	-2.53369	7.85385	JUN;PTPRC;MAPK1
cellular response to lipid (GO:0071396)	3/315	0.00331951	0.0264493	-2.12711	7.72679	CCNB1;STAT1;MAPK1
positive regulation of neuron death (GO:1901216)	1955-02-01	0.00138171	0.0164095	-1.87556	7.70835	JUN;RHOA
positive regulation of extrinsic apoptotic signaling pathway (GO:2001238)	1957-02-01	0.00147961	0.0172437	-1.88786	7.6653	PTPRC;AGT
regulation of morphogenesis of a branching structure (GO:0060688)	1953-02-01	0.00128706	0.0160496	-1.84816	7.63675	CTNNB1;AGT
cell cycle phase transition (GO:0044770)	3/280	0.0023849	0.021092	-1.97752	7.63097	CCNB1;PTPRC;CUL1
regulation of chromosome segregation (GO:0051983)	1963-02-01	0.00179268	0.0196165	-1.91458	7.52694	CCNB1;CTNNB1
response to extracellular stimulus (GO:0009991)	3/313	0.00326086	0.0264493	-2.06382	7.49687	JUN;STAT1;GCG
regulation of homeostatic process (GO:0032844)	3/314	0.0032901	0.0264493	-2.0626	7.49244	PTPRC;GCG;AGT
positive regulation of translation (GO:0045727)	1966-02-01	0.00196003	0.019711	-1.89957	7.45882	MAPK1;RHOA
negative regulation of phosphorylation (GO:0042326)	3/325	0.00362256	0.028058	-2.06374	7.37476	JUN;CCNB1;PTPRC
positive regulation of organelle organization (GO:0010638)	3/340	0.00410833	0.0299596	-2.07275	7.27101	CCNB1;GCG;RHOA
glial cell differentiation (GO:0010001)	1961-02-01	0.00168511	0.0191904	-1.83845	7.26804	STAT3;RHOA
regulation of ion transmembrane transport (GO:0034765)	3/314	0.0032901	0.0264493	-1.97111	7.16012	CTNNB1;GCG;AGT
negative regulation of angiogenesis (GO:0016525)	1964-02-01	0.00184766	0.0196165	-1.82009	7.15546	STAT1;AGT
negative regulation of blood vessel morphogenesis (GO:2000181)	1966-02-01	0.00196003	0.019711	-1.80757	7.09755	STAT1;AGT
cellular response to mechanical stimulus (GO:0071260)	1967-02-01	0.00201741	0.0201257	-1.81017	7.07008	CTNNB1;AGT
regulation of transmembrane transport (GO:0034762)	3/327	0.00368515	0.0283563	-1.96756	7.01023	CTNNB1;GCG;AGT
positive regulation of chromosome organization (GO:2001252)	1972-02-01	0.0023162	0.021092	-1.81565	7.00636	CCNB1;GCG
regulation of multicellular organism growth (GO:0040014)	1972-02-01	0.0023162	0.021092	-1.80944	6.98236	STAT3;AGT
negative regulation of intracellular signal transduction (GO:1902532)	3/345	0.00427872	0.0304889	-1.99561	6.96545	STAT1;GCG;RHOA
regulation of neural precursor cell proliferation (GO:2000177)	1965-02-01	0.00190345	0.0196165	-1.7687	6.95343	CTNNB1;RHOA
negative regulation of vasculature development (GO:1901343)	1970-02-01	0.00219431	0.021092	-1.80105	6.95	STAT1;AGT
toll-like receptor 5 signaling pathway (GO:0034146)	1965-02-01	0.00190345	0.0196165	-1.76526	6.93992	JUN;MAPK1
toll-like receptor 10 signaling pathway (GO:0034166)	1965-02-01	0.00190345	0.0196165	-1.76194	6.92686	JUN;MAPK1
ubiquitin-dependent protein catabolic process (GO:0006511)	3/355	0.00463239	0.0317395	-1.99952	6.89873	CCNB1;CUL1;FBXO31
regulation of sequence-specific DNA binding transcription factor activity (GO:0051090)	3/338	0.00404137	0.0299596	-1.9599	6.87516	JUN;MAPK1;AGT
toll-like receptor 9 signaling pathway (GO:0034162)	1973-02-01	0.00237832	0.021092	-1.76667	6.81734	JUN;MAPK1
toll-like receptor TLR6:TLR2 signaling pathway (GO:0038124)	1971-02-01	0.00225486	0.021092	-1.76101	6.7955	JUN;MAPK1
toll-like receptor 2 signaling pathway (GO:0034134)	1973-02-01	0.00237832	0.021092	-1.75837	6.78532	JUN;MAPK1
toll-like receptor TLR1:TLR2 signaling pathway (GO:0038123)	1971-02-01	0.00225486	0.021092	-1.75798	6.7838	JUN;MAPK1
modification-dependent protein catabolic process (GO:0019941)	3/364	0.0049656	0.0334708	-1.99577	6.7798	CCNB1;CUL1;FBXO31
positive regulation of ubiquitin-protein ligase activity involved in mitotic cell cycle (GO:0051437)	1972-02-01	0.0023162	0.021092	-1.7542	6.76922	CCNB1;CUL1
modification-dependent macromolecule catabolic process (GO:0043632)	3/368	0.00511828	0.0334794	-1.99118	6.76371	CCNB1;CUL1;FBXO31
liver development (GO:0001889)	1986-02-01	0.00325701	0.0264493	-1.86153	6.76207	JUN;CTNNB1
intracellular steroid hormone receptor signaling pathway (GO:0030518)	1973-02-01	0.00237832	0.021092	-1.74273	6.72496	CTNNB1;RHOA
MyD88-dependent toll-like receptor signaling pathway (GO:0002755)	1982-02-01	0.00297267	0.0248787	-1.80425	6.66444	JUN;MAPK1
TRIF-dependent toll-like receptor signaling pathway (GO:0035666)	1976-02-01	0.00256941	0.022406	-1.75229	6.65596	JUN;MAPK1
response to cAMP (GO:0051591)	1990-02-01	0.00355365	0.0276962	-1.85001	6.63499	JUN;STAT1
regulation of organ growth (GO:0046620)	1974-02-01	0.00244123	0.0214382	-1.72295	6.62056	CCNB1;AGT
neuron projection guidance (GO:0097485)	3/367	0.00507984	0.0334794	-1.94151	6.59496	PTPRC;MAPK1;RHOA
regulation of endothelial cell proliferation (GO:0001936)	1988-02-01	0.0034038	0.0266952	-1.81837	6.58844	JUN;STAT1
axon guidance (GO:0007411)	3/367	0.00507984	0.0334794	-1.93891	6.58614	PTPRC;MAPK1;RHOA
negative regulation of cell morphogenesis involved in differentiation (GO:0010771)	1988-02-01	0.0034038	0.0266952	-1.81196	6.56524	STAT1;RHOA
toll-like receptor 3 signaling pathway (GO:0034138)	1980-02-01	0.00283514	0.0240505	-1.7588	6.55611	JUN;MAPK1
blood vessel development (GO:0001568)	1985-02-01	0.00318477	0.0263007	-1.79867	6.54386	MAPK1;AGT
MyD88-independent toll-like receptor signaling pathway (GO:0002756)	1979-02-01	0.00276754	0.0236378	-1.74684	6.54174	JUN;MAPK1
anaphase-promoting complex-dependent proteasomal ubiquitin-dependent protein catabolic process (GO:0031145)	1982-02-01	0.00297267	0.0248787	-1.76498	6.51939	CCNB1;CUL1
regulation of histone modification (GO:0031056)	1997-02-01	0.00410209	0.0299596	-1.85706	6.51441	CCNB1;GCG
regulation of ubiquitin-protein ligase activity involved in mitotic cell cycle (GO:0051439)	1978-02-01	0.00270072	0.0232262	-1.73133	6.51408	CCNB1;CUL1
positive regulation of ubiquitin-protein transferase activity (GO:0051443)	1987-02-01	0.00333002	0.0264493	-1.79006	6.50244	CCNB1;CUL1
proteolysis involved in cellular protein catabolic process (GO:0051603)	3/391	0.00605184	0.0378096	-1.97368	6.46417	CCNB1;CUL1;FBXO31
myeloid leukocyte differentiation (GO:0002573)	1983-02-01	0.0030426	0.0252941	-1.73824	6.39183	JUN;CTNNB1
leukocyte activation (GO:0045321)	3/373	0.00531312	0.0341519	-1.88579	6.3682	JUN;PTPRC;CTNNB1
positive regulation of ligase activity (GO:0051351)	1992-02-01	0.00370655	0.0283563	-1.77699	6.33125	CCNB1;CUL1
regulation of chromatin modification (GO:1903308)	2/102	0.00451648	0.0314639	-1.82939	6.32771	CCNB1;GCG
regulation of myeloid leukocyte differentiation (GO:0002761)	1998-02-01	0.00418347	0.0303301	-1.80021	6.29285	JUN;CTNNB1
regulation of microtubule cytoskeleton organization (GO:0070507)	2/100	0.00434847	0.0306358	-1.79804	6.26721	CCNB1;CTNNB1
regeneration (GO:0031099)	1997-02-01	0.00410209	0.0299596	-1.78469	6.26053	JUN;CCNB1
response to hydrogen peroxide (GO:0042542)	1995-02-01	0.00394161	0.029789	-1.7782	6.2479	JUN;STAT1
regulation of chromatin organization (GO:1902275)	2/107	0.00494954	0.0334708	-1.83186	6.22296	CCNB1;GCG
regulation of cytokine-mediated signaling pathway (GO:0001959)	1995-02-01	0.00394161	0.029789	-1.74674	6.13736	PTPRC;STAT1
cellular response to metal ion (GO:0071248)	1999-02-01	0.00426559	0.0304889	-1.75727	6.13355	JUN;CCNB1
T cell receptor signaling pathway (GO:0050852)	1999-02-01	0.00426559	0.0304889	-1.75598	6.12906	PTPRC;MAPK1
T cell differentiation (GO:0030217)	1997-02-01	0.00410209	0.0299596	-1.74266	6.1131	PTPRC;CTNNB1
regulation of ubiquitin-protein transferase activity (GO:0051438)	2/103	0.0046016	0.0317027	-1.76319	6.0854	CCNB1;CUL1
toll-like receptor 4 signaling pathway (GO:0034142)	1997-02-01	0.00410209	0.0299596	-1.72833	6.06282	JUN;MAPK1
response to estradiol (GO:0032355)	2/100	0.00434847	0.0306358	-1.73508	6.04776	STAT3;CTNNB1
regulation of epithelial cell differentiation (GO:0030856)	2/109	0.00512795	0.0334794	-1.77767	6.03843	STAT1;CTNNB1
negative regulation of cell cycle (GO:0045786)	3/430	0.00785793	0.0436832	-1.92452	6.02529	CCNB1;CUL1;FBXO31
cellular response to lipopolysaccharide (GO:0071222)	2/110	0.00521827	0.033716	-1.76769	5.99209	STAT1;MAPK1
regulation of cell morphogenesis (GO:0022604)	3/408	0.00680405	0.0409886	-1.87396	5.9863	STAT1;CTNNB1;RHOA
regulation of response to cytokine stimulus (GO:0060759)	2/101	0.0044321	0.0310496	-1.72175	5.9782	PTPRC;STAT1
response to starvation (GO:0042594)	2/106	0.00486144	0.0331269	-1.74796	5.95603	JUN;GCG
cellular response to inorganic substance (GO:0071241)	2/110	0.00521827	0.033716	-1.75628	5.9534	JUN;CCNB1
regulation of ligase activity (GO:0051340)	2/108	0.00503838	0.0334794	-1.75016	5.94497	CCNB1;CUL1
organ morphogenesis (GO:0009887)	3/405	0.00666741	0.0403605	-1.85015	5.93882	CUL1;CTNNB1;MAPK1
cellular response to molecule of bacterial origin (GO:0071219)	2/116	0.00577558	0.0369341	-1.79248	5.9127	STAT1;MAPK1
mitotic cell cycle checkpoint (GO:0007093)	2/103	0.0046016	0.0317027	-1.70962	5.9005	CCNB1;FBXO31
response to ethanol (GO:0045471)	2/109	0.00512795	0.0334794	-1.71787	5.83531	STAT3;RHOA
response to organophosphorus (GO:0046683)	2/118	0.0059672	0.0375813	-1.76677	5.7972	JUN;STAT1
positive regulation of leukocyte differentiation (GO:1902107)	2/118	0.0059672	0.0375813	-1.75103	5.74556	JUN;PTPRC
small GTPase mediated signal transduction (GO:0007264)	3/439	0.00831569	0.0436832	-1.81424	5.68001	MAPK1;GMIP;RHOA
muscle cell differentiation (GO:0042692)	2/119	0.00606409	0.0378096	-1.7237	5.64545	CTNNB1;AGT
regulation of T cell proliferation (GO:0042129)	2/125	0.00666064	0.0403605	-1.74294	5.59467	PTPRC;CTNNB1
regulation of microtubule-based process (GO:0032886)	2/124	0.00655942	0.0400961	-1.73936	5.59461	CCNB1;CTNNB1
positive regulation of DNA metabolic process (GO:0051054)	2/124	0.00655942	0.0400961	-1.73654	5.58555	JUN;PTPRC
response to purine-containing compound (GO:0014074)	2/132	0.00738922	0.0434639	-1.77816	5.57599	JUN;STAT1
positive regulation of epithelial cell proliferation (GO:0050679)	2/144	0.00871865	0.0436832	-1.7757	5.55936	JUN;CTNNB1
circulatory system process (GO:0003013)	2/130	0.00717749	0.0426206	-1.75873	5.54951	STAT1;AGT
positive regulation of cell morphogenesis involved in differentiation (GO:0010770)	2/123	0.00645891	0.0398726	-1.71635	5.53019	CTNNB1;RHOA
positive regulation of homeostatic process (GO:0032846)	2/130	0.00717749	0.0426206	-1.74866	5.51777	GCG;AGT
cell maturation (GO:0048469)	2/118	0.0059672	0.0375813	-1.68054	5.51427	CCNB1;CTNNB1
cellular response to biotic stimulus (GO:0071216)	2/132	0.00738922	0.0434639	-1.75691	5.50937	STAT1;MAPK1
toll-like receptor signaling pathway (GO:0002224)	2/122	0.00635912	0.0394519	-1.70283	5.50471	JUN;MAPK1
antigen receptor-mediated signaling pathway (GO:0050851)	2/127	0.00686524	0.0411584	-1.71723	5.47851	PTPRC;MAPK1
negative regulation of cellular component organization (GO:0051129)	3/474	0.010246	0.0450598	-1.76674	5.47647	CCNB1;STAT1;RHOA
cellular response to cytokine stimulus (GO:0071345)	3/471	0.0100711	0.0448523	-1.74315	5.41141	STAT1;STAT3;MAPK1
response to reactive oxygen species (GO:0000302)	2/141	0.00837686	0.0436832	-1.72272	5.39348	JUN;STAT1
response to toxic substance (GO:0009636)	2/142	0.00849009	0.0436832	-1.71484	5.3688	CCNB1;MAPK1
positive regulation of cytoskeleton organization (GO:0051495)	2/142	0.00849009	0.0436832	-1.71022	5.35433	CCNB1;RHOA
regulation of muscle system process (GO:0090257)	2/144	0.00871865	0.0436832	-1.70814	5.34784	AGT;RHOA
activation of MAPK activity (GO:0000187)	2/133	0.00749614	0.0436832	-1.70783	5.34687	PTPRC;MAPK1
pattern recognition receptor signaling pathway (GO:0002221)	2/142	0.00849009	0.0436832	-1.70731	5.34525	JUN;MAPK1
regulation of cellular carbohydrate metabolic process (GO:0010675)	2/137	0.00793089	0.0436832	-1.70168	5.32762	STAT3;GCG
innate immune response-activating signal transduction (GO:0002758)	2/144	0.00871865	0.0436832	-1.69376	5.3028	JUN;MAPK1
transcription from RNA polymerase II promoter (GO:0006366)	3/470	0.0100132	0.0447542	-1.70334	5.29154	JUN;STAT1;STAT3
transforming growth factor beta receptor signaling pathway (GO:0007179)	2/134	0.00760377	0.0436832	-1.66393	5.2094	JUN;RHOA
branching morphogenesis of an epithelial tube (GO:0048754)	2/141	0.00837686	0.0436832	-1.66013	5.19752	CTNNB1;AGT
cell cycle G2/M phase transition (GO:0044839)	2/139	0.00815247	0.0436832	-1.63329	5.1135	CCNB1;CUL1
G2/M transition of mitotic cell cycle (GO:0000086)	2/139	0.00815247	0.0436832	-1.63075	5.10554	CCNB1;CUL1
regulation of carbohydrate metabolic process (GO:0006109)	2/145	0.00883397	0.0437141	-1.62266	5.07905	STAT3;GCG
activation of innate immune response (GO:0002218)	2/151	0.00954034	0.044193	-1.61066	5.02396	JUN;MAPK1
defense response to virus (GO:0051607)	2/147	0.00906667	0.044193	-1.60277	4.99933	PTPRC;STAT1
regulation of extrinsic apoptotic signaling pathway (GO:2001236)	2/161	0.0107722	0.0450598	-1.61019	4.9912	PTPRC;AGT
positive regulation of protein ubiquitination (GO:0031398)	2/146	0.00894997	0.0441131	-1.59265	4.97066	CCNB1;CUL1
regulation of myeloid cell differentiation (GO:0045637)	2/156	0.0101478	0.0448734	-1.59407	4.94786	JUN;CTNNB1
G1/S transition of mitotic cell cycle (GO:0000082)	2/152	0.00966047	0.044193	-1.58425	4.94156	CCNB1;CUL1
regulation of ion homeostasis (GO:2000021)	2/160	0.010646	0.0450598	-1.59279	4.93728	PTPRC;AGT
cell cycle G1/S phase transition (GO:0044843)	2/152	0.00966047	0.044193	-1.58144	4.93281	CCNB1;CUL1
positive regulation of apoptotic signaling pathway (GO:2001235)	2/168	0.0116745	0.0450598	-1.59098	4.93166	PTPRC;AGT
positive regulation of Rho GTPase activity (GO:0032321)	2/149	0.00930214	0.044193	-1.56957	4.8958	JUN;GMIP
myeloid cell differentiation (GO:0030099)	2/154	0.00990278	0.04442	-1.56958	4.88778	JUN;CTNNB1
developmental maturation (GO:0021700)	2/154	0.00990278	0.04442	-1.5693	4.88689	CCNB1;CTNNB1
cell cycle checkpoint (GO:0000075)	2/156	0.0101478	0.0448734	-1.56202	4.84835	CCNB1;FBXO31
Fc-epsilon receptor signaling pathway (GO:0038095)	2/295	0.0332795	0.0655601	-1.76216	4.80152	JUN;MAPK1
G-protein coupled receptor signaling pathway, coupled to cyclic nucleotide second messenger (GO:0007187)	2/153	0.00978129	0.044193	-1.53504	4.78808	GCG;AGT
positive regulation of protein modification by small protein conjugation or removal (GO:1903322)	2/158	0.0103955	0.0450598	-1.54404	4.78618	CCNB1;CUL1
regulation of lymphocyte proliferation (GO:0050670)	2/170	0.0119383	0.0456658	-1.54526	4.76929	PTPRC;CTNNB1
regulation of mononuclear cell proliferation (GO:0032944)	2/171	0.0120712	0.0458028	-1.54273	4.75687	PTPRC;CTNNB1
cell junction assembly (GO:0034329)	2/160	0.010646	0.0450598	-1.53344	4.75331	CTNNB1;RHOA
developmental growth (GO:0048589)	2/163	0.0110267	0.0450598	-1.5323	4.74977	CCNB1;AGT
Ras protein signal transduction (GO:0007265)	2/148	0.00918406	0.044193	-1.52274	4.74971	MAPK1;RHOA
cellular response to transforming growth factor beta stimulus (GO:0071560)	2/166	0.0114134	0.0450598	-1.51665	4.70125	JUN;RHOA
response to transforming growth factor beta (GO:0071559)	2/166	0.0114134	0.0450598	-1.51407	4.69325	JUN;RHOA
positive regulation of I-kappaB kinase/NF-kappaB signaling (GO:0043123)	2/168	0.0116745	0.0450598	-1.50009	4.64991	CTNNB1;RHOA
cell-cell junction organization (GO:0045216)	2/161	0.0107722	0.0450598	-1.49786	4.643	CTNNB1;RHOA
morphogenesis of a branching epithelium (GO:0061138)	2/162	0.0108991	0.0450598	-1.49724	4.6411	CTNNB1;AGT
regulation of leukocyte proliferation (GO:0070663)	2/176	0.0127455	0.0458028	-1.49531	4.61066	PTPRC;CTNNB1
establishment of organelle localization (GO:0051656)	2/168	0.0116745	0.0450598	-1.48174	4.59303	CCNB1;CTNNB1
regulation of cellular ketone metabolic process (GO:0010565)	2/178	0.0130197	0.0463681	-1.47598	4.53294	GCG;AGT
morphogenesis of a branching structure (GO:0001763)	2/170	0.0119383	0.0456658	-1.44687	4.46564	CTNNB1;AGT
regulation of cellular response to growth factor stimulus (GO:0090287)	2/176	0.0127455	0.0458028	-1.43629	4.42868	CTNNB1;AGT
hematopoietic or lymphoid organ development (GO:0048534)	2/175	0.0126093	0.0458028	-1.42933	4.40721	PTPRC;CTNNB1
lymphocyte differentiation (GO:0030098)	2/172	0.0122047	0.0458028	-1.42653	4.39858	PTPRC;CTNNB1
negative regulation of apoptotic signaling pathway (GO:2001234)	2/187	0.0142861	0.0478329	-1.43957	4.37635	CTNNB1;GCG
regulation of Rho GTPase activity (GO:0032319)	2/174	0.0124738	0.0458028	-1.41147	4.35213	JUN;GMIP
regulation of peptidyl-tyrosine phosphorylation (GO:0050730)	2/189	0.0145746	0.0478329	-1.39326	4.23557	PTPRC;AGT
negative regulation of catabolic process (GO:0009895)	2/190	0.0147198	0.0479257	-1.39336	4.23318	STAT3;GMIP
cellular response to insulin stimulus (GO:0032869)	2/195	0.0154552	0.0492619	-1.3806	4.15643	STAT1;MAPK1
positive regulation of innate immune response (GO:0045089)	2/190	0.0147198	0.0479257	-1.36519	4.14759	JUN;MAPK1
cell junction organization (GO:0034330)	2/189	0.0145746	0.0478329	-1.35096	4.10698	CTNNB1;RHOA
negative regulation of mitotic cell cycle phase transition (GO:1901991)	2/192	0.015012	0.0487501	-1.34167	4.05326	CCNB1;FBXO31
regulation of blood circulation (GO:1903522)	2/204	0.0168187	0.0509051	-1.34112	3.99359	AGT;RHOA
transmembrane receptor protein serine/threonine kinase signaling pathway (GO:0007178)	2/196	0.0156042	0.0492619	-1.30868	3.93991	JUN;RHOA
immune response-activating cell surface receptor signaling pathway (GO:0002429)	2/324	0.0394653	0.0707306	-1.48154	3.92442	PTPRC;MAPK1
negative regulation of cell cycle phase transition (GO:1901988)	2/200	0.0162065	0.0503304	-1.3016	3.89068	CCNB1;FBXO31
positive regulation of MAP kinase activity (GO:0043406)	2/197	0.0157538	0.0496087	-1.2821	3.85089	PTPRC;MAPK1
aging (GO:0007568)	2/204	0.0168187	0.0509051	-1.29214	3.84774	JUN;AGT
T cell activation (GO:0042110)	2/198	0.0159041	0.0499557	-1.2795	3.83416	PTPRC;CTNNB1
platelet activation (GO:0030168)	2/205	0.0169733	0.0512486	-1.22309	3.63389	MAPK1;RHOA
negative regulation of mitotic cell cycle (GO:0045930)	2/219	0.0192021	0.0548505	-1.24125	3.60354	CCNB1;FBXO31
gland development (GO:0048732)	2/220	0.0193659	0.0548505	-1.23758	3.59289	JUN;CTNNB1
regulation of protein ubiquitination (GO:0031396)	2/212	0.0180728	0.0532783	-1.21997	3.57722	CCNB1;CUL1
chordate embryonic development (GO:0043009)	2/226	0.020361	0.0553143	-1.23394	3.57191	CCNB1;CTNNB1
regulation of binding (GO:0051098)	2/218	0.019039	0.0548505	-1.22937	3.56904	JUN;GCG
in utero embryonic development (GO:0001701)	2/222	0.0196952	0.0553143	-1.22213	3.53773	CCNB1;CTNNB1
regulation of anatomical structure size (GO:0090066)	2/232	0.0213774	0.0562398	-1.22222	3.51769	AGT;RHOA
cellular process involved in reproduction in multicellular organism (GO:0022412)	2/228	0.0206974	0.0559863	-1.21633	3.50626	CCNB1;CTNNB1
neuron differentiation (GO:0030182)	2/222	0.0196952	0.0553143	-1.20382	3.48474	STAT3;CTNNB1
regulation of peptide transport (GO:0090087)	2/231	0.0212066	0.0562398	-1.2002	3.45434	GCG;RHOA
embryo development ending in birth or egg hatching (GO:0009792)	2/230	0.0210363	0.0562398	-1.19755	3.4467	CCNB1;CTNNB1
response to hypoxia (GO:0001666)	2/241	0.0229417	0.0581962	-1.21106	3.44418	CCNB1;RHOA
cellular response to abiotic stimulus (GO:0071214)	2/232	0.0213774	0.0562398	-1.18722	3.41698	CTNNB1;AGT
Fc receptor signaling pathway (GO:0038093)	2/352	0.0458273	0.0773227	-1.31788	3.37347	JUN;MAPK1
response to decreased oxygen levels (GO:0036293)	2/245	0.0236519	0.0589879	-1.17387	3.32255	CCNB1;RHOA
single organismal cell-cell adhesion (GO:0016337)	2/235	0.0218936	0.0574765	-1.1234	3.20886	PTPRC;CTNNB1
rhythmic process (GO:0048511)	2/252	0.0249168	0.0593044	-1.1172	3.15617	JUN;AGT
response to insulin (GO:0032868)	2/246	0.0238309	0.0591705	-1.10696	3.12975	STAT1;MAPK1
positive regulation of secretion by cell (GO:1903532)	2/247	0.0240105	0.0591705	-1.10688	3.12953	GCG;AGT
regulation of mitotic cell cycle phase transition (GO:1901990)	2/251	0.0247344	0.0593044	-1.07984	3.05063	CCNB1;FBXO31
response to virus (GO:0009615)	2/250	0.0245526	0.0593044	-1.07407	3.03432	PTPRC;STAT1
response to oxygen levels (GO:0070482)	2/259	0.0262094	0.0598592	-1.07272	3.02053	CCNB1;RHOA
regulation of T cell activation (GO:0050863)	2/259	0.0262094	0.0598592	-1.04609	2.94555	PTPRC;CTNNB1
negative regulation of cell cycle process (GO:0010948)	2/254	0.0252833	0.0593754	-1.03559	2.92439	CCNB1;FBXO31
regulation of translation (GO:0006417)	2/264	0.0271494	0.0599209	-1.03614	2.91644	MAPK1;RHOA
epithelium development (GO:0060429)	2/256	0.0256521	0.0598592	-1.00865	2.84011	STAT1;CTNNB1
regulation of small GTPase mediated signal transduction (GO:0051056)	2/256	0.0256521	0.0598592	-1.00621	2.83325	GMIP;RHOA
taxis (GO:0042330)	2/263	0.0269603	0.0599209	-1.00561	2.83051	MAPK1;RHOA
chemotaxis (GO:0006935)	2/263	0.0269603	0.0599209	-1.00301	2.8232	MAPK1;RHOA
single organism cell adhesion (GO:0098602)	2/259	0.0262094	0.0598592	-0.967442	2.72408	PTPRC;CTNNB1
response to acid chemical (GO:0001101)	2/275	0.0292656	0.062422	-0.9778	2.71226	CCNB1;RHOA
positive regulation of cell cycle (GO:0045787)	2/278	0.0298542	0.062422	-0.976925	2.70983	CCNB1;RHOA
reproductive structure development (GO:0048608)	2/265	0.027339	0.0602328	-0.951911	2.67443	CTNNB1;MAPK1
regulation of cell cycle phase transition (GO:1901987)	2/264	0.0271494	0.0599209	-0.945634	2.6617	CCNB1;FBXO31
positive regulation of secretion (GO:0051047)	2/273	0.028876	0.0620945	-0.942644	2.6197	GCG;AGT
regulation of MAP kinase activity (GO:0043405)	2/273	0.028876	0.0620945	-0.924243	2.56856	PTPRC;MAPK1
embryo development (GO:0009790)	2/276	0.0294613	0.062422	-0.918927	2.54895	CCNB1;CTNNB1
cellular response to organic cyclic compound (GO:0071407)	2/291	0.0324599	0.0647998	-0.891295	2.43899	CCNB1;CTNNB1
mitotic cell cycle phase transition (GO:0044772)	2/277	0.0296575	0.062422	-0.87618	2.43038	CCNB1;CUL1
positive regulation of neurogenesis (GO:0050769)	2/283	0.0308458	0.0635576	-0.875748	2.41339	CTNNB1;RHOA
response to oxidative stress (GO:0006979)	2/290	0.0322563	0.0647998	-0.826429	2.26148	JUN;STAT1
positive regulation of Ras GTPase activity (GO:0032320)	2/292	0.032664	0.0647998	-0.825019	2.25762	JUN;GMIP
epithelial cell differentiation (GO:0030855)	2/303	0.0349435	0.0672447	-0.76401	2.06238	JUN;CTNNB1
morphogenesis of an epithelium (GO:0002009)	2/296	0.0334857	0.0657392	-0.751432	2.04544	CTNNB1;AGT
negative regulation of immune system process (GO:0002683)	2/311	0.0366401	0.0685011	-0.734521	1.96918	PTPRC;CTNNB1
positive regulation of nervous system development (GO:0051962)	2/313	0.0370693	0.0691292	-0.717797	1.9178	CTNNB1;RHOA
lymphocyte activation (GO:0046649)	2/304	0.0351538	0.0673319	-0.700643	1.89042	PTPRC;CTNNB1
positive regulation of cytokine production (GO:0001819)	2/327	0.040129	0.0714983	-0.647484	1.70812	CTNNB1;AGT
regulation of cell growth (GO:0001558)	2/322	0.0390252	0.0707306	-0.635144	1.68242	AGT;RHOA
defense response to other organism (GO:0098542)	2/328	0.0403512	0.0714983	-0.621817	1.6404	PTPRC;STAT1
growth (GO:0040007)	2/329	0.0405739	0.0716653	-0.613359	1.61666	CCNB1;AGT
regulation of cell adhesion (GO:0030155)	2/336	0.0421463	0.0736854	-0.619411	1.61539	PTPRC;RHOA
regulation of lymphocyte activation (GO:0051249)	2/344	0.0439718	0.0754889	-0.607731	1.57024	PTPRC;CTNNB1
cytokine-mediated signaling pathway (GO:0019221)	2/342	0.0435126	0.0750487	-0.563602	1.45951	STAT1;STAT3
regulation of Ras GTPase activity (GO:0032318)	2/349	0.045128	0.0763628	-0.567383	1.45946	JUN;GMIP
regulation of endopeptidase activity (GO:0052548)	2/354	0.0462957	0.077491	-0.547696	1.40078	AGT;RHOA
negative regulation of hydrolase activity (GO:0051346)	2/354	0.0462957	0.077491	-0.537576	1.3749	GMIP;AGT
cellular component disassembly (GO:0022411)	2/350	0.0453606	0.0766459	-0.517723	1.3298	CCNB1;CTNNB1
positive regulation of cell development (GO:0010720)	2/358	0.0472382	0.0781247	-0.516647	1.31717	CTNNB1;RHOA
cellular metal ion homeostasis (GO:0006875)	2/361	0.0479498	0.0789873	-0.500768	1.27118	PTPRC;AGT
regulation of system process (GO:0044057)	2/371	0.050351	0.0812473	-0.487665	1.22416	AGT;RHOA
regulation of peptidase activity (GO:0052547)	2/372	0.0505935	0.0812473	-0.484233	1.21555	AGT;RHOA
tissue morphogenesis (GO:0048729)	2/358	0.0472382	0.0781247	-0.444465	1.13314	CTNNB1;AGT
regulation of intracellular transport (GO:0032386)	2/394	0.0560396	0.0869172	-0.434466	1.06131	MAPK1;RHOA
regulation of leukocyte activation (GO:0002694)	2/390	0.055034	0.0858916	-0.416329	1.02195	PTPRC;CTNNB1
cellular cation homeostasis (GO:0030003)	2/389	0.0547837	0.0856081	-0.396428	0.97441	PTPRC;AGT
regulation of mitotic cell cycle (GO:0007346)	2/391	0.0552848	0.0860597	-0.394909	0.9686	CCNB1;FBXO31
cellular ion homeostasis (GO:0006873)	2/402	0.0580709	0.0890574	-0.370057	0.894974	PTPRC;AGT
regulation of cell activation (GO:0050865)	2/420	0.062737	0.0936125	-0.336097	0.796076	PTPRC;CTNNB1
mitotic cell cycle (GO:0000278)	2/404	0.0585828	0.0895255	-0.310907	0.750291	CCNB1;CUL1
metal ion homeostasis (GO:0055065)	2/422	0.0632635	0.0941403	-0.291764	0.689429	PTPRC;AGT
posttranscriptional regulation of gene expression (GO:0010608)	2/438	0.0675314	0.0979205	-0.278573	0.647293	MAPK1;RHOA
cellular component morphogenesis (GO:0032989)	2/437	0.0672617	0.0978709	-0.240544	0.559049	CTNNB1;RHOA
response to radiation (GO:0009314)	2/442	0.0686137	0.0988005	-0.227794	0.527263	JUN;PTPRC
cellular chemical homeostasis (GO:0055082)	2/452	0.0713457	0.100985	-0.185851	0.426116	PTPRC;AGT
response to other organism (GO:0051707)	2/462	0.0741145	0.102804	-0.136071	0.309553	PTPRC;STAT1
cation homeostasis (GO:0055080)	2/465	0.0749521	0.103391	-0.12056	0.273581	PTPRC;AGT
positive regulation of GTPase activity (GO:0043547)	2/482	0.0797589	0.107003	-0.107642	0.24057	JUN;GMIP
positive regulation of GTP catabolic process (GO:0033126)	2/483	0.0800447	0.107003	-0.106643	0.238335	JUN;GMIP
blood coagulation (GO:0007596)	2/472	0.0769191	0.104937	-0.0882475	0.198944	MAPK1;RHOA
coagulation (GO:0050817)	2/472	0.0769191	0.104937	-0.0856878	0.193174	MAPK1;RHOA
regulation of cytokine production (GO:0001817)	2/482	0.0797589	0.107003	-0.0719325	0.160762	CTNNB1;AGT
hemostasis (GO:0007599)	2/478	0.0786188	0.106101	-0.0651764	0.146214	MAPK1;RHOA
Fc-gamma receptor signaling pathway involved in phagocytosis (GO:0038096)	1/203	0.182548	0.196918	0.0839727	-0.136453	MAPK1
immune response-regulating cell surface receptor signaling pathway involved in phagocytosis (GO:0002433)	1/203	0.182548	0.196918	0.0874366	-0.142082	MAPK1
Fc-gamma receptor signaling pathway (GO:0038094)	1/203	0.182548	0.196918	0.0910804	-0.148003	MAPK1
Fc receptor mediated stimulatory signaling pathway (GO:0002431)	1/204	0.183361	0.197283	0.0978893	-0.158886	MAPK1
gene expression (GO:0010467)	1/672	0.49149	0.49149	0.715494	-0.508225	NR2C2AP
multicellular organismal reproductive process (GO:0048609)	1/491	0.388081	0.388393	0.662675	-0.626717	CCNB1
microtubule-based process (GO:0007017)	1/437	0.35364	0.354778	0.667207	-0.691401	RHOA
gamete generation (GO:0007276)	1/390	0.322207	0.325075	0.633833	-0.712238	CCNB1
sensory perception (GO:0007600)	1/457	0.366601	0.36719	0.719403	-0.720753	MAPK1
male gamete generation (GO:0048232)	1/354	0.297178	0.302268	0.620116	-0.741933	CCNB1
spermatogenesis (GO:0007283)	1/353	0.29647	0.301795	0.619768	-0.742487	CCNB1
regulation of establishment of protein localization (GO:0070201)	1/442	0.356903	0.357764	0.730463	-0.75083	RHOA
synaptic transmission (GO:0007268)	1/434	0.351675	0.353091	0.727044	-0.756875	MAPK1
secretion by cell (GO:0032940)	1/415	0.339099	0.340739	0.730974	-0.786995	AGT
regulation of cellular response to stress (GO:0080135)	1/404	0.331716	0.333858	0.726064	-0.796522	MAPK1
generation of precursor metabolites and energy (GO:0006091)	1/375	0.311881	0.315678	0.699989	-0.80711	GCG
regulation of neuron differentiation (GO:0045664)	1/405	0.33239	0.334266	0.738051	-0.808768	RHOA
embryonic morphogenesis (GO:0048598)	1/403	0.331041	0.333447	0.744606	-0.817779	CTNNB1
regulation of protein transport (GO:0051223)	1/379	0.314649	0.317963	0.715998	-0.820404	RHOA
regulation of cell projection organization (GO:0031344)	1/391	0.322891	0.325501	0.733675	-0.823469	RHOA
extracellular matrix organization (GO:0030198)	1/359	0.300705	0.305606	0.69575	-0.824783	AGT
extracellular structure organization (GO:0043062)	1/360	0.301408	0.306071	0.69673	-0.824884	AGT
inflammatory response (GO:0006954)	1/376	0.312574	0.316123	0.719504	-0.828599	STAT3
pattern specification process (GO:0007389)	1/385	0.318781	0.321879	0.733835	-0.831861	CTNNB1
protein oligomerization (GO:0051259)	1/366	0.305615	0.309587	0.714561	-0.837835	CTNNB1
negative regulation of protein processing (GO:0010955)	1/316	0.269828	0.275574	0.657112	-0.846952	AGT
single-organism behavior (GO:0044708)	1/362	0.302813	0.306998	0.71806	-0.847967	JUN
negative regulation of protein maturation (GO:1903318)	1/316	0.269828	0.275574	0.659655	-0.850229	AGT
organelle assembly (GO:0070925)	1/278	0.241493	0.248262	0.617538	-0.860398	RHOA
negative regulation of proteolysis (GO:0045861)	1/302	0.259505	0.266121	0.650452	-0.861072	AGT
regulation of response to wounding (GO:1903034)	1/347	0.292212	0.297703	0.711285	-0.861835	AGT
negative regulation of transport (GO:0051051)	1/361	0.302111	0.306535	0.735886	-0.870128	AGT
endocytosis (GO:0006897)	1/323	0.274939	0.280564	0.688955	-0.87563	MAPK1
apoptotic signaling pathway (GO:0097190)	1/327	0.277845	0.283297	0.699789	-0.882615	CUL1
regulation of multi-organism process (GO:0043900)	1/306	0.262468	0.268497	0.679616	-0.893638	JUN
dephosphorylation (GO:0016311)	1/278	0.241493	0.248262	0.646944	-0.901369	PTPRC
regulation of vesicle-mediated transport (GO:0060627)	1/306	0.262468	0.268497	0.688522	-0.905349	MAPK1
actin filament-based process (GO:0030029)	1/303	0.260247	0.266662	0.688543	-0.910097	RHOA
guanosine-containing compound metabolic process (GO:1901068)	1/269	0.234634	0.242611	0.647287	-0.916751	RHOA
microtubule cytoskeleton organization (GO:0000226)	1/245	0.216061	0.225841	0.619149	-0.921247	RHOA
nervous system development (GO:0007399)	1/277	0.240734	0.24789	0.662343	-0.923816	STAT3
GTP metabolic process (GO:0046039)	1/258	0.226173	0.234835	0.643269	-0.932013	RHOA
positive regulation of intracellular transport (GO:0032388)	1/217	0.193864	0.207688	0.594137	-0.933816	RHOA
negative regulation of transferase activity (GO:0051348)	1/284	0.246034	0.252722	0.67973	-0.934947	PTPRC
negative regulation of peptidase activity (GO:0010466)	1/230	0.204241	0.216572	0.611771	-0.935906	AGT
negative regulation of endopeptidase activity (GO:0010951)	1/222	0.19787	0.210892	0.603737	-0.93966	AGT
divalent inorganic cation homeostasis (GO:0072507)	1/291	0.251299	0.257918	0.698872	-0.947051	PTPRC
GTP catabolic process (GO:0006184)	1/243	0.214495	0.224958	0.635006	-0.94733	RHOA
divalent metal ion transport (GO:0070838)	1/234	0.207409	0.219186	0.624147	-0.947351	PTPRC
positive regulation of protein transport (GO:0051222)	1/231	0.205035	0.217229	0.621077	-0.948264	RHOA
negative regulation of organelle organization (GO:0010639)	1/237	0.209778	0.221127	0.628756	-0.948805	CCNB1
DNA-templated transcription, initiation (GO:0006352)	1/220	0.19627	0.209725	0.607733	-0.949255	NR2C2AP
regulation of neuron projection development (GO:0010975)	1/275	0.239213	0.246528	0.678814	-0.95053	RHOA
regulation of membrane potential (GO:0042391)	1/266	0.232335	0.240433	0.669695	-0.954526	JUN
regulation of actin filament-based process (GO:0032970)	1/257	0.225399	0.234227	0.658023	-0.955095	RHOA
regulation of protein complex assembly (GO:0043254)	1/244	0.215278	0.22559	0.641828	-0.955705	RHOA
cell projection morphogenesis (GO:0048858)	1/228	0.202653	0.215438	0.622908	-0.956216	RHOA
divalent inorganic cation transport (GO:0072511)	1/238	0.210566	0.22177	0.636174	-0.958152	PTPRC
guanosine-containing compound catabolic process (GO:1901069)	1/246	0.216843	0.226469	0.645566	-0.958762	RHOA
regulation of intracellular protein transport (GO:0033157)	1/219	0.195469	0.209227	0.612948	-0.958856	RHOA
regulation of protein polymerization (GO:0032271)	1/127	0.118501	0.139275	0.486566	-0.959169	RHOA
calcium ion homeostasis (GO:0055074)	1/274	0.238452	0.245946	0.685315	-0.961252	PTPRC
regulation of immune effector process (GO:0002697)	1/264	0.230799	0.239041	0.672715	-0.962734	PTPRC
muscle system process (GO:0003012)	1/237	0.209778	0.221127	0.63862	-0.963691	AGT
positive regulation of cellular component biogenesis (GO:0044089)	1/249	0.219185	0.22815	0.652807	-0.964686	RHOA
regulation of actin cytoskeleton organization (GO:0032956)	1/240	0.212139	0.222863	0.643574	-0.966134	RHOA
calcium ion transport (GO:0006816)	1/215	0.192256	0.20632	0.612401	-0.966568	PTPRC
regulation of hormone levels (GO:0010817)	1/229	0.203448	0.216098	0.631091	-0.966846	AGT
regulation of protein targeting (GO:1903533)	1/167	0.152769	0.170092	0.547429	-0.969725	RHOA
positive regulation of cell cycle process (GO:0090068)	1/220	0.19627	0.209725	0.622847	-0.972862	RHOA
mitochondrion organization (GO:0007005)	1/179	0.162805	0.179186	0.566986	-0.974834	JUN
regulation of cellular component size (GO:0032535)	1/165	0.151085	0.168669	0.54855	-0.976319	RHOA
positive regulation of cell activation (GO:0050867)	1/272	0.236927	0.244576	0.693766	-0.976982	PTPRC
angiogenesis (GO:0001525)	1/236	0.208989	0.220668	0.646667	-0.977175	JUN
positive regulation of neuron differentiation (GO:0045666)	1/217	0.193864	0.207688	0.623228	-0.979539	RHOA
regionalization (GO:0003002)	1/247	0.217625	0.226905	0.661198	-0.980705	CTNNB1
cellular divalent inorganic cation homeostasis (GO:0072503)	1/271	0.236163	0.24399	0.695628	-0.981274	PTPRC
positive regulation of proteolysis (GO:0045862)	1/228	0.202653	0.215438	0.639848	-0.98222	RHOA
Wnt signaling pathway (GO:0016055)	1/234	0.207409	0.219186	0.647521	-0.98283	CTNNB1
cell part morphogenesis (GO:0032990)	1/248	0.218405	0.227528	0.663913	-0.98291	RHOA
positive regulation of ERK1 and ERK2 cascade (GO:0070374)	1/115	0.107972	0.131102	0.483969	-0.983319	GCG
positive regulation of protein maturation (GO:1903319)	1/240	0.212139	0.222863	0.656574	-0.98565	RHOA
response to fibroblast growth factor (GO:0071774)	1/187	0.169435	0.185501	0.585691	-0.986712	MAPK1
negative regulation of kinase activity (GO:0033673)	1/202	0.181734	0.19655	0.607048	-0.987567	PTPRC
regulation of inflammatory response (GO:0050727)	1/247	0.217625	0.226905	0.665911	-0.987696	AGT
negative regulation of cell motility (GO:2000146)	1/170	0.155288	0.172282	0.562028	-0.988395	STAT3
cellular calcium ion homeostasis (GO:0006874)	1/261	0.228489	0.237043	0.687321	-0.989407	PTPRC
protein maturation (GO:0051604)	1/222	0.19787	0.210892	0.637168	-0.991692	AGT
positive regulation of leukocyte activation (GO:0002696)	1/262	0.22926	0.237645	0.690829	-0.992706	PTPRC
positive regulation of protein processing (GO:0010954)	1/240	0.212139	0.222863	0.661493	-0.993034	RHOA
regulation of symbiosis, encompassing mutualism through parasitism (GO:0043903)	1/174	0.158637	0.175373	0.571069	-0.994142	JUN
regulation of hormone secretion (GO:0046883)	1/230	0.204241	0.216572	0.650244	-0.994764	GCG
actin filament organization (GO:0007015)	1/150	0.138359	0.156281	0.53641	-0.995632	RHOA
positive regulation of intracellular protein transport (GO:0090316)	1/131	0.121985	0.141766	0.509899	-0.996127	RHOA
cellular response to fibroblast growth factor stimulus (GO:0044344)	1/183	0.166126	0.182519	0.586306	-0.997247	MAPK1
positive regulation of response to external stimulus (GO:0032103)	1/201	0.18092	0.195839	0.611889	-0.997662	AGT
anatomical structure homeostasis (GO:0060249)	1/208	0.186606	0.200602	0.621253	-0.998001	CTNNB1
cognition (GO:0050890)	1/227	0.201858	0.214959	0.649239	-0.998082	JUN
negative regulation of cell migration (GO:0030336)	1/166	0.151927	0.169458	0.56279	-0.999038	STAT3
regulation of peptide secretion (GO:0002791)	1/192	0.173554	0.189345	0.600729	-0.999724	GCG
epidermal growth factor receptor signaling pathway (GO:0007173)	1/193	0.174375	0.190075	0.602184	-0.999828	MAPK1
negative regulation of protein kinase activity (GO:0006469)	1/189	0.171085	0.186815	0.59611	-1.00006	PTPRC
positive regulation of lymphocyte activation (GO:0051251)	1/243	0.214495	0.224958	0.67123	-1.00137	PTPRC
regulation of ERK1 and ERK2 cascade (GO:0070372)	1/161	0.147709	0.165344	0.556556	-1.00165	GCG
ERBB signaling pathway (GO:0038127)	1/196	0.176835	0.192252	0.607863	-1.00233	MAPK1
regulation of cysteine-type endopeptidase activity (GO:2000116)	1/197	0.177653	0.192974	0.609526	-1.00279	RHOA
actin cytoskeleton organization (GO:0030036)	1/253	0.222298	0.231197	0.685272	-1.00357	RHOA
positive regulation of cell adhesion (GO:0045785)	1/171	0.156127	0.172904	0.572126	-1.00409	RHOA
transcription initiation from RNA polymerase II promoter (GO:0006367)	1/187	0.169435	0.185501	0.596162	-1.00435	NR2C2AP
regulation of cell division (GO:0051302)	1/234	0.207409	0.219186	0.661794	-1.00449	RHOA
negative regulation of locomotion (GO:0040013)	1/204	0.183361	0.197283	0.619397	-1.00535	STAT3
negative regulation of cellular component movement (GO:0051271)	1/183	0.166126	0.182519	0.591158	-1.0055	STAT3
fibroblast growth factor receptor signaling pathway (GO:0008543)	1/163	0.149399	0.166935	0.562006	-1.00607	MAPK1
muscle contraction (GO:0006936)	1/195	0.176016	0.191528	0.610491	-1.00897	AGT
regulation of synaptic transmission (GO:0050804)	1/245	0.216061	0.225841	0.678435	-1.00946	AGT
circadian rhythm (GO:0007623)	1/127	0.118501	0.139275	0.512099	-1.0095	JUN
intrinsic apoptotic signaling pathway (GO:0097193)	1/170	0.155288	0.172282	0.574234	-1.00986	CUL1
regulation of viral process (GO:0050792)	1/152	0.140066	0.157637	0.546767	-1.01013	JUN
regulation of cell cycle G1/S phase transition (GO:1902806)	1/131	0.121985	0.141766	0.517117	-1.01023	FBXO31
regulation of cysteine-type endopeptidase activity involved in apoptotic process (GO:0043281)	1/186	0.168609	0.184921	0.598701	-1.0105	RHOA
positive regulation of T cell activation (GO:0050870)	1/189	0.171085	0.186815	0.602679	-1.01108	PTPRC
regulation of lipid metabolic process (GO:0019216)	1/245	0.216061	0.225841	0.679573	-1.01115	AGT
energy derivation by oxidation of organic compounds (GO:0015980)	1/198	0.178471	0.193525	0.615748	-1.01127	GCG
protein processing (GO:0016485)	1/201	0.18092	0.195839	0.62281	-1.01547	AGT
regulation of muscle tissue development (GO:1901861)	1/113	0.106206	0.12997	0.497875	-1.01589	CCNB1
regulation of nucleocytoplasmic transport (GO:0046822)	1/178	0.161973	0.178428	0.589597	-1.01621	RHOA
regulation of G1/S transition of mitotic cell cycle (GO:2000045)	1/129	0.120245	0.140529	0.517972	-1.01644	FBXO31
regulation of peptide hormone secretion (GO:0090276)	1/189	0.171085	0.186815	0.60609	-1.0168	GCG
regulation of muscle cell differentiation (GO:0051147)	1/122	0.114128	0.135283	0.509285	-1.01877	CTNNB1
hormone metabolic process (GO:0042445)	1/158	0.145168	0.162792	0.561542	-1.01936	AGT
ameboidal-type cell migration (GO:0001667)	1/123	0.115004	0.135934	0.511722	-1.02118	STAT1
regulation of actin filament polymerization (GO:0030833)	1/104	0.0982187	0.123342	0.488043	-1.02137	RHOA
regulation of ossification (GO:0030278)	1/173	0.157801	0.174603	0.586619	-1.02379	CTNNB1
positive regulation of adaptive immune response (GO:0002821)	1974-01-01	0.0711121	0.100769	0.446362	-1.02437	PTPRC
regulation of muscle contraction (GO:0006937)	1/114	0.10709	0.130539	0.503163	-1.02448	RHOA
positive regulation of multi-organism process (GO:0043902)	1/123	0.115004	0.135934	0.513594	-1.02492	JUN
regulation of actin polymerization or depolymerization (GO:0008064)	1/122	0.114128	0.135283	0.513169	-1.02654	RHOA
regulation of epithelial cell migration (GO:0010632)	1/129	0.120245	0.140529	0.52332	-1.02693	AGT
cellular amide metabolic process (GO:0043603)	1/177	0.16114	0.177668	0.594352	-1.02695	AGT
positive regulation of cell projection organization (GO:0031346)	1/195	0.176016	0.191528	0.622087	-1.02813	RHOA
regulation of protein localization to nucleus (GO:1900180)	1/156	0.143471	0.161178	0.563411	-1.02836	RHOA
Notch signaling pathway (GO:0007219)	1/131	0.121985	0.141766	0.527052	-1.02964	CUL1
regulation of lipid biosynthetic process (GO:0046890)	1/113	0.106206	0.12997	0.50469	-1.0298	AGT
regulation of adaptive immune response (GO:0002819)	1/112	0.105322	0.129396	0.504671	-1.03199	PTPRC
regulation of actin filament length (GO:0030832)	1/123	0.115004	0.135934	0.517601	-1.03292	RHOA
germ cell development (GO:0007281)	1/121	0.113251	0.135143	0.516517	-1.03377	CTNNB1
regulation of striated muscle tissue development (GO:0016202)	1/112	0.105322	0.129396	0.505649	-1.03399	CCNB1
response to tumor necrosis factor (GO:0034612)	1/111	0.104437	0.128562	0.504123	-1.03413	STAT1
negative regulation of growth (GO:0045926)	1/221	0.19707	0.2104	0.664377	-1.03559	AGT
cellular response to acid chemical (GO:0071229)	1/147	0.135793	0.1538	0.553311	-1.03586	CCNB1
cell morphogenesis (GO:0000902)	1/204	0.183361	0.197283	0.638442	-1.03626	CTNNB1
response to nutrient (GO:0007584)	1/163	0.149399	0.166935	0.579203	-1.03686	STAT1
neuron projection morphogenesis (GO:0048812)	1/175	0.159472	0.17614	0.597353	-1.03729	RHOA
regulation of insulin secretion (GO:0050796)	1/169	0.154449	0.171809	0.58907	-1.03757	GCG
learning or memory (GO:0007611)	1/198	0.178471	0.193525	0.631877	-1.03776	JUN
positive regulation of adaptive immune response based on somatic recombination of immune receptors built from immunoglobulin superfamily domains (GO:0002824)	1971-01-01	0.0683602	0.0985494	0.448789	-1.03993	PTPRC
cytosolic calcium ion homeostasis (GO:0051480)	1/176	0.160307	0.176905	0.601008	-1.04103	PTPRC
response to carbohydrate (GO:0009743)	1/139	0.128914	0.147754	0.544441	-1.04109	RHOA
regulation of intrinsic apoptotic signaling pathway (GO:2001242)	1/126	0.117628	0.138641	0.527448	-1.04217	GCG
regulation of lipase activity (GO:0060191)	1/122	0.114128	0.135283	0.521149	-1.0425	AGT
positive regulation of ion transport (GO:0043270)	1/186	0.168609	0.184921	0.618246	-1.04349	GCG
cellular response to extracellular stimulus (GO:0031668)	1/119	0.111495	0.133687	0.518894	-1.04415	JUN
muscle tissue development (GO:0060537)	1997-01-01	0.0919604	0.117978	0.488662	-1.0444	RHOA
tube formation (GO:0035148)	1/114	0.10709	0.130539	0.513391	-1.04531	CTNNB1
insulin receptor signaling pathway (GO:0008286)	1/148	0.136649	0.154629	0.560438	-1.04618	MAPK1
regulation of nucleotide biosynthetic process (GO:0030808)	1/119	0.111495	0.133687	0.520312	-1.047	GCG
regulation of muscle organ development (GO:0048634)	1/114	0.10709	0.130539	0.515044	-1.04867	CCNB1
regulation of protein import into nucleus (GO:0042306)	1/143	0.13236	0.150733	0.55458	-1.0494	RHOA
inositol lipid-mediated signaling (GO:0048017)	1/136	0.126322	0.145585	0.544821	-1.04987	RHOA
response to wounding (GO:0009611)	1/167	0.152769	0.170092	0.593615	-1.05154	JUN
positive regulation of protein complex assembly (GO:0031334)	1/122	0.114128	0.135283	0.525692	-1.05159	RHOA
response to endoplasmic reticulum stress (GO:0034976)	1/145	0.134078	0.152272	0.559184	-1.05243	JUN
regulation of stress-activated protein kinase signaling cascade (GO:0070302)	1/171	0.156127	0.172904	0.59968	-1.05245	MAPK1
cell cycle arrest (GO:0007050)	1/140	0.129777	0.148333	0.552204	-1.05377	CUL1
phosphatidylinositol-mediated signaling (GO:0048015)	1/136	0.126322	0.145585	0.547507	-1.05504	RHOA
carbohydrate homeostasis (GO:0033500)	1/143	0.13236	0.150733	0.557886	-1.05566	STAT3
regulation of transporter activity (GO:0032409)	1/153	0.140918	0.158454	0.573017	-1.05567	AGT
regulation of cyclic nucleotide biosynthetic process (GO:0030802)	1/116	0.108854	0.131532	0.521221	-1.0573	GCG
embryonic organ development (GO:0048568)	1/119	0.111495	0.133687	0.52559	-1.05762	MAPK1
negative regulation of cellular catabolic process (GO:0031330)	1/145	0.134078	0.152272	0.562231	-1.05817	GMIP
positive regulation of sequence-specific DNA binding transcription factor activity (GO:0051091)	1/214	0.191452	0.205633	0.669758	-1.05933	AGT
regulation of blood pressure (GO:0008217)	1/133	0.123722	0.143118	0.545652	-1.06079	AGT
neuron migration (GO:0001764)	1/116	0.108854	0.131532	0.523402	-1.06172	CTNNB1
response to monosaccharide (GO:0034284)	1/116	0.108854	0.131532	0.52361	-1.06214	RHOA
receptor-mediated endocytosis (GO:0006898)	1/152	0.140066	0.157637	0.574923	-1.06214	MAPK1
regulation of adaptive immune response based on somatic recombination of immune receptors built from immunoglobulin superfamily domains (GO:0002822)	1/103	0.0973271	0.122469	0.506131	-1.06282	PTPRC
cellular response to oxygen levels (GO:0071453)	1/109	0.102664	0.127006	0.515102	-1.06292	CCNB1
regulation of cAMP metabolic process (GO:0030814)	1/113	0.106206	0.12997	0.521109	-1.0633	GCG
regulation of purine nucleotide biosynthetic process (GO:1900371)	1/119	0.111495	0.133687	0.52849	-1.06346	GCG
energy reserve metabolic process (GO:0006112)	1/158	0.145168	0.162792	0.586075	-1.06389	GCG
regulation of DNA replication (GO:0006275)	1/118	0.110615	0.133531	0.528495	-1.06408	JUN
positive regulation of cytosolic calcium ion concentration (GO:0007204)	1/152	0.140066	0.157637	0.57606	-1.06425	PTPRC
regulation of osteoblast differentiation (GO:0045667)	1/106	0.0999995	0.124575	0.511234	-1.06482	CTNNB1
glucose homeostasis (GO:0042593)	1/143	0.13236	0.150733	0.563061	-1.06545	STAT3
limb morphogenesis (GO:0035108)	1/101	0.0955415	0.120955	0.504479	-1.06563	CTNNB1
negative regulation of cell cycle G1/S phase transition (GO:1902807)	1999-01-01	0.0937526	0.119539	0.501782	-1.06584	FBXO31
positive regulation of response to wounding (GO:1903036)	1/130	0.121115	0.141282	0.545075	-1.06671	AGT
regulation of stress-activated MAPK cascade (GO:0032872)	1/170	0.155288	0.172282	0.60715	-1.06775	MAPK1
cell growth (GO:0016049)	1/106	0.0999995	0.124575	0.512901	-1.06829	AGT
negative regulation of neuron differentiation (GO:0045665)	1/147	0.135793	0.1538	0.570881	-1.06875	RHOA
negative regulation of cell adhesion (GO:0007162)	1/115	0.107972	0.131102	0.527068	-1.07089	PTPRC
response to hexose (GO:0009746)	1/111	0.104437	0.128562	0.522194	-1.0712	RHOA
appendage morphogenesis (GO:0035107)	1/101	0.0955415	0.120955	0.507328	-1.07165	CTNNB1
regulation of transmembrane transporter activity (GO:0022898)	1/141	0.130639	0.149182	0.563291	-1.07171	AGT
regulation of cyclic nucleotide metabolic process (GO:0030799)	1/133	0.123722	0.143118	0.55154	-1.07224	GCG
synapse organization (GO:0050808)	1/111	0.104437	0.128562	0.523032	-1.07292	CTNNB1
positive regulation of immune effector process (GO:0002699)	1/133	0.123722	0.143118	0.552205	-1.07353	PTPRC
tube morphogenesis (GO:0035239)	1/101	0.0955415	0.120955	0.508712	-1.07457	CTNNB1
regulation of protein binding (GO:0043393)	1/128	0.119373	0.139904	0.546817	-1.07548	GCG
regulation of leukocyte mediated immunity (GO:0002703)	1/120	0.112373	0.134353	0.535898	-1.0757	PTPRC
positive regulation of endopeptidase activity (GO:0010950)	1/128	0.119373	0.139904	0.547285	-1.0764	RHOA
negative regulation of epithelial cell proliferation (GO:0050680)	1/110	0.103551	0.127976	0.523626	-1.07653	STAT1
regulation of ion transmembrane transporter activity (GO:0032412)	1/137	0.127187	0.146312	0.560225	-1.07676	AGT
tissue homeostasis (GO:0001894)	1/129	0.120245	0.140529	0.549613	-1.07853	CTNNB1
cell morphogenesis involved in differentiation (GO:0000904)	1/147	0.135793	0.1538	0.578064	-1.0822	CTNNB1
negative regulation of cell growth (GO:0030308)	1/150	0.138359	0.156281	0.583214	-1.0825	AGT
positive regulation of peptidyl-tyrosine phosphorylation (GO:0050731)	1/139	0.128914	0.147754	0.566368	-1.08301	AGT
positive regulation of lipid metabolic process (GO:0045834)	1/103	0.0973271	0.122469	0.515817	-1.08316	AGT
regulation of cAMP biosynthetic process (GO:0030817)	1998-01-01	0.0928569	0.118884	0.508832	-1.08362	GCG
response to transition metal nanoparticle (GO:1990267)	1/106	0.0999995	0.124575	0.520299	-1.08371	CCNB1
stem cell maintenance (GO:0019827)	1/109	0.102664	0.127006	0.525367	-1.0841	STAT3
negative regulation of G1/S transition of mitotic cell cycle (GO:2000134)	1999-01-01	0.0937526	0.119539	0.510724	-1.08483	FBXO31
response to glucocorticoid (GO:0051384)	1/130	0.121115	0.141282	0.555674	-1.08745	RHOA
epithelial cell development (GO:0002064)	1/107	0.100889	0.125432	0.524916	-1.08972	AGT
negative regulation of multi-organism process (GO:0043901)	1/133	0.123722	0.143118	0.561041	-1.09071	JUN
embryonic organ morphogenesis (GO:0048562)	1/121	0.113251	0.135143	0.545156	-1.09109	CTNNB1
regulation of protein stability (GO:0031647)	1/138	0.128051	0.14717	0.569624	-1.09149	MAPK1
maintenance of location (GO:0051235)	1/152	0.140066	0.157637	0.592143	-1.09396	CTNNB1
cellular response to nutrient levels (GO:0031669)	1999-01-01	0.0937526	0.119539	0.515043	-1.09401	JUN
positive regulation of lymphocyte mediated immunity (GO:0002708)	1969-01-01	0.0665214	0.0969068	0.468901	-1.09442	PTPRC
positive regulation of cell division (GO:0051781)	1/120	0.112373	0.134353	0.545404	-1.09478	RHOA
cellular response to decreased oxygen levels (GO:0036294)	1/101	0.0955415	0.120955	0.519572	-1.09751	CCNB1
response to glucose (GO:0009749)	1/106	0.0999995	0.124575	0.527113	-1.0979	RHOA
learning (GO:0007612)	1/115	0.107972	0.131102	0.542434	-1.10211	JUN
kidney development (GO:0001822)	1/122	0.114128	0.135283	0.550964	-1.10214	AGT
positive regulation of peptidase activity (GO:0010952)	1/139	0.128914	0.147754	0.577169	-1.10367	RHOA
positive regulation of cysteine-type endopeptidase activity involved in apoptotic process (GO:0043280)	1/111	0.104437	0.128562	0.538056	-1.10374	RHOA
adenylate cyclase-modulating G-protein coupled receptor signaling pathway (GO:0007188)	1/122	0.114128	0.135283	0.553117	-1.10645	GCG
positive regulation of leukocyte proliferation (GO:0070665)	1/119	0.111495	0.133687	0.550122	-1.10699	PTPRC
positive regulation of cysteine-type endopeptidase activity (GO:2001056)	1/119	0.111495	0.133687	0.550157	-1.10706	RHOA
response to temperature stimulus (GO:0009266)	1/122	0.114128	0.135283	0.554204	-1.10862	AGT
negative regulation of protein modification by small protein conjugation or removal (GO:1903321)	1/119	0.111495	0.133687	0.551018	-1.10879	CTNNB1
second-messenger-mediated signaling (GO:0019932)	1/134	0.124589	0.143854	0.572261	-1.10959	AGT
regulation of peptidyl-serine phosphorylation (GO:0033135)	1998-01-01	0.0928569	0.118884	0.521817	-1.11127	GCG
positive regulation of epithelial cell migration (GO:0010634)	1979-01-01	0.0756818	0.104052	0.491408	-1.11199	AGT
negative regulation of cell projection organization (GO:0031345)	1/106	0.0999995	0.124575	0.534499	-1.11328	RHOA
protein dephosphorylation (GO:0006470)	1/161	0.147709	0.165344	0.619595	-1.1151	PTPRC
positive regulation of viral process (GO:0048524)	1981-01-01	0.0775038	0.104937	0.49469	-1.11523	JUN
cell division (GO:0051301)	1/131	0.121985	0.141766	0.571478	-1.11643	CCNB1
response to corticosteroid (GO:0031960)	1/140	0.129777	0.148333	0.58522	-1.11677	RHOA
regulation of type I interferon production (GO:0032479)	1/108	0.101777	0.126159	0.539719	-1.11733	CTNNB1
positive regulation of mitotic cell cycle (GO:0045931)	1/103	0.0973271	0.122469	0.533774	-1.12087	CCNB1
regulation of lymphocyte differentiation (GO:0045619)	1/124	0.11588	0.136839	0.563807	-1.12138	PTPRC
regulation of developmental growth (GO:0048638)	1/133	0.123722	0.143118	0.577399	-1.12251	CCNB1
positive regulation of leukocyte mediated immunity (GO:0002705)	1978-01-01	0.0747695	0.103253	0.494427	-1.12263	PTPRC
positive regulation of cell growth (GO:0030307)	1/107	0.100889	0.125432	0.541242	-1.12361	RHOA
peptidyl-serine modification (GO:0018209)	1997-01-01	0.0919604	0.117978	0.526024	-1.12425	MAPK1
negative regulation of intrinsic apoptotic signaling pathway (GO:2001243)	1975-01-01	0.0720277	0.101375	0.49134	-1.12464	GCG
negative regulation of immune response (GO:0050777)	1/103	0.0973271	0.122469	0.535636	-1.12478	PTPRC
cell fate commitment (GO:0045165)	1/134	0.124589	0.143854	0.580777	-1.1261	CTNNB1
regulation of production of molecular mediator of immune response (GO:0002700)	1979-01-01	0.0756818	0.104052	0.498264	-1.1275	PTPRC
regulation of phosphatidylinositol 3-kinase signaling (GO:0014066)	1966-01-01	0.0637569	0.0946487	0.478272	-1.12757	AGT
B cell activation (GO:0042113)	1/128	0.119373	0.139904	0.573658	-1.12827	PTPRC
positive regulation of mononuclear cell proliferation (GO:0032946)	1/116	0.108854	0.131532	0.556633	-1.12913	PTPRC
regulation of lymphocyte mediated immunity (GO:0002706)	1995-01-01	0.0901649	0.116152	0.524609	-1.12941	PTPRC
ossification (GO:0001503)	1/116	0.108854	0.131532	0.557005	-1.12989	RHOA
positive regulation of nucleocytoplasmic transport (GO:0046824)	1994-01-01	0.0892659	0.115352	0.523261	-1.13012	RHOA
multi-organism reproductive process (GO:0044703)	1/140	0.129777	0.148333	0.592517	-1.1307	STAT3
regulation of synaptic plasticity (GO:0048167)	1/120	0.112373	0.134353	0.563379	-1.13086	AGT
regulation of viral transcription (GO:0046782)	1976-01-01	0.0729425	0.102087	0.496266	-1.13245	JUN
positive regulation of binding (GO:0051099)	1993-01-01	0.0883661	0.114545	0.523068	-1.13338	GCG
regulation of axonogenesis (GO:0050770)	1/114	0.10709	0.130539	0.556663	-1.13341	RHOA
negative regulation of cytoskeleton organization (GO:0051494)	1/101	0.0955415	0.120955	0.536857	-1.13403	CCNB1
epithelial tube morphogenesis (GO:0060562)	1990-01-01	0.0856617	0.112088	0.518443	-1.1346	CTNNB1
positive regulation of lymphocyte proliferation (GO:0050671)	1/115	0.107972	0.131102	0.55886	-1.13548	PTPRC
positive regulation of neuron projection development (GO:0010976)	1/144	0.133219	0.151573	0.6024	-1.13654	RHOA
positive regulation of calcium ion transport (GO:0051928)	1991-01-01	0.086564	0.112678	0.520867	-1.13717	GCG
negative regulation of cellular response to growth factor stimulus (GO:0090288)	1/104	0.0982187	0.123342	0.543518	-1.13747	AGT
peptide metabolic process (GO:0006518)	1/113	0.106206	0.12997	0.558072	-1.13872	AGT
response to ionizing radiation (GO:0010212)	1/127	0.118501	0.139275	0.578197	-1.1398	PTPRC
hematopoietic progenitor cell differentiation (GO:0002244)	1/106	0.0999995	0.124575	0.54762	-1.14061	PTPRC
cellular response to hypoxia (GO:0071456)	1999-01-01	0.0937526	0.119539	0.537207	-1.14109	CCNB1
regulation of endothelial cell migration (GO:0010594)	1992-01-01	0.0874655	0.113614	0.524682	-1.14116	AGT
positive regulation of NF-kappaB transcription factor activity (GO:0051092)	1/126	0.117628	0.138641	0.577588	-1.14124	AGT
negative regulation of ion transport (GO:0043271)	1994-01-01	0.0892659	0.115352	0.528965	-1.14244	AGT
positive regulation of muscle cell differentiation (GO:0051149)	1970-01-01	0.0674413	0.0979037	0.491745	-1.1427	CTNNB1
regulation of fatty acid metabolic process (GO:0019217)	1972-01-01	0.0692784	0.099185	0.495193	-1.14428	AGT
cellular response to tumor necrosis factor (GO:0071356)	1989-01-01	0.0847586	0.11114	0.520988	-1.14459	STAT1
neuron projection development (GO:0031175)	1/137	0.127187	0.146312	0.59614	-1.14579	JUN
positive regulation of protein import into nucleus (GO:0042307)	1980-01-01	0.0765932	0.104728	0.509254	-1.14908	RHOA
maintenance of location in cell (GO:0051651)	1/103	0.0973271	0.122469	0.548424	-1.15163	CTNNB1
regulation of steroid metabolic process (GO:0019218)	1977-01-01	0.0738564	0.10256	0.506164	-1.15269	AGT
positive regulation of myeloid cell differentiation (GO:0045639)	1974-01-01	0.0711121	0.100769	0.502775	-1.15383	JUN
maintenance of protein location (GO:0045185)	1/108	0.101777	0.126159	0.557749	-1.15466	CTNNB1
embryonic appendage morphogenesis (GO:0035113)	1986-01-01	0.0820443	0.108378	0.51978	-1.15502	CTNNB1
tissue remodeling (GO:0048771)	1971-01-01	0.0683602	0.0985494	0.498625	-1.15541	AGT
cellular response to starvation (GO:0009267)	1974-01-01	0.0711121	0.100769	0.503679	-1.15591	JUN
ovulation cycle process (GO:0022602)	1978-01-01	0.0747695	0.103253	0.509658	-1.15722	AGT
epithelial cell migration (GO:0010631)	1965-01-01	0.0628338	0.0936125	0.489237	-1.1588	STAT1
cellular response to alcohol (GO:0097306)	1970-01-01	0.0674413	0.0979037	0.498925	-1.15939	CTNNB1
regulation of transcription factor import into nucleus (GO:0042990)	1973-01-01	0.0701956	0.100268	0.504572	-1.16047	RHOA
positive regulation of blood circulation (GO:1903524)	1972-01-01	0.0692784	0.099185	0.50287	-1.16202	RHOA
embryonic limb morphogenesis (GO:0030326)	1986-01-01	0.0820443	0.108378	0.522985	-1.16214	CTNNB1
regulation of T cell differentiation (GO:0045580)	1997-01-01	0.0919604	0.117978	0.545328	-1.16551	PTPRC
response to interferon-gamma (GO:0034341)	1/108	0.101777	0.126159	0.563766	-1.16712	STAT1
regulation of stem cell differentiation (GO:2000736)	1991-01-01	0.086564	0.112678	0.536112	-1.17045	CTNNB1
negative regulation of myeloid cell differentiation (GO:0045638)	1969-01-01	0.0665214	0.0969068	0.501906	-1.17145	CTNNB1
regulation of ERBB signaling pathway (GO:1901184)	1974-01-01	0.0711121	0.100769	0.51137	-1.17356	AGT
positive regulation of hormone secretion (GO:0046887)	1991-01-01	0.086564	0.112678	0.539173	-1.17713	GCG
regulation of epidermal growth factor receptor signaling pathway (GO:0042058)	1971-01-01	0.0683602	0.0985494	0.50844	-1.17816	AGT
regulation of sodium ion transport (GO:0002028)	1960-01-01	0.0582051	0.0890574	0.487181	-1.17824	AGT
positive regulation of lipase activity (GO:0060193)	1990-01-01	0.0856617	0.112088	0.538819	-1.17919	AGT
positive regulation of lymphocyte differentiation (GO:0045621)	1975-01-01	0.0720277	0.101375	0.515231	-1.17932	PTPRC
negative regulation of neuron projection development (GO:0010977)	1991-01-01	0.086564	0.112678	0.541036	-1.1812	RHOA
epithelial cell proliferation (GO:0050673)	1973-01-01	0.0701956	0.100268	0.513758	-1.1816	MAPK1
positive regulation of inflammatory response (GO:0050729)	1988-01-01	0.0838546	0.110536	0.537397	-1.18357	AGT
response to calcium ion (GO:0051592)	1/100	0.0946474	0.120557	0.559876	-1.18449	JUN
positive regulation of protein polymerization (GO:0032273)	1969-01-01	0.0665214	0.0969068	0.507555	-1.18464	RHOA
membrane depolarization (GO:0051899)	1/106	0.0999995	0.124575	0.568817	-1.18476	JUN
regulation of B cell activation (GO:0050864)	1992-01-01	0.0874655	0.113614	0.545166	-1.18571	PTPRC
regulation of oxidoreductase activity (GO:0051341)	1977-01-01	0.0738564	0.10256	0.520681	-1.18575	AGT
striated muscle tissue development (GO:0014706)	1985-01-01	0.0811378	0.108097	0.533137	-1.18608	RHOA
positive regulation of peptide secretion (GO:0002793)	1967-01-01	0.0646793	0.0952244	0.504822	-1.1871	GCG
establishment of vesicle localization (GO:0051650)	1995-01-01	0.0901649	0.116152	0.5518	-1.18794	CTNNB1
odontogenesis (GO:0042476)	1996-01-01	0.091063	0.117188	0.555461	-1.19089	CTNNB1
negative regulation of leukocyte differentiation (GO:1902106)	1974-01-01	0.0711121	0.100769	0.519809	-1.19292	CTNNB1
positive regulation of endothelial cell migration (GO:0010595)	1955-01-01	0.0535553	0.0842162	0.482392	-1.19362	AGT
positive regulation of carbohydrate metabolic process (GO:0045913)	1963-01-01	0.0609849	0.0919566	0.500198	-1.19369	GCG
negative regulation of binding (GO:0051100)	1995-01-01	0.0901649	0.116152	0.554595	-1.19396	JUN
regulation of JAK-STAT cascade (GO:0046425)	1976-01-01	0.0729425	0.102087	0.523381	-1.19432	AGT
regulation of carbohydrate biosynthetic process (GO:0043255)	1979-01-01	0.0756818	0.104052	0.528328	-1.19554	GCG
vasculogenesis (GO:0001570)	1967-01-01	0.0646793	0.0952244	0.508747	-1.19633	CTNNB1
peptidyl-tyrosine dephosphorylation (GO:0035335)	1/102	0.0964347	0.121962	0.569674	-1.19862	PTPRC
regulation of DNA binding (GO:0051101)	1977-01-01	0.0738564	0.10256	0.52648	-1.19896	JUN
regulation of generation of precursor metabolites and energy (GO:0043467)	1974-01-01	0.0711121	0.100769	0.522747	-1.19966	STAT3
positive regulation of peptidyl-serine phosphorylation (GO:0033138)	1978-01-01	0.0747695	0.103253	0.528508	-1.20002	GCG
renal system process (GO:0003014)	1971-01-01	0.0683602	0.0985494	0.518868	-1.20232	AGT
positive regulation of protein localization to nucleus (GO:1900182)	1984-01-01	0.0802306	0.107003	0.538474	-1.20344	RHOA
canonical Wnt signaling pathway (GO:0060070)	1984-01-01	0.0802306	0.107003	0.538642	-1.20381	CTNNB1
regulation of embryonic development (GO:0045995)	1/101	0.0955415	0.120955	0.570447	-1.20498	CTNNB1
skeletal system morphogenesis (GO:0048705)	1/106	0.0999995	0.124575	0.578528	-1.20499	CTNNB1
response to osmotic stress (GO:0006970)	1964-01-01	0.0619097	0.093126	0.508666	-1.20747	AGT
regulation of protein complex disassembly (GO:0043244)	1980-01-01	0.0765932	0.104728	0.535153	-1.20751	CCNB1
regulation of dendrite development (GO:0050773)	1989-01-01	0.0847586	0.11114	0.550515	-1.20946	RHOA
positive regulation of cyclic nucleotide metabolic process (GO:0030801)	1991-01-01	0.086564	0.112678	0.554007	-1.20952	GCG
modification of morphology or physiology of other organism (GO:0035821)	1976-01-01	0.0729425	0.102087	0.530191	-1.20986	JUN
regulation of phospholipase C activity (GO:1900274)	1969-01-01	0.0665214	0.0969068	0.518861	-1.21102	AGT
negative regulation of immune effector process (GO:0002698)	1981-01-01	0.0775038	0.104937	0.537467	-1.21166	PTPRC
positive regulation of T cell differentiation (GO:0045582)	1963-01-01	0.0609849	0.0919566	0.509223	-1.21523	PTPRC
stem cell differentiation (GO:0048863)	1962-01-01	0.0600591	0.0913338	0.508132	-1.21608	STAT1
positive regulation of peptide hormone secretion (GO:0090277)	1965-01-01	0.0628338	0.0936125	0.513617	-1.21655	GCG
regulation of alpha-beta T cell activation (GO:0046634)	1963-01-01	0.0609849	0.0919566	0.510797	-1.21898	PTPRC
negative regulation of purine nucleotide metabolic process (GO:1900543)	1972-01-01	0.0692784	0.099185	0.528454	-1.22113	GMIP
negative regulation of nucleotide metabolic process (GO:0045980)	1975-01-01	0.0720277	0.101375	0.533771	-1.22176	GMIP
regulation of cartilage development (GO:0061035)	1954-01-01	0.0526228	0.083064	0.492346	-1.22503	CTNNB1
epidermal cell differentiation (GO:0009913)	1976-01-01	0.0729425	0.102087	0.538481	-1.22878	CTNNB1
molting cycle process (GO:0022404)	1969-01-01	0.0665214	0.0969068	0.527071	-1.23019	CTNNB1
regulation of reactive oxygen species metabolic process (GO:2000377)	1981-01-01	0.0775038	0.104937	0.546633	-1.23233	AGT
positive regulation of cAMP metabolic process (GO:0030816)	1972-01-01	0.0692784	0.099185	0.534039	-1.23404	GCG
positive regulation of ossification (GO:0045778)	1983-01-01	0.0793225	0.106705	0.551719	-1.23458	CTNNB1
regulation of glucose metabolic process (GO:0010906)	1994-01-01	0.0892659	0.115352	0.571843	-1.23505	GCG
muscle cell development (GO:0055001)	1975-01-01	0.0720277	0.101375	0.539619	-1.23515	CCNB1
regulation of phospholipase activity (GO:0010517)	1989-01-01	0.0847586	0.11114	0.563353	-1.23767	AGT
positive regulation of endothelial cell proliferation (GO:0001938)	1963-01-01	0.0609849	0.0919566	0.519506	-1.23977	JUN
modification of morphology or physiology of other organism involved in symbiotic interaction (GO:0051817)	1963-01-01	0.0609849	0.0919566	0.519603	-1.24	JUN
regulation of organelle assembly (GO:1902115)	1980-01-01	0.0765932	0.104728	0.549935	-1.24087	RHOA
protein secretion (GO:0009306)	1967-01-01	0.0646793	0.0952244	0.528005	-1.24161	AGT
myeloid leukocyte activation (GO:0002274)	1986-01-01	0.0820443	0.108378	0.558761	-1.24164	JUN
positive regulation of developmental growth (GO:0048639)	1971-01-01	0.0683602	0.0985494	0.537167	-1.24472	CCNB1
regulation of protein depolymerization (GO:1901879)	1967-01-01	0.0646793	0.0952244	0.530149	-1.24665	CCNB1
maintenance of protein location in cell (GO:0032507)	1993-01-01	0.0883661	0.114545	0.57684	-1.24989	CTNNB1
regulation of mRNA metabolic process (GO:1903311)	1976-01-01	0.0729425	0.102087	0.548098	-1.25072	CCNB1
positive regulation of phospholipase activity (GO:0010518)	1980-01-01	0.0765932	0.104728	0.555173	-1.25269	AGT
nucleobase metabolic process (GO:0009112)	1967-01-01	0.0646793	0.0952244	0.532941	-1.25322	MAPK1
positive regulation of transmembrane transport (GO:0034764)	1977-01-01	0.0738564	0.10256	0.550492	-1.25364	GCG
positive regulation of T cell proliferation (GO:0042102)	1983-01-01	0.0793225	0.106705	0.561515	-1.2565	PTPRC
positive regulation of type I interferon production (GO:0032481)	1977-01-01	0.0738564	0.10256	0.552551	-1.25833	CTNNB1
hair cycle process (GO:0022405)	1969-01-01	0.0665214	0.0969068	0.539587	-1.2594	CTNNB1
positive regulation of ion transmembrane transport (GO:0034767)	1972-01-01	0.0692784	0.099185	0.545179	-1.25978	GCG
positive regulation of cAMP biosynthetic process (GO:0030819)	1965-01-01	0.0628338	0.0936125	0.532542	-1.26138	GCG
regulation of actin filament bundle assembly (GO:0032231)	1962-01-01	0.0600591	0.0913338	0.527067	-1.2614	RHOA
positive regulation of phospholipase C activity (GO:0010863)	1967-01-01	0.0646793	0.0952244	0.537048	-1.26288	AGT
regulation of amine transport (GO:0051952)	1960-01-01	0.0582051	0.0890574	0.522287	-1.26314	AGT
vascular process in circulatory system (GO:0003018)	1986-01-01	0.0820443	0.108378	0.568737	-1.26381	AGT
regulation of gliogenesis (GO:0014013)	1967-01-01	0.0646793	0.0952244	0.537846	-1.26475	CTNNB1
axis specification (GO:0009798)	1978-01-01	0.0747695	0.103253	0.557801	-1.26653	CTNNB1
apoptotic mitochondrial changes (GO:0008637)	1961-01-01	0.0591326	0.0901446	0.526575	-1.26712	JUN
regulation of mRNA processing (GO:0050684)	1969-01-01	0.0665214	0.0969068	0.543112	-1.26763	CCNB1
cell-cell junction assembly (GO:0007043)	1977-01-01	0.0738564	0.10256	0.55731	-1.26917	RHOA
regulation of blood vessel size (GO:0050880)	1963-01-01	0.0609849	0.0919566	0.532221	-1.27011	AGT
regulation of tube size (GO:0035150)	1964-01-01	0.0619097	0.093126	0.535354	-1.27082	AGT
regulation of tissue remodeling (GO:0034103)	1958-01-01	0.0563477	0.0870702	0.521217	-1.27231	AGT
regulation of cell killing (GO:0031341)	1950-01-01	0.0488841	0.0798932	0.504053	-1.27377	PTPRC
response to amino acid (GO:0043200)	1986-01-01	0.0820443	0.108378	0.573483	-1.27435	RHOA
striated muscle cell development (GO:0055002)	1965-01-01	0.0628338	0.0936125	0.538433	-1.27533	CCNB1
regulation of reproductive process (GO:2000241)	1986-01-01	0.0820443	0.108378	0.574067	-1.27565	CTNNB1
peptidyl-serine phosphorylation (GO:0018105)	1984-01-01	0.0802306	0.107003	0.5741	-1.28306	MAPK1
positive regulation of phosphatidylinositol 3-kinase signaling (GO:0014068)	1951-01-01	0.0498201	0.0808928	0.510271	-1.28314	AGT
positive regulation of cyclic nucleotide biosynthetic process (GO:0030804)	1982-01-01	0.0784136	0.105939	0.572233	-1.2846	GCG
odontogenesis of dentin-containing tooth (GO:0042475)	1969-01-01	0.0665214	0.0969068	0.550438	-1.28472	CTNNB1
leukocyte proliferation (GO:0070661)	1989-01-01	0.0847586	0.11114	0.585894	-1.28719	PTPRC
B cell differentiation (GO:0030183)	1980-01-01	0.0765932	0.104728	0.571117	-1.28866	PTPRC
positive regulation of purine nucleotide biosynthetic process (GO:1900373)	1984-01-01	0.0802306	0.107003	0.577119	-1.2898	GCG
cellular response to interferon-gamma (GO:0071346)	1988-01-01	0.0838546	0.110536	0.58572	-1.29	STAT1
protein heterooligomerization (GO:0051291)	1981-01-01	0.0775038	0.104937	0.572757	-1.29122	CTNNB1
negative regulation of viral process (GO:0048525)	1975-01-01	0.0720277	0.101375	0.564358	-1.29177	JUN
pyrimidine-containing compound metabolic process (GO:0072527)	1981-01-01	0.0775038	0.104937	0.573636	-1.2932	MAPK1
positive regulation of nucleotide biosynthetic process (GO:0030810)	1984-01-01	0.0802306	0.107003	0.579976	-1.29619	GCG
positive regulation of production of molecular mediator of immune response (GO:0002702)	1952-01-01	0.0507552	0.0812473	0.517367	-1.29872	PTPRC
DNA damage checkpoint (GO:0000077)	1977-01-01	0.0738564	0.10256	0.572429	-1.3036	FBXO31
cellular response to type I interferon (GO:0071357)	1965-01-01	0.0628338	0.0936125	0.550899	-1.30485	STAT1
positive regulation of B cell activation (GO:0050871)	1958-01-01	0.0563477	0.0870702	0.535411	-1.30696	PTPRC
monovalent inorganic cation homeostasis (GO:0055067)	1982-01-01	0.0784136	0.105939	0.584126	-1.3113	AGT
positive regulation of osteoblast differentiation (GO:0045669)	1959-01-01	0.0572769	0.0881781	0.540071	-1.31151	CTNNB1
negative regulation of homeostatic process (GO:0032845)	1986-01-01	0.0820443	0.108378	0.591229	-1.31379	PTPRC
spindle organization (GO:0007051)	1974-01-01	0.0711121	0.100769	0.573408	-1.31593	RHOA
mononuclear cell proliferation (GO:0032943)	1983-01-01	0.0793225	0.106705	0.588113	-1.31602	PTPRC
lymphocyte proliferation (GO:0046651)	1981-01-01	0.0775038	0.104937	0.585181	-1.31923	PTPRC
positive regulation of actin filament polymerization (GO:0030838)	1957-01-01	0.0554178	0.0860597	0.538735	-1.32136	RHOA
embryonic digit morphogenesis (GO:0042733)	1955-01-01	0.0535553	0.0842162	0.534736	-1.32313	CTNNB1
regulation of cyclin-dependent protein serine/threonine kinase activity (GO:0000079)	1989-01-01	0.0847586	0.11114	0.602617	-1.32393	CCNB1
response to type I interferon (GO:0034340)	1966-01-01	0.0637569	0.0946487	0.561722	-1.32431	STAT1
negative regulation of transmembrane transport (GO:0034763)	1951-01-01	0.0498201	0.0808928	0.528327	-1.32855	AGT
type I interferon signaling pathway (GO:0060337)	1965-01-01	0.0628338	0.0936125	0.560958	-1.32868	STAT1
neural nucleus development (GO:0048857)	1963-01-01	0.0609849	0.0919566	0.556812	-1.3288	RHOA
interferon-gamma-mediated signaling pathway (GO:0060333)	1965-01-01	0.0628338	0.0936125	0.562507	-1.33235	STAT1
adherens junction organization (GO:0034332)	1969-01-01	0.0665214	0.0969068	0.571024	-1.33277	CTNNB1
epithelial to mesenchymal transition (GO:0001837)	1950-01-01	0.0488841	0.0798932	0.529778	-1.33878	CTNNB1
positive regulation of DNA replication (GO:0045740)	1960-01-01	0.0582051	0.0890574	0.553643	-1.33897	JUN
mesenchyme development (GO:0060485)	1955-01-01	0.0535553	0.0842162	0.542051	-1.34123	CTNNB1
positive regulation of lipid biosynthetic process (GO:0046889)	1952-01-01	0.0507552	0.0812473	0.535019	-1.34304	AGT
positive regulation of viral transcription (GO:0050434)	1954-01-01	0.0526228	0.083064	0.54087	-1.34576	JUN
DNA integrity checkpoint (GO:0031570)	1986-01-01	0.0820443	0.108378	0.607496	-1.34993	FBXO31
endothelial cell migration (GO:0043542)	1950-01-01	0.0488841	0.0798932	0.534262	-1.35011	STAT1
embryonic skeletal system morphogenesis (GO:0048704)	1981-01-01	0.0775038	0.104937	0.600039	-1.35272	CTNNB1
activation of phospholipase C activity (GO:0007202)	1959-01-01	0.0572769	0.0881781	0.557212	-1.35313	AGT
positive regulation of muscle tissue development (GO:1901863)	1947-01-01	0.0460712	0.0773227	0.529265	-1.3548	CCNB1
regulation of stress fiber assembly (GO:0051492)	1956-01-01	0.054487	0.0852512	0.550264	-1.35483	RHOA
sensory perception of pain (GO:0019233)	1950-01-01	0.0488841	0.0798932	0.53634	-1.35537	MAPK1
positive regulation of striated muscle tissue development (GO:0045844)	1946-01-01	0.0451318	0.0763628	0.526943	-1.35544	CCNB1
phospholipase C-activating G-protein coupled receptor signaling pathway (GO:0007200)	1952-01-01	0.0507552	0.0812473	0.542193	-1.36104	AGT
skeletal muscle tissue development (GO:0007519)	1956-01-01	0.054487	0.0852512	0.553781	-1.36349	RHOA
positive regulation of cellular carbohydrate metabolic process (GO:0010676)	1956-01-01	0.054487	0.0852512	0.554948	-1.36637	GCG
activation of MAPKK activity (GO:0000186)	1960-01-01	0.0582051	0.0890574	0.565257	-1.36706	MAPK1
negative regulation of protein complex disassembly (GO:0043242)	1956-01-01	0.054487	0.0852512	0.555736	-1.36831	CCNB1
embryonic pattern specification (GO:0009880)	1958-01-01	0.0563477	0.0870702	0.564142	-1.37709	CTNNB1
smooth muscle contraction (GO:0006939)	1947-01-01	0.0460712	0.0773227	0.539584	-1.38121	AGT
regulation of glial cell differentiation (GO:0045685)	1950-01-01	0.0488841	0.0798932	0.546681	-1.3815	CTNNB1
peptidyl-threonine modification (GO:0018210)	1948-01-01	0.0470097	0.0779536	0.541798	-1.38247	MAPK1
regulation of osteoclast differentiation (GO:0045670)	1954-01-01	0.0526228	0.083064	0.556225	-1.38397	CTNNB1
positive regulation of alpha-beta T cell activation (GO:0046635)	1948-01-01	0.0470097	0.0779536	0.542435	-1.3841	PTPRC
positive regulation of muscle organ development (GO:0048636)	1946-01-01	0.0451318	0.0763628	0.538633	-1.3855	CCNB1
regulation of T cell mediated immunity (GO:0002709)	1946-01-01	0.0451318	0.0763628	0.539068	-1.38662	PTPRC
positive regulation of protein binding (GO:0032092)	1953-01-01	0.0516894	0.0821104	0.55557	-1.38875	GCG
regulation of neuronal synaptic plasticity (GO:0048168)	1947-01-01	0.0460712	0.0773227	0.54299	-1.38993	AGT
acute inflammatory response (GO:0002526)	1959-01-01	0.0572769	0.0881781	0.57249	-1.39023	STAT3
developmental cell growth (GO:0048588)	1949-01-01	0.0479473	0.0789873	0.548043	-1.39119	AGT
regulation of B cell proliferation (GO:0030888)	1954-01-01	0.0526228	0.083064	0.560347	-1.39422	PTPRC
regulation of cardiac muscle tissue development (GO:0055024)	1948-01-01	0.0470097	0.0779536	0.550321	-1.40422	CCNB1
negative regulation of carbohydrate metabolic process (GO:0045912)	1943-01-01	0.0423085	0.0736854	0.5392	-1.40621	STAT3
negative regulation of ion transmembrane transport (GO:0034766)	1945-01-01	0.0441916	0.0754889	0.547818	-1.41543	AGT
regulation of protein tyrosine kinase activity (GO:0061097)	1953-01-01	0.0516894	0.0821104	0.56671	-1.4166	AGT
specification of symmetry (GO:0009799)	1954-01-01	0.0526228	0.083064	0.569523	-1.41706	CTNNB1
regulation of cytokinesis (GO:0032465)	1948-01-01	0.0470097	0.0779536	0.555508	-1.41746	RHOA
regulation of Notch signaling pathway (GO:0008593)	1953-01-01	0.0516894	0.0821104	0.567531	-1.41865	STAT3
determination of bilateral symmetry (GO:0009855)	1953-01-01	0.0516894	0.0821104	0.568025	-1.41989	CTNNB1
cell fate determination (GO:0001709)	1944-01-01	0.0432505	0.0747	0.547692	-1.42086	CTNNB1
regulation of leukocyte mediated cytotoxicity (GO:0001910)	1944-01-01	0.0432505	0.0747	0.547753	-1.42102	PTPRC
negative regulation of axonogenesis (GO:0050771)	1948-01-01	0.0470097	0.0779536	0.558231	-1.42441	RHOA
regulation of epithelial to mesenchymal transition (GO:0010717)	1952-01-01	0.0507552	0.0812473	0.568534	-1.42717	CTNNB1
regulation of intracellular steroid hormone receptor signaling pathway (GO:0033143)	1953-01-01	0.0516894	0.0821104	0.57195	-1.4297	RHOA
positive regulation of insulin secretion (GO:0032024)	1951-01-01	0.0498201	0.0808928	0.568814	-1.43036	GCG
synaptic vesicle transport (GO:0048489)	1957-01-01	0.0554178	0.0860597	0.583404	-1.43092	CTNNB1
cell fate specification (GO:0001708)	1961-01-01	0.0591326	0.0901446	0.595821	-1.43375	CTNNB1
positive regulation of myeloid leukocyte differentiation (GO:0002763)	1947-01-01	0.0460712	0.0773227	0.561279	-1.43674	JUN
establishment of synaptic vesicle localization (GO:0097480)	1957-01-01	0.0554178	0.0860597	0.587266	-1.44039	CTNNB1
regulation of microtubule polymerization or depolymerization (GO:0031110)	1952-01-01	0.0507552	0.0812473	0.574557	-1.44229	CCNB1
positive regulation of epithelial cell differentiation (GO:0030858)	1952-01-01	0.0507552	0.0812473	0.578317	-1.45172	CTNNB1
regulation of DNA-templated transcription in response to stress (GO:0043620)	1946-01-01	0.0451318	0.0763628	0.565072	-1.45351	JUN
peptidyl-threonine phosphorylation (GO:0018107)	1944-01-01	0.0432505	0.0747	0.563892	-1.46289	MAPK1
regulation of DNA recombination (GO:0000018)	1952-01-01	0.0507552	0.0812473	0.583717	-1.46528	PTPRC
negative regulation of protein depolymerization (GO:1901880)	1952-01-01	0.0507552	0.0812473	0.584586	-1.46746	CCNB1
cellular monovalent inorganic cation homeostasis (GO:0030004)	1948-01-01	0.0470097	0.0779536	0.575753	-1.46911	AGT
regulation of smooth muscle contraction (GO:0006940)	1951-01-01	0.0498201	0.0808928	0.584897	-1.4708	RHOA
response to fatty acid (GO:0070542)	1950-01-01	0.0488841	0.0798932	0.5822	-1.47126	CCNB1
cellular component disassembly involved in execution phase of apoptosis (GO:0006921)	1953-01-01	0.0516894	0.0821104	0.590779	-1.47676	CTNNB1
positive regulation of axonogenesis (GO:0050772)	1951-01-01	0.0498201	0.0808928	0.589376	-1.48206	RHOA
regulation of humoral immune response (GO:0002920)	1945-01-01	0.0441916	0.0754889	0.579018	-1.49605	PTPRC
gastrulation (GO:0007369)	1944-01-01	0.0432505	0.0747	0.577978	-1.49943	CTNNB1
regulation of chondrocyte differentiation (GO:0032330)	1941-01-01	0.0404221	0.0714983	0.568682	-1.50023	CTNNB1
positive regulation of kidney development (GO:0090184)	1937-01-01	0.0366388	0.0685011	0.562876	-1.50902	AGT
positive regulation of cell killing (GO:0031343)	1942-01-01	0.0413657	0.0727547	0.582007	-1.52524	PTPRC
cytosolic calcium ion transport (GO:0060401)	1943-01-01	0.0423085	0.0736854	0.588205	-1.53401	PTPRC
negative regulation of transporter activity (GO:0032410)	1943-01-01	0.0423085	0.0736854	0.591645	-1.54298	AGT
multicellular organismal homeostasis (GO:0048871)	1944-01-01	0.0432505	0.0747	0.596484	-1.54744	STAT3
leukocyte cell-cell adhesion (GO:0007159)	1946-01-01	0.0451318	0.0763628	0.602032	-1.54858	PTPRC
regulation of immunoglobulin production (GO:0002637)	1939-01-01	0.0385321	0.0699412	0.582236	-1.54881	PTPRC
response to activity (GO:0014823)	1943-01-01	0.0423085	0.0736854	0.595886	-1.55404	AGT
regulation of immunoglobulin mediated immune response (GO:0002889)	1940-01-01	0.0394775	0.0707306	0.587135	-1.55525	PTPRC
positive regulation of actin filament bundle assembly (GO:0032233)	1943-01-01	0.0423085	0.0736854	0.596619	-1.55595	RHOA
regulation of B cell mediated immunity (GO:0002712)	1941-01-01	0.0404221	0.0714983	0.590134	-1.55682	PTPRC
response to gamma radiation (GO:0010332)	1944-01-01	0.0432505	0.0747	0.60072	-1.55843	PTPRC
negative regulation of DNA binding (GO:0043392)	1942-01-01	0.0413657	0.0727547	0.595242	-1.55993	JUN
actin filament bundle organization (GO:0061572)	1945-01-01	0.0441916	0.0754889	0.607804	-1.57043	RHOA
nuclear envelope organization (GO:0006998)	1952-01-01	0.0507552	0.0812473	0.626297	-1.57217	CCNB1
Rho protein signal transduction (GO:0007266)	1948-01-01	0.0470097	0.0779536	0.618037	-1.57701	RHOA
protein monoubiquitination (GO:0006513)	1946-01-01	0.0451318	0.0763628	0.614138	-1.57972	CUL1
positive regulation of reactive oxygen species metabolic process (GO:2000379)	1938-01-01	0.0375859	0.0691292	0.593692	-1.58621	AGT
actin filament bundle assembly (GO:0051017)	1945-01-01	0.0441916	0.0754889	0.614891	-1.58874	RHOA
calcium ion transport into cytosol (GO:0060402)	1942-01-01	0.0413657	0.0727547	0.607612	-1.59235	PTPRC
hindlimb morphogenesis (GO:0035137)	1938-01-01	0.0375859	0.0691292	0.599535	-1.60182	CTNNB1
positive regulation of oxidoreductase activity (GO:0051353)	1938-01-01	0.0375859	0.0691292	0.606158	-1.61952	AGT
thymus development (GO:0048538)	1941-01-01	0.0404221	0.0714983	0.614761	-1.62179	CTNNB1
response to glucagon (GO:0033762)	1949-01-01	0.0479473	0.0789873	0.640272	-1.62531	GCG
forelimb morphogenesis (GO:0035136)	1940-01-01	0.0394775	0.0707306	0.614716	-1.62831	CTNNB1
regulation of transcription from RNA polymerase II promoter in response to stress (GO:0043618)	1941-01-01	0.0404221	0.0714983	0.618214	-1.6309	JUN
excretion (GO:0007588)	1945-01-01	0.0441916	0.0754889	0.63162	-1.63196	AGT
negative regulation of myeloid leukocyte differentiation (GO:0002762)	1940-01-01	0.0394775	0.0707306	0.617627	-1.63602	CTNNB1
forebrain cell migration (GO:0021885)	1943-01-01	0.0423085	0.0736854	0.627767	-1.63719	RHOA
blood vessel remodeling (GO:0001974)	1936-01-01	0.0356908	0.0673319	0.609564	-1.64468	AGT
response to axon injury (GO:0048678)	1939-01-01	0.0385321	0.0699412	0.622359	-1.65554	JUN
outflow tract morphogenesis (GO:0003151)	1940-01-01	0.0394775	0.0707306	0.625897	-1.65792	JUN
substantia nigra development (GO:0021762)	1945-01-01	0.0441916	0.0754889	0.641725	-1.65807	RHOA
regulation of heart growth (GO:0060420)	1941-01-01	0.0404221	0.0714983	0.633034	-1.67	CCNB1
negative regulation of stem cell differentiation (GO:2000737)	1938-01-01	0.0375859	0.0691292	0.628779	-1.67996	CTNNB1
regulation of muscle adaptation (GO:0043502)	1936-01-01	0.0356908	0.0673319	0.623577	-1.68249	AGT
genitalia development (GO:0048806)	1938-01-01	0.0375859	0.0691292	0.631407	-1.68698	CTNNB1
regulation of sodium ion transmembrane transport (GO:1902305)	1938-01-01	0.0375859	0.0691292	0.631437	-1.68706	AGT
epithelial cell morphogenesis (GO:0003382)	1938-01-01	0.0375859	0.0691292	0.63307	-1.69142	CTNNB1
positive regulation of stem cell differentiation (GO:2000738)	1939-01-01	0.0385321	0.0699412	0.636147	-1.69221	CTNNB1
positive regulation of leukocyte mediated cytotoxicity (GO:0001912)	1937-01-01	0.0366388	0.0685011	0.633107	-1.6973	PTPRC
regulation of NF-kappaB import into nucleus (GO:0042345)	1939-01-01	0.0385321	0.0699412	0.639357	-1.70075	RHOA
regulation of histone methylation (GO:0031060)	1940-01-01	0.0394775	0.0707306	0.645092	-1.70877	GCG
regulation of gluconeogenesis (GO:0006111)	1936-01-01	0.0356908	0.0673319	0.637346	-1.71964	GCG
telencephalon cell migration (GO:0022029)	1940-01-01	0.0394775	0.0707306	0.650904	-1.72416	RHOA
negative regulation of response to cytokine stimulus (GO:0060761)	1936-01-01	0.0356908	0.0673319	0.648714	-1.75031	PTPRC
positive regulation of stress fiber assembly (GO:0051496)	1939-01-01	0.0385321	0.0699412	0.659723	-1.75493	RHOA
regulation of catecholamine secretion (GO:0050433)	1936-01-01	0.0356908	0.0673319	0.651459	-1.75772	AGT
positive regulation of transcription factor import into nucleus (GO:0042993)	1936-01-01	0.0356908	0.0673319	0.652995	-1.76186	RHOA
negative regulation of cellular carbohydrate metabolic process (GO:0010677)	1936-01-01	0.0356908	0.0673319	0.659849	-1.78035	STAT3
spindle checkpoint (GO:0031577)	1941-01-01	0.0404221	0.0714983	0.68151	-1.79788	CCNB1
anterior/posterior axis specification (GO:0009948)	1937-01-01	0.0366388	0.0685011	0.670625	-1.79788	CTNNB1
regulation of type I interferon-mediated signaling pathway (GO:0060338)	1938-01-01	0.0375859	0.0691292	0.681509	-1.82084	STAT1
positive regulation of neural precursor cell proliferation (GO:2000179)	1935-01-01	0.0347419	0.0669601	0.67369	-1.82143	CTNNB1
patterning of blood vessels (GO:0001569)	1935-01-01	0.0347419	0.0669601	0.674303	-1.82309	CTNNB1
T cell proliferation (GO:0042098)	1941-01-01	0.0404221	0.0714983	0.693221	-1.82877	PTPRC
response to cadmium ion (GO:0046686)	1936-01-01	0.0356908	0.0673319	0.678963	-1.83192	CTNNB1
positive regulation of T cell mediated immunity (GO:0002711)	1934-01-01	0.0337922	0.0657392	0.67431	-1.83551	PTPRC
positive regulation of B cell proliferation (GO:0030890)	1936-01-01	0.0356908	0.0673319	0.681338	-1.83833	PTPRC
negative regulation of ion transmembrane transporter activity (GO:0032413)	1935-01-01	0.0347419	0.0669601	0.68353	-1.84803	AGT
blood circulation (GO:0008015)	1940-01-01	0.0394775	0.0707306	0.699595	-1.85314	STAT1
acute-phase response (GO:0006953)	1939-01-01	0.0385321	0.0699412	0.697539	-1.85552	STAT3
response to cold (GO:0009409)	1936-01-01	0.0356908	0.0673319	0.687989	-1.85628	AGT
cellular response to calcium ion (GO:0071277)	1938-01-01	0.0375859	0.0691292	0.695215	-1.85746	JUN
regulation of cardiac muscle tissue growth (GO:0055021)	1935-01-01	0.0347419	0.0669601	0.688342	-1.86104	CCNB1
nuclear envelope disassembly (GO:0051081)	1939-01-01	0.0385321	0.0699412	0.702305	-1.8682	CCNB1
membrane disassembly (GO:0030397)	1939-01-01	0.0385321	0.0699412	0.706483	-1.87932	CCNB1
B cell proliferation (GO:0042100)	1936-01-01	0.0356908	0.0673319	0.696716	-1.87982	PTPRC
positive regulation of reproductive process (GO:2000243)	1933-01-01	0.0328416	0.0647998	0.702017	-1.92104	CTNNB1
negative regulation of leukocyte mediated immunity (GO:0002704)	1934-01-01	0.0337922	0.0657392	0.706334	-1.92268	PTPRC
regulation of sequestering of calcium ion (GO:0051282)	1932-01-01	0.0318901	0.0643479	0.702176	-1.92638	PTPRC
mitotic spindle checkpoint (GO:0071174)	1936-01-01	0.0356908	0.0673319	0.714526	-1.92788	CCNB1
negative regulation of cytokine-mediated signaling pathway (GO:0001960)	1932-01-01	0.0318901	0.0643479	0.704485	-1.93272	PTPRC
embryonic forelimb morphogenesis (GO:0035115)	1934-01-01	0.0337922	0.0657392	0.715117	-1.94659	CTNNB1
positive regulation of multicellular organism growth (GO:0040018)	1934-01-01	0.0337922	0.0657392	0.716457	-1.95024	AGT
regulation of antigen receptor-mediated signaling pathway (GO:0050854)	1935-01-01	0.0347419	0.0669601	0.725894	-1.96257	PTPRC
mitotic nuclear envelope disassembly (GO:0007077)	1937-01-01	0.0366388	0.0685011	0.733517	-1.96649	CCNB1
negative regulation of nucleoside metabolic process (GO:0045978)	1935-01-01	0.0347419	0.0669601	0.730833	-1.97592	GMIP
T cell differentiation in thymus (GO:0033077)	1934-01-01	0.0337922	0.0657392	0.726577	-1.97779	CTNNB1
mitotic DNA integrity checkpoint (GO:0044774)	1937-01-01	0.0366388	0.0685011	0.741917	-1.98901	FBXO31
regulation of mesonephros development (GO:0061217)	2016-01-25	0.0252055	0.0593044	0.704826	-1.99118	AGT
negative regulation of epithelial cell differentiation (GO:0030857)	1934-01-01	0.0337922	0.0657392	0.736681	-2.00529	STAT1
spindle assembly (GO:0051225)	1939-01-01	0.0385321	0.0699412	0.759053	-2.01916	RHOA
embryonic hindlimb morphogenesis (GO:0035116)	2016-01-30	0.0299846	0.062422	0.731231	-2.02832	CTNNB1
regulation of cell fate commitment (GO:0010453)	2016-01-30	0.0299846	0.062422	0.733118	-2.03355	CTNNB1
hair follicle morphogenesis (GO:0031069)	2016-01-30	0.0299846	0.062422	0.739016	-2.04991	CTNNB1
response to epidermal growth factor (GO:0070849)	2016-01-27	0.0271198	0.0599209	0.728809	-2.0514	MAPK1
negative regulation of intracellular steroid hormone receptor signaling pathway (GO:0033144)	1932-01-01	0.0318901	0.0643479	0.747886	-2.05179	RHOA
regulation of neuroblast proliferation (GO:1902692)	2016-01-28	0.0280756	0.0610999	0.73641	-2.05845	CTNNB1
negative regulation of gliogenesis (GO:0014014)	1932-01-01	0.0318901	0.0643479	0.750662	-2.0594	CTNNB1
regulation of glycoprotein metabolic process (GO:1903018)	1933-01-01	0.0328416	0.0647998	0.753912	-2.06305	CTNNB1
regulation of organ formation (GO:0003156)	2016-01-29	0.0290305	0.0620945	0.743859	-2.06726	CTNNB1
cellular response to glucagon stimulus (GO:0071377)	1938-01-01	0.0375859	0.0691292	0.777191	-2.07648	GCG
positive regulation of protein tyrosine kinase activity (GO:0061098)	1932-01-01	0.0318901	0.0643479	0.761617	-2.08946	AGT
positive regulation of cardiac muscle tissue development (GO:0055025)	2016-01-29	0.0290305	0.0620945	0.752515	-2.09131	CCNB1
regulation of insulin secretion involved in cellular response to glucose stimulus (GO:0061178)	1933-01-01	0.0328416	0.0647998	0.765053	-2.09353	GCG
negative regulation of adaptive immune response (GO:0002820)	2016-01-30	0.0299846	0.062422	0.757403	-2.10091	PTPRC
negative regulation of microtubule polymerization or depolymerization (GO:0031111)	1932-01-01	0.0318901	0.0643479	0.766956	-2.10411	CCNB1
positive regulation of muscle contraction (GO:0045933)	2016-01-31	0.0309378	0.0635576	0.76704	-2.11382	RHOA
positive regulation of glucose metabolic process (GO:0010907)	1932-01-01	0.0318901	0.0643479	0.775773	-2.1283	GCG
negative regulation of sequestering of calcium ion (GO:0051283)	2016-01-30	0.0299846	0.062422	0.769349	-2.13405	PTPRC
negative regulation of peptidyl-tyrosine phosphorylation (GO:0050732)	1933-01-01	0.0328416	0.0647998	0.780812	-2.13666	PTPRC
embryonic axis specification (GO:0000578)	1934-01-01	0.0337922	0.0657392	0.785509	-2.1382	CTNNB1
positive regulation of heart growth (GO:0060421)	2016-01-25	0.0252055	0.0593044	0.758799	-2.14366	CCNB1
regulation of cardiac muscle cell proliferation (GO:0060043)	2016-01-29	0.0290305	0.0620945	0.775766	-2.15593	CCNB1
protein-lipid complex subunit organization (GO:0071825)	1933-01-01	0.0328416	0.0647998	0.78936	-2.16005	AGT
cardiac cell development (GO:0055006)	1933-01-01	0.0328416	0.0647998	0.789567	-2.16061	CCNB1
positive regulation of immunoglobulin mediated immune response (GO:0002891)	2016-01-27	0.0271198	0.0599209	0.767782	-2.1611	PTPRC
regulation of fibroblast growth factor receptor signaling pathway (GO:0040036)	2016-01-29	0.0290305	0.0620945	0.779641	-2.1667	CTNNB1
regulation of excretion (GO:0044062)	2016-01-25	0.0252055	0.0593044	0.770781	-2.17751	AGT
adherens junction assembly (GO:0034333)	2016-01-31	0.0309378	0.0635576	0.790397	-2.17818	CTNNB1
positive regulation of B cell mediated immunity (GO:0002714)	2016-01-27	0.0271198	0.0599209	0.774136	-2.17899	PTPRC
interaction with symbiont (GO:0051702)	1933-01-01	0.0328416	0.0647998	0.796561	-2.17975	JUN
regulation of oligodendrocyte differentiation (GO:0048713)	2016-01-26	0.0261631	0.0598592	0.774274	-2.18017	CTNNB1
[truncated: 277 more rows]

## Sheet: MF1
GO_Molecular_Function_2015_Betw_Down
[truncated: 76 more rows]

[truncated: 3 more sheets: MF2, MF3, MF4]
