# Supplementary material for: Systems Biomedicine of Rabies Delineates the Affected Signaling Pathways
Source: Front Microbiol. 2016 Nov 7;7:1688. doi: 10.3389/fmicb.2016.01688 (PMC5098112; doi:10.3389/fmicb.2016.01688)
Supplement: Supplementary Table 3 — The full results of pathway enrichment analysis of SHIDEG-PPIN modules by ClueGO. [file Table3.xlsx]

## Sheet: All_KEGG_Enriched
KEGG Path Name	Module No.	KEGG Ac.	Figure5	KEGG Date	Full Name	Gene	Gene2	Gene3	Gene4	Gene5	Gene6	Gene7	Gene8	Gene9	Gene10	Gene11	Gene12	Gene13	Gene14	Gene15	Gene16	Gene17	Gene18	Gene19	Gene20	Gene21	Gene22	Gene23	Gene24	Gene25	Gene26	Gene27	Gene28	Gene29	Gene30	Gene31	Gene32	Gene33	Gene34	Gene35	Gene36	Gene37	Gene38	Gene39	Gene40	Gene41	Gene42	Gene43	Gene44
Calcium signaling pathway	M1	KEGG:04020	0	KEGG_05.05.2015	Calcium signaling pathway	ADRA1A	AGTR1	AVPR1A	CCKAR	CYSLTR1	EDNRA	F2R	GNA14	GNA15	GNAQ	GRM1	GRPR	HTR2B	HTR2C	NTSR1	OXTR	PTGFR	TACR1	TACR2	TACR3	TRHR
cancer	M10	KEGG:05200	0	KEGG_05.05.2015	Pathways in cancer	AKT2	AKT3	ARAF	BCL2L1	BIRC2	BIRC3	BRAF	CASP8	CHUK	ETS1	FASLG	FOXO1	HSP90AA1	HSP90AB1	HSP90B1	IKBKB	JUN	MAP2K1	MAPK1	MAPK10	MAPK9	NFKB1	RAF1
cancer	M11	KEGG:05200	0	KEGG_05.05.2015	Pathways in cancer	APC	APC2	CDH1	CTNNB1	FZD1	FZD2	FZD4	FZD5	FZD6	FZD7	FZD8	FZD9	GSK3B	JUP	LEF1	RET	TCF7L2	WNT1	WNT10A	WNT11	WNT3	WNT3A	WNT4	WNT5A	WNT5B	WNT7A	WNT8B	WNT9B
cancer	M2	KEGG:05200	0	KEGG_05.05.2015	Pathways in cancer	ABL1	CBL	CBLB	CRK	CRKL	EGFR	FGF1	FGF13	FGF4	FGF5	FGF7	FN1	GRB2	IGF1	KIT	KRAS	NRAS	PDGFA	PDGFRB	PGF	PIK3CB	PIK3CG	PIK3R3	PIK3R5	PTEN	TGFA	TGFB2	TGFB3	VEGFA	VEGFB
cell cycle	M11	KEGG:04340	0	KEGG_05.05.2015	Hedgehog signaling pathway	GSK3B	WNT1	WNT10A	WNT11	WNT3	WNT3A	WNT4	WNT5A	WNT5B	WNT7A	WNT8B	WNT9B
cell cycle	M7	KEGG:04810	0	KEGG_05.05.2015	Regulation of actin cytoskeleton	ARHGEF4	ARHGEF6	ARHGEF7	FGD1	GNA13	PIK3R2	RHOA	ROCK2	SOS1
cell cycle	M10	KEGG:04151	1	KEGG_05.05.2015	PI3K-Akt signaling pathway	AKT2	AKT3	BCL2L1	CDC37	CHUK	EIF4EBP1	FASLG	FOXO3	HSP90AA1	HSP90AB1	HSP90B1	IKBKB	MAP2K1	MAPK1	MCL1	MLST8	NFKB1	RAF1	RPS6KB1	RPTOR	TSC1	TSC2
cell cycle	M11	KEGG:04310	0	KEGG_05.05.2015	Wnt signaling pathway	APC	APC2	CTNNB1	CXXC4	DKK1	FRAT2	FZD1	FZD2	FZD4	FZD5	FZD6	FZD7	FZD8	FZD9	GSK3B	LEF1	LRP6	NFATC4	SFRP1	SFRP2	SFRP5	TCF7L2	WNT1	WNT10A	WNT11	WNT3	WNT3A	WNT4	WNT5A	WNT5B	WNT7A	WNT8B	WNT9B
cell cycle	M10	KEGG:04010	0	KEGG_05.05.2015	MAPK signaling pathway	AKT2	AKT3	BRAF	CHUK	DUSP1	ELK1	FASLG	GADD45B	HSPB1	IKBKB	JUN	MAP2K1	MAP2K3	MAP2K7	MAPK1	MAPK10	MAPK14	MAPK9	MAPKAPK2	NFKB1	PTPN7	PTPRR	RAF1	RPS6KA1	SRF
cell cycle	M11	KEGG:04390	0	KEGG_05.05.2015	Hippo signaling pathway	APC	APC2	CDH1	CTNNB1	FZD1	FZD2	FZD4	FZD5	FZD6	FZD7	FZD8	FZD9	GSK3B	LEF1	TCF7L2	WNT1	WNT10A	WNT11	WNT3	WNT3A	WNT4	WNT5A	WNT5B	WNT7A	WNT8B	WNT9B
cell cycle	M2	KEGG:04012	0	KEGG_05.05.2015	ErbB signaling pathway	ABL1	ABL2	CBL	CBLB	CRK	CRKL	EGFR	GAB1	GRB2	HBEGF	KRAS	NCK2	NRAS	PIK3CB	PIK3CG	PIK3R3	PIK3R5	TGFA
cell cycle	M2	KEGG:04014	0	KEGG_05.05.2015	Ras signaling pathway	ABL1	ABL2	ANGPT1	ANGPT2	EFNA1	EFNA3	EFNA4	EGFR	FGF1	FGF13	FGF4	FGF5	FGF7	GAB1	GAB2	GRB2	IGF1	KIT	KRAS	NRAS	PDGFA	PDGFRB	PGF	PIK3CB	PIK3CG	PIK3R3	PIK3R5	VEGFA	VEGFB
cell cycle	M2	KEGG:04151	0	KEGG_05.05.2015	PI3K-Akt signaling pathway	ANGPT1	ANGPT2	CD19	EFNA1	EFNA3	EFNA4	EGFR	FGF1	FGF13	FGF4	FGF5	FGF7	FN1	GRB2	IGF1	IRS1	KIT	KRAS	NRAS	PDGFA	PDGFRB	PGF	PIK3CB	PIK3CG	PIK3R3	PIK3R5	PTEN	SYK	VEGFA	VEGFB
cell cycle	M2	KEGG:04810	0	KEGG_05.05.2015	Regulation of actin cytoskeleton	BCAR1	BRK1	CRK	CRKL	EGFR	FGF1	FGF13	FGF4	FGF5	FGF7	FN1	KRAS	NRAS	PDGFA	PDGFRB	PIK3CB	PIK3CG	PIK3R3	PIK3R5	WAS	WASF2	WASL
cell cycle	M3	KEGG:04110	1	KEGG_05.05.2015	Cell cycle	BUB3	CCNB1	CDC25A	CDC6	E2F1	RB1	RBL1	RBL2	STAG1	TFDP2
cell cycle	M9	KEGG:04630	1	KEGG_05.05.2015	Jak-STAT signaling pathway	CNTF	CNTFR	CSF2RA	CSF2RB	CSF3R	IFNAR1	IFNAR2	IFNB1	IFNGR1	IL10RA	IL11	IL13	IL13RA1	IL15RA	IL21	IL21R	IL22RA1	IL22RA2	IL23A	IL2RA	IL2RG	IL3	IL4R	IL6	IL6R	IL6ST	IL7R	JAK2	LIFR	SOCS1	SOCS3	SOCS5	SOCS7	STAT1	STAT2	STAT3	STAT5B
cell cycle	M6	KEGG:04710	1	KEGG_05.05.2015	Circadian rhythm	RORA	RORB	RORC
cell cycle	M8	KEGG:04710	1	KEGG_05.05.2015	Circadian rhythm	CUL1	FBXW11
disease	M9	KEGG:05133	1	KEGG_05.05.2015	Pertussis	IL1A	IL1B	IL23A	IL6	IRAK1	IRF1	IRF3	MYD88	TLR4	TRAF6
disease	M9	KEGG:05140	1	KEGG_05.05.2015	Leishmaniasis	IFNGR1	IL1A	IL1B	IRAK1	JAK2	MAP3K7	MYD88	STAT1	TLR4	TRAF6
disease	M9	KEGG:05152	1	KEGG_05.05.2015	Tuberculosis	CIITA	IFNB1	IFNGR1	IL10RA	IL1A	IL1B	IL23A	IL6	IRAK1	IRAK2	JAK2	MYD88	STAT1	TLR4	TRAF6
disease	M9	KEGG:05160	0	KEGG_05.05.2015	Hepatitis C	IFIT1	IFNAR1	IFNAR2	IFNB1	IRF1	IRF3	IRF7	OAS3	SOCS3	STAT1	STAT2	STAT3	TRAF3	TRAF6
disease	M9	KEGG:05161	1	KEGG_05.05.2015	Hepatitis B	IFIH1	IFNAR1	IFNB1	IL6	IRF3	IRF7	MYD88	STAT1	STAT2	STAT3	STAT5B	TLR4
disease	M9	KEGG:05164	1	KEGG_05.05.2015	Influenza A	CIITA	IFIH1	IFNAR1	IFNAR2	IFNB1	IFNGR1	IL1A	IL1B	IL6	IRF3	IRF7	JAK2	MX1	MYD88	OAS3	RSAD2	SOCS3	STAT1	STAT2	TLR4	TNFSF10
disease	M9	KEGG:05168	1	KEGG_05.05.2015	Herpes simplex infection	IFIH1	IFIT1	IFNAR1	IFNAR2	IFNB1	IFNGR1	IL1B	IL6	IRF3	IRF7	JAK2	MAP3K7	MYD88	OAS3	SOCS3	SP100	STAT1	STAT2	TRAF3	TRAF6
disease	M9	KEGG:05169	1	KEGG_05.05.2015	Epstein-Barr virus infection	CD44	IL10RA	IRAK1	IRF3	MAP3K7	NFKB2	STAT3	TRAF3	TRAF6
disease	M9	KEGG:05321	1	KEGG_05.05.2015	Inflammatory bowel disease (IBD)	FOXP3	IFNGR1	IL13	IL17F	IL18RAP	IL1A	IL1B	IL21	IL21R	IL23A	IL2RG	IL4R	IL6	STAT1	STAT3	TBX21	TLR4
Energy metabolism	M5	KEGG:04071	0	KEGG_05.05.2015	Sphingolipid signaling pathway	ADORA1	ADORA3	GNAI2	OPRD1	S1PR1
Energy metabolism	M6	KEGG:03320	1	KEGG_05.05.2015	PPAR signaling pathway	ANGPTL4	PCK1	RXRG
Energy metabolism	M6	KEGG:04919	0	KEGG_05.05.2015	Thyroid hormone signaling pathway	ACTB	ACTG1	AKT1	AKT2	AKT3	ATP1A1	ATP1A2	ATP1A3	ATP1A4	ATP1B1	ATP1B2	ATP1B3	ATP1B4	ATP2A2	BAD	BMP4	CASP9	CCND1	CREBBP	CTNNB1	DIO1	DIO2	DIO3	EP300	ESR1	FOXO1	FXYD2	GATA4	GSK3B	HDAC1	HDAC2	HDAC3	HIF1A	HRAS	ITGAV	ITGB3	KAT2A	KAT2B	KRAS	MAP2K1	MAP2K2	MAPK1	MAPK3	MDM2
G protein-coupled signaling	M1	KEGG:04022	0	KEGG_05.05.2015	cGMP-PKG signaling pathway	ADRA1A	AGTR1	EDNRA	GNAQ	PIK3CA	PIK3R1	RGS2
G protein-coupled signaling	M5	KEGG:04022	0	KEGG_05.05.2015	cGMP-PKG signaling pathway	ADCY1	ADCY6	ADCY7	ADCY9	ADORA1	ADORA3	ADRA2A	ADRA2B	GNAI2	OPRD1
G protein-coupled signaling	M5	KEGG:04024	0	KEGG_05.05.2015	cAMP signaling pathway	ADCY1	ADCY6	ADCY7	ADCY9	ADORA1	GNAI2	HCAR2	HTR1A	HTR1D	NPY	NPY1R	SSTR1
G protein-coupled signaling	M2	KEGG:04015	0	KEGG_05.05.2015	Rap1 signaling pathway	ANGPT1	ANGPT2	BCAR1	CRK	CRKL	EFNA1	EFNA3	EFNA4	EGFR	FGF1	FGF13	FGF4	FGF5	FGF7	IGF1	KIT	KRAS	LCP2	NRAS	PDGFA	PDGFRB	PGF	PIK3CB	PIK3CG	PIK3R3	PIK3R5	VEGFA	VEGFB
Hematopoietic cell lineage	M9	KEGG:04640	1	KEGG_05.05.2015	Hematopoietic cell lineage	CD44	CSF2RA	CSF3R	IL11	IL1A	IL1B	IL1R1	IL2RA	IL3	IL4R	IL6	IL6R	IL7R
Neuroactive ligand-receptor interaction	M1	KEGG:04080	1	KEGG_05.05.2015	Neuroactive ligand-receptor interaction	ADRA1A	AGTR1	AVPR1A	CCKAR	CYSLTR1	EDNRA	F2R	F2RL1	F2RL2	GRM1	GRPR	HCRTR2	HTR2B	HTR2C	LPAR4	NTSR1	OXTR	P2RY1	P2RY10	P2RY2	P2RY6	PTGFR	TACR1	TACR2	TACR3	TRHR
Neuroactive ligand-receptor interaction	M4	KEGG:04080	1	KEGG_05.05.2015	Neuroactive ligand-receptor interaction	ADCYAP1R1	ADORA2B	ADRB2	CALCR	DRD5	GLP2R	HRH2	HTR4	HTR7	MC4R	PTGDR	PTGER4	PTGIR	PTH2R	TSHR	VIPR2
Neuroactive ligand-receptor interaction	M5	KEGG:04080	1	KEGG_05.05.2015	Neuroactive ligand-receptor interaction	ADORA1	ADORA3	ADRA2A	ADRA2B	CNR1	GALR1	GRM3	GRM8	HRH3	HTR1A	HTR1D	HTR5A	LPAR1	LPAR2	NMUR2	NPBWR1	NPY1R	NPY5R	OPRD1	OPRK1	OPRM1	P2RY13	P2RY4	S1PR1	SSTR1
Neuroactive ligand-receptor interaction	M6	KEGG:04330	1	KEGG_05.05.2015	Notch signaling pathway	[DLL1	EP300	JAG1	MAML1	MAML2	NOTCH1	RBPJ	RBPJL]
Regulation of immune system	M1	KEGG:04750	1	KEGG_05.05.2015	Inflammatory mediator regulation of TRP channels	F2RL1	GNAQ	HTR2B	HTR2C	P2RY2	PIK3CA	PIK3R1
Regulation of immune system	M10	KEGG:04668	1	KEGG_05.05.2015	TNF signaling pathway	AKT2	AKT3	BIRC2	BIRC3	CASP8	CFLAR	CHUK	IKBKB	JUN	JUNB	MAP2K1	MAP2K3	MAP2K7	MAPK1	MAPK10	MAPK14	MAPK9	NFKB1
Regulation of immune system	M2	KEGG:04660	1	KEGG_05.05.2015	T cell receptor signaling pathway	CBL	CBLB	CD28	CD3D	CD4	CD8A	GRAP2	GRB2	ITK	KRAS	LCP2	NCK2	NRAS	PIK3CB	PIK3CG	PIK3R3	PIK3R5	PRKCQ	PTPRC
Regulation of immune system	M5	KEGG:04060	1	KEGG_05.05.2015	Cytokine-cytokine receptor interaction	CCL11	CCL20	CCL22	CCL28	CCL3	CCL5	CCR1	CCR10	CCR2	CCR5	CX3CL1	CX3CR1	CXCL1	CXCL10	CXCL12	CXCL16	CXCL2	CXCL5	CXCR4	CXCR5
Regulation of immune system	M5	KEGG:04062	1	KEGG_05.05.2015	Chemokine signaling pathway	ADCY1	ADCY6	ADCY7	ADCY9	CCL11	CCL20	CCL22	CCL28	CCL3	CCL5	CCR1	CCR10	CCR2	CCR5	CX3CL1	CX3CR1	CXCL1	CXCL10	CXCL12	CXCL16	CXCL2	CXCL5	CXCR4	CXCR5	GNAI2
Regulation of immune system	M5	KEGG:04668	1	KEGG_05.05.2015	TNF signaling pathway	CCL20	CCL5	CX3CL1	CXCL1	CXCL10	CXCL2	CXCL5
Regulation of immune system	M9	KEGG:04060	1	KEGG_05.05.2015	Cytokine-cytokine receptor interaction	CNTF	CNTFR	CSF2RA	CSF2RB	CSF3R	IFNAR1	IFNAR2	IFNB1	IFNGR1	IL10RA	IL11	IL13	IL13RA1	IL15RA	IL17RA	IL18RAP	IL1A	IL1B	IL1R1	IL1RAP	IL21	IL21R	IL22RA1	IL22RA2	IL23A	IL2RA	IL2RG	IL3	IL4R	IL6	IL6R	IL6ST	IL7R	LIFR	TNFSF10	TNFSF18
Ubiquitin mediated proteolysis	M8	KEGG:04120	1	KEGG_05.05.2015	Ubiquitin mediated proteolysis	CUL1	FBXO4	FBXW11	FBXW7	FBXW8	RNF7	SKP2	UBA3
[truncated: 75 more columns]

## Sheet: M1
GOID	Ontology Source	GOTerm	GOLevels	GOGroups	Nr. Genes	% Associated Genes	Term PValue	Term PValue Corrected with Bonferroni step down	Group PValue	Group PValue Corrected with Bonferroni step down	Associated Genes Found	All Associated Genes
REACTOME:14797	REACTOME_05.05.2015	Signaling by GPCR	[-1]	[Group106]	45	4.33944	1.29695e-56	2.9311e-54	{Group106=1.2969460193438974E-56}	{Group106=1.7638465863077004E-54}	[ADRA1A, AGTR1, AVPR1A, CCK, CCKAR, CYSLTR1, EDN1, EDN2, EDN3, EDNRA, F2R, F2RL1, F2RL2, GCG, GHRL, GNA14, GNA15, GNAQ, GNG2, GNG4, GPR132, GPR68, GRK5, GRM1, GRPR, HCRTR2, HTR2B, HTR2C, LPAR4, NMB, NTSR1, OXTR, P2RY1, P2RY10, P2RY2, P2RY6, PIK3CA, PIK3R1, PROKR2, PTGFR, RGS2, TACR1, TACR2, TACR3, TRHR]	[101930241, 102725084, ABR, ACKR1, ACKR2, ACKR3, ACKR4, ADCY1, ADCY2, ADCY3, ADCY4, ADCY5, ADCY6, ADCY7, ADCY8, ADCY9, ADCYAP1, ADCYAP1R1, ADGRE1, ADGRE2, ADGRE3, ADGRE5, ADM, ADM2, ADORA1, ADORA2A, ADORA2B, ADORA3, ADRA1A, ADRA1B, ADRA1D, ADRA2A, ADRA2C, ADRB1, ADRB2, ADRB3, ADRBK1, AGT, AGTR1, AGTR2, AHCYL1, AKAP13, AKT1, AKT2, AKT3, ANXA1, APLF, APLN, APLNR, APP, ARHGAP4, ARHGEF1, ARHGEF11, AR…
REACTOME:18283	REACTOME_05.05.2015	G alpha (q) signalling events	[-1]	[Group106]	45	24.1935	2.69089e-92	6.16214e-90	{Group106=1.2969460193438974E-56}	{Group106=1.7638465863077004E-54}	[ADRA1A, AGTR1, AVPR1A, CCK, CCKAR, CYSLTR1, EDN1, EDN2, EDN3, EDNRA, F2R, F2RL1, F2RL2, GCG, GHRL, GNA14, GNA15, GNAQ, GNG2, GNG4, GPR132, GPR68, GRK5, GRM1, GRPR, HCRTR2, HTR2B, HTR2C, LPAR4, NMB, NTSR1, OXTR, P2RY1, P2RY10, P2RY2, P2RY6, PIK3CA, PIK3R1, PROKR2, PTGFR, RGS2, TACR1, TACR2, TACR3, TRHR]	[ADRA1A, ADRA1B, ADRA1D, ADRBK1, AGT, AGTR1, ANXA1, APLF, APP, ARHGEF25, AVP, AVPR1A, AVPR1B, BDKRB1, BDKRB2, BRS3, CASR, CCK, CCKAR, CCKBR, CCL23, CHRM1, CHRM3, CHRM5, CYSLTR1, CYSLTR2, DAGLA, DAGLB, DGKA, DGKB, DGKD, DGKE, DGKG, DGKH, DGKI, DGKK, DGKQ, DGKZ, EDN1, EDN2, EDN3, EDNRA, EDNRB, F2, F2R, F2RL1, F2RL2, F2RL3, FFAR1, FFAR2, FFAR3, GAST, GCG, GCGR, GHRL, GHSR, GNA11, GNA14, GNA15, GNAQ,…
REACTOME:19184	REACTOME_05.05.2015	GPCR downstream signaling	[-1]	[Group106]	45	4.8913	5.23529e-59	1.18841e-56	{Group106=1.2969460193438974E-56}	{Group106=1.7638465863077004E-54}	[ADRA1A, AGTR1, AVPR1A, CCK, CCKAR, CYSLTR1, EDN1, EDN2, EDN3, EDNRA, F2R, F2RL1, F2RL2, GCG, GHRL, GNA14, GNA15, GNAQ, GNG2, GNG4, GPR132, GPR68, GRK5, GRM1, GRPR, HCRTR2, HTR2B, HTR2C, LPAR4, NMB, NTSR1, OXTR, P2RY1, P2RY10, P2RY2, P2RY6, PIK3CA, PIK3R1, PROKR2, PTGFR, RGS2, TACR1, TACR2, TACR3, TRHR]	[101930241, 102725084, ABR, ACKR3, ADCY1, ADCY2, ADCY3, ADCY4, ADCY5, ADCY6, ADCY7, ADCY8, ADCY9, ADCYAP1, ADCYAP1R1, ADM, ADM2, ADORA1, ADORA2A, ADORA2B, ADORA3, ADRA1A, ADRA1B, ADRA1D, ADRA2A, ADRA2C, ADRB1, ADRB2, ADRB3, ADRBK1, AGT, AGTR1, AGTR2, AKAP13, AKT1, AKT2, AKT3, ANXA1, APLF, APLN, APLNR, APP, ARHGAP4, ARHGEF1, ARHGEF11, ARHGEF12, ARHGEF16, ARHGEF17, ARHGEF18, ARHGEF2, ARHGEF25, ARHG…
REACTOME:120966	REACTOME_05.05.2015	Gastrin-CREB signalling pathway via PKC and MAPK	[-1]	[Group106]	45	21.028	3.36675e-89	7.6762e-87	{Group106=1.2969460193438974E-56}	{Group106=1.7638465863077004E-54}	[ADRA1A, AGTR1, AVPR1A, CCK, CCKAR, CYSLTR1, EDN1, EDN2, EDN3, EDNRA, F2R, F2RL1, F2RL2, GCG, GHRL, GNA14, GNA15, GNAQ, GNG2, GNG4, GPR132, GPR68, GRK5, GRM1, GRPR, HCRTR2, HTR2B, HTR2C, LPAR4, NMB, NTSR1, OXTR, P2RY1, P2RY10, P2RY2, P2RY6, PIK3CA, PIK3R1, PROKR2, PTGFR, RGS2, TACR1, TACR2, TACR3, TRHR]	[ADRA1A, ADRA1B, ADRA1D, ADRBK1, AGT, AGTR1, ANXA1, APLF, APP, ARHGEF25, AVP, AVPR1A, AVPR1B, BDKRB1, BDKRB2, BRS3, CASR, CCK, CCKAR, CCKBR, CCL23, CDK1, CHRM1, CHRM3, CHRM5, CREB1, CYSLTR1, CYSLTR2, DAGLA, DAGLB, DGKA, DGKB, DGKD, DGKE, DGKG, DGKH, DGKI, DGKK, DGKQ, DGKZ, EDN1, EDN2, EDN3, EDNRA, EDNRB, EGFR, F2, F2R, F2RL1, F2RL2, F2RL3, FFAR1, FFAR2, FFAR3, GAST, GCG, GCGR, GHRL, GHSR, GNA11, …
REACTOME:21340	REACTOME_05.05.2015	GPCR ligand binding	[-1]	[Group101]	38	8.63636	7.66283e-55	1.72414e-52	{Group101=3.872376888776283E-49}	{Group101=5.227708799847982E-47}	[ADRA1A, AGTR1, AVPR1A, CCK, CCKAR, CYSLTR1, EDN1, EDN2, EDN3, EDNRA, F2R, F2RL1, F2RL2, GCG, GHRL, GNG2, GNG4, GPR132, GPR68, GRM1, GRPR, HCRTR2, HTR2B, HTR2C, LPAR4, NMB, NTSR1, OXTR, P2RY1, P2RY10, P2RY2, P2RY6, PROKR2, PTGFR, TACR1, TACR2, TACR3, TRHR]	[ACKR1, ACKR2, ACKR3, ACKR4, ADCYAP1, ADCYAP1R1, ADGRE1, ADGRE2, ADGRE3, ADGRE5, ADM, ADM2, ADORA1, ADORA2A, ADORA2B, ADORA3, ADRA1A, ADRA1B, ADRA1D, ADRA2A, ADRA2C, ADRB1, ADRB2, ADRB3, AGT, AGTR1, AGTR2, ANXA1, APLF, APLN, APLNR, APP, AVP, AVPR1A, AVPR1B, AVPR2, BDKRB1, BDKRB2, BRS3, C3, C3AR1, C5, C5AR1, C5AR2, CALCA, CALCB, CALCR, CALCRL, CASR, CCK, CCKAR, CCKBR, CCL11, CCL16, CCL17, CCL19, C…
REACTOME:14828	REACTOME_05.05.2015	Class A/1 (Rhodopsin-like receptors)	[-1]	[Group100, Group101, Group91]	34	10.8626	3.34588e-51	7.49477e-49	{Group100=1.0426301949426225E-44, Group101=3.872376888776283E-49, Group91=8.742819166750265E-49}	{Group100=1.3866981592736879E-42, Group101=5.227708799847982E-47, Group91=1.1715377683445356E-46}	[ADRA1A, AGTR1, AVPR1A, CCK, CCKAR, CYSLTR1, EDN1, EDN2, EDN3, EDNRA, F2R, F2RL1, F2RL2, GHRL, GPR132, GPR68, GRPR, HCRTR2, HTR2B, HTR2C, LPAR4, NMB, NTSR1, OXTR, P2RY1, P2RY10, P2RY2, P2RY6, PROKR2, PTGFR, TACR1, TACR2, TACR3, TRHR]	[ACKR1, ACKR2, ACKR3, ACKR4, ADORA1, ADORA2A, ADORA2B, ADORA3, ADRA1A, ADRA1B, ADRA1D, ADRA2A, ADRA2C, ADRB1, ADRB2, ADRB3, AGT, AGTR1, AGTR2, ANXA1, APLF, APLN, APLNR, APP, AVP, AVPR1A, AVPR1B, AVPR2, BDKRB1, BDKRB2, BRS3, C3, C3AR1, C5, C5AR1, C5AR2, CCK, CCKAR, CCKBR, CCL11, CCL16, CCL17, CCL19, CCL2, CCL20, CCL21, CCL22, CCL23, CCL25, CCL27, CCL28, CCL3, CCL3L1, CCL3L3, CCL4, CCL5, CCL7, CCR1…
KEGG:04080	KEGG_05.05.2015	Neuroactive ligand-receptor interaction	[-1]	[Group101, Group89, Group91]	26	9.45454	5.05571e-36	1.12742e-33	{Group101=3.872376888776283E-49, Group89=8.160664630902686E-37, Group91=8.742819166750265E-49}	{Group101=5.227708799847982E-47, Group89=1.069047066648252E-34, Group91=1.1715377683445356E-46}	[ADRA1A, AGTR1, AVPR1A, CCKAR, CYSLTR1, EDNRA, F2R, F2RL1, F2RL2, GRM1, GRPR, HCRTR2, HTR2B, HTR2C, LPAR4, NTSR1, OXTR, P2RY1, P2RY10, P2RY2, P2RY6, PTGFR, TACR1, TACR2, TACR3, TRHR]	[ADCYAP1R1, ADORA1, ADORA2A, ADORA2B, ADORA3, ADRA1A, ADRA1B, ADRA1D, ADRA2A, ADRA2B, ADRA2C, ADRB1, ADRB2, ADRB3, AGTR1, AGTR2, APLNR, AVPR1A, AVPR1B, AVPR2, BDKRB1, BDKRB2, BRS3, C3AR1, C5AR1, CALCR, CALCRL, CCKAR, CCKBR, CGA, CH17-360D5.1, CHRM1, CHRM2, CHRM3, CHRM4, CHRM5, CHRNA1, CHRNA10, CHRNA2, CHRNA3, CHRNA4, CHRNA5, CHRNA6, CHRNA7, CHRNA9, CHRNB1, CHRNB2, CHRNB3, CHRNB4, CHRND, CHRNE, CH…
REACTOME:14819	REACTOME_05.05.2015	Peptide ligand-binding receptors	[-1]	[Group100, Group101, Group116, Group128, Group36]	22	11.5789	4.33207e-32	9.61719e-30	{Group100=1.0426301949426225E-44, Group101=3.872376888776283E-49, Group116=2.389462018891884E-40, Group128=1.3701382892048566E-25, Group36=1.3033435133105935E-27}	{Group100=1.3866981592736879E-42, Group101=5.227708799847982E-47, Group116=3.154089864937287E-38, Group128=1.767478393074265E-23, Group36=1.6943465673037715E-25}	[AGTR1, AVPR1A, CCK, CCKAR, EDN1, EDN2, EDN3, EDNRA, F2R, F2RL1, F2RL2, GHRL, GRPR, HCRTR2, NMB, NTSR1, OXTR, PROKR2, TACR1, TACR2, TACR3, TRHR]	[ACKR1, ACKR2, ACKR3, ACKR4, AGT, AGTR1, AGTR2, ANXA1, APLF, APLN, APLNR, APP, AVP, AVPR1A, AVPR1B, AVPR2, BDKRB1, BDKRB2, BRS3, C3, C3AR1, C5, C5AR1, C5AR2, CCK, CCKAR, CCKBR, CCL11, CCL16, CCL17, CCL19, CCL2, CCL20, CCL21, CCL22, CCL23, CCL25, CCL27, CCL28, CCL3, CCL3L1, CCL3L3, CCL4, CCL5, CCL7, CCR1, CCR10, CCR2, CCR3, CCR4, CCR5, CCR6, CCR7, CCR8, CCR9, CCRL2, CH17-360D5.1, CX3CL1, CX3CR1, C…
KEGG:04020	KEGG_05.05.2015	Calcium signaling pathway	[-1]	[Group116, Group89, Group91]	21	11.6667	1.25554e-30	2.7622e-28	{Group116=2.389462018891884E-40, Group89=8.160664630902686E-37, Group91=8.742819166750265E-49}	{Group116=3.154089864937287E-38, Group89=1.069047066648252E-34, Group91=1.1715377683445356E-46}	[ADRA1A, AGTR1, AVPR1A, CCKAR, CYSLTR1, EDNRA, F2R, GNA14, GNA15, GNAQ, GRM1, GRPR, HTR2B, HTR2C, NTSR1, OXTR, PTGFR, TACR1, TACR2, TACR3, TRHR]	[ADCY1, ADCY2, ADCY3, ADCY4, ADCY7, ADCY8, ADCY9, ADORA2A, ADORA2B, ADRA1A, ADRA1B, ADRA1D, ADRB1, ADRB2, ADRB3, AGTR1, ATP2A1, ATP2A2, ATP2A3, ATP2B1, ATP2B2, ATP2B3, ATP2B4, AVPR1A, AVPR1B, BDKRB1, BDKRB2, CACNA1A, CACNA1B, CACNA1C, CACNA1D, CACNA1E, CACNA1F, CACNA1G, CACNA1H, CACNA1I, CACNA1S, CALM1, CALM2, CALM3, CALML3, CALML5, CALML6, CAMK2A, CAMK2B, CAMK2D, CAMK2G, CAMK4, CCKAR, CCKBR, CD3…
REACTOME:798	REACTOME_05.05.2015	Platelet activation, signaling and aggregation	[-1]	[Group104, Group108, Group111, Group112, Group94, Group99]	10	4.54545	1.53284e-10	2.75911e-08	{Group104=2.932116122015168E-10, Group108=2.7797833908317447E-7, Group111=1.1799654972555484E-7, Group112=5.745352682237321E-13, Group94=4.90001410144488E-9, Group99=1.1401481590395717E-6}	{Group104=1.6713061895486456E-8, Group108=5.281588442580315E-6, Group111=2.8319171934133164E-6, Group112=5.055910360368842E-11, Group94=1.8620053585490543E-7, Group99=1.4821926067514432E-5}	[F2R, F2RL2, GNA14, GNA15, GNAQ, GNG2, GNG4, P2RY1, PIK3CA, PIK3R1]	[A2M, ABCC4, ACTN1, ACTN2, ACTN4, ADRA2A, ADRA2C, AKT1, AKT2, AKT3, ALB, ALDOA, APBB1IP, APOA1, APP, ARRB1, ARRB2, BCAR1, BRPF3, CALM1, CALM2, CALM3, CALU, CAP1, CD36, CD63, CD9, CDC42, CFD, CFL1, CLU, CRK, CSF2, CSF2RA, CSF2RB, CSK, DAGLA, DAGLB, DGKA, DGKB, DGKD, DGKE, DGKG, DGKH, DGKI, DGKK, DGKQ, DGKZ, EGF, F13A1, F2, F2R, F2RL2, F2RL3, F5, F8, FCER1G, FGA, FGB, FGG, FIGF, FLNA, FN1, FYN, GAB…
KEGG:04022	KEGG_05.05.2015	cGMP-PKG signaling pathway	[-1]	[Group112, Group54, Group90, Group93]	7	4.19162	1.9413e-07	2.56251e-05	{Group112=5.745352682237321E-13, Group54=3.484704709335893E-10, Group90=6.746786155929948E-10, Group93=9.669827739644421E-14}	{Group112=5.055910360368842E-11, Group54=1.916587590134741E-8, Group90=3.2384573548463754E-8, Group93=9.186336352662201E-12}	[ADRA1A, AGTR1, EDNRA, GNAQ, PIK3CA, PIK3R1, RGS2]	[ADCY1, ADCY2, ADCY3, ADCY4, ADCY5, ADCY6, ADCY7, ADCY8, ADCY9, ADORA1, ADORA3, ADRA1A, ADRA1B, ADRA1D, ADRA2A, ADRA2B, ADRA2C, ADRB1, ADRB2, ADRB3, AGTR1, AKT1, AKT2, AKT3, ATF2, ATF4, ATF6B, ATP1A1, ATP1A2, ATP1A3, ATP1A4, ATP1B1, ATP1B2, ATP1B3, ATP1B4, ATP2A1, ATP2A2, ATP2A3, ATP2B1, ATP2B2, ATP2B3, ATP2B4, BAD, BDKRB2, CACNA1C, CACNA1D, CACNA1F, CACNA1S, CALM1, CALM2, CALM3, CALML3, CALML5, …
KEGG:04750	KEGG_05.05.2015	Inflammatory mediator regulation of TRP channels	[-1]	[Group112, Group120, Group132, Group96]	7	7.07071	5.1906e-09	8.35686e-07	{Group112=5.745352682237321E-13, Group120=5.950275974986401E-12, Group132=2.7441460117844308E-5, Group96=1.8880232145824804E-9}	{Group112=5.055910360368842E-11, Group120=4.6412152604893927E-10, Group132=1.3720730058922154E-4, Group96=8.307302144162914E-8}	[F2RL1, GNAQ, HTR2B, HTR2C, P2RY2, PIK3CA, PIK3R1]	[ADCY1, ADCY2, ADCY3, ADCY4, ADCY5, ADCY6, ADCY7, ADCY8, ADCY9, ALOX12, ASIC1, ASIC2, ASIC3, ASIC4, ASIC5, BDKRB1, BDKRB2, CALM1, CALM2, CALM3, CALML3, CALML5, CALML6, CAMK2A, CAMK2B, CAMK2D, CAMK2G, CYP2J2, F2RL1, GNAQ, GNAS, HRH1, HTR2A, HTR2B, HTR2C, IGF1, IL1B, IL1R1, IL1RAP, ITPR1, ITPR2, ITPR3, JMJD7-PLA2G4B, MAP2K3, MAP2K6, MAPK10, MAPK11, MAPK12, MAPK13, MAPK14, MAPK8, MAPK9, NGF, NTRK1, …
REACTOME:21384	REACTOME_05.05.2015	Thrombin signalling through proteinase activated receptors (PARs)	[-1]	[Group104, Group111]	7	21.875	1.33102e-12	2.48901e-10	{Group104=2.932116122015168E-10, Group111=1.1799654972555484E-7}	{Group104=1.6713061895486456E-8, Group111=2.8319171934133164E-6}	[F2R, F2RL2, GNA14, GNA15, GNAQ, GNG2, GNG4]	[ARRB1, ARRB2, F2, F2R, F2RL2, F2RL3, GNA11, GNA12, GNA13, GNA14, GNA15, GNAQ, GNB1, GNB2, GNB3, GNB4, GNB5, GNG10, GNG11, GNG12, GNG13, GNG2, GNG3, GNG4, GNG5, GNG7, GNG8, GNGT1, GNGT2, MAPK1, MAPK3, SRC]
REACTOME:1505	REACTOME_05.05.2015	Integration of energy metabolism	[-1]	[Group104, Group110, Group111, Group94, Group95, Group99]	6	5.55556	2.97425e-07	3.86653e-05	{Group104=2.932116122015168E-10, Group110=1.0094969235130547E-11, Group111=1.1799654972555484E-7, Group94=4.90001410144488E-9, Group95=4.088766554918746E-10, Group99=1.1401481590395717E-6}	{Group104=1.6713061895486456E-8, Group110=7.57122692634791E-10, Group111=2.8319171934133164E-6, Group94=1.8620053585490543E-7, Group95=2.1670462741069354E-8, Group99=1.4821926067514432E-5}	[GCG, GNA14, GNA15, GNAQ, GNG2, GNG4]	[100507353, ABCC8, ACACA, ACACB, ACLY, ADCY1, ADCY2, ADCY3, ADCY4, ADCY5, ADCY6, ADCY7, ADCY8, ADCY9, ADRA2A, ADRA2C, AGPAT1, AHCYL1, AKAP5, ARL2, ARL2BP, CACNA1A, CACNA1C, CACNA1D, CACNA1E, CACNA2D2, CACNB2, CACNB3, CHRM3, FASN, FFAR1, GCG, GCGR, GLP1R, GNA11, GNA14, GNA15, GNAI1, GNAI2, GNAQ, GNAS, GNB1, GNB2, GNB3, GNB4, GNB5, GNG10, GNG11, GNG12, GNG13, GNG2, GNG3, GNG4, GNG5, GNG7, GNG8, GNG…
REACTOME:18325	REACTOME_05.05.2015	Regulation of insulin secretion	[-1]	[Group104, Group110, Group111, Group94, Group95, Group99]	6	7.40741	5.30823e-08	7.64385e-06	{Group104=2.932116122015168E-10, Group110=1.0094969235130547E-11, Group111=1.1799654972555484E-7, Group94=4.90001410144488E-9, Group95=4.088766554918746E-10, Group99=1.1401481590395717E-6}	{Group104=1.6713061895486456E-8, Group110=7.57122692634791E-10, Group111=2.8319171934133164E-6, Group94=1.8620053585490543E-7, Group95=2.1670462741069354E-8, Group99=1.4821926067514432E-5}	[GCG, GNA14, GNA15, GNAQ, GNG2, GNG4]	[100507353, ABCC8, ADCY5, ADCY6, ADCY8, ADRA2A, ADRA2C, AHCYL1, AKAP5, ARL2, ARL2BP, CACNA1A, CACNA1C, CACNA1D, CACNA1E, CACNA2D2, CACNB2, CACNB3, CHRM3, FFAR1, GCG, GLP1R, GNA11, GNA14, GNA15, GNAI1, GNAI2, GNAQ, GNAS, GNB1, GNB2, GNB3, GNB4, GNB5, GNG10, GNG11, GNG12, GNG13, GNG2, GNG3, GNG4, GNG5, GNG7, GNG8, GNGT1, GNGT2, INS, IQGAP1, ITPR1, ITPR2, ITPR3, KCNB1, KCNC2, KCNG2, KCNJ11, KCNS3, M…
REACTOME:19140	REACTOME_05.05.2015	ADP signalling through P2Y purinoceptor 1	[-1]	[Group104, Group110, Group111, Group94, Group95, Group99]	6	24	3.21968e-11	5.95641e-09	{Group104=2.932116122015168E-10, Group110=1.0094969235130547E-11, Group111=1.1799654972555484E-7, Group94=4.90001410144488E-9, Group95=4.088766554918746E-10, Group99=1.1401481590395717E-6}	{Group104=1.6713061895486456E-8, Group110=7.57122692634791E-10, Group111=2.8319171934133164E-6, Group94=1.8620053585490543E-7, Group95=2.1670462741069354E-8, Group99=1.4821926067514432E-5}	[GNA14, GNA15, GNAQ, GNG2, GNG4, P2RY1]	[GNA11, GNA14, GNA15, GNAQ, GNB1, GNB2, GNB3, GNB4, GNB5, GNG10, GNG11, GNG12, GNG13, GNG2, GNG3, GNG4, GNG5, GNG7, GNG8, GNGT1, GNGT2, MAPK14, P2RY1, PLA2G4A, SRC]
REACTOME:20524	REACTOME_05.05.2015	Signal amplification	[-1]	[Group104, Group110, Group111, Group94, Group95, Group99]	6	18.75	1.62584e-10	2.91025e-08	{Group104=2.932116122015168E-10, Group110=1.0094969235130547E-11, Group111=1.1799654972555484E-7, Group94=4.90001410144488E-9, Group95=4.088766554918746E-10, Group99=1.1401481590395717E-6}	{Group104=1.6713061895486456E-8, Group110=7.57122692634791E-10, Group111=2.8319171934133164E-6, Group94=1.8620053585490543E-7, Group95=2.1670462741069354E-8, Group99=1.4821926067514432E-5}	[GNA14, GNA15, GNAQ, GNG2, GNG4, P2RY1]	[GNA11, GNA13, GNA14, GNA15, GNAI1, GNAI2, GNAI3, GNAQ, GNAT3, GNB1, GNB2, GNB3, GNB4, GNB5, GNG10, GNG11, GNG12, GNG13, GNG2, GNG3, GNG4, GNG5, GNG7, GNG8, GNGT1, GNGT2, MAPK14, P2RY1, P2RY12, PLA2G4A, SRC, TBXA2R]
KEGG:04270	KEGG_05.05.2015	Vascular smooth muscle contraction	[-1]	[Group126, Group54, Group55, Group74, Group90, Group93, Group97]	5	4.13223	1.33517e-05	0.00130847	{Group126=9.37615729911295E-14, Group54=3.484704709335893E-10, Group55=2.4189226079190924E-21, Group74=1.1993497423495874E-9, Group90=6.746786155929948E-10, Group93=9.669827739644421E-14, Group97=3.3709648195386787E-15}	{Group126=9.001111007148433E-12, Group54=1.916587590134741E-8, Group55=3.096220938136438E-19, Group74=5.397073840573143E-8, Group90=3.2384573548463754E-8, Group93=9.186336352662201E-12, Group97=3.5732227087109994E-13}	[ADRA1A, AGTR1, AVPR1A, EDNRA, GNAQ]	[ACTA2, ACTG2, ADCY1, ADCY2, ADCY3, ADCY4, ADCY5, ADCY6, ADCY7, ADCY8, ADCY9, ADORA2A, ADORA2B, ADRA1A, ADRA1B, ADRA1D, AGTR1, ARAF, ARHGEF1, ARHGEF11, ARHGEF12, AVPR1A, AVPR1B, BRAF, CACNA1C, CACNA1D, CACNA1F, CACNA1S, CALCRL, CALD1, CALM1, CALM2, CALM3, CALML3, CALML5, CALML6, CYP4A11, CYP4A22, EDNRA, GNA11, GNA12, GNA13, GNAQ, GNAS, GUCY1A2, GUCY1A3, GUCY1B3, ITPR1, ITPR2, ITPR3, JMJD7-PLA2G4B…
KEGG:04725	KEGG_05.05.2015	Cholinergic synapse	[-1]	[Group104, Group108, Group109, Group110, Group111, Group112, Group114, Group94, Group95, Group99]	5	4.42478	9.57033e-06	0.000966604	{Group104=2.932116122015168E-10, Group108=2.7797833908317447E-7, Group109=2.5887068777632466E-9, Group110=1.0094969235130547E-11, Group111=1.1799654972555484E-7, Group112=5.745352682237321E-13, Group114=1.884257355327103E-7, Group94=4.90001410144488E-9, Group95=4.088766554918746E-10, Group99=1.1401481590395717E-6}	{Group104=1.6713061895486456E-8, Group108=5.281588442580315E-6, Group109=1.0354827511052986E-7, Group110=7.57122692634791E-10, Group111=2.8319171934133164E-6, Group112=5.055910360368842E-11, Group114=3.956940446186916E-6, Group94=1.8620053585490543E-7, Group95=2.1670462741069354E-8, Group99=1.4821926067514432E-5}	[GNAQ, GNG2, GNG4, PIK3CA, PIK3R1]	[ACHE, ADCY1, ADCY2, ADCY3, ADCY4, ADCY5, ADCY6, ADCY7, ADCY8, ADCY9, AKT1, AKT2, AKT3, ATF4, BCL2, CACNA1A, CACNA1B, CACNA1C, CACNA1D, CACNA1F, CACNA1S, CAMK2A, CAMK2B, CAMK2D, CAMK2G, CAMK4, CHAT, CHRM1, CHRM2, CHRM3, CHRM4, CHRM5, CHRNA3, CHRNA4, CHRNA6, CHRNA7, CHRNB2, CHRNB4, CREB1, CREB3, CREB3L1, CREB3L2, CREB3L3, CREB3L4, CREB5, FOS, FYN, GNA11, GNAI1, GNAI2, GNAI3, GNAO1, GNAQ, GNB1, GNB…
KEGG:04726	KEGG_05.05.2015	Serotonergic synapse	[-1]	[Group103, Group104, Group110, Group120, Group94, Group95]	5	4.38596	9.99054e-06	0.000989063	{Group103=5.932044151794315E-12, Group104=2.932116122015168E-10, Group110=1.0094969235130547E-11, Group120=5.950275974986401E-12, Group94=4.90001410144488E-9, Group95=4.088766554918746E-10}	{Group103=4.686314879917509E-10, Group104=1.6713061895486456E-8, Group110=7.57122692634791E-10, Group120=4.6412152604893927E-10, Group94=1.8620053585490543E-7, Group95=2.1670462741069354E-8}	[GNAQ, GNG2, GNG4, HTR2B, HTR2C]	[ADCY5, ALOX12, ALOX12B, ALOX15, ALOX15B, ALOX5, APP, ARAF, BRAF, CACNA1A, CACNA1B, CACNA1C, CACNA1D, CACNA1F, CACNA1S, CASP3, CYP2C18, CYP2C19, CYP2C8, CYP2C9, CYP2D6, CYP2J2, CYP4X1, DDC, DUSP1, GABRB1, GABRB2, GABRB3, GNAI1, GNAI2, GNAI3, GNAO1, GNAQ, GNAS, GNB1, GNB2, GNB3, GNB4, GNB5, GNG10, GNG11, GNG12, GNG13, GNG2, GNG3, GNG4, GNG5, GNG7, GNG8, GNGT1, GNGT2, HRAS, HTR1A, HTR1B, HTR1D, HTR…
KEGG:05142	KEGG_05.05.2015	Chagas disease (American trypanosomiasis)	[-1]	[Group104, Group109, Group111, Group112, Group114, Group94, Group99]	5	4.80769	6.37719e-06	0.000688736	{Group104=2.932116122015168E-10, Group109=2.5887068777632466E-9, Group111=1.1799654972555484E-7, Group112=5.745352682237321E-13, Group114=1.884257355327103E-7, Group94=4.90001410144488E-9, Group99=1.1401481590395717E-6}	{Group104=1.6713061895486456E-8, Group109=1.0354827511052986E-7, Group111=2.8319171934133164E-6, Group112=5.055910360368842E-11, Group114=3.956940446186916E-6, Group94=1.8620053585490543E-7, Group99=1.4821926067514432E-5}	[GNA14, GNA15, GNAQ, PIK3CA, PIK3R1]	[ACE, ADCY1, AKT1, AKT2, AKT3, BDKRB2, C1QA, C1QB, C1QC, C3, CALR, CASP8, CCL2, CCL3, CCL3L1, CCL3L3, CCL5, CD247, CD3D, CD3E, CD3G, CFLAR, CHUK, CXCL8, FADD, FAS, FASLG, FOS, GNA11, GNA14, GNA15, GNAI1, GNAI2, GNAI3, GNAL, GNAO1, GNAQ, GNAS, IFNB1, IFNG, IFNGR1, IFNGR2, IKBKB, IKBKG, IL10, IL12A, IL12B, IL1B, IL2, IL6, IRAK1, IRAK4, JUN, MAP2K4, MAPK1, MAPK10, MAPK11, MAPK12, MAPK13, MAPK14, MAP…
KEGG:05146	KEGG_05.05.2015	Amoebiasis	[-1]	[Group104, Group109, Group111, Group112, Group114, Group94, Group99]	5	4.58716	8.02571e-06	0.0008427	{Group104=2.932116122015168E-10, Group109=2.5887068777632466E-9, Group111=1.1799654972555484E-7, Group112=5.745352682237321E-13, Group114=1.884257355327103E-7, Group94=4.90001410144488E-9, Group99=1.1401481590395717E-6}	{Group104=1.6713061895486456E-8, Group109=1.0354827511052986E-7, Group111=2.8319171934133164E-6, Group112=5.055910360368842E-11, Group114=3.956940446186916E-6, Group94=1.8620053585490543E-7, Group99=1.4821926067514432E-5}	[GNA14, GNA15, GNAQ, PIK3CA, PIK3R1]	[ACTN1, ACTN2, ACTN3, ACTN4, ADCY1, ARG1, ARG2, C8A, C8B, C8G, C9, CASP3, CD14, CD1D, COL11A1, COL11A2, COL1A1, COL1A2, COL24A1, COL27A1, COL2A1, COL3A1, COL4A1, COL4A2, COL4A3, COL4A4, COL4A5, COL4A6, COL5A1, COL5A2, COL5A3, CSF2, CTSG, CXCL1, CXCL8, FN1, GNA11, GNA14, GNA15, GNAL, GNAQ, GNAS, HSPB1, IFNG, IL10, IL12A, IL12B, IL1B, IL1R1, IL1R2, IL6, ITGAM, ITGB2, LAMA1, LAMA2, LAMA3, LAMA4, LAM…
REACTOME:18289	REACTOME_05.05.2015	P2Y receptors	[-1]	[Group121]	5	41.6667	6.52971e-11	1.19494e-08	{Group121=3.428676995173979E-8}	{Group121=9.600295586487141E-7}	[LPAR4, P2RY1, P2RY10, P2RY2, P2RY6]	[GPR17, LPAR4, LPAR6, P2RY1, P2RY10, P2RY11, P2RY12, P2RY13, P2RY14, P2RY2, P2RY4, P2RY6]
REACTOME:18342	REACTOME_05.05.2015	Nucleotide-like (purinergic) receptors	[-1]	[Group121]	5	29.4118	5.05398e-10	8.79392e-08	{Group121=3.428676995173979E-8}	{Group121=9.600295586487141E-7}	[LPAR4, P2RY1, P2RY10, P2RY2, P2RY6]	[ADORA1, ADORA2A, ADORA2B, ADORA3, GPR17, LPAR4, LPAR6, P2RY1, P2RY10, P2RY11, P2RY12, P2RY13, P2RY14, P2RY2, P2RY4, P2RY6, TMIGD3]
REACTOME:18407	REACTOME_05.05.2015	G alpha (12/13) signalling events	[-1]	[Group108, Group109, Group110, Group112, Group94]	5	6.49351	1.44147e-06	0.000167211	{Group108=2.7797833908317447E-7, Group109=2.5887068777632466E-9, Group110=1.0094969235130547E-11, Group112=5.745352682237321E-13, Group94=4.90001410144488E-9}	{Group108=5.281588442580315E-6, Group109=1.0354827511052986E-7, Group110=7.57122692634791E-10, Group112=5.055910360368842E-11, Group94=1.8620053585490543E-7}	[ADRA1A, GNG2, GNG4, PIK3CA, PIK3R1]	[101930241, ABR, ADRA1A, ADRA1B, ADRA1D, AKAP13, ARHGAP4, ARHGEF1, ARHGEF11, ARHGEF12, ARHGEF16, ARHGEF17, ARHGEF18, ARHGEF2, ARHGEF3, ARHGEF4, ARHGEF6, ARHGEF7, ARHGEF9, CDC42, ECT2, FGD1, FGD2, FGD3, FGD4, GNA12, GNA13, GNB1, GNB2, GNB3, GNB4, GNB5, GNG10, GNG11, GNG12, GNG13, GNG2, GNG3, GNG4, GNG5, GNG7, GNG8, GNGT1, GNGT2, ITSN1, KALRN, LOC100505585, MCF2, MCF2L, NET1, NGEF, OBSCN, PIK3CA, P…
REACTOME:20647	REACTOME_05.05.2015	Thromboxane signalling through TP receptor	[-1]	[Group104, Group110, Group111, Group94, Group95, Group99]	5	21.7391	2.7174e-09	4.45653e-07	{Group104=2.932116122015168E-10, Group110=1.0094969235130547E-11, Group111=1.1799654972555484E-7, Group94=4.90001410144488E-9, Group95=4.088766554918746E-10, Group99=1.1401481590395717E-6}	{Group104=1.6713061895486456E-8, Group110=7.57122692634791E-10, Group111=2.8319171934133164E-6, Group94=1.8620053585490543E-7, Group95=2.1670462741069354E-8, Group99=1.4821926067514432E-5}	[GNA14, GNA15, GNAQ, GNG2, GNG4]	[GNA11, GNA13, GNA14, GNA15, GNAQ, GNB1, GNB2, GNB3, GNB4, GNB5, GNG10, GNG11, GNG12, GNG13, GNG2, GNG3, GNG4, GNG5, GNG7, GNG8, GNGT1, GNGT2, TBXA2R]
KEGG:04540	KEGG_05.05.2015	Gap junction	[-1]	[Group103, Group119, Group120, Group95, Group96]	4	4.49438	7.53948e-05	0.00565461	{Group103=5.932044151794315E-12, Group119=8.420654489202362E-9, Group120=5.950275974986401E-12, Group95=4.088766554918746E-10, Group96=1.8880232145824804E-9}	{Group103=4.686314879917509E-10, Group119=2.947229071220827E-7, Group120=4.6412152604893927E-10, Group95=2.1670462741069354E-8, Group96=8.307302144162914E-8}	[GNAQ, GRM1, HTR2B, HTR2C]	[ADCY1, ADCY2, ADCY3, ADCY4, ADCY5, ADCY6, ADCY7, ADCY8, ADCY9, ADRB1, CDK1, CSNK1D, DRD1, DRD2, EGF, EGFR, GJA1, GJD2, GNA11, GNAI1, GNAI2, GNAI3, GNAQ, GNAS, GRB2, GRM1, GRM5, GUCY1A2, GUCY1A3, GUCY1B3, HRAS, HTR2A, HTR2B, HTR2C, ITPR1, ITPR2, ITPR3, KRAS, LPAR1, MAP2K1, MAP2K2, MAP2K5, MAP3K2, MAPK1, MAPK3, MAPK7, NRAS, PDGFA, PDGFB, PDGFC, PDGFD, PDGFRA, PDGFRB, PLCB1, PLCB2, PLCB3, PLCB4, PR…
KEGG:04915	KEGG_05.05.2015	Estrogen signaling pathway	[-1]	[Group109, Group112, Group114, Group90, Group94, Group96, Group99]	4	4	0.000118649	0.00771221	{Group109=2.5887068777632466E-9, Group112=5.745352682237321E-13, Group114=1.884257355327103E-7, Group90=6.746786155929948E-10, Group94=4.90001410144488E-9, Group96=1.8880232145824804E-9, Group99=1.1401481590395717E-6}	{Group109=1.0354827511052986E-7, Group112=5.055910360368842E-11, Group114=3.956940446186916E-6, Group90=3.2384573548463754E-8, Group94=1.8620053585490543E-7, Group96=8.307302144162914E-8, Group99=1.4821926067514432E-5}	[GNAQ, GRM1, PIK3CA, PIK3R1]	[ADCY1, ADCY2, ADCY3, ADCY4, ADCY5, ADCY6, ADCY7, ADCY8, ADCY9, AKT1, AKT2, AKT3, ATF2, ATF4, ATF6B, CALM1, CALM2, CALM3, CALML3, CALML5, CALML6, CREB1, CREB3, CREB3L1, CREB3L2, CREB3L3, CREB3L4, CREB5, EGFR, ESR1, ESR2, FKBP4, FKBP5, FOS, GABBR1, GABBR2, GNAI1, GNAI2, GNAI3, GNAO1, GNAQ, GNAS, GPER1, GRB2, GRM1, HBEGF, HRAS, HSP90AA1, HSP90AB1, HSP90B1, HSPA1A, HSPA1B, HSPA1L, HSPA2, HSPA6, HSPA…
REACTOME:19290	REACTOME_05.05.2015	G beta:gamma signalling through PI3Kgamma	[-1]	[Group108, Group109, Group110, Group111, Group112, Group94]	4	8.33333	6.48123e-06	0.000693491	{Group108=2.7797833908317447E-7, Group109=2.5887068777632466E-9, Group110=1.0094969235130547E-11, Group111=1.1799654972555484E-7, Group112=5.745352682237321E-13, Group94=4.90001410144488E-9}	{Group108=5.281588442580315E-6, Group109=1.0354827511052986E-7, Group110=7.57122692634791E-10, Group111=2.8319171934133164E-6, Group112=5.055910360368842E-11, Group94=1.8620053585490543E-7}	[GNG2, GNG4, PIK3CA, PIK3R1]	[AKT1, AKT2, AKT3, CSF2, CSF2RA, CSF2RB, GAB2, GNB1, GNB2, GNB3, GNB4, GNB5, GNG10, GNG11, GNG12, GNG13, GNG2, GNG3, GNG4, GNG5, GNG7, GNG8, GNGT1, GNGT2, GRB2, IL2, IL2RA, IL2RB, IL2RG, IL3, IL3RA, IL5, IL5RA, JAK1, JAK2, JAK3, PDPK1, PIK3CA, PIK3CB, PIK3CD, PIK3CG, PIK3R1, PIK3R2, PIK3R3, PIK3R5, PIK3R6, RHOA, SHC1]
REACTOME:19388	REACTOME_05.05.2015	G-protein beta:gamma signalling	[-1]	[Group108, Group109, Group110, Group111, Group112, Group94]	4	7.84314	8.27783e-06	0.000860895	{Group108=2.7797833908317447E-7, Group109=2.5887068777632466E-9, Group110=1.0094969235130547E-11, Group111=1.1799654972555484E-7, Group112=5.745352682237321E-13, Group94=4.90001410144488E-9}	{Group108=5.281588442580315E-6, Group109=1.0354827511052986E-7, Group110=7.57122692634791E-10, Group111=2.8319171934133164E-6, Group112=5.055910360368842E-11, Group94=1.8620053585490543E-7}	[GNG2, GNG4, PIK3CA, PIK3R1]	[AKT1, AKT2, AKT3, CSF2, CSF2RA, CSF2RB, GAB2, GNB1, GNB2, GNB3, GNB4, GNB5, GNG10, GNG11, GNG12, GNG13, GNG2, GNG3, GNG4, GNG5, GNG7, GNG8, GNGT1, GNGT2, GRB2, IL2, IL2RA, IL2RB, IL2RG, IL3, IL3RA, IL5, IL5RA, JAK1, JAK2, JAK3, PDPK1, PIK3CA, PIK3CB, PIK3CD, PIK3CG, PIK3R1, PIK3R2, PIK3R3, PIK3R5, PIK3R6, PLCB1, PLCB2, PLCB3, RHOA, SHC1]
REACTOME:1665	REACTOME_05.05.2015	Glucagon signaling in metabolic regulation	[-1]	[Group104, Group108, Group110]	3	9.09091	7.89279e-05	0.00584067	{Group104=2.932116122015168E-10, Group108=2.7797833908317447E-7, Group110=1.0094969235130547E-11}	{Group104=1.6713061895486456E-8, Group108=5.281588442580315E-6, Group110=7.57122692634791E-10}	[GCG, GNG2, GNG4]	[ADCY1, ADCY2, ADCY3, ADCY4, ADCY5, ADCY6, ADCY7, ADCY8, ADCY9, GCG, GCGR, GNAS, GNB1, GNB2, GNB3, GNB4, GNG10, GNG11, GNG12, GNG13, GNG2, GNG3, GNG4, GNG5, GNG7, GNG8, PRKACA, PRKACB, PRKACG, PRKAR1A, PRKAR1B, PRKAR2A, PRKAR2B]
REACTOME:16963	REACTOME_05.05.2015	Tachykinin receptors bind tachykinins	[-1]	[Group12, Group19, Group29, Group56, Group61]	3	60	1.52037e-07	2.0677e-05	{Group12=2.2190249990629685E-10, Group19=2.283307583652527E-10, Group29=2.291448571571928E-16, Group56=1.5346737319734923E-13, Group61=7.382415040171934E-16}	{Group12=1.3314149994377811E-8, Group19=1.347151474354991E-8, Group29=2.635165857307717E-14, Group56=1.4272465707353479E-11, Group61=8.268304844992566E-14}	[TACR1, TACR2, TACR3]	[TAC1, TAC3, TACR1, TACR2, TACR3]
REACTOME:16983	REACTOME_05.05.2015	Amine ligand-binding receptors	[-1]	[Group103, Group119, Group120, Group42, Group57, Group63]	3	7.5	0.000141163	0.00875213	{Group103=5.932044151794315E-12, Group119=8.420654489202362E-9, Group120=5.950275974986401E-12, Group42=2.1479221077722658E-14, Group57=2.0882778720972075E-14, Group63=9.814252501219905E-11}	{Group103=4.686314879917509E-10, Group119=2.947229071220827E-7, Group120=4.6412152604893927E-10, Group42=2.1694013288499886E-12, Group57=2.1300434295391516E-12, Group63=6.4774066508051375E-9}	[ADRA1A, HTR2B, HTR2C]	[ADRA1A, ADRA1B, ADRA1D, ADRA2A, ADRA2C, ADRB1, ADRB2, ADRB3, CHRM1, CHRM2, CHRM3, CHRM4, CHRM5, DRD1, DRD2, DRD3, DRD4, DRD5, HRH1, HRH2, HRH3, HRH4, HTR1A, HTR1B, HTR1D, HTR1E, HTR1F, HTR2A, HTR2B, HTR2C, HTR4, HTR5A, HTR6, HTR7, TAAR1, TAAR2, TAAR5, TAAR6, TAAR8, TAAR9]
REACTOME:18274	REACTOME_05.05.2015	Glucagon-like Peptide-1 (GLP1) regulates insulin secretion	[-1]	[Group104, Group108, Group110]	3	7.14286	0.000163443	0.00997005	{Group104=2.932116122015168E-10, Group108=2.7797833908317447E-7, Group110=1.0094969235130547E-11}	{Group104=1.6713061895486456E-8, Group108=5.281588442580315E-6, Group110=7.57122692634791E-10}	[GCG, GNG2, GNG4]	[ADCY5, ADCY6, ADCY8, AKAP5, GCG, GLP1R, GNAS, GNB1, GNB2, GNB3, GNB4, GNB5, GNG10, GNG11, GNG12, GNG13, GNG2, GNG3, GNG4, GNG5, GNG7, GNG8, GNGT1, GNGT2, IQGAP1, ITPR1, ITPR2, ITPR3, KCNB1, KCNC2, KCNG2, KCNS3, PRKACA, PRKACB, PRKACG, PRKAR1A, PRKAR1B, PRKAR2A, PRKAR2B, RAP1A, RAPGEF3, RAPGEF4]
REACTOME:18377	REACTOME_05.05.2015	Glucagon-type ligand receptors	[-1]	[Group104, Group108, Group110]	3	10	5.90464e-05	0.00466467	{Group104=2.932116122015168E-10, Group108=2.7797833908317447E-7, Group110=1.0094969235130547E-11}	{Group104=1.6713061895486456E-8, Group108=5.281588442580315E-6, Group110=7.57122692634791E-10}	[GCG, GNG2, GNG4]	[ADCYAP1, ADCYAP1R1, GCG, GCGR, GHRH, GHRHR, GIP, GIPR, GLP1R, GLP2R, GNAS, GNB1, GNB2, GNB3, GNB4, GNB5, GNG10, GNG11, GNG12, GNG13, GNG2, GNG3, GNG4, GNG5, GNG7, GNG8, GNGT1, GNGT2, SCT, SCTR]
REACTOME:18405	REACTOME_05.05.2015	Acetylcholine regulates insulin secretion	[-1]	[Group104, Group99]	3	30	1.8083e-06	0.000206147	{Group104=2.932116122015168E-10, Group99=1.1401481590395717E-6}	{Group104=1.6713061895486456E-8, Group99=1.4821926067514432E-5}	[GNA14, GNA15, GNAQ]	[CHRM3, GNA11, GNA14, GNA15, GNAQ, MARCKS, PLCB1, PLCB2, PLCB3, PRKCA]
REACTOME:19193	REACTOME_05.05.2015	Fatty Acids bound to GPR40 (FFAR1) regulate insulin secretion	[-1]	[Group104, Group99]	3	37.5	8.46879e-07	0.000104166	{Group104=2.932116122015168E-10, Group99=1.1401481590395717E-6}	{Group104=1.6713061895486456E-8, Group99=1.4821926067514432E-5}	[GNA14, GNA15, GNAQ]	[FFAR1, GNA11, GNA14, GNA15, GNAQ, PLCB1, PLCB2, PLCB3]
REACTOME:19375	REACTOME_05.05.2015	Free fatty acids regulate insulin secretion	[-1]	[Group104, Group99]	3	37.5	8.46879e-07	0.000104166	{Group104=2.932116122015168E-10, Group99=1.1401481590395717E-6}	{Group104=1.6713061895486456E-8, Group99=1.4821926067514432E-5}	[GNA14, GNA15, GNAQ]	[FFAR1, GNA11, GNA14, GNA15, GNAQ, PLCB1, PLCB2, PLCB3]
REACTOME:1695	REACTOME_05.05.2015	GPVI-mediated activation cascade	[-1]	[Group108, Group109, Group112, Group114, Group117, Group132, Group45, Group64, Group94, Group99]	2	4.08163	0.00686108	0.0137222	{Group108=2.7797833908317447E-7, Group109=2.5887068777632466E-9, Group112=5.745352682237321E-13, Group114=1.884257355327103E-7, Group117=6.147505765538956E-6, Group132=2.7441460117844308E-5, Group45=0.0058111330752250116, Group64=1.4689255237557022E-6, Group94=4.90001410144488E-9, Group99=1.1401481590395717E-6}	{Group108=5.281588442580315E-6, Group109=1.0354827511052986E-7, Group112=5.055910360368842E-11, Group114=3.956940446186916E-6, Group117=4.9180046124311646E-5, Group132=1.3720730058922154E-4, Group45=0.0058111330752250116, Group64=1.7627106285068426E-5, Group94=1.8620053585490543E-7, Group99=1.4821926067514432E-5}	[PIK3CA, PIK3R1]	[AKT1, AKT2, AKT3, CDC42, CSF2, CSF2RA, CSF2RB, FCER1G, FYN, GAB2, GP6, GRB2, IL2, IL2RA, IL2RB, IL2RG, IL3, IL3RA, IL5, IL5RA, JAK1, JAK2, JAK3, LAT, LCK, LCP2, LYN, PDPK1, PIK3CA, PIK3CB, PIK3CD, PIK3CG, PIK3R1, PIK3R2, PIK3R3, PIK3R5, PIK3R6, PLCG2, PRKCZ, RAC1, RAC2, RHOA, RHOB, RHOG, SHC1, SYK, VAV1, VAV2, VAV3]
KEGG:04930	KEGG_05.05.2015	Type II diabetes mellitus	[-1]	[Group108, Group109, Group112, Group114, Group117, Group132, Group45, Group64, Group94, Group99]	2	4.16667	0.00659161	0.0197748	{Group108=2.7797833908317447E-7, Group109=2.5887068777632466E-9, Group112=5.745352682237321E-13, Group114=1.884257355327103E-7, Group117=6.147505765538956E-6, Group132=2.7441460117844308E-5, Group45=0.0058111330752250116, Group64=1.4689255237557022E-6, Group94=4.90001410144488E-9, Group99=1.1401481590395717E-6}	{Group108=5.281588442580315E-6, Group109=1.0354827511052986E-7, Group112=5.055910360368842E-11, Group114=3.956940446186916E-6, Group117=4.9180046124311646E-5, Group132=1.3720730058922154E-4, Group45=0.0058111330752250116, Group64=1.7627106285068426E-5, Group94=1.8620053585490543E-7, Group99=1.4821926067514432E-5}	[PIK3CA, PIK3R1]	[ABCC8, ADIPOQ, CACNA1A, CACNA1B, CACNA1C, CACNA1D, CACNA1E, CACNA1G, GCK, HK1, HK2, HK3, HKDC1, IKBKB, INS, INSR, IRS1, IRS2, IRS4, KCNJ11, MAFA, MAPK1, MAPK10, MAPK3, MAPK8, MAPK9, MTOR, PDX1, PIK3CA, PIK3CB, PIK3CD, PIK3CG, PIK3R1, PIK3R2, PIK3R3, PIK3R5, PKLR, PKM, PRKCD, PRKCE, PRKCZ, SLC2A2, SLC2A4, SOCS1, SOCS2, SOCS3, SOCS4, TNF]
KEGG:04960	KEGG_05.05.2015	Aldosterone-regulated sodium reabsorption	[-1]	[Group108, Group109, Group112, Group114, Group117, Group132, Group45, Group64, Group94, Group99]	2	5.12821	0.0043932	0.0527184	{Group108=2.7797833908317447E-7, Group109=2.5887068777632466E-9, Group112=5.745352682237321E-13, Group114=1.884257355327103E-7, Group117=6.147505765538956E-6, Group132=2.7441460117844308E-5, Group45=0.0058111330752250116, Group64=1.4689255237557022E-6, Group94=4.90001410144488E-9, Group99=1.1401481590395717E-6}	{Group108=5.281588442580315E-6, Group109=1.0354827511052986E-7, Group112=5.055910360368842E-11, Group114=3.956940446186916E-6, Group117=4.9180046124311646E-5, Group132=1.3720730058922154E-4, Group45=0.0058111330752250116, Group64=1.7627106285068426E-5, Group94=1.8620053585490543E-7, Group99=1.4821926067514432E-5}	[PIK3CA, PIK3R1]	[ATP1A1, ATP1A2, ATP1A3, ATP1A4, ATP1B1, ATP1B2, ATP1B3, ATP1B4, FXYD2, FXYD4, HSD11B2, IGF1, INS, INSR, IRS1, KCNJ1, KRAS, MAPK1, MAPK3, NEDD4L, NR3C2, PDPK1, PIK3CA, PIK3CB, PIK3CD, PIK3CG, PIK3R1, PIK3R2, PIK3R3, PIK3R5, PRKCA, PRKCB, PRKCG, SCNN1A, SCNN1B, SCNN1G, SFN, SGK1, SLC9A3R2]
KEGG:04973	KEGG_05.05.2015	Carbohydrate digestion and absorption	[-1]	[Group108, Group109, Group112, Group114, Group117, Group132, Group45, Group64, Group94, Group99]	2	4.44444	0.00581313	0.0348788	{Group108=2.7797833908317447E-7, Group109=2.5887068777632466E-9, Group112=5.745352682237321E-13, Group114=1.884257355327103E-7, Group117=6.147505765538956E-6, Group132=2.7441460117844308E-5, Group45=0.0058111330752250116, Group64=1.4689255237557022E-6, Group94=4.90001410144488E-9, Group99=1.1401481590395717E-6}	{Group108=5.281588442580315E-6, Group109=1.0354827511052986E-7, Group112=5.055910360368842E-11, Group114=3.956940446186916E-6, Group117=4.9180046124311646E-5, Group132=1.3720730058922154E-4, Group45=0.0058111330752250116, Group64=1.7627106285068426E-5, Group94=1.8620053585490543E-7, Group99=1.4821926067514432E-5}	[PIK3CA, PIK3R1]	[AKT1, AKT2, AKT3, AMY1A, AMY1B, AMY1C, AMY2A, AMY2B, ATP1A1, ATP1A2, ATP1A3, ATP1A4, ATP1B1, ATP1B2, ATP1B3, ATP1B4, CACNA1D, FXYD2, G6PC, G6PC2, G6PC3, GNAT3, HK1, HK2, HK3, HKDC1, LCT, MGAM, PIK3CA, PIK3CB, PIK3CD, PIK3CG, PIK3R1, PIK3R2, PIK3R3, PIK3R5, PLCB2, PRKCB, SI, SLC2A2, SLC2A5, SLC37A4, SLC5A1, TAS1R2, TAS1R3]
KEGG:05143	KEGG_05.05.2015	African trypanosomiasis	[-1]	[Group114, Group118, Group13, Group38, Group88, Group98]	2	5.88235	0.00335289	0.0569991	{Group114=1.884257355327103E-7, Group118=5.002135114390425E-9, Group13=1.0773229491543499E-11, Group38=7.040463930136439E-7, Group88=1.6340691731649544E-13, Group98=4.848495849947939E-6}	{Group114=3.956940446186916E-6, Group118=1.850789992324457E-7, Group13=7.972189823742189E-10, Group38=9.856649502191015E-6, Group88=1.503343639311758E-11, Group98=4.363646264953145E-5}	[F2RL1, GNAQ]	[APOA1, APOL1, F2RL1, FAS, FASLG, GNAQ, HBA1, HBA2, HBB, HPR, ICAM1, IDO1, IDO2, IFNG, IL10, IL12A, IL12B, IL18, IL1B, IL6, LAMA4, MYD88, PLCB1, PLCB2, PLCB3, PLCB4, PRKCA, PRKCB, PRKCG, SELE, THOP1, TLR9, TNF, VCAM1]
REACTOME:12555	REACTOME_05.05.2015	Downstream TCR signaling	[-1]	[Group108, Group109, Group112, Group114, Group117, Group132, Group45, Group64, Group94, Group99]	2	4.7619	0.00508009	0.0457208	{Group108=2.7797833908317447E-7, Group109=2.5887068777632466E-9, Group112=5.745352682237321E-13, Group114=1.884257355327103E-7, Group117=6.147505765538956E-6, Group132=2.7441460117844308E-5, Group45=0.0058111330752250116, Group64=1.4689255237557022E-6, Group94=4.90001410144488E-9, Group99=1.1401481590395717E-6}	{Group108=5.281588442580315E-6, Group109=1.0354827511052986E-7, Group112=5.055910360368842E-11, Group114=3.956940446186916E-6, Group117=4.9180046124311646E-5, Group132=1.3720730058922154E-4, Group45=0.0058111330752250116, Group64=1.7627106285068426E-5, Group94=1.8620053585490543E-7, Group99=1.4821926067514432E-5}	[PIK3CA, PIK3R1]	[100509457, BCL10, CARD11, CD247, CD3D, CD3E, CD3G, CD4, CHUK, HLA-DPA1, HLA-DPB1, HLA-DQA1, HLA-DQA2, HLA-DQB1, HLA-DQB2, HLA-DRA, HLA-DRB1, HLA-DRB3, HLA-DRB4, HLA-DRB5, IKBKB, IKBKG, INPP5D, LCK, MALT1, MAP3K7, NFKB1, NFKBIA, PDPK1, PIK3CA, PIK3CB, PIK3R1, PIK3R2, PRKCQ, PTEN, RELA, RIPK2, TAB2, TRAT1, UBE2N, UBE2NL, UBE2V1]
REACTOME:12621	REACTOME_05.05.2015	Tie2 Signaling	[-1]	[Group108, Group109, Group112, Group114, Group117, Group132, Group45, Group64, Group94, Group99]	2	11.1111	0.000938307	0.0309641	{Group108=2.7797833908317447E-7, Group109=2.5887068777632466E-9, Group112=5.745352682237321E-13, Group114=1.884257355327103E-7, Group117=6.147505765538956E-6, Group132=2.7441460117844308E-5, Group45=0.0058111330752250116, Group64=1.4689255237557022E-6, Group94=4.90001410144488E-9, Group99=1.1401481590395717E-6}	{Group108=5.281588442580315E-6, Group109=1.0354827511052986E-7, Group112=5.055910360368842E-11, Group114=3.956940446186916E-6, Group117=4.9180046124311646E-5, Group132=1.3720730058922154E-4, Group45=0.0058111330752250116, Group64=1.7627106285068426E-5, Group94=1.8620053585490543E-7, Group99=1.4821926067514432E-5}	[PIK3CA, PIK3R1]	[ANGPT1, ANGPT2, ANGPT4, DOK2, GRB14, GRB2, GRB7, HRAS, KRAS, NRAS, PIK3CA, PIK3CB, PIK3R1, PIK3R2, PTPN11, SHC1, SOS1, TEK]
REACTOME:15457	REACTOME_05.05.2015	G-protein activation	[-1]	[Group104, Group108, Group110, Group65, Group94, Group95]	2	7.40741	0.00212158	0.0509178	{Group104=2.932116122015168E-10, Group108=2.7797833908317447E-7, Group110=1.0094969235130547E-11, Group65=8.717918993379496E-5, Group94=4.90001410144488E-9, Group95=4.088766554918746E-10}	{Group104=1.6713061895486456E-8, Group108=5.281588442580315E-6, Group110=7.57122692634791E-10, Group65=3.487167597351798E-4, Group94=1.8620053585490543E-7, Group95=2.1670462741069354E-8}	[GNG2, GNG4]	[GNAI1, GNAI2, GNAI3, GNAO1, GNAT2, GNAT3, GNAZ, GNB1, GNB2, GNB3, GNB4, GNB5, GNG10, GNG11, GNG12, GNG13, GNG2, GNG3, GNG4, GNG5, GNG7, GNG8, GNGT1, GNGT2, OPRM1, PDYN, POMC]
REACTOME:17041	REACTOME_05.05.2015	Vasopressin-like receptors	[-1]	[Group102, Group118, Group127, Group15, Group16, Group18, Group22, Group25, Group28, Group30, Group46, Group49, Group50, Group51, Group87, Group97]	2	33.3333	9.37912e-05	0.00665918	{Group102=1.9173765054968823E-13, Group118=5.002135114390425E-9, Group127=1.8130219867566948E-10, Group15=2.3977133352216483E-13, Group16=8.864718920632194E-13, Group18=3.698404005358093E-8, Group22=2.5525309177150884E-15, Group25=2.37904670596917E-12, Group28=2.770389658296124E-16, Group30=2.762453485840562E-7, Group46=9.428190358338289E-17, Group49=9.432586506091151E-8, Group50=1.07028455482321…	{Group102=1.725638854947194E-11, Group118=1.850789992324457E-7, Group127=1.1059434119215838E-8, Group15=2.133964868347267E-11, Group16=7.712305460950009E-11, Group18=9.985690814466852E-7, Group22=2.782258700309446E-13, Group25=1.9746087659544113E-10, Group28=3.158244210457582E-14, Group30=5.524906971681123E-6, Group46=1.1030982719255798E-14, Group49=2.3581466265227877E-6, Group50=4.92330895218679…	[AVPR1A, OXTR]	[AVP, AVPR1A, AVPR1B, AVPR2, OXT, OXTR]
REACTOME:17064	REACTOME_05.05.2015	Serotonin receptors	[-1]	[Group103, Group113, Group119, Group120, Group134, Group14, Group39, Group42, Group57, Group63, Group95]	2	16.6667	0.0004087	0.0196176	{Group103=5.932044151794315E-12, Group113=8.464197129493211E-9, Group119=8.420654489202362E-9, Group120=5.950275974986401E-12, Group134=4.0638284414778074E-7, Group14=1.4221776037402865E-8, Group39=1.5173843851860363E-10, Group42=2.1479221077722658E-14, Group57=2.0882778720972075E-14, Group63=9.814252501219905E-11, Group95=4.088766554918746E-10}	{Group103=4.686314879917509E-10, Group113=2.877827024027692E-7, Group119=2.947229071220827E-7, Group120=4.6412152604893927E-10, Group134=6.908508350512273E-6, Group14=4.550968331968917E-7, Group39=9.407783188153425E-9, Group42=2.1694013288499886E-12, Group57=2.1300434295391516E-12, Group63=6.4774066508051375E-9, Group95=2.1670462741069354E-8}	[HTR2B, HTR2C]	[HTR1A, HTR1B, HTR1D, HTR1E, HTR1F, HTR2A, HTR2B, HTR2C, HTR4, HTR5A, HTR6, HTR7]
REACTOME:18339	REACTOME_05.05.2015	Adrenaline,noradrenaline inhibits insulin secretion	[-1]	[Group104, Group108, Group110, Group65, Group94, Group95]	2	7.14286	0.0022811	0.0524652	{Group104=2.932116122015168E-10, Group108=2.7797833908317447E-7, Group110=1.0094969235130547E-11, Group65=8.717918993379496E-5, Group94=4.90001410144488E-9, Group95=4.088766554918746E-10}	{Group104=1.6713061895486456E-8, Group108=5.281588442580315E-6, Group110=7.57122692634791E-10, Group65=3.487167597351798E-4, Group94=1.8620053585490543E-7, Group95=2.1670462741069354E-8}	[GNG2, GNG4]	[ADCY5, ADCY6, ADRA2A, ADRA2C, CACNA1C, CACNA1D, CACNA2D2, CACNB2, CACNB3, GNAI1, GNAI2, GNB1, GNB2, GNB3, GNB4, GNB5, GNG10, GNG11, GNG12, GNG13, GNG2, GNG3, GNG4, GNG5, GNG7, GNG8, GNGT1, GNGT2]
REACTOME:18352	REACTOME_05.05.2015	Eicosanoid ligand-binding receptors	[-1]	[Group65]	2	13.3333	0.000647062	0.0265295	{Group65=8.717918993379496E-5}	{Group65=3.487167597351798E-4}	[CYSLTR1, PTGFR]	[CYSLTR1, CYSLTR2, GPR17, LTB4R, LTB4R2, OXER1, PTGDR, PTGDR2, PTGER1, PTGER2, PTGER3, PTGER4, PTGFR, PTGIR, TBXA2R]
REACTOME:19145	REACTOME_05.05.2015	G beta:gamma signalling through PLC beta	[-1]	[Group104, Group108, Group110, Group65, Group94, Group95]	2	10	0.00116146	0.0360054	{Group104=2.932116122015168E-10, Group108=2.7797833908317447E-7, Group110=1.0094969235130547E-11, Group65=8.717918993379496E-5, Group94=4.90001410144488E-9, Group95=4.088766554918746E-10}	{Group104=1.6713061895486456E-8, Group108=5.281588442580315E-6, Group110=7.57122692634791E-10, Group65=3.487167597351798E-4, Group94=1.8620053585490543E-7, Group95=2.1670462741069354E-8}	[GNG2, GNG4]	[GNB1, GNB2, GNB3, GNB4, GNB5, GNG10, GNG11, GNG12, GNG13, GNG2, GNG3, GNG4, GNG5, GNG7, GNG8, GNGT1, GNGT2, PLCB1, PLCB2, PLCB3]
REACTOME:19183	REACTOME_05.05.2015	CD28 co-stimulation	[-1]	[Group108, Group109, Group112, Group114, Group117, Group132, Group45, Group64, Group94, Group99]	2	6.25	0.00297396	0.0565053	{Group108=2.7797833908317447E-7, Group109=2.5887068777632466E-9, Group112=5.745352682237321E-13, Group114=1.884257355327103E-7, Group117=6.147505765538956E-6, Group132=2.7441460117844308E-5, Group45=0.0058111330752250116, Group64=1.4689255237557022E-6, Group94=4.90001410144488E-9, Group99=1.1401481590395717E-6}	{Group108=5.281588442580315E-6, Group109=1.0354827511052986E-7, Group112=5.055910360368842E-11, Group114=3.956940446186916E-6, Group117=4.9180046124311646E-5, Group132=1.3720730058922154E-4, Group45=0.0058111330752250116, Group64=1.7627106285068426E-5, Group94=1.8620053585490543E-7, Group99=1.4821926067514432E-5}	[PIK3CA, PIK3R1]	[AKT1, AKT2, AKT3, CD28, CD80, CD86, CDC42, FYN, GRAP2, GRB2, LCK, LYN, MAP3K14, MAP3K8, MAPKAP1, MLST8, MTOR, PAK1, PAK2, PAK3, PDPK1, PIK3CA, PIK3R1, PIK3R2, PIK3R3, RAC1, RICTOR, SRC, THEM4, TRIB3, VAV1, YES1]
REACTOME:19189	REACTOME_05.05.2015	Synthesis, secretion, and deacylation of Ghrelin	[-1]	[Group1, Group107, Group3, Group51, Group60, Group64, Group7, Group70]	2	11.7647	0.000835398	0.0300743	{Group1=1.571993762935078E-8, Group107=7.500034910520692E-8, Group3=3.4743937239329704E-11, Group51=5.025922242856143E-14, Group60=6.478306980755219E-4, Group64=1.4689255237557022E-6, Group7=6.003797758040028E-10, Group70=2.3220857290508007E-9}	{Group1=4.873180665098742E-7, Group107=1.95000907673538E-6, Group3=2.5015634812317385E-9, Group51=4.975663020427581E-12, Group60=0.0012956613961510439, Group64=1.7627106285068426E-5, Group7=2.9418609014396137E-8, Group70=9.752760062013363E-8}	[GCG, GHRL]	[ACHE, BCHE, GCG, GH1, GHRL, IGF1, INS, KLF4, LEP, MBOAT4, PCSK1, PLA2G7, SEC11A, SEC11C, SPCS1, SPCS2, SPCS3]
REACTOME:19333	REACTOME_05.05.2015	G alpha (z) signalling events	[-1]	[Group104, Group108, Group110, Group65, Group94, Group95]	2	4.44444	0.00581313	0.0348788	{Group104=2.932116122015168E-10, Group108=2.7797833908317447E-7, Group110=1.0094969235130547E-11, Group65=8.717918993379496E-5, Group94=4.90001410144488E-9, Group95=4.088766554918746E-10}	{Group104=1.6713061895486456E-8, Group108=5.281588442580315E-6, Group110=7.57122692634791E-10, Group65=3.487167597351798E-4, Group94=1.8620053585490543E-7, Group95=2.1670462741069354E-8}	[GNG2, GNG4]	[ADCY1, ADCY2, ADCY3, ADCY4, ADCY5, ADCY6, ADCY7, ADCY8, ADCY9, ADRA2A, ADRA2C, GNAI1, GNAI2, GNAI3, GNAS, GNAT3, GNAZ, GNB1, GNB2, GNB3, GNB4, GNB5, GNG10, GNG11, GNG12, GNG13, GNG2, GNG3, GNG4, GNG5, GNG7, GNG8, GNGT1, GNGT2, PRKCA, PRKCB, PRKCD, PRKCE, PRKCG, PRKCH, PRKCQ, RGS17, RGS19, RGS20, RGS4]
REACTOME:19358	REACTOME_05.05.2015	CD28 dependent PI3K/Akt signaling	[-1]	[Group108, Group109, Group112, Group114, Group117, Group132, Group45, Group64, Group94, Group99]	2	9.52381	0.00128166	0.0384497	{Group108=2.7797833908317447E-7, Group109=2.5887068777632466E-9, Group112=5.745352682237321E-13, Group114=1.884257355327103E-7, Group117=6.147505765538956E-6, Group132=2.7441460117844308E-5, Group45=0.0058111330752250116, Group64=1.4689255237557022E-6, Group94=4.90001410144488E-9, Group99=1.1401481590395717E-6}	{Group108=5.281588442580315E-6, Group109=1.0354827511052986E-7, Group112=5.055910360368842E-11, Group114=3.956940446186916E-6, Group117=4.9180046124311646E-5, Group132=1.3720730058922154E-4, Group45=0.0058111330752250116, Group64=1.7627106285068426E-5, Group94=1.8620053585490543E-7, Group99=1.4821926067514432E-5}	[PIK3CA, PIK3R1]	[AKT1, AKT2, AKT3, CD28, CD80, CD86, FYN, LCK, MAP3K14, MAP3K8, MAPKAP1, MLST8, MTOR, PDPK1, PIK3CA, PIK3R1, PIK3R2, PIK3R3, RICTOR, THEM4, TRIB3]
REACTOME:20653	REACTOME_05.05.2015	ADP signalling through P2Y purinoceptor 12	[-1]	[Group104, Group108, Group110, Group65, Group94, Group95]	2	9.09091	0.00140755	0.0408189	{Group104=2.932116122015168E-10, Group108=2.7797833908317447E-7, Group110=1.0094969235130547E-11, Group65=8.717918993379496E-5, Group94=4.90001410144488E-9, Group95=4.088766554918746E-10}	{Group104=1.6713061895486456E-8, Group108=5.281588442580315E-6, Group110=7.57122692634791E-10, Group65=3.487167597351798E-4, Group94=1.8620053585490543E-7, Group95=2.1670462741069354E-8}	[GNG2, GNG4]	[GNAI1, GNAI2, GNAI3, GNAT3, GNB1, GNB2, GNB3, GNB4, GNB5, GNG10, GNG11, GNG12, GNG13, GNG2, GNG3, GNG4, GNG5, GNG7, GNG8, GNGT1, GNGT2, P2RY12]
REACTOME:21254	REACTOME_05.05.2015	Presynaptic function of Kainate receptors	[-1]	[Group104, Group108, Group110, Group65, Group94, Group95]	2	9.52381	0.00128166	0.0384497	{Group104=2.932116122015168E-10, Group108=2.7797833908317447E-7, Group110=1.0094969235130547E-11, Group65=8.717918993379496E-5, Group94=4.90001410144488E-9, Group95=4.088766554918746E-10}	{Group104=1.6713061895486456E-8, Group108=5.281588442580315E-6, Group110=7.57122692634791E-10, Group65=3.487167597351798E-4, Group94=1.8620053585490543E-7, Group95=2.1670462741069354E-8}	[GNG2, GNG4]	[GNB1, GNB2, GNB3, GNB4, GNB5, GNG10, GNG11, GNG12, GNG13, GNG2, GNG3, GNG4, GNG5, GNG7, GNG8, GNGT1, GNGT2, GRIK3, PLCB1, PLCB2, PLCB3]
REACTOME:21312	REACTOME_05.05.2015	Activation of Kainate Receptors upon glutamate binding	[-1]	[Group104, Group108, Group110, Group65, Group94, Group95]	2	6.25	0.00297396	0.0565053	{Group104=2.932116122015168E-10, Group108=2.7797833908317447E-7, Group110=1.0094969235130547E-11, Group65=8.717918993379496E-5, Group94=4.90001410144488E-9, Group95=4.088766554918746E-10}	{Group104=1.6713061895486456E-8, Group108=5.281588442580315E-6, Group110=7.57122692634791E-10, Group65=3.487167597351798E-4, Group94=1.8620053585490543E-7, Group95=2.1670462741069354E-8}	[GNG2, GNG4]	[CALM1, CALM2, CALM3, DLG1, DLG3, DLG4, GNB1, GNB2, GNB3, GNB4, GNB5, GNG10, GNG11, GNG12, GNG13, GNG2, GNG3, GNG4, GNG5, GNG7, GNG8, GNGT1, GNGT2, GRIK1, GRIK2, GRIK3, GRIK4, GRIK5, NCALD, PLCB1, PLCB2, PLCB3]
REACTOME:23787	REACTOME_05.05.2015	Regulation of signaling by CBL	[-1]	[Group108, Group109, Group112, Group114, Group117, Group132, Group45, Group64, Group94, Group99]	2	11.1111	0.000938307	0.0309641	{Group108=2.7797833908317447E-7, Group109=2.5887068777632466E-9, Group112=5.745352682237321E-13, Group114=1.884257355327103E-7, Group117=6.147505765538956E-6, Group132=2.7441460117844308E-5, Group45=0.0058111330752250116, Group64=1.4689255237557022E-6, Group94=4.90001410144488E-9, Group99=1.1401481590395717E-6}	{Group108=5.281588442580315E-6, Group109=1.0354827511052986E-7, Group112=5.055910360368842E-11, Group114=3.956940446186916E-6, Group117=4.9180046124311646E-5, Group132=1.3720730058922154E-4, Group45=0.0058111330752250116, Group64=1.7627106285068426E-5, Group94=1.8620053585490543E-7, Group99=1.4821926067514432E-5}	[PIK3CA, PIK3R1]	[BLNK, CBL, CRK, CRKL, FYN, GRB2, HCK, LYN, PIK3CA, PIK3CB, PIK3CD, PIK3R1, PIK3R2, PIK3R3, RAPGEF1, SYK, VAV1, YES1]
REACTOME:23832	REACTOME_05.05.2015	Nephrin interactions	[-1]	[Group108, Group109, Group112, Group114, Group117, Group132, Group45, Group64, Group94, Group99]	2	9.09091	0.00140755	0.0408189	{Group108=2.7797833908317447E-7, Group109=2.5887068777632466E-9, Group112=5.745352682237321E-13, Group114=1.884257355327103E-7, Group117=6.147505765538956E-6, Group132=2.7441460117844308E-5, Group45=0.0058111330752250116, Group64=1.4689255237557022E-6, Group94=4.90001410144488E-9, Group99=1.1401481590395717E-6}	{Group108=5.281588442580315E-6, Group109=1.0354827511052986E-7, Group112=5.055910360368842E-11, Group114=3.956940446186916E-6, Group117=4.9180046124311646E-5, Group132=1.3720730058922154E-4, Group45=0.0058111330752250116, Group64=1.7627106285068426E-5, Group94=1.8620053585490543E-7, Group99=1.4821926067514432E-5}	[PIK3CA, PIK3R1]	[ACTN1, ACTN2, ACTN3, ACTN4, CASK, CD2AP, FYN, IQGAP1, KIRREL, KIRREL2, KIRREL3, MAGI2, NCK1, NCK2, NPHS1, PIK3CA, PIK3CB, PIK3R1, PIK3R2, SPTAN1, SPTBN1, WASL]
REACTOME:23837	REACTOME_05.05.2015	Interleukin-3, 5 and GM-CSF signaling	[-1]	[Group108, Group109, Group112, Group114, Group117, Group132, Group45, Group64, Group94, Group99]	2	4.44444	0.00581313	0.0348788	{Group108=2.7797833908317447E-7, Group109=2.5887068777632466E-9, Group112=5.745352682237321E-13, Group114=1.884257355327103E-7, Group117=6.147505765538956E-6, Group132=2.7441460117844308E-5, Group45=0.0058111330752250116, Group64=1.4689255237557022E-6, Group94=4.90001410144488E-9, Group99=1.1401481590395717E-6}	{Group108=5.281588442580315E-6, Group109=1.0354827511052986E-7, Group112=5.055910360368842E-11, Group114=3.956940446186916E-6, Group117=4.9180046124311646E-5, Group132=1.3720730058922154E-4, Group45=0.0058111330752250116, Group64=1.7627106285068426E-5, Group94=1.8620053585490543E-7, Group99=1.4821926067514432E-5}	[PIK3CA, PIK3R1]	[BLNK, CBL, CRK, CRKL, CSF2, CSF2RA, CSF2RB, FYN, GAB2, GRB2, HCK, HRAS, IL2, IL2RA, IL2RB, IL2RG, IL3, IL3RA, IL5, IL5RA, INPP5D, INPPL1, JAK1, JAK2, JAK3, LYN, PIK3CA, PIK3CB, PIK3CD, PIK3R1, PIK3R2, PIK3R3, PRKACA, PTPN11, PTPN6, RAPGEF1, SHC1, SOS1, STAT5A, STAT5B, SYK, TEC, VAV1, YES1, YWHAZ]
REACTOME:23891	REACTOME_05.05.2015	Interleukin receptor SHC signaling	[-1]	[Group108, Group109, Group112, Group114, Group117, Group132, Group45, Group64, Group94, Group99]	2	7.14286	0.0022811	0.0524652	{Group108=2.7797833908317447E-7, Group109=2.5887068777632466E-9, Group112=5.745352682237321E-13, Group114=1.884257355327103E-7, Group117=6.147505765538956E-6, Group132=2.7441460117844308E-5, Group45=0.0058111330752250116, Group64=1.4689255237557022E-6, Group94=4.90001410144488E-9, Group99=1.1401481590395717E-6}	{Group108=5.281588442580315E-6, Group109=1.0354827511052986E-7, Group112=5.055910360368842E-11, Group114=3.956940446186916E-6, Group117=4.9180046124311646E-5, Group132=1.3720730058922154E-4, Group45=0.0058111330752250116, Group64=1.7627106285068426E-5, Group94=1.8620053585490543E-7, Group99=1.4821926067514432E-5}	[PIK3CA, PIK3R1]	[CSF2, CSF2RA, CSF2RB, GAB2, GRB2, HRAS, IL2, IL2RA, IL2RB, IL2RG, IL3, IL3RA, IL5, IL5RA, INPP5D, INPPL1, JAK1, JAK2, JAK3, PIK3CA, PIK3CB, PIK3CD, PIK3R1, PIK3R2, PIK3R3, PTPN6, SHC1, SOS1]
REACTOME:23946	REACTOME_05.05.2015	Prostacyclin signalling through prostacyclin receptor	[-1]	[Group104, Group108, Group110, Group65, Group94, Group95]	2	10.5263	0.00104701	0.0335042	{Group104=2.932116122015168E-10, Group108=2.7797833908317447E-7, Group110=1.0094969235130547E-11, Group65=8.717918993379496E-5, Group94=4.90001410144488E-9, Group95=4.088766554918746E-10}	{Group104=1.6713061895486456E-8, Group108=5.281588442580315E-6, Group110=7.57122692634791E-10, Group65=3.487167597351798E-4, Group94=1.8620053585490543E-7, Group95=2.1670462741069354E-8}	[GNG2, GNG4]	[GNAS, GNB1, GNB2, GNB3, GNB4, GNB5, GNG10, GNG11, GNG12, GNG13, GNG2, GNG3, GNG4, GNG5, GNG7, GNG8, GNGT1, GNGT2, PTGIR]
REACTOME:24023	REACTOME_05.05.2015	Vasopressin regulates renal water homeostasis via Aquaporins	[-1]	[Group104, Group108, Group110, Group65, Group94, Group95]	2	4.65116	0.00531934	0.0425547	{Group104=2.932116122015168E-10, Group108=2.7797833908317447E-7, Group110=1.0094969235130547E-11, Group65=8.717918993379496E-5, Group94=4.90001410144488E-9, Group95=4.088766554918746E-10}	{Group104=1.6713061895486456E-8, Group108=5.281588442580315E-6, Group110=7.57122692634791E-10, Group65=3.487167597351798E-4, Group94=1.8620053585490543E-7, Group95=2.1670462741069354E-8}	[GNG2, GNG4]	[ADCY1, ADCY2, ADCY3, ADCY4, ADCY5, ADCY6, ADCY7, ADCY8, ADCY9, AQP1, AQP2, AQP3, AQP4, AVP, AVPR2, GNAS, GNB1, GNB2, GNB3, GNB4, GNB5, GNG10, GNG11, GNG12, GNG13, GNG2, GNG3, GNG4, GNG5, GNG7, GNG8, GNGT1, GNGT2, MYO5B, PRKACA, PRKACB, PRKACG, PRKAR1A, PRKAR1B, PRKAR2A, PRKAR2B, RAB11A, RAB11FIP2]
REACTOME:25004	REACTOME_05.05.2015	Inhibition of voltage gated Ca2+ channels via Gbeta/gamma subunits	[-1]	[Group104, Group108, Group110, Group65, Group94, Group95]	2	8	0.00181917	0.0472983	{Group104=2.932116122015168E-10, Group108=2.7797833908317447E-7, Group110=1.0094969235130547E-11, Group65=8.717918993379496E-5, Group94=4.90001410144488E-9, Group95=4.088766554918746E-10}	{Group104=1.6713061895486456E-8, Group108=5.281588442580315E-6, Group110=7.57122692634791E-10, Group65=3.487167597351798E-4, Group94=1.8620053585490543E-7, Group95=2.1670462741069354E-8}	[GNG2, GNG4]	[GABBR1, GABBR2, GNB1, GNB2, GNB3, GNG10, GNG12, GNG2, GNG3, GNG4, GNG5, GNG7, GNG8, GNGT1, GNGT2, KCNJ10, KCNJ12, KCNJ15, KCNJ16, KCNJ2, KCNJ3, KCNJ4, KCNJ5, KCNJ6, KCNJ9]
REACTOME:25031	REACTOME_05.05.2015	GABA B receptor activation	[-1]	[Group104, Group108, Group110, Group65, Group94, Group95]	2	5.12821	0.0043932	0.0527184	{Group104=2.932116122015168E-10, Group108=2.7797833908317447E-7, Group110=1.0094969235130547E-11, Group65=8.717918993379496E-5, Group94=4.90001410144488E-9, Group95=4.088766554918746E-10}	{Group104=1.6713061895486456E-8, Group108=5.281588442580315E-6, Group110=7.57122692634791E-10, Group65=3.487167597351798E-4, Group94=1.8620053585490543E-7, Group95=2.1670462741069354E-8}	[GNG2, GNG4]	[ADCY1, ADCY2, ADCY3, ADCY4, ADCY5, ADCY6, ADCY7, ADCY8, ADCY9, GABBR1, GABBR2, GNAI1, GNAI2, GNAI3, GNAL, GNAT3, GNB1, GNB2, GNB3, GNG10, GNG12, GNG2, GNG3, GNG4, GNG5, GNG7, GNG8, GNGT1, GNGT2, KCNJ10, KCNJ12, KCNJ15, KCNJ16, KCNJ2, KCNJ3, KCNJ4, KCNJ5, KCNJ6, KCNJ9]
REACTOME:25330	REACTOME_05.05.2015	Activation of GABAB receptors	[-1]	[Group104, Group108, Group110, Group65, Group94, Group95]	2	5.12821	0.0043932	0.0527184	{Group104=2.932116122015168E-10, Group108=2.7797833908317447E-7, Group110=1.0094969235130547E-11, Group65=8.717918993379496E-5, Group94=4.90001410144488E-9, Group95=4.088766554918746E-10}	{Group104=1.6713061895486456E-8, Group108=5.281588442580315E-6, Group110=7.57122692634791E-10, Group65=3.487167597351798E-4, Group94=1.8620053585490543E-7, Group95=2.1670462741069354E-8}	[GNG2, GNG4]	[ADCY1, ADCY2, ADCY3, ADCY4, ADCY5, ADCY6, ADCY7, ADCY8, ADCY9, GABBR1, GABBR2, GNAI1, GNAI2, GNAI3, GNAL, GNAT3, GNB1, GNB2, GNB3, GNG10, GNG12, GNG2, GNG3, GNG4, GNG5, GNG7, GNG8, GNGT1, GNGT2, KCNJ10, KCNJ12, KCNJ15, KCNJ16, KCNJ2, KCNJ3, KCNJ4, KCNJ5, KCNJ6, KCNJ9]
REACTOME:27283	REACTOME_05.05.2015	Interleukin-2 signaling	[-1]	[Group108, Group109, Group112, Group114, Group117, Group132, Group45, Group64, Group94, Group99]	2	4.08163	0.00686108	0.0137222	{Group108=2.7797833908317447E-7, Group109=2.5887068777632466E-9, Group112=5.745352682237321E-13, Group114=1.884257355327103E-7, Group117=6.147505765538956E-6, Group132=2.7441460117844308E-5, Group45=0.0058111330752250116, Group64=1.4689255237557022E-6, Group94=4.90001410144488E-9, Group99=1.1401481590395717E-6}	{Group108=5.281588442580315E-6, Group109=1.0354827511052986E-7, Group112=5.055910360368842E-11, Group114=3.956940446186916E-6, Group117=4.9180046124311646E-5, Group132=1.3720730058922154E-4, Group45=0.0058111330752250116, Group64=1.7627106285068426E-5, Group94=1.8620053585490543E-7, Group99=1.4821926067514432E-5}	[PIK3CA, PIK3R1]	[CDK1, CSF2, CSF2RA, CSF2RB, GAB2, GRB2, HAVCR2, HRAS, IL2, IL2RA, IL2RB, IL2RG, IL3, IL3RA, IL5, IL5RA, IL6, IL6R, IL6ST, INPP5D, INPPL1, JAK1, JAK2, JAK3, KRAS, LCK, LGALS9, MAP2K1, MAP2K2, MAPK1, MAPK3, NRAS, PIK3CA, PIK3CB, PIK3CD, PIK3R1, PIK3R2, PIK3R3, PTK2B, PTPN11, PTPN6, RAF1, SHC1, SOS1, STAT5A, STAT5B, SYK, TYK2, YWHAB]
REACTOME:75780	REACTOME_05.05.2015	G protein gated Potassium channels	[-1]	[Group104, Group108, Group110, Group65, Group94, Group95]	2	8	0.00181917	0.0472983	{Group104=2.932116122015168E-10, Group108=2.7797833908317447E-7, Group110=1.0094969235130547E-11, Group65=8.717918993379496E-5, Group94=4.90001410144488E-9, Group95=4.088766554918746E-10}	{Group104=1.6713061895486456E-8, Group108=5.281588442580315E-6, Group110=7.57122692634791E-10, Group65=3.487167597351798E-4, Group94=1.8620053585490543E-7, Group95=2.1670462741069354E-8}	[GNG2, GNG4]	[GABBR1, GABBR2, GNB1, GNB2, GNB3, GNG10, GNG12, GNG2, GNG3, GNG4, GNG5, GNG7, GNG8, GNGT1, GNGT2, KCNJ10, KCNJ12, KCNJ15, KCNJ16, KCNJ2, KCNJ3, KCNJ4, KCNJ5, KCNJ6, KCNJ9]
REACTOME:75831	REACTOME_05.05.2015	Activation of G protein gated Potassium channels	[-1]	[Group104, Group108, Group110, Group65, Group94, Group95]	2	8	0.00181917	0.0472983	{Group104=2.932116122015168E-10, Group108=2.7797833908317447E-7, Group110=1.0094969235130547E-11, Group65=8.717918993379496E-5, Group94=4.90001410144488E-9, Group95=4.088766554918746E-10}	{Group104=1.6713061895486456E-8, Group108=5.281588442580315E-6, Group110=7.57122692634791E-10, Group65=3.487167597351798E-4, Group94=1.8620053585490543E-7, Group95=2.1670462741069354E-8}	[GNG2, GNG4]	[GABBR1, GABBR2, GNB1, GNB2, GNB3, GNG10, GNG12, GNG2, GNG3, GNG4, GNG5, GNG7, GNG8, GNGT1, GNGT2, KCNJ10, KCNJ12, KCNJ15, KCNJ16, KCNJ2, KCNJ3, KCNJ4, KCNJ5, KCNJ6, KCNJ9]
REACTOME:75918	REACTOME_05.05.2015	Inwardly rectifying K+ channels	[-1]	[Group104, Group108, Group110, Group65, Group94, Group95]	2	6.45161	0.00279258	0.0558517	{Group104=2.932116122015168E-10, Group108=2.7797833908317447E-7, Group110=1.0094969235130547E-11, Group65=8.717918993379496E-5, Group94=4.90001410144488E-9, Group95=4.088766554918746E-10}	{Group104=1.6713061895486456E-8, Group108=5.281588442580315E-6, Group110=7.57122692634791E-10, Group65=3.487167597351798E-4, Group94=1.8620053585490543E-7, Group95=2.1670462741069354E-8}	[GNG2, GNG4]	[ABCC8, ABCC9, GABBR1, GABBR2, GNB1, GNB2, GNB3, GNG10, GNG12, GNG2, GNG3, GNG4, GNG5, GNG7, GNG8, GNGT1, GNGT2, KCNJ1, KCNJ10, KCNJ11, KCNJ12, KCNJ14, KCNJ15, KCNJ16, KCNJ2, KCNJ3, KCNJ4, KCNJ5, KCNJ6, KCNJ8, KCNJ9]
REACTOME:115852	REACTOME_05.05.2015	Constitutive Signaling by Ligand-Responsive EGFR Cancer Variants	[-1]	[Group108, Group109, Group112, Group114, Group117, Group132, Group45, Group64, Group94, Group99]	2	10.5263	0.00104701	0.0335042	{Group108=2.7797833908317447E-7, Group109=2.5887068777632466E-9, Group112=5.745352682237321E-13, Group114=1.884257355327103E-7, Group117=6.147505765538956E-6, Group132=2.7441460117844308E-5, Group45=0.0058111330752250116, Group64=1.4689255237557022E-6, Group94=4.90001410144488E-9, Group99=1.1401481590395717E-6}	{Group108=5.281588442580315E-6, Group109=1.0354827511052986E-7, Group112=5.055910360368842E-11, Group114=3.956940446186916E-6, Group117=4.9180046124311646E-5, Group132=1.3720730058922154E-4, Group45=0.0058111330752250116, Group64=1.7627106285068426E-5, Group94=1.8620053585490543E-7, Group99=1.4821926067514432E-5}	[PIK3CA, PIK3R1]	[CBL, CDC37, EGF, EGFR, GAB1, GRB2, HRAS, HSP90AA1, KRAS, NRAS, PIK3CA, PIK3R1, PLCG1, RPS27A, SHC1, SOS1, UBA52, UBB, UBC]
REACTOME:115871	REACTOME_05.05.2015	Signaling by EGFR in Cancer	[-1]	[Group108, Group109, Group112, Group114, Group117, Group132, Group45, Group64, Group94, Group99]	2	10.5263	0.00104701	0.0335042	{Group108=2.7797833908317447E-7, Group109=2.5887068777632466E-9, Group112=5.745352682237321E-13, Group114=1.884257355327103E-7, Group117=6.147505765538956E-6, Group132=2.7441460117844308E-5, Group45=0.0058111330752250116, Group64=1.4689255237557022E-6, Group94=4.90001410144488E-9, Group99=1.1401481590395717E-6}	{Group108=5.281588442580315E-6, Group109=1.0354827511052986E-7, Group112=5.055910360368842E-11, Group114=3.956940446186916E-6, Group117=4.9180046124311646E-5, Group132=1.3720730058922154E-4, Group45=0.0058111330752250116, Group64=1.7627106285068426E-5, Group94=1.8620053585490543E-7, Group99=1.4821926067514432E-5}	[PIK3CA, PIK3R1]	[CBL, CDC37, EGF, EGFR, GAB1, GRB2, HRAS, HSP90AA1, KRAS, NRAS, PIK3CA, PIK3R1, PLCG1, RPS27A, SHC1, SOS1, UBA52, UBB, UBC]
REACTOME:120736	REACTOME_05.05.2015	Signaling by FGFR in disease	[-1]	[Group108, Group109, Group112, Group114, Group117, Group132, Group45, Group64, Group94, Group99]	2	4.44444	0.00581313	0.0348788	{Group108=2.7797833908317447E-7, Group109=2.5887068777632466E-9, Group112=5.745352682237321E-13, Group114=1.884257355327103E-7, Group117=6.147505765538956E-6, Group132=2.7441460117844308E-5, Group45=0.0058111330752250116, Group64=1.4689255237557022E-6, Group94=4.90001410144488E-9, Group99=1.1401481590395717E-6}	{Group108=5.281588442580315E-6, Group109=1.0354827511052986E-7, Group112=5.055910360368842E-11, Group114=3.956940446186916E-6, Group117=4.9180046124311646E-5, Group132=1.3720730058922154E-4, Group45=0.0058111330752250116, Group64=1.7627106285068426E-5, Group94=1.8620053585490543E-7, Group99=1.4821926067514432E-5}	[PIK3CA, PIK3R1]	[BCR, CNTRL, CPSF6, CUX1, FGF1, FGF10, FGF16, FGF17, FGF18, FGF2, FGF20, FGF22, FGF23, FGF3, FGF4, FGF5, FGF6, FGF7, FGF8, FGF9, FGFR1, FGFR1OP, FGFR1OP2, FGFR2, FGFR3, FGFR4, FRS2, GAB1, GAB2, GRB2, HRAS, KRAS, LRRFIP1, MYO18A, NRAS, PIK3CA, PIK3R1, PLCG1, SOS1, STAT1, STAT3, STAT5A, STAT5B, TRIM24, ZMYM2]
REACTOME:120999	REACTOME_05.05.2015	FGFR1 mutant receptor activation	[-1]	[Group108, Group109, Group112, Group114, Group117, Group132, Group45, Group64, Group94, Group99]	2	6.66667	0.00261663	0.0549492	{Group108=2.7797833908317447E-7, Group109=2.5887068777632466E-9, Group112=5.745352682237321E-13, Group114=1.884257355327103E-7, Group117=6.147505765538956E-6, Group132=2.7441460117844308E-5, Group45=0.0058111330752250116, Group64=1.4689255237557022E-6, Group94=4.90001410144488E-9, Group99=1.1401481590395717E-6}	{Group108=5.281588442580315E-6, Group109=1.0354827511052986E-7, Group112=5.055910360368842E-11, Group114=3.956940446186916E-6, Group117=4.9180046124311646E-5, Group132=1.3720730058922154E-4, Group45=0.0058111330752250116, Group64=1.7627106285068426E-5, Group94=1.8620053585490543E-7, Group99=1.4821926067514432E-5}	[PIK3CA, PIK3R1]	[BCR, CNTRL, CPSF6, CUX1, FGF1, FGF17, FGF2, FGF20, FGF23, FGF4, FGF5, FGF6, FGF8, FGF9, FGFR1, FGFR1OP, FGFR1OP2, GAB2, GRB2, LRRFIP1, MYO18A, PIK3CA, PIK3R1, PLCG1, STAT1, STAT3, STAT5A, STAT5B, TRIM24, ZMYM2]
REACTOME:121025	REACTOME_05.05.2015	Synthesis of PIPs at the plasma membrane	[-1]	[Group108, Group109, Group112, Group114, Group117, Group132, Group45, Group64, Group94, Group99]	2	6.06061	0.00316074	0.0568933	{Group108=2.7797833908317447E-7, Group109=2.5887068777632466E-9, Group112=5.745352682237321E-13, Group114=1.884257355327103E-7, Group117=6.147505765538956E-6, Group132=2.7441460117844308E-5, Group45=0.0058111330752250116, Group64=1.4689255237557022E-6, Group94=4.90001410144488E-9, Group99=1.1401481590395717E-6}	{Group108=5.281588442580315E-6, Group109=1.0354827511052986E-7, Group112=5.055910360368842E-11, Group114=3.956940446186916E-6, Group117=4.9180046124311646E-5, Group132=1.3720730058922154E-4, Group45=0.0058111330752250116, Group64=1.7627106285068426E-5, Group94=1.8620053585490543E-7, Group99=1.4821926067514432E-5}	[PIK3CA, PIK3R1]	[INPP4A, INPP4B, INPP5D, INPP5J, INPP5K, INPPL1, MTM1, MTMR1, MTMR14, MTMR3, MTMR6, PI4K2A, PI4K2B, PIK3C2A, PIK3C2B, PIK3C2G, PIK3CA, PIK3CB, PIK3CD, PIK3CG, PIK3R1, PIK3R2, PIK3R3, PIK3R5, PIK3R6, PIP4K2A, PIP4K2B, PIP5K1A, PIP5K1B, PIP5K1C, PTEN, SYNJ1, SYNJ2]
REACTOME:121141	REACTOME_05.05.2015	Signaling by FGFR1 fusion mutants	[-1]	[Group108, Group109, Group112, Group114, Group117, Group132, Group45, Group64, Group94, Group99]	2	10.5263	0.00104701	0.0335042	{Group108=2.7797833908317447E-7, Group109=2.5887068777632466E-9, Group112=5.745352682237321E-13, Group114=1.884257355327103E-7, Group117=6.147505765538956E-6, Group132=2.7441460117844308E-5, Group45=0.0058111330752250116, Group64=1.4689255237557022E-6, Group94=4.90001410144488E-9, Group99=1.1401481590395717E-6}	{Group108=5.281588442580315E-6, Group109=1.0354827511052986E-7, Group112=5.055910360368842E-11, Group114=3.956940446186916E-6, Group117=4.9180046124311646E-5, Group132=1.3720730058922154E-4, Group45=0.0058111330752250116, Group64=1.7627106285068426E-5, Group94=1.8620053585490543E-7, Group99=1.4821926067514432E-5}	[PIK3CA, PIK3R1]	[BCR, CNTRL, CPSF6, CUX1, FGFR1OP, FGFR1OP2, GAB2, GRB2, LRRFIP1, MYO18A, PIK3CA, PIK3R1, PLCG1, STAT1, STAT3, STAT5A, STAT5B, TRIM24, ZMYM2]
REACTOME:121175	REACTOME_05.05.2015	PI Metabolism	[-1]	[Group108, Group109, Group112, Group114, Group117, Group132, Group45, Group64, Group94, Group99]	2	4	0.00713549	0.00713549	{Group108=2.7797833908317447E-7, Group109=2.5887068777632466E-9, Group112=5.745352682237321E-13, Group114=1.884257355327103E-7, Group117=6.147505765538956E-6, Group132=2.7441460117844308E-5, Group45=0.0058111330752250116, Group64=1.4689255237557022E-6, Group94=4.90001410144488E-9, Group99=1.1401481590395717E-6}	{Group108=5.281588442580315E-6, Group109=1.0354827511052986E-7, Group112=5.055910360368842E-11, Group114=3.956940446186916E-6, Group117=4.9180046124311646E-5, Group132=1.3720730058922154E-4, Group45=0.0058111330752250116, Group64=1.7627106285068426E-5, Group94=1.8620053585490543E-7, Group99=1.4821926067514432E-5}	[PIK3CA, PIK3R1]	[ARF1, ARF3, FIG4, INPP4A, INPP4B, INPP5D, INPP5E, INPP5J, INPP5K, INPPL1, MTM1, MTMR1, MTMR14, MTMR2, MTMR3, MTMR4, MTMR6, MTMR7, OCRL, PI4K2A, PI4K2B, PI4KB, PIK3C2A, PIK3C2B, PIK3C2G, PIK3C3, PIK3CA, PIK3CB, PIK3CD, PIK3CG, PIK3R1, PIK3R2, PIK3R3, PIK3R4, PIK3R5, PIK3R6, PIKFYVE, PIP4K2A, PIP4K2B, PIP5K1A, PIP5K1B, PIP5K1C, PITPNB, PTEN, SACM1L, SYNJ1, SYNJ2, TPTE, TPTE2, VAC14]
REACTOME:160158	REACTOME_05.05.2015	Role of phospholipids in phagocytosis	[-1]	[Group108, Group109, Group112, Group114, Group117, Group132, Group45, Group64, Group94, Group99]	2	7.69231	0.00196759	0.0491897	{Group108=2.7797833908317447E-7, Group109=2.5887068777632466E-9, Group112=5.745352682237321E-13, Group114=1.884257355327103E-7, Group117=6.147505765538956E-6, Group132=2.7441460117844308E-5, Group45=0.0058111330752250116, Group64=1.4689255237557022E-6, Group94=4.90001410144488E-9, Group99=1.1401481590395717E-6}	{Group108=5.281588442580315E-6, Group109=1.0354827511052986E-7, Group112=5.055910360368842E-11, Group114=3.956940446186916E-6, Group117=4.9180046124311646E-5, Group132=1.3720730058922154E-4, Group45=0.0058111330752250116, Group64=1.7627106285068426E-5, Group94=1.8620053585490543E-7, Group99=1.4821926067514432E-5}	[PIK3CA, PIK3R1]	[AHCYL1, CD247, CD3G, FCGR1A, FCGR2A, FCGR2C, FCGR3A, ITPR1, ITPR2, ITPR3, PIK3CA, PIK3CB, PIK3R1, PIK3R2, PLA2G6, PLCG1, PLCG2, PLD1, PLD2, PLD3, PLD4, PPAPDC1A, PPAPDC1B, PRKCD, PRKCE, SYK]
REACTOME:267817	REACTOME_05.05.2015	Constitutive Signaling by EGFRvIII	[-1]	[Group108, Group109, Group112, Group114, Group117, Group132, Group45, Group64, Group94, Group99]	2	13.3333	0.000647062	0.0265295	{Group108=2.7797833908317447E-7, Group109=2.5887068777632466E-9, Group112=5.745352682237321E-13, Group114=1.884257355327103E-7, Group117=6.147505765538956E-6, Group132=2.7441460117844308E-5, Group45=0.0058111330752250116, Group64=1.4689255237557022E-6, Group94=4.90001410144488E-9, Group99=1.1401481590395717E-6}	{Group108=5.281588442580315E-6, Group109=1.0354827511052986E-7, Group112=5.055910360368842E-11, Group114=3.956940446186916E-6, Group117=4.9180046124311646E-5, Group132=1.3720730058922154E-4, Group45=0.0058111330752250116, Group64=1.7627106285068426E-5, Group94=1.8620053585490543E-7, Group99=1.4821926067514432E-5}	[PIK3CA, PIK3R1]	[CBL, CDC37, EGF, EGFR, GAB1, GRB2, HRAS, HSP90AA1, KRAS, NRAS, PIK3CA, PIK3R1, PLCG1, SHC1, SOS1]
REACTOME:268006	REACTOME_05.05.2015	Signaling by Ligand-Responsive EGFR Variants in Cancer	[-1]	[Group108, Group109, Group112, Group114, Group117, Group132, Group45, Group64, Group94, Group99]	2	10.5263	0.00104701	0.0335042	{Group108=2.7797833908317447E-7, Group109=2.5887068777632466E-9, Group112=5.745352682237321E-13, Group114=1.884257355327103E-7, Group117=6.147505765538956E-6, Group132=2.7441460117844308E-5, Group45=0.0058111330752250116, Group64=1.4689255237557022E-6, Group94=4.90001410144488E-9, Group99=1.1401481590395717E-6}	{Group108=5.281588442580315E-6, Group109=1.0354827511052986E-7, Group112=5.055910360368842E-11, Group114=3.956940446186916E-6, Group117=4.9180046124311646E-5, Group132=1.3720730058922154E-4, Group45=0.0058111330752250116, Group64=1.7627106285068426E-5, Group94=1.8620053585490543E-7, Group99=1.4821926067514432E-5}	[PIK3CA, PIK3R1]	[CBL, CDC37, EGF, EGFR, GAB1, GRB2, HRAS, HSP90AA1, KRAS, NRAS, PIK3CA, PIK3R1, PLCG1, RPS27A, SHC1, SOS1, UBA52, UBB, UBC]
REACTOME:268269	REACTOME_05.05.2015	Signaling by EGFRvIII in Cancer	[-1]	[Group108, Group109, Group112, Group114, Group117, Group132, Group45, Group64, Group94, Group99]	2	13.3333	0.000647062	0.0265295	{Group108=2.7797833908317447E-7, Group109=2.5887068777632466E-9, Group112=5.745352682237321E-13, Group114=1.884257355327103E-7, Group117=6.147505765538956E-6, Group132=2.7441460117844308E-5, Group45=0.0058111330752250116, Group64=1.4689255237557022E-6, Group94=4.90001410144488E-9, Group99=1.1401481590395717E-6}	{Group108=5.281588442580315E-6, Group109=1.0354827511052986E-7, Group112=5.055910360368842E-11, Group114=3.956940446186916E-6, Group117=4.9180046124311646E-5, Group132=1.3720730058922154E-4, Group45=0.0058111330752250116, Group64=1.7627106285068426E-5, Group94=1.8620053585490543E-7, Group99=1.4821926067514432E-5}	[PIK3CA, PIK3R1]	[CBL, CDC37, EGF, EGFR, GAB1, GRB2, HRAS, HSP90AA1, KRAS, NRAS, PIK3CA, PIK3R1, PLCG1, SHC1, SOS1]
REACTOME:355059	REACTOME_05.05.2015	Signaling by FGFR1 in disease	[-1]	[Group108, Group109, Group112, Group114, Group117, Group132, Group45, Group64, Group94, Group99]	2	5.55556	0.00375318	0.0562976	{Group108=2.7797833908317447E-7, Group109=2.5887068777632466E-9, Group112=5.745352682237321E-13, Group114=1.884257355327103E-7, Group117=6.147505765538956E-6, Group132=2.7441460117844308E-5, Group45=0.0058111330752250116, Group64=1.4689255237557022E-6, Group94=4.90001410144488E-9, Group99=1.1401481590395717E-6}	{Group108=5.281588442580315E-6, Group109=1.0354827511052986E-7, Group112=5.055910360368842E-11, Group114=3.956940446186916E-6, Group117=4.9180046124311646E-5, Group132=1.3720730058922154E-4, Group45=0.0058111330752250116, Group64=1.7627106285068426E-5, Group94=1.8620053585490543E-7, Group99=1.4821926067514432E-5}	[PIK3CA, PIK3R1]	[BCR, CNTRL, CPSF6, CUX1, FGF1, FGF17, FGF2, FGF20, FGF23, FGF4, FGF5, FGF6, FGF8, FGF9, FGFR1, FGFR1OP, FGFR1OP2, FRS2, GAB1, GAB2, GRB2, HRAS, KRAS, LRRFIP1, MYO18A, NRAS, PIK3CA, PIK3R1, PLCG1, SOS1, STAT1, STAT3, STAT5A, STAT5B, TRIM24, ZMYM2]
REACTOME:355202	REACTOME_05.05.2015	Signaling by FGFR4 mutants	[-1]	[Group108, Group109, Group112, Group114, Group117, Group132, Group45, Group64, Group94, Group99]	2	7.14286	0.0022811	0.0524652	{Group108=2.7797833908317447E-7, Group109=2.5887068777632466E-9, Group112=5.745352682237321E-13, Group114=1.884257355327103E-7, Group117=6.147505765538956E-6, Group132=2.7441460117844308E-5, Group45=0.0058111330752250116, Group64=1.4689255237557022E-6, Group94=4.90001410144488E-9, Group99=1.1401481590395717E-6}	{Group108=5.281588442580315E-6, Group109=1.0354827511052986E-7, Group112=5.055910360368842E-11, Group114=3.956940446186916E-6, Group117=4.9180046124311646E-5, Group132=1.3720730058922154E-4, Group45=0.0058111330752250116, Group64=1.7627106285068426E-5, Group94=1.8620053585490543E-7, Group99=1.4821926067514432E-5}	[PIK3CA, PIK3R1]	[FGF1, FGF10, FGF16, FGF17, FGF18, FGF2, FGF20, FGF22, FGF23, FGF3, FGF4, FGF5, FGF6, FGF7, FGF8, FGF9, FGFR2, FGFR4, FRS2, GAB1, GRB2, HRAS, KRAS, NRAS, PIK3CA, PIK3R1, PLCG1, SOS1]
REACTOME:355221	REACTOME_05.05.2015	Signaling by FGFR1 mutants	[-1]	[Group108, Group109, Group112, Group114, Group117, Group132, Group45, Group64, Group94, Group99]	2	5.55556	0.00375318	0.0562976	{Group108=2.7797833908317447E-7, Group109=2.5887068777632466E-9, Group112=5.745352682237321E-13, Group114=1.884257355327103E-7, Group117=6.147505765538956E-6, Group132=2.7441460117844308E-5, Group45=0.0058111330752250116, Group64=1.4689255237557022E-6, Group94=4.90001410144488E-9, Group99=1.1401481590395717E-6}	{Group108=5.281588442580315E-6, Group109=1.0354827511052986E-7, Group112=5.055910360368842E-11, Group114=3.956940446186916E-6, Group117=4.9180046124311646E-5, Group132=1.3720730058922154E-4, Group45=0.0058111330752250116, Group64=1.7627106285068426E-5, Group94=1.8620053585490543E-7, Group99=1.4821926067514432E-5}	[PIK3CA, PIK3R1]	[BCR, CNTRL, CPSF6, CUX1, FGF1, FGF17, FGF2, FGF20, FGF23, FGF4, FGF5, FGF6, FGF8, FGF9, FGFR1, FGFR1OP, FGFR1OP2, FRS2, GAB1, GAB2, GRB2, HRAS, KRAS, LRRFIP1, MYO18A, NRAS, PIK3CA, PIK3R1, PLCG1, SOS1, STAT1, STAT3, STAT5A, STAT5B, TRIM24, ZMYM2]
REACTOME:355283	REACTOME_05.05.2015	Signaling by FGFR4 in disease	[-1]	[Group108, Group109, Group112, Group114, Group117, Group132, Group45, Group64, Group94, Group99]	2	7.14286	0.0022811	0.0524652	{Group108=2.7797833908317447E-7, Group109=2.5887068777632466E-9, Group112=5.745352682237321E-13, Group114=1.884257355327103E-7, Group117=6.147505765538956E-6, Group132=2.7441460117844308E-5, Group45=0.0058111330752250116, Group64=1.4689255237557022E-6, Group94=4.90001410144488E-9, Group99=1.1401481590395717E-6}	{Group108=5.281588442580315E-6, Group109=1.0354827511052986E-7, Group112=5.055910360368842E-11, Group114=3.956940446186916E-6, Group117=4.9180046124311646E-5, Group132=1.3720730058922154E-4, Group45=0.0058111330752250116, Group64=1.7627106285068426E-5, Group94=1.8620053585490543E-7, Group99=1.4821926067514432E-5}	[PIK3CA, PIK3R1]	[FGF1, FGF10, FGF16, FGF17, FGF18, FGF2, FGF20, FGF22, FGF23, FGF3, FGF4, FGF5, FGF6, FGF7, FGF8, FGF9, FGFR2, FGFR4, FRS2, GAB1, GRB2, HRAS, KRAS, NRAS, PIK3CA, PIK3R1, PLCG1, SOS1]
REACTOME:355310	REACTOME_05.05.2015	Signaling by FGFR3 in disease	[-1]	[Group108, Group109, Group112, Group114, Group117, Group132, Group45, Group64, Group94, Group99]	2	9.09091	0.00140755	0.0408189	{Group108=2.7797833908317447E-7, Group109=2.5887068777632466E-9, Group112=5.745352682237321E-13, Group114=1.884257355327103E-7, Group117=6.147505765538956E-6, Group132=2.7441460117844308E-5, Group45=0.0058111330752250116, Group64=1.4689255237557022E-6, Group94=4.90001410144488E-9, Group99=1.1401481590395717E-6}	{Group108=5.281588442580315E-6, Group109=1.0354827511052986E-7, Group112=5.055910360368842E-11, Group114=3.956940446186916E-6, Group117=4.9180046124311646E-5, Group132=1.3720730058922154E-4, Group45=0.0058111330752250116, Group64=1.7627106285068426E-5, Group94=1.8620053585490543E-7, Group99=1.4821926067514432E-5}	[PIK3CA, PIK3R1]	[FGF1, FGF16, FGF17, FGF18, FGF2, FGF20, FGF23, FGF4, FGF5, FGF8, FGF9, FGFR3, FRS2, GAB1, GRB2, HRAS, KRAS, NRAS, PIK3CA, PIK3R1, PLCG1, SOS1]
REACTOME:355313	REACTOME_05.05.2015	Signaling by FGFR3 mutants	[-1]	[Group108, Group109, Group112, Group114, Group117, Group132, Group45, Group64, Group94, Group99]	2	9.09091	0.00140755	0.0408189	{Group108=2.7797833908317447E-7, Group109=2.5887068777632466E-9, Group112=5.745352682237321E-13, Group114=1.884257355327103E-7, Group117=6.147505765538956E-6, Group132=2.7441460117844308E-5, Group45=0.0058111330752250116, Group64=1.4689255237557022E-6, Group94=4.90001410144488E-9, Group99=1.1401481590395717E-6}	{Group108=5.281588442580315E-6, Group109=1.0354827511052986E-7, Group112=5.055910360368842E-11, Group114=3.956940446186916E-6, Group117=4.9180046124311646E-5, Group132=1.3720730058922154E-4, Group45=0.0058111330752250116, Group64=1.7627106285068426E-5, Group94=1.8620053585490543E-7, Group99=1.4821926067514432E-5}	[PIK3CA, PIK3R1]	[FGF1, FGF16, FGF17, FGF18, FGF2, FGF20, FGF23, FGF4, FGF5, FGF8, FGF9, FGFR3, FRS2, GAB1, GRB2, HRAS, KRAS, NRAS, PIK3CA, PIK3R1, PLCG1, SOS1]
REACTOME:355511	REACTOME_05.05.2015	Signaling by FGFR2 mutants	[-1]	[Group108, Group109, Group112, Group114, Group117, Group132, Group45, Group64, Group94, Group99]	2	7.40741	0.00212158	0.0509178	{Group108=2.7797833908317447E-7, Group109=2.5887068777632466E-9, Group112=5.745352682237321E-13, Group114=1.884257355327103E-7, Group117=6.147505765538956E-6, Group132=2.7441460117844308E-5, Group45=0.0058111330752250116, Group64=1.4689255237557022E-6, Group94=4.90001410144488E-9, Group99=1.1401481590395717E-6}	{Group108=5.281588442580315E-6, Group109=1.0354827511052986E-7, Group112=5.055910360368842E-11, Group114=3.956940446186916E-6, Group117=4.9180046124311646E-5, Group132=1.3720730058922154E-4, Group45=0.0058111330752250116, Group64=1.7627106285068426E-5, Group94=1.8620053585490543E-7, Group99=1.4821926067514432E-5}	[PIK3CA, PIK3R1]	[FGF1, FGF10, FGF16, FGF17, FGF18, FGF2, FGF20, FGF22, FGF23, FGF3, FGF4, FGF5, FGF6, FGF7, FGF8, FGF9, FGFR2, FRS2, GAB1, GRB2, HRAS, KRAS, NRAS, PIK3CA, PIK3R1, PLCG1, SOS1]
REACTOME:355533	REACTOME_05.05.2015	Signaling by FGFR2 in disease	[-1]	[Group108, Group109, Group112, Group114, Group117, Group132, Group45, Group64, Group94, Group99]	2	7.40741	0.00212158	0.0509178	{Group108=2.7797833908317447E-7, Group109=2.5887068777632466E-9, Group112=5.745352682237321E-13, Group114=1.884257355327103E-7, Group117=6.147505765538956E-6, Group132=2.7441460117844308E-5, Group45=0.0058111330752250116, Group64=1.4689255237557022E-6, Group94=4.90001410144488E-9, Group99=1.1401481590395717E-6}	{Group108=5.281588442580315E-6, Group109=1.0354827511052986E-7, Group112=5.055910360368842E-11, Group114=3.956940446186916E-6, Group117=4.9180046124311646E-5, Group132=1.3720730058922154E-4, Group45=0.0058111330752250116, Group64=1.7627106285068426E-5, Group94=1.8620053585490543E-7, Group99=1.4821926067514432E-5}	[PIK3CA, PIK3R1]	[FGF1, FGF10, FGF16, FGF17, FGF18, FGF2, FGF20, FGF22, FGF23, FGF3, FGF4, FGF5, FGF6, FGF7, FGF8, FGF9, FGFR2, FRS2, GAB1, GRB2, HRAS, KRAS, NRAS, PIK3CA, PIK3R1, PLCG1, SOS1]

## Sheet: M2
GOID	Ontology Source	GOTerm	GOLevels	GOGroups	Nr. Genes	% Associated Genes	Term PValue	Term PValue Corrected with Bonferroni step down	Group PValue	Group PValue Corrected with Bonferroni step down	Associated Genes Found	All Associated Genes
REACTOME:6900	REACTOME_05.05.2015	Immune System	[-1]	[Group132, Group133, Group419, Group436, Group443, Group444]	49	4.15959	1.62712e-30	9.77897e-28	{Group132=5.630328306547582E-40, Group133=3.109696494204328E-39, Group419=1.3459833534472538E-41, Group436=2.16359912780777E-42, Group443=1.5996321934504984E-41, Group444=2.7864861605383623E-39}	{Group132=2.6744059456101015E-37, Group133=1.4708864417586472E-36, Group419=6.447260263012346E-39, Group436=1.045018378731153E-39, Group443=7.646241884693382E-39, Group444=1.3207944400951836E-36}	[ABI1, ABL1, BRK1, BTLA, CBL, CBLB, CD19, CD28, CD3D, CD4, CD8A, CRK, CRKL, DAPP1, EGFR, FGF1, FGF4, FGF5, FGF7, FRS2, GAB1, GAB2, GRAP2, GRB2, HAVCR2, HBEGF, IRS1, ITK, KIT, KRAS, LCP2, MS4A2, MYO1C, NRAS, PDGFA, PDGFRB, PIK3CB, PIK3R3, PRKCQ, PTEN, PTPRC, SELL, SH2B1, SYK, WAS, WASF2, WASL, WIPF2, WIPF3]	[100509457, 102724997, 102725325, AAAS, ABI1, ABI2, ABL1, ACTB, ACTG1, ACTR1A, ACTR1B, ACTR2, ACTR3, ADAM17, ADAR, ADCY1, ADCY2, ADCY3, ADCY4, ADCY5, ADCY6, ADCY7, ADCY8, ADCY9, ADRBK1, AGER, AGO1, AGO2, AGO3, AGO4, AHCYL1, AIM2, AKT1, AKT1S1, AKT2, AKT3, AMICA1, ANAPC1, ANAPC10, ANAPC11, ANAPC13, ANAPC2, ANAPC4, ANAPC5, ANAPC7, AP1B1, AP1G1, AP1M1, AP1M2, AP1S1, AP1S2, AP1S3, AP2A1, AP2A2, AP2B1…
REACTOME:6802	REACTOME_05.05.2015	Innate Immune System	[-1]	[Group132, Group133, Group190, Group419, Group424, Group428, Group436, Group443, Group444, Group485, Group7]	38	5.85516	2.18022e-28	1.30595e-25	{Group132=5.630328306547582E-40, Group133=3.109696494204328E-39, Group190=2.0427702127597095E-36, Group419=1.3459833534472538E-41, Group424=8.841306203550145E-41, Group428=1.4796333086001248E-36, Group436=2.16359912780777E-42, Group443=1.5996321934504984E-41, Group444=2.7864861605383623E-39, Group485=1.7333273993277866E-41, Group7=3.538830982745826E-42}	{Group132=2.6744059456101015E-37, Group133=1.4708864417586472E-36, Group190=9.580592297843038E-34, Group419=6.447260263012346E-39, Group424=4.208461752889869E-38, Group428=6.954276550420587E-34, Group436=1.045018378731153E-39, Group443=7.646241884693382E-39, Group444=1.3207944400951836E-36, Group485=8.267971694793541E-39, Group7=1.705716533683488E-39}	[ABI1, ABL1, BRK1, CD19, CD28, CD4, CRK, EGFR, FGF1, FGF4, FGF5, FGF7, FRS2, GAB1, GAB2, GRAP2, GRB2, HBEGF, IRS1, ITK, KIT, KRAS, LCP2, MS4A2, MYO1C, NRAS, PDGFA, PDGFRB, PIK3CB, PIK3R3, PRKCQ, PTEN, SYK, WAS, WASF2, WASL, WIPF2, WIPF3]	[102725325, ABI1, ABI2, ABL1, ACTB, ACTG1, ACTR2, ACTR3, ADCY1, ADCY2, ADCY3, ADCY4, ADCY5, ADCY6, ADCY7, ADCY8, ADCY9, ADRBK1, AGER, AGO1, AGO2, AGO3, AGO4, AHCYL1, AIM2, AKT1, AKT1S1, AKT2, AKT3, APP, ARPC1A, ARPC2, ARPC3, ARPC4, ARPC5, ART1, ATF1, ATF2, ATG12, ATG5, ATRIP, B2M, BAD, BAIAP2, BCL10, BCL2, BCL2L1, BIRC2, BIRC3, BRK1, BTC, BTK, BTRC, C1QA, C1QB, C1QC, C1R, C1S, C2, C3, C4A, C4B, C…
REACTOME:75774	REACTOME_05.05.2015	Adaptive Immune System	[-1]	[Group132, Group133, Group190, Group419, Group424, Group428, Group443, Group444, Group485, Group7]	35	5.70962	1.16913e-25	6.87449e-23	{Group132=5.630328306547582E-40, Group133=3.109696494204328E-39, Group190=2.0427702127597095E-36, Group419=1.3459833534472538E-41, Group424=8.841306203550145E-41, Group428=1.4796333086001248E-36, Group443=1.5996321934504984E-41, Group444=2.7864861605383623E-39, Group485=1.7333273993277866E-41, Group7=3.538830982745826E-42}	{Group132=2.6744059456101015E-37, Group133=1.4708864417586472E-36, Group190=9.580592297843038E-34, Group419=6.447260263012346E-39, Group424=4.208461752889869E-38, Group428=6.954276550420587E-34, Group443=7.646241884693382E-39, Group444=1.3207944400951836E-36, Group485=8.267971694793541E-39, Group7=1.705716533683488E-39}	[BTLA, CBL, CBLB, CD19, CD28, CD3D, CD4, CD8A, DAPP1, EGFR, FGF1, FGF4, FGF5, FGF7, FRS2, GAB1, GRAP2, GRB2, HBEGF, IRS1, ITK, KIT, KRAS, LCP2, NRAS, PDGFA, PDGFRB, PIK3CB, PIK3R3, PRKCQ, PTEN, PTPRC, SELL, SYK, WAS]	[100509457, 102724997, ACTR1A, ACTR1B, AGO1, AGO2, AGO3, AGO4, AHCYL1, AKT1, AKT1S1, AKT2, AKT3, AMICA1, ANAPC1, ANAPC10, ANAPC11, ANAPC13, ANAPC2, ANAPC4, ANAPC5, ANAPC7, AP1B1, AP1G1, AP1M1, AP1M2, AP1S1, AP1S2, AP1S3, AP2A1, AP2A2, AP2B1, AP2M1, AP2S1, ARF1, ARIH2, ASB1, ASB10, ASB11, ASB12, ASB13, ASB14, ASB15, ASB16, ASB17, ASB18, ASB2, ASB3, ASB4, ASB5, ASB6, ASB7, ASB8, ASB9, ATG7, B2M, BA…
REACTOME:604	REACTOME_05.05.2015	Hemostasis	[-1]	[Group2, Group223, Group427, Group492]	31	6.12648	1.5354e-23	8.79782e-21	{Group2=2.0038603397792466E-21, Group223=4.7060057762187255E-27, Group427=3.505723068238005E-19, Group492=4.280327332762625E-21}	{Group2=7.674785101354515E-19, Group223=2.0094644664453958E-24, Group427=1.2620603045656817E-16, Group492=1.6179637317842724E-18}	[ABL1, ANGPT1, ANGPT2, BCAR1, CD84, CRK, DOK2, F13A1, FN1, GAB2, GAS6, GRB2, IGF1, KRAS, LCP2, NRAS, PDGFA, PIK3CB, PIK3CG, PIK3R3, PIK3R5, PRKCQ, SELL, SERPINE1, SH2B1, SPN, SYK, TGFB2, TGFB3, VEGFA, VEGFB]	[101929889, A2M, ABCC4, ABL1, ACTN1, ACTN2, ACTN4, ADRA2A, ADRA2C, AK3, AKAP1, AKAP10, AKT1, AKT2, AKT3, ALB, ALDOA, AMICA1, ANGPT1, ANGPT2, ANGPT4, ANXA2, APBB1IP, APOA1, APOB, APP, ARRB1, ARRB2, ATP1B1, ATP1B2, ATP1B3, ATP2A1, ATP2A2, ATP2A3, ATP2B1, ATP2B2, ATP2B3, ATP2B4, BCAR1, BRPF3, BSG, C1QBP, CABLES1, CABLES2, CALM1, CALM2, CALM3, CALU, CAP1, CAPZA1, CAPZA2, CAPZB, CAV1, CBX5, CD177, CD2…
KEGG:04151	KEGG_05.05.2015	PI3K-Akt signaling pathway	[-1]	[Group138, Group192, Group32, Group357, Group358, Group363, Group369, Group402, Group41, Group410, Group419, Group424, Group428, Group443, Group7]	30	8.64553	3.62966e-27	2.15602e-24	{Group138=5.567028423405194E-34, Group192=9.779615321892611E-30, Group32=1.3361702779648555E-27, Group357=1.1756701318069131E-30, Group358=1.912870729470772E-31, Group363=2.087147976450169E-38, Group369=1.1300810711279515E-27, Group402=5.126203754113494E-31, Group41=7.019402241108795E-32, Group410=3.062747285205061E-30, Group419=1.3459833534472538E-41, Group424=8.841306203550145E-41, Group428=1.4…	{Group138=2.577534160036605E-31, Group192=4.342149202920319E-27, Group32=5.758893898028527E-25, Group357=5.302272294449178E-28, Group358=8.703561819092012E-29, Group363=9.851338448844797E-36, Group369=4.915852659406589E-25, Group402=2.322170300613413E-28, Group41=3.214886226427828E-29, Group410=1.3721107837718673E-27, Group419=6.447260263012346E-39, Group424=4.208461752889869E-38, Group428=6.9542…	[ANGPT1, ANGPT2, CD19, EFNA1, EFNA3, EFNA4, EGFR, FGF1, FGF13, FGF4, FGF5, FGF7, FN1, GRB2, IGF1, IRS1, KIT, KRAS, NRAS, PDGFA, PDGFRB, PGF, PIK3CB, PIK3CG, PIK3R3, PIK3R5, PTEN, SYK, VEGFA, VEGFB]	[AKT1, AKT2, AKT3, ANGPT1, ANGPT2, ANGPT4, ATF2, ATF4, ATF6B, BAD, BCL2, BCL2L1, BCL2L11, BRCA1, C8orf44-SGK3, CASP9, CCND1, CCND2, CCND3, CCNE1, CCNE2, CD19, CDC37, CDK2, CDK4, CDK6, CDKN1A, CDKN1B, CHAD, CHRM1, CHRM2, CHUK, COL11A1, COL11A2, COL1A1, COL1A2, COL24A1, COL27A1, COL2A1, COL3A1, COL4A1, COL4A2, COL4A3, COL4A4, COL4A5, COL4A6, COL5A1, COL5A2, COL5A3, COL6A1, COL6A2, COL6A3, COL6A5, C…
KEGG:05200	KEGG_05.05.2015	Pathways in cancer	[-1]	[Group144, Group192, Group236, Group241, Group282, Group32, Group355, Group357, Group358, Group363, Group369, Group385, Group402, Group403, Group406, Group409, Group41, Group410, Group411, Group428]	30	7.53769	2.13837e-25	1.25522e-22	{Group144=7.836667091326979E-29, Group192=9.779615321892611E-30, Group236=6.1863617231481515E-21, Group241=1.2262330727667227E-18, Group282=4.347612899680511E-29, Group32=1.3361702779648555E-27, Group355=4.0723516100774824E-23, Group357=1.1756701318069131E-30, Group358=1.912870729470772E-31, Group363=2.087147976450169E-38, Group369=1.1300810711279515E-27, Group385=9.580882523419419E-33, Group402=…	{Group144=3.463806854366525E-26, Group192=4.342149202920319E-27, Group236=2.319885646180557E-18, Group241=4.3040780854111967E-16, Group282=1.9259925145584663E-26, Group32=5.758893898028527E-25, Group355=1.6045065343705282E-20, Group357=5.302272294449178E-28, Group358=8.703561819092012E-29, Group363=9.851338448844797E-36, Group369=4.915852659406589E-25, Group385=4.4167868432963524E-30, Group402=2.…	[ABL1, CBL, CBLB, CRK, CRKL, EGFR, FGF1, FGF13, FGF4, FGF5, FGF7, FN1, GRB2, IGF1, KIT, KRAS, NRAS, PDGFA, PDGFRB, PGF, PIK3CB, PIK3CG, PIK3R3, PIK3R5, PTEN, TGFA, TGFB2, TGFB3, VEGFA, VEGFB]	[ABL1, ADCY1, ADCY2, ADCY3, ADCY4, ADCY5, ADCY6, ADCY7, ADCY8, ADCY9, AGTR1, AKT1, AKT2, AKT3, APC, APC2, APPL1, AR, ARAF, ARHGEF1, ARHGEF11, ARHGEF12, ARNT, ARNT2, AXIN1, AXIN2, BAD, BAX, BCL2, BCL2L1, BCR, BDKRB1, BDKRB2, BID, BIRC2, BIRC3, BIRC5, BIRC7, BIRC8, BMP2, BMP4, BRAF, BRCA2, CASP3, CASP8, CASP9, CBL, CBLB, CBLC, CCDC6, CCNA1, CCND1, CCNE1, CCNE2, CDC42, CDH1, CDK2, CDK4, CDK6, CDKN1A…
KEGG:04014	KEGG_05.05.2015	Ras signaling pathway	[-1]	[Group138, Group144, Group192, Group357, Group358, Group363, Group402, Group410, Group485]	29	12.7193	3.48489e-31	2.10487e-28	{Group138=5.567028423405194E-34, Group144=7.836667091326979E-29, Group192=9.779615321892611E-30, Group357=1.1756701318069131E-30, Group358=1.912870729470772E-31, Group363=2.087147976450169E-38, Group402=5.126203754113494E-31, Group410=3.062747285205061E-30, Group485=1.7333273993277866E-41}	{Group138=2.577534160036605E-31, Group144=3.463806854366525E-26, Group192=4.342149202920319E-27, Group357=5.302272294449178E-28, Group358=8.703561819092012E-29, Group363=9.851338448844797E-36, Group402=2.322170300613413E-28, Group410=1.3721107837718673E-27, Group485=8.267971694793541E-39}	[ABL1, ABL2, ANGPT1, ANGPT2, EFNA1, EFNA3, EFNA4, EGFR, FGF1, FGF13, FGF4, FGF5, FGF7, GAB1, GAB2, GRB2, IGF1, KIT, KRAS, NRAS, PDGFA, PDGFRB, PGF, PIK3CB, PIK3CG, PIK3R3, PIK3R5, VEGFA, VEGFB]	[ABL1, ABL2, AKT1, AKT2, AKT3, ANGPT1, ANGPT2, ANGPT4, ARF6, BAD, BCL2L1, BRAP, CALM1, CALM2, CALM3, CALML3, CALML5, CALML6, CDC42, CHUK, CSF1, CSF1R, EFNA1, EFNA2, EFNA3, EFNA4, EFNA5, EGF, EGFR, ELK1, EPHA2, ETS1, ETS2, EXOC2, FASLG, FGF1, FGF10, FGF11, FGF12, FGF13, FGF14, FGF16, FGF17, FGF18, FGF19, FGF2, FGF20, FGF21, FGF22, FGF23, FGF3, FGF4, FGF5, FGF6, FGF7, FGF8, FGF9, FGFR1, FGFR2, FGFR…
KEGG:04015	KEGG_05.05.2015	Rap1 signaling pathway	[-1]	[Group138, Group144, Group357, Group358, Group363, Group369, Group385, Group402, Group41, Group410]	28	13.2701	1.246e-30	7.50093e-28	{Group138=5.567028423405194E-34, Group144=7.836667091326979E-29, Group357=1.1756701318069131E-30, Group358=1.912870729470772E-31, Group363=2.087147976450169E-38, Group369=1.1300810711279515E-27, Group385=9.580882523419419E-33, Group402=5.126203754113494E-31, Group41=7.019402241108795E-32, Group410=3.062747285205061E-30}	{Group138=2.577534160036605E-31, Group144=3.463806854366525E-26, Group357=5.302272294449178E-28, Group358=8.703561819092012E-29, Group363=9.851338448844797E-36, Group369=4.915852659406589E-25, Group385=4.4167868432963524E-30, Group402=2.322170300613413E-28, Group41=3.214886226427828E-29, Group410=1.3721107837718673E-27}	[ANGPT1, ANGPT2, BCAR1, CRK, CRKL, EFNA1, EFNA3, EFNA4, EGFR, FGF1, FGF13, FGF4, FGF5, FGF7, IGF1, KIT, KRAS, LCP2, NRAS, PDGFA, PDGFRB, PGF, PIK3CB, PIK3CG, PIK3R3, PIK3R5, VEGFA, VEGFB]	[ACTB, ACTG1, ADCY1, ADCY2, ADCY3, ADCY4, ADCY5, ADCY6, ADCY7, ADCY8, ADCY9, ADORA2A, ADORA2B, AKT1, AKT2, AKT3, ANGPT1, ANGPT2, ANGPT4, APBB1IP, ARAP3, BCAR1, BRAF, CALM1, CALM2, CALM3, CALML3, CALML5, CALML6, CDC42, CDH1, CNR1, CRK, CRKL, CSF1, CSF1R, CTNNB1, CTNND1, DOCK4, DRD2, EFNA1, EFNA2, EFNA3, EFNA4, EFNA5, EGF, EGFR, EPHA2, F2R, F2RL3, FARP2, FGF1, FGF10, FGF11, FGF12, FGF13, FGF14, FGF…
REACTOME:163936	REACTOME_05.05.2015	Fc epsilon receptor (FCERI) signaling	[-1]	[Group1, Group132, Group133, Group190, Group192, Group419, Group424, Group428, Group443, Group444, Group485, Group489, Group7]	27	15.1685	3.61057e-31	2.17718e-28	{Group1=2.630233296266782E-27, Group132=5.630328306547582E-40, Group133=3.109696494204328E-39, Group190=2.0427702127597095E-36, Group192=9.779615321892611E-30, Group419=1.3459833534472538E-41, Group424=8.841306203550145E-41, Group428=1.4796333086001248E-36, Group443=1.5996321934504984E-41, Group444=2.7864861605383623E-39, Group485=1.7333273993277866E-41, Group489=2.630233296266782E-27, Group7=3.5…	{Group1=1.1283700840984496E-24, Group132=2.6744059456101015E-37, Group133=1.4708864417586472E-36, Group190=9.580592297843038E-34, Group192=4.342149202920319E-27, Group419=6.447260263012346E-39, Group424=4.208461752889869E-38, Group428=6.954276550420587E-34, Group443=7.646241884693382E-39, Group444=1.3207944400951836E-36, Group485=8.267971694793541E-39, Group489=1.1283700840984496E-24, Group7=1.70…	[CD19, CD28, EGFR, FGF1, FGF4, FGF5, FGF7, FRS2, GAB1, GAB2, GRAP2, GRB2, HBEGF, IRS1, ITK, KIT, KRAS, LCP2, MS4A2, NRAS, PDGFA, PDGFRB, PIK3CB, PIK3R3, PRKCQ, PTEN, SYK]	[AGO1, AGO2, AGO3, AGO4, AHCYL1, AKT1, AKT1S1, AKT2, AKT3, BAD, BCL10, BTC, BTK, CALM1, CALM2, CALM3, CARD11, CASP9, CD19, CD28, CD80, CD86, CDK1, CDKN1A, CDKN1B, CHUK, CREB1, EGF, EGFR, ERBB2, ERBB3, ERBB4, EREG, FCER1A, FCER1G, FGF1, FGF10, FGF16, FGF17, FGF18, FGF19, FGF2, FGF20, FGF22, FGF23, FGF3, FGF4, FGF5, FGF6, FGF7, FGF8, FGF9, FGFR1, FGFR2, FGFR3, FGFR4, FOS, FOXO1, FOXO3, FOXO4, FRS2,…
REACTOME:17025	REACTOME_05.05.2015	Downstream signal transduction	[-1]	[Group1, Group132, Group133, Group190, Group192, Group282, Group315, Group355, Group385, Group41, Group410, Group419, Group424, Group428, Group443, Group446, Group485, Group486, Group489, Group7, Group8]	24	14.8148	1.88937e-27	1.12795e-24	{Group1=2.630233296266782E-27, Group132=5.630328306547582E-40, Group133=3.109696494204328E-39, Group190=2.0427702127597095E-36, Group192=9.779615321892611E-30, Group282=4.347612899680511E-29, Group315=1.1571762377893454E-27, Group355=4.0723516100774824E-23, Group385=9.580882523419419E-33, Group41=7.019402241108795E-32, Group410=3.062747285205061E-30, Group419=1.3459833534472538E-41, Group424=8.84…	{Group1=1.1283700840984496E-24, Group132=2.6744059456101015E-37, Group133=1.4708864417586472E-36, Group190=9.580592297843038E-34, Group192=4.342149202920319E-27, Group282=1.9259925145584663E-26, Group315=5.010573109627866E-25, Group355=1.6045065343705282E-20, Group385=4.4167868432963524E-30, Group41=3.214886226427828E-29, Group410=1.3721107837718673E-27, Group419=6.447260263012346E-39, Group424=4…	[BCAR1, CD19, CD28, CRK, CRKL, EGFR, FGF1, FGF4, FGF5, FGF7, FRS2, GAB1, GRB2, HBEGF, IRS1, KIT, KRAS, NCK2, NRAS, PDGFA, PDGFRB, PIK3CB, PIK3R3, PTEN]	[ADCY1, ADCY2, ADCY3, ADCY4, ADCY5, ADCY6, ADCY7, ADCY8, ADCY9, ADRBK1, AGO1, AGO2, AGO3, AGO4, AHCYL1, AKT1, AKT1S1, AKT2, AKT3, BAD, BCAR1, BTC, CALM1, CALM2, CALM3, CAMK4, CASP9, CD19, CD28, CD80, CD86, CDK1, CDKN1A, CDKN1B, CHUK, CREB1, CRK, CRKL, EGF, EGFR, ERBB2, ERBB3, ERBB4, EREG, FGF1, FGF10, FGF16, FGF17, FGF18, FGF19, FGF2, FGF20, FGF22, FGF23, FGF3, FGF4, FGF5, FGF6, FGF7, FGF8, FGF9,…
REACTOME:16888	REACTOME_05.05.2015	Signaling by PDGF	[-1]	[Group1, Group132, Group133, Group190, Group192, Group282, Group315, Group355, Group385, Group41, Group410, Group419, Group424, Group428, Group443, Group446, Group485, Group486, Group489, Group7, Group8]	24	12.973	5.22643e-26	3.09404e-23	{Group1=2.630233296266782E-27, Group132=5.630328306547582E-40, Group133=3.109696494204328E-39, Group190=2.0427702127597095E-36, Group192=9.779615321892611E-30, Group282=4.347612899680511E-29, Group315=1.1571762377893454E-27, Group355=4.0723516100774824E-23, Group385=9.580882523419419E-33, Group41=7.019402241108795E-32, Group410=3.062747285205061E-30, Group419=1.3459833534472538E-41, Group424=8.84…	{Group1=1.1283700840984496E-24, Group132=2.6744059456101015E-37, Group133=1.4708864417586472E-36, Group190=9.580592297843038E-34, Group192=4.342149202920319E-27, Group282=1.9259925145584663E-26, Group315=5.010573109627866E-25, Group355=1.6045065343705282E-20, Group385=4.4167868432963524E-30, Group41=3.214886226427828E-29, Group410=1.3721107837718673E-27, Group419=6.447260263012346E-39, Group424=4…	[BCAR1, CD19, CD28, CRK, CRKL, EGFR, FGF1, FGF4, FGF5, FGF7, FRS2, GAB1, GRB2, HBEGF, IRS1, KIT, KRAS, NCK2, NRAS, PDGFA, PDGFRB, PIK3CB, PIK3R3, PTEN]	[ADCY1, ADCY2, ADCY3, ADCY4, ADCY5, ADCY6, ADCY7, ADCY8, ADCY9, ADRBK1, AGO1, AGO2, AGO3, AGO4, AHCYL1, AKT1, AKT1S1, AKT2, AKT3, BAD, BCAR1, BTC, CALM1, CALM2, CALM3, CAMK4, CASP9, CD19, CD28, CD80, CD86, CDK1, CDKN1A, CDKN1B, CHUK, COL4A1, COL4A2, COL4A3, COL4A4, COL4A5, COL6A1, COL6A2, COL6A3, COL6A5, COL6A6, COL9A1, COL9A2, COL9A3, CREB1, CRK, CRKL, EGF, EGFR, ERBB2, ERBB3, ERBB4, EREG, FGF1,…
REACTOME:118773	REACTOME_05.05.2015	Signaling by the B Cell Receptor (BCR)	[-1]	[Group1, Group132, Group133, Group18, Group190, Group192, Group282, Group363, Group410, Group419, Group424, Group428, Group443, Group446, Group485, Group486, Group489, Group7, Group8]	24	12.2449	2.1839e-25	1.27977e-22	{Group1=2.630233296266782E-27, Group132=5.630328306547582E-40, Group133=3.109696494204328E-39, Group18=1.7379977761883403E-28, Group190=2.0427702127597095E-36, Group192=9.779615321892611E-30, Group282=4.347612899680511E-29, Group363=2.087147976450169E-38, Group410=3.062747285205061E-30, Group419=1.3459833534472538E-41, Group424=8.841306203550145E-41, Group428=1.4796333086001248E-36, Group443=1.59…	{Group1=1.1283700840984496E-24, Group132=2.6744059456101015E-37, Group133=1.4708864417586472E-36, Group18=7.647190215228698E-26, Group190=9.580592297843038E-34, Group192=4.342149202920319E-27, Group282=1.9259925145584663E-26, Group363=9.851338448844797E-36, Group410=1.3721107837718673E-27, Group419=6.447260263012346E-39, Group424=4.208461752889869E-38, Group428=6.954276550420587E-34, Group443=7.6…	[CBL, CBLB, CD19, CD28, DAPP1, EGFR, FGF1, FGF4, FGF5, FGF7, FRS2, GAB1, GRB2, HBEGF, IRS1, KIT, KRAS, NRAS, PDGFA, PDGFRB, PIK3CB, PIK3R3, PTEN, SYK]	[AGO1, AGO2, AGO3, AGO4, AHCYL1, AKT1, AKT1S1, AKT2, AKT3, BAD, BCL10, BLK, BLNK, BTC, BTK, BTRC, CALM1, CALM2, CALM3, CARD11, CASP9, CBL, CBLB, CD19, CD28, CD79A, CD79B, CD80, CD86, CDKN1A, CDKN1B, CHUK, CREB1, CUL1, DAPP1, EGF, EGFR, ERBB2, ERBB3, ERBB4, EREG, FBXW11, FGF1, FGF10, FGF16, FGF17, FGF18, FGF19, FGF2, FGF20, FGF22, FGF23, FGF3, FGF4, FGF5, FGF6, FGF7, FGF8, FGF9, FGFR1, FGFR2, FGFR…
REACTOME:111040	REACTOME_05.05.2015	Signaling by SCF-KIT	[-1]	[Group1, Group132, Group133, Group18, Group190, Group192, Group282, Group315, Group363, Group410, Group419, Group424, Group428, Group443, Group446, Group485, Group486, Group489, Group7, Group8]	23	16.3121	2.48153e-27	1.47899e-24	{Group1=2.630233296266782E-27, Group132=5.630328306547582E-40, Group133=3.109696494204328E-39, Group18=1.7379977761883403E-28, Group190=2.0427702127597095E-36, Group192=9.779615321892611E-30, Group282=4.347612899680511E-29, Group315=1.1571762377893454E-27, Group363=2.087147976450169E-38, Group410=3.062747285205061E-30, Group419=1.3459833534472538E-41, Group424=8.841306203550145E-41, Group428=1.47…	{Group1=1.1283700840984496E-24, Group132=2.6744059456101015E-37, Group133=1.4708864417586472E-36, Group18=7.647190215228698E-26, Group190=9.580592297843038E-34, Group192=4.342149202920319E-27, Group282=1.9259925145584663E-26, Group315=5.010573109627866E-25, Group363=9.851338448844797E-36, Group410=1.3721107837718673E-27, Group419=6.447260263012346E-39, Group424=4.208461752889869E-38, Group428=6.9…	[CBL, CD19, CD28, EGFR, FGF1, FGF4, FGF5, FGF7, FRS2, GAB1, GAB2, GRAP2, GRB2, HBEGF, IRS1, KIT, KRAS, NRAS, PDGFA, PDGFRB, PIK3CB, PIK3R3, PTEN]	[AGO1, AGO2, AGO3, AGO4, AKT1, AKT1S1, AKT2, AKT3, BAD, BTC, CASP9, CBL, CD19, CD28, CD80, CD86, CDK1, CDKN1A, CDKN1B, CHEK1, CHUK, CMA1, CREB1, EGF, EGFR, ERBB2, ERBB3, ERBB4, EREG, FER, FES, FGF1, FGF10, FGF16, FGF17, FGF18, FGF19, FGF2, FGF20, FGF22, FGF23, FGF3, FGF4, FGF5, FGF6, FGF7, FGF8, FGF9, FGFR1, FGFR2, FGFR3, FGFR4, FOXO1, FOXO3, FOXO4, FRS2, FYN, GAB1, GAB2, GRAP, GRAP2, GRB10, GRB2…
REACTOME:147814	REACTOME_05.05.2015	DAP12 signaling	[-1]	[Group1, Group132, Group133, Group190, Group192, Group282, Group315, Group363, Group410, Group419, Group424, Group428, Group443, Group444, Group446, Group485, Group486, Group489, Group7, Group8]	23	13.9394	1.10987e-25	6.53711e-23	{Group1=2.630233296266782E-27, Group132=5.630328306547582E-40, Group133=3.109696494204328E-39, Group190=2.0427702127597095E-36, Group192=9.779615321892611E-30, Group282=4.347612899680511E-29, Group315=1.1571762377893454E-27, Group363=2.087147976450169E-38, Group410=3.062747285205061E-30, Group419=1.3459833534472538E-41, Group424=8.841306203550145E-41, Group428=1.4796333086001248E-36, Group443=1.5…	{Group1=1.1283700840984496E-24, Group132=2.6744059456101015E-37, Group133=1.4708864417586472E-36, Group190=9.580592297843038E-34, Group192=4.342149202920319E-27, Group282=1.9259925145584663E-26, Group315=5.010573109627866E-25, Group363=9.851338448844797E-36, Group410=1.3721107837718673E-27, Group419=6.447260263012346E-39, Group424=4.208461752889869E-38, Group428=6.954276550420587E-34, Group443=7.…	[CD19, CD28, EGFR, FGF1, FGF4, FGF5, FGF7, FRS2, GAB1, GRAP2, GRB2, HBEGF, IRS1, KIT, KRAS, LCP2, NRAS, PDGFA, PDGFRB, PIK3CB, PIK3R3, PTEN, SYK]	[ADCY1, ADCY2, ADCY3, ADCY4, ADCY5, ADCY6, ADCY7, ADCY8, ADCY9, ADRBK1, AGO1, AGO2, AGO3, AGO4, AHCYL1, AKT1, AKT1S1, AKT2, AKT3, B2M, BAD, BTC, BTK, CALM1, CALM2, CALM3, CAMK4, CASP9, CD19, CD28, CD80, CD86, CDK1, CDKN1A, CDKN1B, CHUK, CREB1, EGF, EGFR, ERBB2, ERBB3, ERBB4, EREG, FGF1, FGF10, FGF16, FGF17, FGF18, FGF19, FGF2, FGF20, FGF22, FGF23, FGF3, FGF4, FGF5, FGF6, FGF7, FGF8, FGF9, FGFR1, …
REACTOME:147694	REACTOME_05.05.2015	DAP12 interactions	[-1]	[Group1, Group132, Group133, Group190, Group192, Group282, Group315, Group363, Group410, Group419, Group424, Group428, Group443, Group444, Group446, Group485, Group486, Group489, Group7, Group8]	23	12.7072	1.00911e-24	5.8831e-22	{Group1=2.630233296266782E-27, Group132=5.630328306547582E-40, Group133=3.109696494204328E-39, Group190=2.0427702127597095E-36, Group192=9.779615321892611E-30, Group282=4.347612899680511E-29, Group315=1.1571762377893454E-27, Group363=2.087147976450169E-38, Group410=3.062747285205061E-30, Group419=1.3459833534472538E-41, Group424=8.841306203550145E-41, Group428=1.4796333086001248E-36, Group443=1.5…	{Group1=1.1283700840984496E-24, Group132=2.6744059456101015E-37, Group133=1.4708864417586472E-36, Group190=9.580592297843038E-34, Group192=4.342149202920319E-27, Group282=1.9259925145584663E-26, Group315=5.010573109627866E-25, Group363=9.851338448844797E-36, Group410=1.3721107837718673E-27, Group419=6.447260263012346E-39, Group424=4.208461752889869E-38, Group428=6.954276550420587E-34, Group443=7.…	[CD19, CD28, EGFR, FGF1, FGF4, FGF5, FGF7, FRS2, GAB1, GRAP2, GRB2, HBEGF, IRS1, KIT, KRAS, LCP2, NRAS, PDGFA, PDGFRB, PIK3CB, PIK3R3, PTEN, SYK]	[ADCY1, ADCY2, ADCY3, ADCY4, ADCY5, ADCY6, ADCY7, ADCY8, ADCY9, ADRBK1, AGO1, AGO2, AGO3, AGO4, AHCYL1, AKT1, AKT1S1, AKT2, AKT3, B2M, BAD, BTC, BTK, CALM1, CALM2, CALM3, CAMK4, CASP9, CD19, CD28, CD300E, CD300LB, CD80, CD86, CDK1, CDKN1A, CDKN1B, CHUK, CLEC5A, CREB1, EGF, EGFR, ERBB2, ERBB3, ERBB4, EREG, FGF1, FGF10, FGF16, FGF17, FGF18, FGF19, FGF2, FGF20, FGF22, FGF23, FGF3, FGF4, FGF5, FGF6, …
REACTOME:252852	REACTOME_05.05.2015	Signaling by FGFR3	[-1]	[Group1, Group132, Group133, Group18, Group190, Group192, Group282, Group315, Group363, Group410, Group419, Group424, Group428, Group443, Group446, Group482, Group485, Group486, Group489, Group7, Group8]	22	13.4969	2.92375e-24	1.69578e-21	{Group1=2.630233296266782E-27, Group132=5.630328306547582E-40, Group133=3.109696494204328E-39, Group18=1.7379977761883403E-28, Group190=2.0427702127597095E-36, Group192=9.779615321892611E-30, Group282=4.347612899680511E-29, Group315=1.1571762377893454E-27, Group363=2.087147976450169E-38, Group410=3.062747285205061E-30, Group419=1.3459833534472538E-41, Group424=8.841306203550145E-41, Group428=1.47…	{Group1=1.1283700840984496E-24, Group132=2.6744059456101015E-37, Group133=1.4708864417586472E-36, Group18=7.647190215228698E-26, Group190=9.580592297843038E-34, Group192=4.342149202920319E-27, Group282=1.9259925145584663E-26, Group315=5.010573109627866E-25, Group363=9.851338448844797E-36, Group410=1.3721107837718673E-27, Group419=6.447260263012346E-39, Group424=4.208461752889869E-38, Group428=6.9…	[CBL, CD19, CD28, EGFR, FGF1, FGF4, FGF5, FGF7, FRS2, FRS3, GAB1, GRB2, HBEGF, IRS1, KIT, KRAS, NRAS, PDGFA, PDGFRB, PIK3CB, PIK3R3, PTEN]	[ADCY1, ADCY2, ADCY3, ADCY4, ADCY5, ADCY6, ADCY7, ADCY8, ADCY9, ADRBK1, AGO1, AGO2, AGO3, AGO4, AHCYL1, AKT1, AKT1S1, AKT2, AKT3, BAD, BRAF, BTC, CALM1, CALM2, CALM3, CAMK4, CASP9, CBL, CD19, CD28, CD80, CD86, CDK1, CDKN1A, CDKN1B, CHUK, CREB1, EGF, EGFR, ERBB2, ERBB3, ERBB4, EREG, FGF1, FGF10, FGF16, FGF17, FGF18, FGF19, FGF2, FGF20, FGF22, FGF23, FGF3, FGF4, FGF5, FGF6, FGF7, FGF8, FGF9, FGFR1,…
REACTOME:355408	REACTOME_05.05.2015	Signaling by FGFR4	[-1]	[Group1, Group132, Group133, Group18, Group190, Group192, Group282, Group315, Group363, Group410, Group419, Group424, Group428, Group443, Group446, Group482, Group485, Group486, Group489, Group7, Group8]	22	13.4969	2.92375e-24	1.69578e-21	{Group1=2.630233296266782E-27, Group132=5.630328306547582E-40, Group133=3.109696494204328E-39, Group18=1.7379977761883403E-28, Group190=2.0427702127597095E-36, Group192=9.779615321892611E-30, Group282=4.347612899680511E-29, Group315=1.1571762377893454E-27, Group363=2.087147976450169E-38, Group410=3.062747285205061E-30, Group419=1.3459833534472538E-41, Group424=8.841306203550145E-41, Group428=1.47…	{Group1=1.1283700840984496E-24, Group132=2.6744059456101015E-37, Group133=1.4708864417586472E-36, Group18=7.647190215228698E-26, Group190=9.580592297843038E-34, Group192=4.342149202920319E-27, Group282=1.9259925145584663E-26, Group315=5.010573109627866E-25, Group363=9.851338448844797E-36, Group410=1.3721107837718673E-27, Group419=6.447260263012346E-39, Group424=4.208461752889869E-38, Group428=6.9…	[CBL, CD19, CD28, EGFR, FGF1, FGF4, FGF5, FGF7, FRS2, FRS3, GAB1, GRB2, HBEGF, IRS1, KIT, KRAS, NRAS, PDGFA, PDGFRB, PIK3CB, PIK3R3, PTEN]	[ADCY1, ADCY2, ADCY3, ADCY4, ADCY5, ADCY6, ADCY7, ADCY8, ADCY9, ADRBK1, AGO1, AGO2, AGO3, AGO4, AHCYL1, AKT1, AKT1S1, AKT2, AKT3, BAD, BRAF, BTC, CALM1, CALM2, CALM3, CAMK4, CASP9, CBL, CD19, CD28, CD80, CD86, CDK1, CDKN1A, CDKN1B, CHUK, CREB1, EGF, EGFR, ERBB2, ERBB3, ERBB4, EREG, FGF1, FGF10, FGF16, FGF17, FGF18, FGF19, FGF2, FGF20, FGF22, FGF23, FGF3, FGF4, FGF5, FGF6, FGF7, FGF8, FGF9, FGFR1,…
REACTOME:355289	REACTOME_05.05.2015	Signaling by FGFR1	[-1]	[Group1, Group132, Group133, Group18, Group190, Group192, Group282, Group315, Group363, Group410, Group419, Group424, Group428, Group443, Group446, Group482, Group485, Group486, Group489, Group7, Group8]	22	13.4146	3.36187e-24	1.94652e-21	{Group1=2.630233296266782E-27, Group132=5.630328306547582E-40, Group133=3.109696494204328E-39, Group18=1.7379977761883403E-28, Group190=2.0427702127597095E-36, Group192=9.779615321892611E-30, Group282=4.347612899680511E-29, Group315=1.1571762377893454E-27, Group363=2.087147976450169E-38, Group410=3.062747285205061E-30, Group419=1.3459833534472538E-41, Group424=8.841306203550145E-41, Group428=1.47…	{Group1=1.1283700840984496E-24, Group132=2.6744059456101015E-37, Group133=1.4708864417586472E-36, Group18=7.647190215228698E-26, Group190=9.580592297843038E-34, Group192=4.342149202920319E-27, Group282=1.9259925145584663E-26, Group315=5.010573109627866E-25, Group363=9.851338448844797E-36, Group410=1.3721107837718673E-27, Group419=6.447260263012346E-39, Group424=4.208461752889869E-38, Group428=6.9…	[CBL, CD19, CD28, EGFR, FGF1, FGF4, FGF5, FGF7, FRS2, FRS3, GAB1, GRB2, HBEGF, IRS1, KIT, KRAS, NRAS, PDGFA, PDGFRB, PIK3CB, PIK3R3, PTEN]	[ADCY1, ADCY2, ADCY3, ADCY4, ADCY5, ADCY6, ADCY7, ADCY8, ADCY9, ADRBK1, AGO1, AGO2, AGO3, AGO4, AHCYL1, AKT1, AKT1S1, AKT2, AKT3, ANOS1, BAD, BRAF, BTC, CALM1, CALM2, CALM3, CAMK4, CASP9, CBL, CD19, CD28, CD80, CD86, CDK1, CDKN1A, CDKN1B, CHUK, CREB1, EGF, EGFR, ERBB2, ERBB3, ERBB4, EREG, FGF1, FGF10, FGF16, FGF17, FGF18, FGF19, FGF2, FGF20, FGF22, FGF23, FGF3, FGF4, FGF5, FGF6, FGF7, FGF8, FGF9,…
REACTOME:355200	REACTOME_05.05.2015	Signaling by FGFR2	[-1]	[Group1, Group132, Group133, Group18, Group190, Group192, Group282, Group315, Group363, Group410, Group419, Group424, Group428, Group443, Group446, Group482, Group485, Group486, Group489, Group7, Group8]	22	13.253	4.43243e-24	2.56195e-21	{Group1=2.630233296266782E-27, Group132=5.630328306547582E-40, Group133=3.109696494204328E-39, Group18=1.7379977761883403E-28, Group190=2.0427702127597095E-36, Group192=9.779615321892611E-30, Group282=4.347612899680511E-29, Group315=1.1571762377893454E-27, Group363=2.087147976450169E-38, Group410=3.062747285205061E-30, Group419=1.3459833534472538E-41, Group424=8.841306203550145E-41, Group428=1.47…	{Group1=1.1283700840984496E-24, Group132=2.6744059456101015E-37, Group133=1.4708864417586472E-36, Group18=7.647190215228698E-26, Group190=9.580592297843038E-34, Group192=4.342149202920319E-27, Group282=1.9259925145584663E-26, Group315=5.010573109627866E-25, Group363=9.851338448844797E-36, Group410=1.3721107837718673E-27, Group419=6.447260263012346E-39, Group424=4.208461752889869E-38, Group428=6.9…	[CBL, CD19, CD28, EGFR, FGF1, FGF4, FGF5, FGF7, FRS2, FRS3, GAB1, GRB2, HBEGF, IRS1, KIT, KRAS, NRAS, PDGFA, PDGFRB, PIK3CB, PIK3R3, PTEN]	[ADCY1, ADCY2, ADCY3, ADCY4, ADCY5, ADCY6, ADCY7, ADCY8, ADCY9, ADRBK1, AGO1, AGO2, AGO3, AGO4, AHCYL1, AKT1, AKT1S1, AKT2, AKT3, BAD, BRAF, BTC, CALM1, CALM2, CALM3, CAMK4, CASP9, CBL, CD19, CD28, CD80, CD86, CDK1, CDKN1A, CDKN1B, CHUK, CREB1, EGF, EGFR, ERBB2, ERBB3, ERBB4, EREG, FGF1, FGF10, FGF16, FGF17, FGF18, FGF19, FGF2, FGF20, FGF22, FGF23, FGF3, FGF4, FGF5, FGF6, FGF7, FGF8, FGF9, FGFBP1…
REACTOME:9470	REACTOME_05.05.2015	Signaling by FGFR	[-1]	[Group1, Group132, Group133, Group18, Group190, Group192, Group282, Group315, Group363, Group410, Group419, Group424, Group428, Group443, Group446, Group482, Group485, Group486, Group489, Group7, Group8]	22	13.1737	5.08247e-24	2.93258e-21	{Group1=2.630233296266782E-27, Group132=5.630328306547582E-40, Group133=3.109696494204328E-39, Group18=1.7379977761883403E-28, Group190=2.0427702127597095E-36, Group192=9.779615321892611E-30, Group282=4.347612899680511E-29, Group315=1.1571762377893454E-27, Group363=2.087147976450169E-38, Group410=3.062747285205061E-30, Group419=1.3459833534472538E-41, Group424=8.841306203550145E-41, Group428=1.47…	{Group1=1.1283700840984496E-24, Group132=2.6744059456101015E-37, Group133=1.4708864417586472E-36, Group18=7.647190215228698E-26, Group190=9.580592297843038E-34, Group192=4.342149202920319E-27, Group282=1.9259925145584663E-26, Group315=5.010573109627866E-25, Group363=9.851338448844797E-36, Group410=1.3721107837718673E-27, Group419=6.447260263012346E-39, Group424=4.208461752889869E-38, Group428=6.9…	[CBL, CD19, CD28, EGFR, FGF1, FGF4, FGF5, FGF7, FRS2, FRS3, GAB1, GRB2, HBEGF, IRS1, KIT, KRAS, NRAS, PDGFA, PDGFRB, PIK3CB, PIK3R3, PTEN]	[ADCY1, ADCY2, ADCY3, ADCY4, ADCY5, ADCY6, ADCY7, ADCY8, ADCY9, ADRBK1, AGO1, AGO2, AGO3, AGO4, AHCYL1, AKT1, AKT1S1, AKT2, AKT3, ANOS1, BAD, BRAF, BTC, CALM1, CALM2, CALM3, CAMK4, CASP9, CBL, CD19, CD28, CD80, CD86, CDK1, CDKN1A, CDKN1B, CHUK, CREB1, EGF, EGFR, ERBB2, ERBB3, ERBB4, EREG, FGF1, FGF10, FGF16, FGF17, FGF18, FGF19, FGF2, FGF20, FGF22, FGF23, FGF3, FGF4, FGF5, FGF6, FGF7, FGF8, FGF9,…
REACTOME:9417	REACTOME_05.05.2015	Signaling by EGFR	[-1]	[Group1, Group132, Group133, Group18, Group190, Group192, Group282, Group315, Group363, Group410, Group419, Group424, Group428, Group443, Group446, Group482, Group485, Group486, Group489, Group7, Group8]	22	12.2222	2.78443e-23	1.58156e-20	{Group1=2.630233296266782E-27, Group132=5.630328306547582E-40, Group133=3.109696494204328E-39, Group18=1.7379977761883403E-28, Group190=2.0427702127597095E-36, Group192=9.779615321892611E-30, Group282=4.347612899680511E-29, Group315=1.1571762377893454E-27, Group363=2.087147976450169E-38, Group410=3.062747285205061E-30, Group419=1.3459833534472538E-41, Group424=8.841306203550145E-41, Group428=1.47…	{Group1=1.1283700840984496E-24, Group132=2.6744059456101015E-37, Group133=1.4708864417586472E-36, Group18=7.647190215228698E-26, Group190=9.580592297843038E-34, Group192=4.342149202920319E-27, Group282=1.9259925145584663E-26, Group315=5.010573109627866E-25, Group363=9.851338448844797E-36, Group410=1.3721107837718673E-27, Group419=6.447260263012346E-39, Group424=4.208461752889869E-38, Group428=6.9…	[CBL, CD19, CD28, EGFR, FGF1, FGF4, FGF5, FGF7, FRS2, GAB1, GRB2, HBEGF, IRS1, KIT, KRAS, NRAS, PDGFA, PDGFRB, PIK3CB, PIK3R3, PTEN, SPRY1]	[ADAM10, ADAM12, ADAM17, ADCY1, ADCY2, ADCY3, ADCY4, ADCY5, ADCY6, ADCY7, ADCY8, ADCY9, ADRBK1, AGO1, AGO2, AGO3, AGO4, AHCYL1, AKT1, AKT1S1, AKT2, AKT3, AP2A1, AP2A2, AP2B1, AP2M1, AP2S1, ARHGEF7, BAD, BTC, CALM1, CALM2, CALM3, CAMK4, CASP9, CBL, CD19, CD28, CD80, CD86, CDC42, CDK1, CDKN1A, CDKN1B, CHUK, CLTA, CREB1, CSK, EGF, EGFR, EPN1, EPS15, EPS15L1, ERBB2, ERBB3, ERBB4, EREG, FGF1, FGF10, F…
REACTOME:12056	REACTOME_05.05.2015	NGF signalling via TRKA from the plasma membrane	[-1]	[Group1, Group132, Group133, Group190, Group192, Group282, Group315, Group355, Group363, Group385, Group402, Group404, Group410, Group419, Group424, Group428, Group443, Group446, Group482, Group485, Group486, Group489, Group7, Group8]	22	10.628	6.4106e-22	3.53865e-19	{Group1=2.630233296266782E-27, Group132=5.630328306547582E-40, Group133=3.109696494204328E-39, Group190=2.0427702127597095E-36, Group192=9.779615321892611E-30, Group282=4.347612899680511E-29, Group315=1.1571762377893454E-27, Group355=4.0723516100774824E-23, Group363=2.087147976450169E-38, Group385=9.580882523419419E-33, Group402=5.126203754113494E-31, Group404=1.8946346862044625E-16, Group410=3.0…	{Group1=1.1283700840984496E-24, Group132=2.6744059456101015E-37, Group133=1.4708864417586472E-36, Group190=9.580592297843038E-34, Group192=4.342149202920319E-27, Group282=1.9259925145584663E-26, Group315=5.010573109627866E-25, Group355=1.6045065343705282E-20, Group363=9.851338448844797E-36, Group385=4.4167868432963524E-30, Group402=2.322170300613413E-28, Group404=6.138616383302459E-14, Group410=1…	[CD19, CD28, CRK, CRKL, EGFR, FGF1, FGF4, FGF5, FGF7, FRS2, GAB1, GRB2, HBEGF, IRS1, KIT, KRAS, NRAS, PDGFA, PDGFRB, PIK3CB, PIK3R3, PTEN]	[ADCY1, ADCY2, ADCY3, ADCY4, ADCY5, ADCY6, ADCY7, ADCY8, ADCY9, ADCYAP1, ADCYAP1R1, ADORA2A, ADRBK1, AGO1, AGO2, AGO3, AGO4, AHCYL1, AKT1, AKT1S1, AKT2, AKT3, AP2A1, AP2A2, AP2B1, AP2M1, AP2S1, ATF1, BAD, BRAF, BTC, CALM1, CALM2, CALM3, CAMK4, CASP9, CD19, CD28, CD80, CD86, CDK1, CDKN1A, CDKN1B, CHUK, CLTA, CREB1, CRK, CRKL, DNAL4, DNM1, DNM2, DNM3, DUSP3, DUSP4, DUSP6, DUSP7, EGF, EGFR, ELK1, ER…
KEGG:04810	KEGG_05.05.2015	Regulation of actin cytoskeleton	[-1]	[Group190, Group355, Group358, Group359, Group385, Group395, Group402, Group41, Group410, Group415, Group428]	22	10.2326	1.49004e-21	8.13563e-19	{Group190=2.0427702127597095E-36, Group355=4.0723516100774824E-23, Group358=1.912870729470772E-31, Group359=1.9881540753938714E-30, Group385=9.580882523419419E-33, Group395=1.0085380181258765E-31, Group402=5.126203754113494E-31, Group41=7.019402241108795E-32, Group410=3.062747285205061E-30, Group415=1.506742373295777E-28, Group428=1.4796333086001248E-36}	{Group190=9.580592297843038E-34, Group355=1.6045065343705282E-20, Group358=8.703561819092012E-29, Group359=8.926811798518482E-28, Group385=4.4167868432963524E-30, Group395=4.6090187428352556E-29, Group402=2.322170300613413E-28, Group41=3.214886226427828E-29, Group410=1.3721107837718673E-27, Group415=6.644733866234377E-26, Group428=6.954276550420587E-34}	[BCAR1, BRK1, CRK, CRKL, EGFR, FGF1, FGF13, FGF4, FGF5, FGF7, FN1, KRAS, NRAS, PDGFA, PDGFRB, PIK3CB, PIK3CG, PIK3R3, PIK3R5, WAS, WASF2, WASL]	[ABI2, ACTB, ACTG1, ACTN1, ACTN2, ACTN3, ACTN4, APC, APC2, ARAF, ARHGAP35, ARHGEF1, ARHGEF12, ARHGEF4, ARHGEF6, ARHGEF7, ARPC1A, ARPC1B, ARPC2, ARPC3, ARPC4, ARPC5, ARPC5L, BAIAP2, BCAR1, BDKRB1, BDKRB2, BRAF, BRK1, CD14, CDC42, CFL1, CFL2, CHRM1, CHRM2, CHRM3, CHRM4, CHRM5, CRK, CRKL, CYFIP1, CYFIP2, DIAPH1, DIAPH2, DIAPH3, DOCK1, EGF, EGFR, ENAH, EZR, F2, F2R, FGD1, FGD3, FGF1, FGF10, FGF11, FG…
REACTOME:11061	REACTOME_05.05.2015	Signalling by NGF	[-1]	[Group1, Group132, Group133, Group190, Group192, Group282, Group315, Group355, Group363, Group385, Group402, Group404, Group410, Group419, Group424, Group428, Group443, Group446, Group482, Group485, Group486, Group489, Group7, Group8]	22	7.61246	9.63562e-19	5.04907e-16	{Group1=2.630233296266782E-27, Group132=5.630328306547582E-40, Group133=3.109696494204328E-39, Group190=2.0427702127597095E-36, Group192=9.779615321892611E-30, Group282=4.347612899680511E-29, Group315=1.1571762377893454E-27, Group355=4.0723516100774824E-23, Group363=2.087147976450169E-38, Group385=9.580882523419419E-33, Group402=5.126203754113494E-31, Group404=1.8946346862044625E-16, Group410=3.0…	{Group1=1.1283700840984496E-24, Group132=2.6744059456101015E-37, Group133=1.4708864417586472E-36, Group190=9.580592297843038E-34, Group192=4.342149202920319E-27, Group282=1.9259925145584663E-26, Group315=5.010573109627866E-25, Group355=1.6045065343705282E-20, Group363=9.851338448844797E-36, Group385=4.4167868432963524E-30, Group402=2.322170300613413E-28, Group404=6.138616383302459E-14, Group410=1…	[CD19, CD28, CRK, CRKL, EGFR, FGF1, FGF4, FGF5, FGF7, FRS2, GAB1, GRB2, HBEGF, IRS1, KIT, KRAS, NRAS, PDGFA, PDGFRB, PIK3CB, PIK3R3, PTEN]	[101930241, AATF, ABR, ADAM17, ADCY1, ADCY2, ADCY3, ADCY4, ADCY5, ADCY6, ADCY7, ADCY8, ADCY9, ADCYAP1, ADCYAP1R1, ADORA2A, ADRBK1, AGO1, AGO2, AGO3, AGO4, AHCYL1, AKAP13, AKT1, AKT1S1, AKT2, AKT3, AP2A1, AP2A2, AP2B1, AP2M1, AP2S1, APH1A, APH1B, ARHGAP4, ARHGDIA, ARHGEF1, ARHGEF11, ARHGEF12, ARHGEF16, ARHGEF17, ARHGEF18, ARHGEF2, ARHGEF3, ARHGEF4, ARHGEF6, ARHGEF7, ARHGEF9, ATF1, BAD, BCL2L11, BR…
REACTOME:97307	REACTOME_05.05.2015	Downstream signaling of activated FGFR3	[-1]	[Group1, Group132, Group133, Group18, Group190, Group192, Group282, Group315, Group363, Group410, Group419, Group424, Group428, Group443, Group446, Group482, Group485, Group486, Group489, Group7, Group8]	21	14	1.58456e-23	9.06371e-21	{Group1=2.630233296266782E-27, Group132=5.630328306547582E-40, Group133=3.109696494204328E-39, Group18=1.7379977761883403E-28, Group190=2.0427702127597095E-36, Group192=9.779615321892611E-30, Group282=4.347612899680511E-29, Group315=1.1571762377893454E-27, Group363=2.087147976450169E-38, Group410=3.062747285205061E-30, Group419=1.3459833534472538E-41, Group424=8.841306203550145E-41, Group428=1.47…	{Group1=1.1283700840984496E-24, Group132=2.6744059456101015E-37, Group133=1.4708864417586472E-36, Group18=7.647190215228698E-26, Group190=9.580592297843038E-34, Group192=4.342149202920319E-27, Group282=1.9259925145584663E-26, Group315=5.010573109627866E-25, Group363=9.851338448844797E-36, Group410=1.3721107837718673E-27, Group419=6.447260263012346E-39, Group424=4.208461752889869E-38, Group428=6.9…	[CD19, CD28, EGFR, FGF1, FGF4, FGF5, FGF7, FRS2, FRS3, GAB1, GRB2, HBEGF, IRS1, KIT, KRAS, NRAS, PDGFA, PDGFRB, PIK3CB, PIK3R3, PTEN]	[ADCY1, ADCY2, ADCY3, ADCY4, ADCY5, ADCY6, ADCY7, ADCY8, ADCY9, ADRBK1, AGO1, AGO2, AGO3, AGO4, AHCYL1, AKT1, AKT1S1, AKT2, AKT3, BAD, BTC, CALM1, CALM2, CALM3, CAMK4, CASP9, CD19, CD28, CD80, CD86, CDK1, CDKN1A, CDKN1B, CHUK, CREB1, EGF, EGFR, ERBB2, ERBB3, ERBB4, EREG, FGF1, FGF10, FGF16, FGF17, FGF18, FGF19, FGF2, FGF20, FGF22, FGF23, FGF3, FGF4, FGF5, FGF6, FGF7, FGF8, FGF9, FGFR1, FGFR2, FGF…
REACTOME:252869	REACTOME_05.05.2015	Downstream signaling of activated FGFR4	[-1]	[Group1, Group132, Group133, Group18, Group190, Group192, Group282, Group315, Group363, Group410, Group419, Group424, Group428, Group443, Group446, Group482, Group485, Group486, Group489, Group7, Group8]	21	14	1.58456e-23	9.06371e-21	{Group1=2.630233296266782E-27, Group132=5.630328306547582E-40, Group133=3.109696494204328E-39, Group18=1.7379977761883403E-28, Group190=2.0427702127597095E-36, Group192=9.779615321892611E-30, Group282=4.347612899680511E-29, Group315=1.1571762377893454E-27, Group363=2.087147976450169E-38, Group410=3.062747285205061E-30, Group419=1.3459833534472538E-41, Group424=8.841306203550145E-41, Group428=1.47…	{Group1=1.1283700840984496E-24, Group132=2.6744059456101015E-37, Group133=1.4708864417586472E-36, Group18=7.647190215228698E-26, Group190=9.580592297843038E-34, Group192=4.342149202920319E-27, Group282=1.9259925145584663E-26, Group315=5.010573109627866E-25, Group363=9.851338448844797E-36, Group410=1.3721107837718673E-27, Group419=6.447260263012346E-39, Group424=4.208461752889869E-38, Group428=6.9…	[CD19, CD28, EGFR, FGF1, FGF4, FGF5, FGF7, FRS2, FRS3, GAB1, GRB2, HBEGF, IRS1, KIT, KRAS, NRAS, PDGFA, PDGFRB, PIK3CB, PIK3R3, PTEN]	[ADCY1, ADCY2, ADCY3, ADCY4, ADCY5, ADCY6, ADCY7, ADCY8, ADCY9, ADRBK1, AGO1, AGO2, AGO3, AGO4, AHCYL1, AKT1, AKT1S1, AKT2, AKT3, BAD, BTC, CALM1, CALM2, CALM3, CAMK4, CASP9, CD19, CD28, CD80, CD86, CDK1, CDKN1A, CDKN1B, CHUK, CREB1, EGF, EGFR, ERBB2, ERBB3, ERBB4, EREG, FGF1, FGF10, FGF16, FGF17, FGF18, FGF19, FGF2, FGF20, FGF22, FGF23, FGF3, FGF4, FGF5, FGF6, FGF7, FGF8, FGF9, FGFR1, FGFR2, FGF…
REACTOME:355063	REACTOME_05.05.2015	Downstream signaling of activated FGFR1	[-1]	[Group1, Group132, Group133, Group18, Group190, Group192, Group282, Group315, Group363, Group410, Group419, Group424, Group428, Group443, Group446, Group482, Group485, Group486, Group489, Group7, Group8]	21	14	1.58456e-23	9.06371e-21	{Group1=2.630233296266782E-27, Group132=5.630328306547582E-40, Group133=3.109696494204328E-39, Group18=1.7379977761883403E-28, Group190=2.0427702127597095E-36, Group192=9.779615321892611E-30, Group282=4.347612899680511E-29, Group315=1.1571762377893454E-27, Group363=2.087147976450169E-38, Group410=3.062747285205061E-30, Group419=1.3459833534472538E-41, Group424=8.841306203550145E-41, Group428=1.47…	{Group1=1.1283700840984496E-24, Group132=2.6744059456101015E-37, Group133=1.4708864417586472E-36, Group18=7.647190215228698E-26, Group190=9.580592297843038E-34, Group192=4.342149202920319E-27, Group282=1.9259925145584663E-26, Group315=5.010573109627866E-25, Group363=9.851338448844797E-36, Group410=1.3721107837718673E-27, Group419=6.447260263012346E-39, Group424=4.208461752889869E-38, Group428=6.9…	[CD19, CD28, EGFR, FGF1, FGF4, FGF5, FGF7, FRS2, FRS3, GAB1, GRB2, HBEGF, IRS1, KIT, KRAS, NRAS, PDGFA, PDGFRB, PIK3CB, PIK3R3, PTEN]	[ADCY1, ADCY2, ADCY3, ADCY4, ADCY5, ADCY6, ADCY7, ADCY8, ADCY9, ADRBK1, AGO1, AGO2, AGO3, AGO4, AHCYL1, AKT1, AKT1S1, AKT2, AKT3, BAD, BTC, CALM1, CALM2, CALM3, CAMK4, CASP9, CD19, CD28, CD80, CD86, CDK1, CDKN1A, CDKN1B, CHUK, CREB1, EGF, EGFR, ERBB2, ERBB3, ERBB4, EREG, FGF1, FGF10, FGF16, FGF17, FGF18, FGF19, FGF2, FGF20, FGF22, FGF23, FGF3, FGF4, FGF5, FGF6, FGF7, FGF8, FGF9, FGFR1, FGFR2, FGF…
REACTOME:355265	REACTOME_05.05.2015	Downstream signaling of activated FGFR2	[-1]	[Group1, Group132, Group133, Group18, Group190, Group192, Group282, Group315, Group363, Group410, Group419, Group424, Group428, Group443, Group446, Group482, Group485, Group486, Group489, Group7, Group8]	21	14	1.58456e-23	9.06371e-21	{Group1=2.630233296266782E-27, Group132=5.630328306547582E-40, Group133=3.109696494204328E-39, Group18=1.7379977761883403E-28, Group190=2.0427702127597095E-36, Group192=9.779615321892611E-30, Group282=4.347612899680511E-29, Group315=1.1571762377893454E-27, Group363=2.087147976450169E-38, Group410=3.062747285205061E-30, Group419=1.3459833534472538E-41, Group424=8.841306203550145E-41, Group428=1.47…	{Group1=1.1283700840984496E-24, Group132=2.6744059456101015E-37, Group133=1.4708864417586472E-36, Group18=7.647190215228698E-26, Group190=9.580592297843038E-34, Group192=4.342149202920319E-27, Group282=1.9259925145584663E-26, Group315=5.010573109627866E-25, Group363=9.851338448844797E-36, Group410=1.3721107837718673E-27, Group419=6.447260263012346E-39, Group424=4.208461752889869E-38, Group428=6.9…	[CD19, CD28, EGFR, FGF1, FGF4, FGF5, FGF7, FRS2, FRS3, GAB1, GRB2, HBEGF, IRS1, KIT, KRAS, NRAS, PDGFA, PDGFRB, PIK3CB, PIK3R3, PTEN]	[ADCY1, ADCY2, ADCY3, ADCY4, ADCY5, ADCY6, ADCY7, ADCY8, ADCY9, ADRBK1, AGO1, AGO2, AGO3, AGO4, AHCYL1, AKT1, AKT1S1, AKT2, AKT3, BAD, BTC, CALM1, CALM2, CALM3, CAMK4, CASP9, CD19, CD28, CD80, CD86, CDK1, CDKN1A, CDKN1B, CHUK, CREB1, EGF, EGFR, ERBB2, ERBB3, ERBB4, EREG, FGF1, FGF10, FGF16, FGF17, FGF18, FGF19, FGF2, FGF20, FGF22, FGF23, FGF3, FGF4, FGF5, FGF6, FGF7, FGF8, FGF9, FGFR1, FGFR2, FGF…
REACTOME:115596	REACTOME_05.05.2015	Signaling by ERBB4	[-1]	[Group1, Group132, Group133, Group18, Group190, Group192, Group282, Group315, Group363, Group410, Group419, Group424, Group428, Group443, Group446, Group482, Group485, Group486, Group489, Group7, Group8]	21	13.8158	2.11664e-23	1.20649e-20	{Group1=2.630233296266782E-27, Group132=5.630328306547582E-40, Group133=3.109696494204328E-39, Group18=1.7379977761883403E-28, Group190=2.0427702127597095E-36, Group192=9.779615321892611E-30, Group282=4.347612899680511E-29, Group315=1.1571762377893454E-27, Group363=2.087147976450169E-38, Group410=3.062747285205061E-30, Group419=1.3459833534472538E-41, Group424=8.841306203550145E-41, Group428=1.47…	{Group1=1.1283700840984496E-24, Group132=2.6744059456101015E-37, Group133=1.4708864417586472E-36, Group18=7.647190215228698E-26, Group190=9.580592297843038E-34, Group192=4.342149202920319E-27, Group282=1.9259925145584663E-26, Group315=5.010573109627866E-25, Group363=9.851338448844797E-36, Group410=1.3721107837718673E-27, Group419=6.447260263012346E-39, Group424=4.208461752889869E-38, Group428=6.9…	[CD19, CD28, EGFR, FGF1, FGF4, FGF5, FGF7, FRS2, GAB1, GRB2, HBEGF, IRS1, KIT, KRAS, NRAS, PDGFA, PDGFRB, PIK3CB, PIK3R3, PTEN, SH2B1]	[ADAM17, AGO1, AGO2, AGO3, AGO4, AKT1, AKT1S1, AKT2, AKT3, APH1A, APH1B, BAD, BTC, BTRC, CASP9, CD19, CD28, CD80, CD86, CDK1, CDKN1A, CDKN1B, CHUK, CREB1, CSH1, CSN2, CUL1, CXCL12, EGF, EGFR, ERBB2, ERBB3, ERBB4, EREG, ESR1, FGF1, FGF10, FGF16, FGF17, FGF18, FGF19, FGF2, FGF20, FGF22, FGF23, FGF3, FGF4, FGF5, FGF6, FGF7, FGF8, FGF9, FGFR1, FGFR2, FGFR3, FGFR4, FOXO1, FOXO3, FOXO4, FRS2, FYN, GAB1…
REACTOME:798	REACTOME_05.05.2015	Platelet activation, signaling and aggregation	[-1]	[Group2, Group270, Group32, Group368, Group369, Group455, Group492]	21	9.54546	5.84769e-20	3.12266e-17	{Group2=2.0038603397792466E-21, Group270=4.5787678890349137E-14, Group32=1.3361702779648555E-27, Group368=9.376792376075436E-25, Group369=1.1300810711279515E-27, Group455=2.4281392140049153E-23, Group492=4.280327332762625E-21}	{Group2=7.674785101354515E-19, Group270=1.277476241040741E-11, Group32=5.758893898028527E-25, Group368=3.891368836071306E-22, Group369=4.915852659406589E-25, Group455=9.688275463879611E-21, Group492=1.6179637317842724E-18}	[BCAR1, CRK, F13A1, FN1, GAB2, GAS6, GRB2, IGF1, LCP2, PDGFA, PIK3CB, PIK3CG, PIK3R3, PIK3R5, PRKCQ, SERPINE1, SYK, TGFB2, TGFB3, VEGFA, VEGFB]	[A2M, ABCC4, ACTN1, ACTN2, ACTN4, ADRA2A, ADRA2C, AKT1, AKT2, AKT3, ALB, ALDOA, APBB1IP, APOA1, APP, ARRB1, ARRB2, BCAR1, BRPF3, CALM1, CALM2, CALM3, CALU, CAP1, CD36, CD63, CD9, CDC42, CFD, CFL1, CLU, CRK, CSF2, CSF2RA, CSF2RB, CSK, DAGLA, DAGLB, DGKA, DGKB, DGKD, DGKE, DGKG, DGKH, DGKI, DGKK, DGKQ, DGKZ, EGF, F13A1, F2, F2R, F2RL2, F2RL3, F5, F8, FCER1G, FGA, FGB, FGG, FIGF, FLNA, FN1, FYN, GAB…
REACTOME:355457	REACTOME_05.05.2015	Diseases of signal transduction	[-1]	[Group1, Group132, Group133, Group18, Group190, Group192, Group282, Group315, Group357, Group410, Group419, Group424, Group428, Group443, Group446, Group482, Group485, Group486, Group489, Group7, Group8]	21	7.80669	3.85308e-18	1.9959e-15	{Group1=2.630233296266782E-27, Group132=5.630328306547582E-40, Group133=3.109696494204328E-39, Group18=1.7379977761883403E-28, Group190=2.0427702127597095E-36, Group192=9.779615321892611E-30, Group282=4.347612899680511E-29, Group315=1.1571762377893454E-27, Group357=1.1756701318069131E-30, Group410=3.062747285205061E-30, Group419=1.3459833534472538E-41, Group424=8.841306203550145E-41, Group428=1.4…	{Group1=1.1283700840984496E-24, Group132=2.6744059456101015E-37, Group133=1.4708864417586472E-36, Group18=7.647190215228698E-26, Group190=9.580592297843038E-34, Group192=4.342149202920319E-27, Group282=1.9259925145584663E-26, Group315=5.010573109627866E-25, Group357=5.302272294449178E-28, Group410=1.3721107837718673E-27, Group419=6.447260263012346E-39, Group424=4.208461752889869E-38, Group428=6.9…	[CBL, CD19, CD28, EGFR, FGF1, FGF4, FGF5, FGF7, FRS2, GAB1, GAB2, GRB2, HBEGF, IRS1, KIT, KRAS, NRAS, PDGFA, PDGFRB, PIK3CB, PIK3R3]	[ADAM10, ADAM17, AKT1, AKT1S1, AKT2, AKT3, AMER1, APC, APH1A, APH1B, AXIN1, BAD, BCR, BTC, CASP9, CBL, CCNC, CD19, CD28, CD80, CD86, CDC37, CDK8, CDKN1A, CDKN1B, CHUK, CNTRL, CPSF6, CREB1, CREBBP, CSNK1A1, CTBP1, CTBP2, CTNNB1, CUL1, CUX1, DERL2, DKK1, DKK2, DKK4, DLL1, DLL4, EGF, EGFR, EP300, ERBB2, ERBB3, ERBB4, EREG, ERLEC1, FBXW7, FGF1, FGF10, FGF16, FGF17, FGF18, FGF19, FGF2, FGF20, FGF22, F…
REACTOME:163769	REACTOME_05.05.2015	Role of LAT2/NTAL/LAB on calcium mobilization	[-1]	[Group1, Group132, Group133, Group190, Group192, Group282, Group363, Group419, Group424, Group428, Group443, Group485, Group489, Group7, Group8]	20	19.2308	2.33932e-25	1.3685e-22	{Group1=2.630233296266782E-27, Group132=5.630328306547582E-40, Group133=3.109696494204328E-39, Group190=2.0427702127597095E-36, Group192=9.779615321892611E-30, Group282=4.347612899680511E-29, Group363=2.087147976450169E-38, Group419=1.3459833534472538E-41, Group424=8.841306203550145E-41, Group428=1.4796333086001248E-36, Group443=1.5996321934504984E-41, Group485=1.7333273993277866E-41, Group489=2.…	{Group1=1.1283700840984496E-24, Group132=2.6744059456101015E-37, Group133=1.4708864417586472E-36, Group190=9.580592297843038E-34, Group192=4.342149202920319E-27, Group282=1.9259925145584663E-26, Group363=9.851338448844797E-36, Group419=6.447260263012346E-39, Group424=4.208461752889869E-38, Group428=6.954276550420587E-34, Group443=7.646241884693382E-39, Group485=8.267971694793541E-39, Group489=1.1…	[CD19, CD28, EGFR, FGF1, FGF4, FGF5, FGF7, FRS2, GAB1, GAB2, GRB2, HBEGF, IRS1, KIT, PDGFA, PDGFRB, PIK3CB, PIK3R3, PTEN, SYK]	[AGO1, AGO2, AGO3, AGO4, AKT1, AKT1S1, AKT2, AKT3, BAD, BTC, CASP9, CD19, CD28, CD80, CD86, CDKN1A, CDKN1B, CHUK, CREB1, EGF, EGFR, ERBB2, ERBB3, ERBB4, EREG, FGF1, FGF10, FGF16, FGF17, FGF18, FGF19, FGF2, FGF20, FGF22, FGF23, FGF3, FGF4, FGF5, FGF6, FGF7, FGF8, FGF9, FGFR1, FGFR2, FGFR3, FGFR4, FOXO1, FOXO3, FOXO4, FRS2, FYN, GAB1, GAB2, GRB2, GSK3A, GSK3B, HBEGF, IRS1, IRS2, KIT, KITLG, KL, KLB…
REACTOME:115755	REACTOME_05.05.2015	Signaling by ERBB2	[-1]	[Group1, Group132, Group133, Group18, Group190, Group192, Group282, Group315, Group355, Group363, Group410, Group419, Group424, Group428, Group443, Group446, Group482, Group485, Group486, Group489, Group7, Group8]	20	12.1951	3.40484e-21	1.85224e-18	{Group1=2.630233296266782E-27, Group132=5.630328306547582E-40, Group133=3.109696494204328E-39, Group18=1.7379977761883403E-28, Group190=2.0427702127597095E-36, Group192=9.779615321892611E-30, Group282=4.347612899680511E-29, Group315=1.1571762377893454E-27, Group355=4.0723516100774824E-23, Group363=2.087147976450169E-38, Group410=3.062747285205061E-30, Group419=1.3459833534472538E-41, Group424=8.8…	{Group1=1.1283700840984496E-24, Group132=2.6744059456101015E-37, Group133=1.4708864417586472E-36, Group18=7.647190215228698E-26, Group190=9.580592297843038E-34, Group192=4.342149202920319E-27, Group282=1.9259925145584663E-26, Group315=5.010573109627866E-25, Group355=1.6045065343705282E-20, Group363=9.851338448844797E-36, Group410=1.3721107837718673E-27, Group419=6.447260263012346E-39, Group424=4.…	[CD19, CD28, EGFR, FGF1, FGF4, FGF5, FGF7, FRS2, GAB1, GRB2, HBEGF, IRS1, KIT, KRAS, NRAS, PDGFA, PDGFRB, PIK3CB, PIK3R3, PTEN]	[ADCY1, ADCY2, ADCY3, ADCY4, ADCY5, ADCY6, ADCY7, ADCY8, ADCY9, ADRBK1, AGO1, AGO2, AGO3, AGO4, AHCYL1, AKT1, AKT1S1, AKT2, AKT3, BAD, BTC, CALM1, CALM2, CALM3, CAMK4, CASP9, CD19, CD28, CD80, CD86, CDC37, CDK1, CDKN1A, CDKN1B, CHUK, CREB1, CUL5, EGF, EGFR, ERBB2, ERBB2IP, ERBB3, ERBB4, EREG, FGF1, FGF10, FGF16, FGF17, FGF18, FGF19, FGF2, FGF20, FGF22, FGF23, FGF3, FGF4, FGF5, FGF6, FGF7, FGF8, F…
REACTOME:118638	REACTOME_05.05.2015	Downstream signaling events of B Cell Receptor (BCR)	[-1]	[Group1, Group132, Group133, Group18, Group190, Group192, Group282, Group315, Group355, Group363, Group410, Group419, Group424, Group428, Group443, Group446, Group482, Group485, Group486, Group489, Group7, Group8]	20	11.9048	5.57954e-21	3.01853e-18	{Group1=2.630233296266782E-27, Group132=5.630328306547582E-40, Group133=3.109696494204328E-39, Group18=1.7379977761883403E-28, Group190=2.0427702127597095E-36, Group192=9.779615321892611E-30, Group282=4.347612899680511E-29, Group315=1.1571762377893454E-27, Group355=4.0723516100774824E-23, Group363=2.087147976450169E-38, Group410=3.062747285205061E-30, Group419=1.3459833534472538E-41, Group424=8.8…	{Group1=1.1283700840984496E-24, Group132=2.6744059456101015E-37, Group133=1.4708864417586472E-36, Group18=7.647190215228698E-26, Group190=9.580592297843038E-34, Group192=4.342149202920319E-27, Group282=1.9259925145584663E-26, Group315=5.010573109627866E-25, Group355=1.6045065343705282E-20, Group363=9.851338448844797E-36, Group410=1.3721107837718673E-27, Group419=6.447260263012346E-39, Group424=4.…	[CD19, CD28, EGFR, FGF1, FGF4, FGF5, FGF7, FRS2, GAB1, GRB2, HBEGF, IRS1, KIT, KRAS, NRAS, PDGFA, PDGFRB, PIK3CB, PIK3R3, PTEN]	[AGO1, AGO2, AGO3, AGO4, AKT1, AKT1S1, AKT2, AKT3, BAD, BCL10, BTC, BTRC, CARD11, CASP9, CD19, CD28, CD80, CD86, CDKN1A, CDKN1B, CHUK, CREB1, CUL1, EGF, EGFR, ERBB2, ERBB3, ERBB4, EREG, FBXW11, FGF1, FGF10, FGF16, FGF17, FGF18, FGF19, FGF2, FGF20, FGF22, FGF23, FGF3, FGF4, FGF5, FGF6, FGF7, FGF8, FGF9, FGFR1, FGFR2, FGFR3, FGFR4, FOXO1, FOXO3, FOXO4, FRS2, FYN, GAB1, GRB2, GSK3A, GSK3B, HBEGF, HR…
KEGG:04660	KEGG_05.05.2015	T cell receptor signaling pathway	[-1]	[Group216, Group377, Group378, Group389]	19	18.2692	1.15173e-23	6.61095e-21	{Group216=2.494259135291468E-27, Group377=9.610540108724922E-30, Group378=6.229745463043039E-21, Group389=5.3128494386084414E-42}	{Group216=1.0725314281753313E-24, Group377=4.2766903483825905E-27, Group378=2.3299248031780963E-18, Group389=2.5501677305320518E-39}	[CBL, CBLB, CD28, CD3D, CD4, CD8A, GRAP2, GRB2, ITK, KRAS, LCP2, NCK2, NRAS, PIK3CB, PIK3CG, PIK3R3, PIK3R5, PRKCQ, PTPRC]	[AKT1, AKT2, AKT3, BCL10, CARD11, CBL, CBLB, CBLC, CD247, CD28, CD3D, CD3E, CD3G, CD4, CD40LG, CD8A, CD8B, CDC42, CDK4, CHUK, CSF2, CTLA4, DLG1, FOS, FYN, GRAP2, GRB2, GSK3B, HRAS, ICOS, IFNG, IKBKB, IKBKG, IL10, IL2, IL4, IL5, ITK, JUN, KRAS, LAT, LCK, LCP2, MALT1, MAP2K1, MAP2K2, MAP2K7, MAP3K14, MAP3K7, MAP3K8, MAPK1, MAPK11, MAPK12, MAPK13, MAPK14, MAPK3, MAPK9, NCK1, NCK2, NFATC1, NFATC2, NF…
KEGG:04012	KEGG_05.05.2015	ErbB signaling pathway	[-1]	[Group356, Group359, Group373, Group382, Group386, Group388, Group389, Group392, Group395, Group400, Group403, Group406, Group408, Group409, Group411, Group414, Group46, Group466]	18	20.6897	1.64785e-23	9.40921e-21	{Group356=5.056648937681444E-26, Group359=1.9881540753938714E-30, Group373=7.208433773230065E-35, Group382=2.3111848211897214E-22, Group386=1.0060848245673322E-30, Group388=1.2812012928997686E-34, Group389=5.3128494386084414E-42, Group392=9.3529900305655E-34, Group395=1.0085380181258765E-31, Group400=4.79079088501864E-34, Group403=7.9877171359017835E-28, Group406=2.710707795144882E-38, Group408=2…	{Group356=2.1389625006392508E-23, Group359=8.926811798518482E-28, Group373=3.3663385720984407E-32, Group382=8.990508954428016E-20, Group386=4.547503407044341E-28, Group388=5.970398024912922E-32, Group389=2.5501677305320518E-39, Group392=4.321081394121261E-31, Group395=4.6090187428352556E-29, Group400=2.222926970648649E-31, Group403=3.4906323883890795E-25, Group406=1.2767433715132393E-35, Group408…	[ABL1, ABL2, CBL, CBLB, CRK, CRKL, EGFR, GAB1, GRB2, HBEGF, KRAS, NCK2, NRAS, PIK3CB, PIK3CG, PIK3R3, PIK3R5, TGFA]	[ABL1, ABL2, AKT1, AKT2, AKT3, ARAF, AREG, BAD, BRAF, BTC, CAMK2A, CAMK2B, CAMK2D, CAMK2G, CBL, CBLB, CBLC, CDKN1A, CDKN1B, CRK, CRKL, EGF, EGFR, EIF4EBP1, ELK1, ERBB2, ERBB3, ERBB4, EREG, GAB1, GRB2, GSK3B, HBEGF, HRAS, JUN, KRAS, MAP2K1, MAP2K2, MAP2K4, MAP2K7, MAPK1, MAPK10, MAPK3, MAPK8, MAPK9, MTOR, MYC, NCK1, NCK2, NRAS, NRG1, NRG2, NRG3, NRG4, PAK1, PAK2, PAK3, PAK4, PAK6, PAK7, PIK3CA, PI…
REACTOME:75829	REACTOME_05.05.2015	PIP3 activates AKT signaling	[-1]	[Group1, Group132, Group133, Group190, Group192, Group282, Group410, Group419, Group424, Group428, Group443, Group446, Group485, Group489, Group7, Group8]	18	18.3673	1.67579e-22	9.41794e-20	{Group1=2.630233296266782E-27, Group132=5.630328306547582E-40, Group133=3.109696494204328E-39, Group190=2.0427702127597095E-36, Group192=9.779615321892611E-30, Group282=4.347612899680511E-29, Group410=3.062747285205061E-30, Group419=1.3459833534472538E-41, Group424=8.841306203550145E-41, Group428=1.4796333086001248E-36, Group443=1.5996321934504984E-41, Group446=2.8852830650103803E-25, Group485=1.…	{Group1=1.1283700840984496E-24, Group132=2.6744059456101015E-37, Group133=1.4708864417586472E-36, Group190=9.580592297843038E-34, Group192=4.342149202920319E-27, Group282=1.9259925145584663E-26, Group410=1.3721107837718673E-27, Group419=6.447260263012346E-39, Group424=4.208461752889869E-38, Group428=6.954276550420587E-34, Group443=7.646241884693382E-39, Group446=1.206048321174339E-22, Group485=8.…	[CD19, CD28, EGFR, FGF1, FGF4, FGF5, FGF7, FRS2, GAB1, GRB2, HBEGF, IRS1, KIT, PDGFA, PDGFRB, PIK3CB, PIK3R3, PTEN]	[AGO1, AGO2, AGO3, AGO4, AKT1, AKT1S1, AKT2, AKT3, BAD, BTC, CASP9, CD19, CD28, CD80, CD86, CDKN1A, CDKN1B, CHUK, CREB1, EGF, EGFR, ERBB2, ERBB3, ERBB4, EREG, FGF1, FGF10, FGF16, FGF17, FGF18, FGF19, FGF2, FGF20, FGF22, FGF23, FGF3, FGF4, FGF5, FGF6, FGF7, FGF8, FGF9, FGFR1, FGFR2, FGFR3, FGFR4, FOXO1, FOXO3, FOXO4, FRS2, FYN, GAB1, GRB2, GSK3A, GSK3B, HBEGF, IRS1, IRS2, KIT, KITLG, KL, KLB, LCK,…
REACTOME:115961	REACTOME_05.05.2015	PI3K events in ERBB4 signaling	[-1]	[Group1, Group132, Group133, Group190, Group192, Group282, Group410, Group419, Group424, Group428, Group443, Group446, Group485, Group489, Group7, Group8]	18	18.3673	1.67579e-22	9.41794e-20	{Group1=2.630233296266782E-27, Group132=5.630328306547582E-40, Group133=3.109696494204328E-39, Group190=2.0427702127597095E-36, Group192=9.779615321892611E-30, Group282=4.347612899680511E-29, Group410=3.062747285205061E-30, Group419=1.3459833534472538E-41, Group424=8.841306203550145E-41, Group428=1.4796333086001248E-36, Group443=1.5996321934504984E-41, Group446=2.8852830650103803E-25, Group485=1.…	{Group1=1.1283700840984496E-24, Group132=2.6744059456101015E-37, Group133=1.4708864417586472E-36, Group190=9.580592297843038E-34, Group192=4.342149202920319E-27, Group282=1.9259925145584663E-26, Group410=1.3721107837718673E-27, Group419=6.447260263012346E-39, Group424=4.208461752889869E-38, Group428=6.954276550420587E-34, Group443=7.646241884693382E-39, Group446=1.206048321174339E-22, Group485=8.…	[CD19, CD28, EGFR, FGF1, FGF4, FGF5, FGF7, FRS2, GAB1, GRB2, HBEGF, IRS1, KIT, PDGFA, PDGFRB, PIK3CB, PIK3R3, PTEN]	[AGO1, AGO2, AGO3, AGO4, AKT1, AKT1S1, AKT2, AKT3, BAD, BTC, CASP9, CD19, CD28, CD80, CD86, CDKN1A, CDKN1B, CHUK, CREB1, EGF, EGFR, ERBB2, ERBB3, ERBB4, EREG, FGF1, FGF10, FGF16, FGF17, FGF18, FGF19, FGF2, FGF20, FGF22, FGF23, FGF3, FGF4, FGF5, FGF6, FGF7, FGF8, FGF9, FGFR1, FGFR2, FGFR3, FGFR4, FOXO1, FOXO3, FOXO4, FRS2, FYN, GAB1, GRB2, GSK3A, GSK3B, HBEGF, IRS1, IRS2, KIT, KITLG, KL, KLB, LCK,…
REACTOME:116008	REACTOME_05.05.2015	PI3K events in ERBB2 signaling	[-1]	[Group1, Group132, Group133, Group190, Group192, Group282, Group410, Group419, Group424, Group428, Group443, Group446, Group485, Group489, Group7, Group8]	18	18.3673	1.67579e-22	9.41794e-20	{Group1=2.630233296266782E-27, Group132=5.630328306547582E-40, Group133=3.109696494204328E-39, Group190=2.0427702127597095E-36, Group192=9.779615321892611E-30, Group282=4.347612899680511E-29, Group410=3.062747285205061E-30, Group419=1.3459833534472538E-41, Group424=8.841306203550145E-41, Group428=1.4796333086001248E-36, Group443=1.5996321934504984E-41, Group446=2.8852830650103803E-25, Group485=1.…	{Group1=1.1283700840984496E-24, Group132=2.6744059456101015E-37, Group133=1.4708864417586472E-36, Group190=9.580592297843038E-34, Group192=4.342149202920319E-27, Group282=1.9259925145584663E-26, Group410=1.3721107837718673E-27, Group419=6.447260263012346E-39, Group424=4.208461752889869E-38, Group428=6.954276550420587E-34, Group443=7.646241884693382E-39, Group446=1.206048321174339E-22, Group485=8.…	[CD19, CD28, EGFR, FGF1, FGF4, FGF5, FGF7, FRS2, GAB1, GRB2, HBEGF, IRS1, KIT, PDGFA, PDGFRB, PIK3CB, PIK3R3, PTEN]	[AGO1, AGO2, AGO3, AGO4, AKT1, AKT1S1, AKT2, AKT3, BAD, BTC, CASP9, CD19, CD28, CD80, CD86, CDKN1A, CDKN1B, CHUK, CREB1, EGF, EGFR, ERBB2, ERBB3, ERBB4, EREG, FGF1, FGF10, FGF16, FGF17, FGF18, FGF19, FGF2, FGF20, FGF22, FGF23, FGF3, FGF4, FGF5, FGF6, FGF7, FGF8, FGF9, FGFR1, FGFR2, FGFR3, FGFR4, FOXO1, FOXO3, FOXO4, FRS2, FYN, GAB1, GRB2, GSK3A, GSK3B, HBEGF, IRS1, IRS2, KIT, KITLG, KL, KLB, LCK,…
REACTOME:355160	REACTOME_05.05.2015	PI-3K cascade:FGFR3	[-1]	[Group1, Group132, Group133, Group190, Group192, Group282, Group410, Group419, Group424, Group428, Group443, Group446, Group485, Group489, Group7, Group8]	18	18.3673	1.67579e-22	9.41794e-20	{Group1=2.630233296266782E-27, Group132=5.630328306547582E-40, Group133=3.109696494204328E-39, Group190=2.0427702127597095E-36, Group192=9.779615321892611E-30, Group282=4.347612899680511E-29, Group410=3.062747285205061E-30, Group419=1.3459833534472538E-41, Group424=8.841306203550145E-41, Group428=1.4796333086001248E-36, Group443=1.5996321934504984E-41, Group446=2.8852830650103803E-25, Group485=1.…	{Group1=1.1283700840984496E-24, Group132=2.6744059456101015E-37, Group133=1.4708864417586472E-36, Group190=9.580592297843038E-34, Group192=4.342149202920319E-27, Group282=1.9259925145584663E-26, Group410=1.3721107837718673E-27, Group419=6.447260263012346E-39, Group424=4.208461752889869E-38, Group428=6.954276550420587E-34, Group443=7.646241884693382E-39, Group446=1.206048321174339E-22, Group485=8.…	[CD19, CD28, EGFR, FGF1, FGF4, FGF5, FGF7, FRS2, GAB1, GRB2, HBEGF, IRS1, KIT, PDGFA, PDGFRB, PIK3CB, PIK3R3, PTEN]	[AGO1, AGO2, AGO3, AGO4, AKT1, AKT1S1, AKT2, AKT3, BAD, BTC, CASP9, CD19, CD28, CD80, CD86, CDKN1A, CDKN1B, CHUK, CREB1, EGF, EGFR, ERBB2, ERBB3, ERBB4, EREG, FGF1, FGF10, FGF16, FGF17, FGF18, FGF19, FGF2, FGF20, FGF22, FGF23, FGF3, FGF4, FGF5, FGF6, FGF7, FGF8, FGF9, FGFR1, FGFR2, FGFR3, FGFR4, FOXO1, FOXO3, FOXO4, FRS2, FYN, GAB1, GRB2, GSK3A, GSK3B, HBEGF, IRS1, IRS2, KIT, KITLG, KL, KLB, LCK,…
REACTOME:355304	REACTOME_05.05.2015	PI-3K cascade:FGFR4	[-1]	[Group1, Group132, Group133, Group190, Group192, Group282, Group410, Group419, Group424, Group428, Group443, Group446, Group485, Group489, Group7, Group8]	18	18.3673	1.67579e-22	9.41794e-20	{Group1=2.630233296266782E-27, Group132=5.630328306547582E-40, Group133=3.109696494204328E-39, Group190=2.0427702127597095E-36, Group192=9.779615321892611E-30, Group282=4.347612899680511E-29, Group410=3.062747285205061E-30, Group419=1.3459833534472538E-41, Group424=8.841306203550145E-41, Group428=1.4796333086001248E-36, Group443=1.5996321934504984E-41, Group446=2.8852830650103803E-25, Group485=1.…	{Group1=1.1283700840984496E-24, Group132=2.6744059456101015E-37, Group133=1.4708864417586472E-36, Group190=9.580592297843038E-34, Group192=4.342149202920319E-27, Group282=1.9259925145584663E-26, Group410=1.3721107837718673E-27, Group419=6.447260263012346E-39, Group424=4.208461752889869E-38, Group428=6.954276550420587E-34, Group443=7.646241884693382E-39, Group446=1.206048321174339E-22, Group485=8.…	[CD19, CD28, EGFR, FGF1, FGF4, FGF5, FGF7, FRS2, GAB1, GRB2, HBEGF, IRS1, KIT, PDGFA, PDGFRB, PIK3CB, PIK3R3, PTEN]	[AGO1, AGO2, AGO3, AGO4, AKT1, AKT1S1, AKT2, AKT3, BAD, BTC, CASP9, CD19, CD28, CD80, CD86, CDKN1A, CDKN1B, CHUK, CREB1, EGF, EGFR, ERBB2, ERBB3, ERBB4, EREG, FGF1, FGF10, FGF16, FGF17, FGF18, FGF19, FGF2, FGF20, FGF22, FGF23, FGF3, FGF4, FGF5, FGF6, FGF7, FGF8, FGF9, FGFR1, FGFR2, FGFR3, FGFR4, FOXO1, FOXO3, FOXO4, FRS2, FYN, GAB1, GRB2, GSK3A, GSK3B, HBEGF, IRS1, IRS2, KIT, KITLG, KL, KLB, LCK,…
REACTOME:355450	REACTOME_05.05.2015	PI-3K cascade:FGFR2	[-1]	[Group1, Group132, Group133, Group190, Group192, Group282, Group410, Group419, Group424, Group428, Group443, Group446, Group485, Group489, Group7, Group8]	18	18.3673	1.67579e-22	9.41794e-20	{Group1=2.630233296266782E-27, Group132=5.630328306547582E-40, Group133=3.109696494204328E-39, Group190=2.0427702127597095E-36, Group192=9.779615321892611E-30, Group282=4.347612899680511E-29, Group410=3.062747285205061E-30, Group419=1.3459833534472538E-41, Group424=8.841306203550145E-41, Group428=1.4796333086001248E-36, Group443=1.5996321934504984E-41, Group446=2.8852830650103803E-25, Group485=1.…	{Group1=1.1283700840984496E-24, Group132=2.6744059456101015E-37, Group133=1.4708864417586472E-36, Group190=9.580592297843038E-34, Group192=4.342149202920319E-27, Group282=1.9259925145584663E-26, Group410=1.3721107837718673E-27, Group419=6.447260263012346E-39, Group424=4.208461752889869E-38, Group428=6.954276550420587E-34, Group443=7.646241884693382E-39, Group446=1.206048321174339E-22, Group485=8.…	[CD19, CD28, EGFR, FGF1, FGF4, FGF5, FGF7, FRS2, GAB1, GRB2, HBEGF, IRS1, KIT, PDGFA, PDGFRB, PIK3CB, PIK3R3, PTEN]	[AGO1, AGO2, AGO3, AGO4, AKT1, AKT1S1, AKT2, AKT3, BAD, BTC, CASP9, CD19, CD28, CD80, CD86, CDKN1A, CDKN1B, CHUK, CREB1, EGF, EGFR, ERBB2, ERBB3, ERBB4, EREG, FGF1, FGF10, FGF16, FGF17, FGF18, FGF19, FGF2, FGF20, FGF22, FGF23, FGF3, FGF4, FGF5, FGF6, FGF7, FGF8, FGF9, FGFR1, FGFR2, FGFR3, FGFR4, FOXO1, FOXO3, FOXO4, FRS2, FYN, GAB1, GRB2, GSK3A, GSK3B, HBEGF, IRS1, IRS2, KIT, KITLG, KL, KLB, LCK,…
REACTOME:355552	REACTOME_05.05.2015	PI-3K cascade:FGFR1	[-1]	[Group1, Group132, Group133, Group190, Group192, Group282, Group410, Group419, Group424, Group428, Group443, Group446, Group485, Group489, Group7, Group8]	18	18.3673	1.67579e-22	9.41794e-20	{Group1=2.630233296266782E-27, Group132=5.630328306547582E-40, Group133=3.109696494204328E-39, Group190=2.0427702127597095E-36, Group192=9.779615321892611E-30, Group282=4.347612899680511E-29, Group410=3.062747285205061E-30, Group419=1.3459833534472538E-41, Group424=8.841306203550145E-41, Group428=1.4796333086001248E-36, Group443=1.5996321934504984E-41, Group446=2.8852830650103803E-25, Group485=1.…	{Group1=1.1283700840984496E-24, Group132=2.6744059456101015E-37, Group133=1.4708864417586472E-36, Group190=9.580592297843038E-34, Group192=4.342149202920319E-27, Group282=1.9259925145584663E-26, Group410=1.3721107837718673E-27, Group419=6.447260263012346E-39, Group424=4.208461752889869E-38, Group428=6.954276550420587E-34, Group443=7.646241884693382E-39, Group446=1.206048321174339E-22, Group485=8.…	[CD19, CD28, EGFR, FGF1, FGF4, FGF5, FGF7, FRS2, GAB1, GRB2, HBEGF, IRS1, KIT, PDGFA, PDGFRB, PIK3CB, PIK3R3, PTEN]	[AGO1, AGO2, AGO3, AGO4, AKT1, AKT1S1, AKT2, AKT3, BAD, BTC, CASP9, CD19, CD28, CD80, CD86, CDKN1A, CDKN1B, CHUK, CREB1, EGF, EGFR, ERBB2, ERBB3, ERBB4, EREG, FGF1, FGF10, FGF16, FGF17, FGF18, FGF19, FGF2, FGF20, FGF22, FGF23, FGF3, FGF4, FGF5, FGF6, FGF7, FGF8, FGF9, FGFR1, FGFR2, FGFR3, FGFR4, FOXO1, FOXO3, FOXO4, FRS2, FYN, GAB1, GRB2, GSK3A, GSK3B, HBEGF, IRS1, IRS2, KIT, KITLG, KL, KLB, LCK,…
REACTOME:12464	REACTOME_05.05.2015	PI3K/AKT activation	[-1]	[Group1, Group132, Group133, Group190, Group192, Group282, Group410, Group419, Group424, Group428, Group443, Group446, Group485, Group489, Group7, Group8]	18	17.8218	2.99809e-22	1.67593e-19	{Group1=2.630233296266782E-27, Group132=5.630328306547582E-40, Group133=3.109696494204328E-39, Group190=2.0427702127597095E-36, Group192=9.779615321892611E-30, Group282=4.347612899680511E-29, Group410=3.062747285205061E-30, Group419=1.3459833534472538E-41, Group424=8.841306203550145E-41, Group428=1.4796333086001248E-36, Group443=1.5996321934504984E-41, Group446=2.8852830650103803E-25, Group485=1.…	{Group1=1.1283700840984496E-24, Group132=2.6744059456101015E-37, Group133=1.4708864417586472E-36, Group190=9.580592297843038E-34, Group192=4.342149202920319E-27, Group282=1.9259925145584663E-26, Group410=1.3721107837718673E-27, Group419=6.447260263012346E-39, Group424=4.208461752889869E-38, Group428=6.954276550420587E-34, Group443=7.646241884693382E-39, Group446=1.206048321174339E-22, Group485=8.…	[CD19, CD28, EGFR, FGF1, FGF4, FGF5, FGF7, FRS2, GAB1, GRB2, HBEGF, IRS1, KIT, PDGFA, PDGFRB, PIK3CB, PIK3R3, PTEN]	[AGO1, AGO2, AGO3, AGO4, AKT1, AKT1S1, AKT2, AKT3, BAD, BTC, CASP9, CD19, CD28, CD80, CD86, CDKN1A, CDKN1B, CHUK, CREB1, EGF, EGFR, ERBB2, ERBB3, ERBB4, EREG, FGF1, FGF10, FGF16, FGF17, FGF18, FGF19, FGF2, FGF20, FGF22, FGF23, FGF3, FGF4, FGF5, FGF6, FGF7, FGF8, FGF9, FGFR1, FGFR2, FGFR3, FGFR4, FOXO1, FOXO3, FOXO4, FRS2, FYN, GAB1, GRB2, GSK3A, GSK3B, HBEGF, IRS1, IRS2, KIT, KITLG, KL, KLB, LCK,…
REACTOME:12578	REACTOME_05.05.2015	GAB1 signalosome	[-1]	[Group1, Group132, Group133, Group190, Group192, Group282, Group410, Group419, Group424, Group428, Group443, Group446, Group485, Group489, Group7, Group8]	18	17.6471	3.62394e-22	2.02216e-19	{Group1=2.630233296266782E-27, Group132=5.630328306547582E-40, Group133=3.109696494204328E-39, Group190=2.0427702127597095E-36, Group192=9.779615321892611E-30, Group282=4.347612899680511E-29, Group410=3.062747285205061E-30, Group419=1.3459833534472538E-41, Group424=8.841306203550145E-41, Group428=1.4796333086001248E-36, Group443=1.5996321934504984E-41, Group446=2.8852830650103803E-25, Group485=1.…	{Group1=1.1283700840984496E-24, Group132=2.6744059456101015E-37, Group133=1.4708864417586472E-36, Group190=9.580592297843038E-34, Group192=4.342149202920319E-27, Group282=1.9259925145584663E-26, Group410=1.3721107837718673E-27, Group419=6.447260263012346E-39, Group424=4.208461752889869E-38, Group428=6.954276550420587E-34, Group443=7.646241884693382E-39, Group446=1.206048321174339E-22, Group485=8.…	[CD19, CD28, EGFR, FGF1, FGF4, FGF5, FGF7, FRS2, GAB1, GRB2, HBEGF, IRS1, KIT, PDGFA, PDGFRB, PIK3CB, PIK3R3, PTEN]	[AGO1, AGO2, AGO3, AGO4, AKT1, AKT1S1, AKT2, AKT3, BAD, BTC, CASP9, CD19, CD28, CD80, CD86, CDKN1A, CDKN1B, CHUK, CREB1, CSK, EGF, EGFR, ERBB2, ERBB3, ERBB4, EREG, FGF1, FGF10, FGF16, FGF17, FGF18, FGF19, FGF2, FGF20, FGF22, FGF23, FGF3, FGF4, FGF5, FGF6, FGF7, FGF8, FGF9, FGFR1, FGFR2, FGFR3, FGFR4, FOXO1, FOXO3, FOXO4, FRS2, FYN, GAB1, GRB2, GSK3A, GSK3B, HBEGF, IRS1, IRS2, KIT, KITLG, KL, KLB,…
REACTOME:18266	REACTOME_05.05.2015	Axon guidance	[-1]	[Group138, Group366, Group456]	18	5.53846	4.54683e-13	2.02334e-10	{Group138=5.567028423405194E-34, Group366=1.515197758993308E-12, Group456=1.0614196773571794E-23}	{Group138=2.577534160036605E-31, Group366=3.772842419893337E-10, Group456=4.288135496523005E-21}	[ABL1, ABL2, CD72, EFNA1, EFNA3, EFNA4, EGFR, GFRA1, GFRA2, GRB2, KRAS, NCK2, NRAS, PRKCQ, PTPRC, SHB, VEGFA, WASL]	[ABL1, ABL2, ABLIM1, ABLIM2, ABLIM3, ACTB, ACTG1, ACTR2, ACTR3, ADAM10, AGAP2, AGRN, ALCAM, ANK1, ANK2, ANK3, AP2A1, AP2A2, AP2B1, AP2M1, AP2S1, APH1A, APH1B, ARHGAP35, ARHGAP39, ARHGEF11, ARHGEF12, ARHGEF28, ARHGEF7, ARPC1A, ARPC2, ARPC3, ARPC4, ARPC5, ARTN, CACNA1C, CACNA1D, CACNA1G, CACNA1H, CACNA1I, CACNA1S, CACNB1, CACNB2, CACNB3, CACNB4, CAP1, CAP2, CD72, CDC42, CDK1, CDK5, CDK5R1, CFL1, CH…
REACTOME:147727	REACTOME_05.05.2015	Constitutive Signaling by Aberrant PI3K in Cancer	[-1]	[Group1, Group132, Group133, Group190, Group192, Group282, Group315, Group419, Group424, Group428, Group443, Group446, Group485, Group486, Group489, Group7, Group8]	17	27.8689	1.06021e-24	6.1704e-22	{Group1=2.630233296266782E-27, Group132=5.630328306547582E-40, Group133=3.109696494204328E-39, Group190=2.0427702127597095E-36, Group192=9.779615321892611E-30, Group282=4.347612899680511E-29, Group315=1.1571762377893454E-27, Group419=1.3459833534472538E-41, Group424=8.841306203550145E-41, Group428=1.4796333086001248E-36, Group443=1.5996321934504984E-41, Group446=2.8852830650103803E-25, Group485=1…	{Group1=1.1283700840984496E-24, Group132=2.6744059456101015E-37, Group133=1.4708864417586472E-36, Group190=9.580592297843038E-34, Group192=4.342149202920319E-27, Group282=1.9259925145584663E-26, Group315=5.010573109627866E-25, Group419=6.447260263012346E-39, Group424=4.208461752889869E-38, Group428=6.954276550420587E-34, Group443=7.646241884693382E-39, Group446=1.206048321174339E-22, Group485=8.2…	[CD19, CD28, EGFR, FGF1, FGF4, FGF5, FGF7, FRS2, GAB1, GRB2, HBEGF, IRS1, KIT, PDGFA, PDGFRB, PIK3CB, PIK3R3]	[BTC, CD19, CD28, CD80, CD86, EGF, EGFR, ERBB2, ERBB3, ERBB4, EREG, FGF1, FGF10, FGF16, FGF17, FGF18, FGF19, FGF2, FGF20, FGF22, FGF23, FGF3, FGF4, FGF5, FGF6, FGF7, FGF8, FGF9, FGFR1, FGFR2, FGFR3, FGFR4, FRS2, FYN, GAB1, GRB2, HBEGF, IRS1, IRS2, KIT, KITLG, KL, KLB, LCK, NRG1, NRG2, NRG3, NRG4, PDGFA, PDGFB, PDGFRA, PDGFRB, PIK3CA, PIK3CB, PIK3CD, PIK3R1, PIK3R2, PIK3R3, PTPN11, TRAT1, VAV1]
REACTOME:147723	REACTOME_05.05.2015	PI3K/AKT Signaling in Cancer	[-1]	[Group1, Group132, Group133, Group190, Group192, Group282, Group315, Group419, Group424, Group428, Group443, Group446, Group485, Group486, Group489, Group7, Group8]	17	20	5.64733e-22	3.12298e-19	{Group1=2.630233296266782E-27, Group132=5.630328306547582E-40, Group133=3.109696494204328E-39, Group190=2.0427702127597095E-36, Group192=9.779615321892611E-30, Group282=4.347612899680511E-29, Group315=1.1571762377893454E-27, Group419=1.3459833534472538E-41, Group424=8.841306203550145E-41, Group428=1.4796333086001248E-36, Group443=1.5996321934504984E-41, Group446=2.8852830650103803E-25, Group485=1…	{Group1=1.1283700840984496E-24, Group132=2.6744059456101015E-37, Group133=1.4708864417586472E-36, Group190=9.580592297843038E-34, Group192=4.342149202920319E-27, Group282=1.9259925145584663E-26, Group315=5.010573109627866E-25, Group419=6.447260263012346E-39, Group424=4.208461752889869E-38, Group428=6.954276550420587E-34, Group443=7.646241884693382E-39, Group446=1.206048321174339E-22, Group485=8.2…	[CD19, CD28, EGFR, FGF1, FGF4, FGF5, FGF7, FRS2, GAB1, GRB2, HBEGF, IRS1, KIT, PDGFA, PDGFRB, PIK3CB, PIK3R3]	[AKT1, AKT1S1, AKT2, AKT3, BAD, BTC, CASP9, CD19, CD28, CD80, CD86, CDKN1A, CDKN1B, CHUK, CREB1, EGF, EGFR, ERBB2, ERBB3, ERBB4, EREG, FGF1, FGF10, FGF16, FGF17, FGF18, FGF19, FGF2, FGF20, FGF22, FGF23, FGF3, FGF4, FGF5, FGF6, FGF7, FGF8, FGF9, FGFR1, FGFR2, FGFR3, FGFR4, FOXO1, FOXO3, FOXO4, FRS2, FYN, GAB1, GRB2, GSK3A, GSK3B, HBEGF, IRS1, IRS2, KIT, KITLG, KL, KLB, LCK, MAPKAP1, MDM2, MLST8, M…
KEGG:05205	KEGG_05.05.2015	Proteoglycans in cancer	[-1]	[Group18, Group356, Group367, Group373, Group376, Group377, Group382, Group386, Group387, Group388, Group389, Group391, Group392, Group400, Group401, Group402, Group403, Group406, Group407, Group408, Group409, Group411, Group414, Group475]	17	8.33333	2.65431e-15	1.30327e-12	{Group18=1.7379977761883403E-28, Group356=5.056648937681444E-26, Group367=2.010243183549384E-24, Group373=7.208433773230065E-35, Group376=1.218495811648249E-18, Group377=9.610540108724922E-30, Group382=2.3111848211897214E-22, Group386=1.0060848245673322E-30, Group387=3.571325492723479E-30, Group388=1.2812012928997686E-34, Group389=5.3128494386084414E-42, Group391=1.8989118462466516E-30, Group392=…	{Group18=7.647190215228698E-26, Group356=2.1389625006392508E-23, Group367=8.322406779894449E-22, Group373=3.3663385720984407E-32, Group376=4.2891052570018363E-16, Group377=4.2766903483825905E-27, Group382=8.990508954428016E-20, Group386=4.547503407044341E-28, Group387=1.5963824952473952E-27, Group388=5.970398024912922E-32, Group389=2.5501677305320518E-39, Group391=8.545103308109932E-28, Group392=…	[CBL, CBLB, EGFR, FN1, FRS2, GAB1, GRB2, HBEGF, IGF1, KRAS, NRAS, PIK3CB, PIK3CG, PIK3R3, PIK3R5, TGFB2, VEGFA]	[ACTB, ACTG1, AKT1, AKT2, AKT3, ANK1, ANK2, ANK3, ARAF, ARHGEF1, ARHGEF12, BRAF, CAMK2A, CAMK2B, CAMK2D, CAMK2G, CASP3, CAV1, CAV2, CAV3, CBL, CBLB, CBLC, CCND1, CD44, CD63, CDC42, CDKN1A, COL21A1, CTNNB1, CTSL, CTTN, DCN, DDX5, DROSHA, EGFR, EIF4B, ELK1, ERBB2, ERBB3, ERBB4, ESR1, EZR, FAS, FASLG, FGF2, FGFR1, FLNA, FLNB, FLNC, FN1, FRS2, FZD1, FZD10, FZD2, FZD3, FZD4, FZD5, FZD6, FZD7, FZD8, FZ…
KEGG:04510	KEGG_05.05.2015	Focal adhesion	[-1]	[Group172, Group2, Group32, Group358, Group362, Group363, Group369, Group402, Group408, Group409, Group413]	17	8.21256	3.38954e-15	1.65748e-12	{Group172=7.896480443225086E-20, Group2=2.0038603397792466E-21, Group32=1.3361702779648555E-27, Group358=1.912870729470772E-31, Group362=3.957110933386606E-18, Group363=2.087147976450169E-38, Group369=1.1300810711279515E-27, Group402=5.126203754113494E-31, Group408=2.408662973511141E-35, Group409=1.562133638709342E-31, Group413=8.529310034261725E-18}	{Group172=2.8901118422203815E-17, Group2=7.674785101354515E-19, Group32=5.758893898028527E-25, Group358=8.703561819092012E-29, Group362=1.3652032720183789E-15, Group363=9.851338448844797E-36, Group369=4.915852659406589E-25, Group402=2.322170300613413E-28, Group408=1.127254271603214E-32, Group409=7.123329392514599E-29, Group413=2.908494721683248E-15}	[BCAR1, CRK, CRKL, EGFR, FN1, GRB2, IGF1, PDGFA, PDGFRB, PGF, PIK3CB, PIK3CG, PIK3R3, PIK3R5, PTEN, VEGFA, VEGFB]	[ACTB, ACTG1, ACTN1, ACTN2, ACTN3, ACTN4, AKT1, AKT2, AKT3, ARHGAP35, ARHGAP5, BAD, BCAR1, BCL2, BIRC2, BIRC3, BRAF, CAPN2, CAV1, CAV2, CAV3, CCND1, CCND2, CCND3, CDC42, CHAD, COL11A1, COL11A2, COL1A1, COL1A2, COL24A1, COL27A1, COL2A1, COL3A1, COL4A1, COL4A2, COL4A3, COL4A4, COL4A5, COL4A6, COL5A1, COL5A2, COL5A3, COL6A1, COL6A2, COL6A3, COL6A5, COL6A6, COMP, CRK, CRKL, CTNNB1, DIAPH1, DOCK1, EGF…
KEGG:05218	KEGG_05.05.2015	Melanoma	[-1]	[Group172, Group190, Group192, Group256, Group355, Group357, Group358, Group363, Group373, Group385, Group387, Group388, Group389, Group391, Group392, Group400, Group401, Group402, Group408, Group409, Group41, Group410, Group414, Group415, Group419, Group424, Group428, Group443, Group446, Group485, Group49, Group7]	16	22.5352	1.22191e-21	6.70829e-19	{Group172=7.896480443225086E-20, Group190=2.0427702127597095E-36, Group192=9.779615321892611E-30, Group256=1.76749393965599E-14, Group355=4.0723516100774824E-23, Group357=1.1756701318069131E-30, Group358=1.912870729470772E-31, Group363=2.087147976450169E-38, Group373=7.208433773230065E-35, Group385=9.580882523419419E-33, Group387=3.571325492723479E-30, Group388=1.2812012928997686E-34, Group389=5.…	{Group172=2.8901118422203815E-17, Group190=9.580592297843038E-34, Group192=4.342149202920319E-27, Group256=5.090382546209251E-12, Group355=1.6045065343705282E-20, Group357=5.302272294449178E-28, Group358=8.703561819092012E-29, Group363=9.851338448844797E-36, Group373=3.3663385720984407E-32, Group385=4.4167868432963524E-30, Group387=1.5963824952473952E-27, Group388=5.970398024912922E-32, Group389=…	[EGFR, FGF1, FGF13, FGF4, FGF5, FGF7, IGF1, KRAS, NRAS, PDGFA, PDGFRB, PIK3CB, PIK3CG, PIK3R3, PIK3R5, PTEN]	[AKT1, AKT2, AKT3, ARAF, BAD, BRAF, CCND1, CDH1, CDK4, CDK6, CDKN1A, CDKN2A, E2F1, E2F2, E2F3, EGF, EGFR, FGF1, FGF10, FGF11, FGF12, FGF13, FGF14, FGF16, FGF17, FGF18, FGF19, FGF2, FGF20, FGF21, FGF22, FGF23, FGF3, FGF4, FGF5, FGF6, FGF7, FGF8, FGF9, FGFR1, HGF, HRAS, IGF1, IGF1R, KRAS, MAP2K1, MAP2K2, MAPK1, MAPK3, MDM2, MET, MITF, NRAS, PDGFA, PDGFB, PDGFC, PDGFD, PDGFRA, PDGFRB, PIK3CA, PIK3CB…
KEGG:04068	KEGG_05.05.2015	FoxO signaling pathway	[-1]	[Group18, Group30, Group362, Group373, Group377, Group386, Group387, Group388, Group389, Group391, Group392, Group393, Group399, Group400, Group401, Group403, Group405, Group406, Group407, Group408, Group409, Group410, Group411, Group414, Group415, Group47]	16	11.9403	5.79128e-17	2.95355e-14	{Group18=1.7379977761883403E-28, Group30=5.824202417767263E-15, Group362=3.957110933386606E-18, Group373=7.208433773230065E-35, Group377=9.610540108724922E-30, Group386=1.0060848245673322E-30, Group387=3.571325492723479E-30, Group388=1.2812012928997686E-34, Group389=5.3128494386084414E-42, Group391=1.8989118462466516E-30, Group392=9.3529900305655E-34, Group393=1.2151088571291218E-18, Group399=1.1…	{Group18=7.647190215228698E-26, Group30=1.7181397132413427E-12, Group362=1.3652032720183789E-15, Group373=3.3663385720984407E-32, Group377=4.2766903483825905E-27, Group386=4.547503407044341E-28, Group387=1.5963824952473952E-27, Group388=5.970398024912922E-32, Group389=2.5501677305320518E-39, Group391=8.545103308109932E-28, Group392=4.321081394121261E-31, Group393=4.2893342656658E-16, Group399=3.8…	[EGFR, GRB2, IGF1, IRS1, IRS4, KRAS, NRAS, PIK3CB, PIK3CG, PIK3R3, PIK3R5, PTEN, RAG1, RAG2, TGFB2, TGFB3]	[AGAP2, AKT1, AKT2, AKT3, ARAF, ATG12, ATM, BCL2L11, BCL6, BNIP3, BRAF, C8orf44-SGK3, CAT, CCNB1, CCNB2, CCNB3, CCND1, CCND2, CCNG2, CDK2, CDKN1A, CDKN1B, CDKN2B, CDKN2D, CHUK, CREBBP, CSNK1E, EGF, EGFR, EP300, FASLG, FBXO25, FBXO32, FOXG1, FOXO1, FOXO3, FOXO4, FOXO6, G6PC, G6PC2, G6PC3, GABARAP, GABARAPL1, GABARAPL2, GADD45A, GADD45B, GADD45G, GRB2, GRM1, HOMER1, HOMER2, HOMER3, HRAS, IGF1, IGF1…
KEGG:05220	KEGG_05.05.2015	Chronic myeloid leukemia	[-1]	[Group0, Group35, Group356, Group359, Group367, Group368, Group373, Group376, Group377, Group379, Group382, Group386, Group388, Group389, Group391, Group392, Group395, Group397, Group399, Group400, Group401, Group402, Group403, Group405, Group406, Group407, Group408, Group411, Group414, Group455, Group465, Group466, Group468, Group469, Group47, Group476]	15	20.5479	1.10018e-19	5.83096e-17	{Group0=1.1832596106417377E-18, Group35=1.202158127931196E-19, Group356=5.056648937681444E-26, Group359=1.9881540753938714E-30, Group367=2.010243183549384E-24, Group368=9.376792376075436E-25, Group373=7.208433773230065E-35, Group376=1.218495811648249E-18, Group377=9.610540108724922E-30, Group379=1.5544722032007414E-20, Group382=2.3111848211897214E-22, Group386=1.0060848245673322E-30, Group388=1.2…	{Group0=4.1887390216717512E-16, Group35=4.375855585669554E-17, Group356=2.1389625006392508E-23, Group359=8.926811798518482E-28, Group367=8.322406779894449E-22, Group368=3.891368836071306E-22, Group373=3.3663385720984407E-32, Group376=4.2891052570018363E-16, Group377=4.2766903483825905E-27, Group379=5.767091873874751E-18, Group382=8.990508954428016E-20, Group386=4.547503407044341E-28, Group388=5.9…	[ABL1, CBL, CBLB, CRK, CRKL, GAB2, GRB2, KRAS, NRAS, PIK3CB, PIK3CG, PIK3R3, PIK3R5, TGFB2, TGFB3]	[ABL1, AKT1, AKT2, AKT3, ARAF, BAD, BCL2L1, BCR, BRAF, CBL, CBLB, CBLC, CCND1, CDK4, CDK6, CDKN1A, CDKN1B, CDKN2A, CHUK, CRK, CRKL, CTBP1, CTBP2, E2F1, E2F2, E2F3, GAB2, GRB2, HDAC1, HDAC2, HRAS, IKBKB, IKBKG, KRAS, MAP2K1, MAP2K2, MAPK1, MAPK3, MDM2, MECOM, MYC, NFKB1, NFKBIA, NRAS, PIK3CA, PIK3CB, PIK3CD, PIK3CG, PIK3R1, PIK3R2, PIK3R3, PIK3R5, PTPN11, RAF1, RB1, RELA, RUNX1, SHC1, SHC2, SHC3, …
KEGG:04722	KEGG_05.05.2015	Neurotrophin signaling pathway	[-1]	[Group0, Group1, Group315, Group356, Group359, Group367, Group373, Group377, Group379, Group382, Group386, Group388, Group389, Group391, Group392, Group400, Group401, Group403, Group406, Group408, Group411, Group414, Group429, Group466, Group47, Group489]	15	12.5	2.87225e-16	1.45048e-13	{Group0=1.1832596106417377E-18, Group1=2.630233296266782E-27, Group315=1.1571762377893454E-27, Group356=5.056648937681444E-26, Group359=1.9881540753938714E-30, Group367=2.010243183549384E-24, Group373=7.208433773230065E-35, Group377=9.610540108724922E-30, Group379=1.5544722032007414E-20, Group382=2.3111848211897214E-22, Group386=1.0060848245673322E-30, Group388=1.2812012928997686E-34, Group389=5.…	{Group0=4.1887390216717512E-16, Group1=1.1283700840984496E-24, Group315=5.010573109627866E-25, Group356=2.1389625006392508E-23, Group359=8.926811798518482E-28, Group367=8.322406779894449E-22, Group373=3.3663385720984407E-32, Group377=4.2766903483825905E-27, Group379=5.767091873874751E-18, Group382=8.990508954428016E-20, Group386=4.547503407044341E-28, Group388=5.970398024912922E-32, Group389=2.55…	[ABL1, CRK, CRKL, FRS2, GAB1, GRB2, IRS1, KRAS, NRAS, PIK3CB, PIK3CG, PIK3R3, PIK3R5, SH2B1, SH2B2]	[ABL1, AKT1, AKT2, AKT3, ARHGDIA, ARHGDIB, ARHGDIG, ATF4, BAD, BAX, BCL2, BDNF, BRAF, CALM1, CALM2, CALM3, CALML3, CALML5, CALML6, CAMK2A, CAMK2B, CAMK2D, CAMK2G, CAMK4, CDC42, CRK, CRKL, FASLG, FOXO3, FRS2, GAB1, GRB2, GSK3B, HRAS, IKBKB, IRAK1, IRAK2, IRAK3, IRAK4, IRS1, JUN, KIDINS220, KRAS, MAGED1, MAP2K1, MAP2K2, MAP2K5, MAP2K7, MAP3K1, MAP3K3, MAP3K5, MAPK1, MAPK10, MAPK11, MAPK12, MAPK13, …
KEGG:04010	KEGG_05.05.2015	MAPK signaling pathway	[-1]	[Group1, Group190, Group241, Group256, Group282, Group35, Group355, Group372, Group385, Group402, Group404, Group41, Group410, Group424, Group428, Group479, Group482, Group486, Group489, Group85]	15	5.83658	2.26829e-11	9.4361e-09	{Group1=2.630233296266782E-27, Group190=2.0427702127597095E-36, Group241=1.2262330727667227E-18, Group256=1.76749393965599E-14, Group282=4.347612899680511E-29, Group35=1.202158127931196E-19, Group355=4.0723516100774824E-23, Group372=4.893850379190641E-22, Group385=9.580882523419419E-33, Group402=5.126203754113494E-31, Group404=1.8946346862044625E-16, Group41=7.019402241108795E-32, Group410=3.0627…	{Group1=1.1283700840984496E-24, Group190=9.580592297843038E-34, Group241=4.3040780854111967E-16, Group256=5.090382546209251E-12, Group282=1.9259925145584663E-26, Group35=4.375855585669554E-17, Group355=1.6045065343705282E-20, Group372=1.8988139471259687E-19, Group385=4.4167868432963524E-30, Group402=2.322170300613413E-28, Group404=6.138616383302459E-14, Group41=3.214886226427828E-29, Group410=1.3…	[CRK, CRKL, EGFR, FGF1, FGF13, FGF4, FGF5, FGF7, GRB2, KRAS, NRAS, PDGFA, PDGFRB, TGFB2, TGFB3]	[AKT1, AKT2, AKT3, ARRB1, ARRB2, ATF2, ATF4, BDNF, BRAF, CACNA1A, CACNA1B, CACNA1C, CACNA1D, CACNA1E, CACNA1F, CACNA1G, CACNA1H, CACNA1I, CACNA1S, CACNA2D1, CACNA2D2, CACNA2D3, CACNA2D4, CACNB1, CACNB2, CACNB3, CACNB4, CACNG1, CACNG2, CACNG3, CACNG4, CACNG5, CACNG6, CACNG7, CACNG8, CASP3, CD14, CDC25B, CDC42, CHUK, CRK, CRKL, DAXX, DDIT3, DUSP1, DUSP10, DUSP16, DUSP2, DUSP3, DUSP4, DUSP5, DUSP6, …
KEGG:05211	KEGG_05.05.2015	Renal cell carcinoma	[-1]	[Group106, Group170, Group30, Group35, Group356, Group359, Group367, Group368, Group373, Group377, Group379, Group382, Group386, Group388, Group389, Group391, Group392, Group397, Group399, Group400, Group401, Group402, Group403, Group405, Group406, Group407, Group408, Group409, Group411, Group414, Group46, Group466, Group47]	14	21.2121	1.1975e-18	6.26291e-16	{Group106=6.620503301845884E-23, Group170=8.590361855759615E-23, Group30=5.824202417767263E-15, Group35=1.202158127931196E-19, Group356=5.056648937681444E-26, Group359=1.9881540753938714E-30, Group367=2.010243183549384E-24, Group368=9.376792376075436E-25, Group373=7.208433773230065E-35, Group377=9.610540108724922E-30, Group379=1.5544722032007414E-20, Group382=2.3111848211897214E-22, Group386=1.00…	{Group106=2.5952372943235863E-20, Group170=3.35024112374625E-20, Group30=1.7181397132413427E-12, Group35=4.375855585669554E-17, Group356=2.1389625006392508E-23, Group359=8.926811798518482E-28, Group367=8.322406779894449E-22, Group368=3.891368836071306E-22, Group373=3.3663385720984407E-32, Group377=4.2766903483825905E-27, Group379=5.767091873874751E-18, Group382=8.990508954428016E-20, Group386=4.5…	[CRK, CRKL, GAB1, GRB2, KRAS, NRAS, PIK3CB, PIK3CG, PIK3R3, PIK3R5, TGFA, TGFB2, TGFB3, VEGFA]	[AKT1, AKT2, AKT3, ARAF, ARNT, ARNT2, BRAF, CDC42, CREBBP, CRK, CRKL, CUL2, EGLN1, EGLN2, EGLN3, EP300, EPAS1, ETS1, FH, FLCN, GAB1, GRB2, HGF, HIF1A, HRAS, JUN, KRAS, MAP2K1, MAP2K2, MAPK1, MAPK3, MET, NRAS, PAK1, PAK2, PAK3, PAK4, PAK6, PAK7, PDGFB, PIK3CA, PIK3CB, PIK3CD, PIK3CG, PIK3R1, PIK3R2, PIK3R3, PIK3R5, PTPN11, RAC1, RAF1, RAP1A, RAP1B, RAPGEF1, RBX1, SLC2A1, SOS1, SOS2, TCEB1, TCEB2, …
KEGG:05100	KEGG_05.05.2015	Bacterial invasion of epithelial cells	[-1]	[Group356, Group359, Group376, Group380, Group385, Group386, Group395, Group411]	14	17.9487	1.49664e-17	7.72264e-15	{Group356=5.056648937681444E-26, Group359=1.9881540753938714E-30, Group376=1.218495811648249E-18, Group380=1.3181886136870542E-16, Group385=9.580882523419419E-33, Group386=1.0060848245673322E-30, Group395=1.0085380181258765E-31, Group411=6.145669020461587E-30}	{Group356=2.1389625006392508E-23, Group359=8.926811798518482E-28, Group376=4.2891052570018363E-16, Group380=4.284112994482926E-14, Group385=4.4167868432963524E-30, Group386=4.547503407044341E-28, Group395=4.6090187428352556E-29, Group411=2.740968383125868E-27}	[BCAR1, CBL, CBLB, CRK, CRKL, FN1, GAB1, PIK3CB, PIK3CG, PIK3R3, PIK3R5, WAS, WASF2, WASL]	[ACTB, ACTG1, ARHGAP10, ARHGEF26, ARPC1A, ARPC1B, ARPC2, ARPC3, ARPC4, ARPC5, ARPC5L, BCAR1, CAV1, CAV2, CAV3, CBL, CBLB, CBLC, CD2AP, CDC42, CDH1, CLTA, CLTB, CLTC, CLTCL1, CRK, CRKL, CTNNA1, CTNNA2, CTNNA3, CTNNB1, CTTN, DNM1, DNM2, DNM3, DOCK1, ELMO1, ELMO2, ELMO3, FN1, GAB1, HCLS1, ILK, ITGA5, ITGB1, MAD2L2, MET, PIK3CA, PIK3CB, PIK3CD, PIK3CG, PIK3R1, PIK3R2, PIK3R3, PIK3R5, PTK2, PXN, RAC1,…
REACTOME:12529	REACTOME_05.05.2015	Signaling by VEGF	[-1]	[Group473]	14	12.069	4.94842e-15	2.40493e-12	{Group473=4.983781663080175E-13}	{Group473=1.3007670140639258E-10}	[ABI1, BCAR1, BRK1, CRK, KRAS, NCK2, NRAS, PGF, PIK3CB, SH2D2A, SHB, VEGFA, VEGFB, WASF2]	[ABI1, ABI2, AHCYL1, AKT1, AKT2, AKT3, AXL, BAIAP2, BCAR1, BRK1, CALM1, CALM2, CALM3, CAV1, CDC42, CDH5, CDK1, CRK, CTNNA1, CTNNB1, CTNND1, CYBA, CYBB, CYFIP1, CYFIP2, DOCK1, ELMO2, FIGF, FLT1, FLT4, FYN, HRAS, HSP90AA1, HSPB1, IL6, IL6R, IL6ST, ITGAV, ITGB3, ITPR1, ITPR2, ITPR3, JAK1, JAK2, JUP, KDR, KRAS, MAP2K1, MAP2K2, MAPK1, MAPK11, MAPK12, MAPK13, MAPK14, MAPK3, MAPKAP1, MAPKAPK2, MAPKAPK3,…
KEGG:04910	KEGG_05.05.2015	Insulin signaling pathway	[-1]	[Group0, Group18, Group315, Group356, Group359, Group367, Group373, Group376, Group377, Group379, Group382, Group386, Group388, Group389, Group391, Group392, Group393, Group395, Group400, Group401, Group403, Group406, Group408, Group411, Group414, Group466, Group468, Group469, Group47]	14	10	7.10591e-14	3.30425e-11	{Group0=1.1832596106417377E-18, Group18=1.7379977761883403E-28, Group315=1.1571762377893454E-27, Group356=5.056648937681444E-26, Group359=1.9881540753938714E-30, Group367=2.010243183549384E-24, Group373=7.208433773230065E-35, Group376=1.218495811648249E-18, Group377=9.610540108724922E-30, Group379=1.5544722032007414E-20, Group382=2.3111848211897214E-22, Group386=1.0060848245673322E-30, Group388=1…	{Group0=4.1887390216717512E-16, Group18=7.647190215228698E-26, Group315=5.010573109627866E-25, Group356=2.1389625006392508E-23, Group359=8.926811798518482E-28, Group367=8.322406779894449E-22, Group373=3.3663385720984407E-32, Group376=4.2891052570018363E-16, Group377=4.2766903483825905E-27, Group379=5.767091873874751E-18, Group382=8.990508954428016E-20, Group386=4.547503407044341E-28, Group388=5.9…	[CBL, CBLB, CRK, CRKL, GRB2, IRS1, IRS4, KRAS, NRAS, PIK3CB, PIK3CG, PIK3R3, PIK3R5, SH2B2]	[ACACA, ACACB, AKT1, AKT2, AKT3, ARAF, BAD, BRAF, CALM1, CALM2, CALM3, CALML3, CALML5, CALML6, CBL, CBLB, CBLC, CRK, CRKL, EIF4E, EIF4E1B, EIF4E2, EIF4EBP1, ELK1, EXOC7, FASN, FBP1, FBP2, FLOT1, FLOT2, FOXO1, G6PC, G6PC2, G6PC3, GCK, GRB2, GSK3B, GYS1, GYS2, HK1, HK2, HK3, HKDC1, HRAS, IKBKB, INPP5K, INPPL1, INS, INSR, IRS1, IRS2, IRS4, KRAS, LIPE, MAP2K1, MAP2K2, MAPK1, MAPK10, MAPK3, MAPK8, MAP…
KEGG:05206	KEGG_05.05.2015	MicroRNAs in cancer	[-1]	[Group18, Group22, Group35, Group355, Group372, Group404, Group428, Group47]	14	4.7138	1.81472e-09	6.84149e-07	{Group18=1.7379977761883403E-28, Group22=9.721160116193157E-16, Group35=1.202158127931196E-19, Group355=4.0723516100774824E-23, Group372=4.893850379190641E-22, Group404=1.8946346862044625E-16, Group428=1.4796333086001248E-36, Group47=5.687485634814645E-23}	{Group18=7.647190215228698E-26, Group22=2.9843961556712994E-13, Group35=4.375855585669554E-17, Group355=1.6045065343705282E-20, Group372=1.8988139471259687E-19, Group404=6.138616383302459E-14, Group428=6.954276550420587E-34, Group47=2.2351818544821553E-20}	[ABL1, CRK, CRKL, EFNA3, EGFR, GRB2, IRS1, KRAS, NRAS, PDGFA, PDGFRB, PTEN, TGFB2, VEGFA]	[ABCB1, ABCC1, ABL1, APC, APC2, ATM, BAK1, BCL2, BCL2L11, BCL2L2, BMF, BMI1, BMPR2, BRCA1, CASP3, CCND1, CCND2, CCNE1, CCNE2, CCNG1, CD44, CDC25A, CDC25B, CDC25C, CDCA5, CDK6, CDKN1A, CDKN1B, CDKN2A, COMMD3-BMI1, CREBBP, CRK, CRKL, CYP1B1, CYP24A1, DDIT4, DICER1, DNMT1, DNMT3A, DNMT3B, E2F1, E2F2, E2F3, EFNA3, EGFR, EP300, ERBB2, ERBB3, EZH2, EZR, FGFR3, FOXP1, FSCN1, FZD3, GLS, GLS2, GRB2, HDAC1…
KEGG:05214	KEGG_05.05.2015	Glioma	[-1]	[Group172, Group18, Group32, Group356, Group359, Group362, Group367, Group369, Group372, Group373, Group377, Group379, Group384, Group387, Group388, Group389, Group391, Group392, Group400, Group401, Group402, Group403, Group406, Group407, Group408, Group409, Group410, Group413, Group414, Group415, Group435, Group465, Group47, Group49, Group70]	13	20	4.99542e-17	2.55266e-14	{Group172=7.896480443225086E-20, Group18=1.7379977761883403E-28, Group32=1.3361702779648555E-27, Group356=5.056648937681444E-26, Group359=1.9881540753938714E-30, Group362=3.957110933386606E-18, Group367=2.010243183549384E-24, Group369=1.1300810711279515E-27, Group372=4.893850379190641E-22, Group373=7.208433773230065E-35, Group377=9.610540108724922E-30, Group379=1.5544722032007414E-20, Group384=9.…	{Group172=2.8901118422203815E-17, Group18=7.647190215228698E-26, Group32=5.758893898028527E-25, Group356=2.1389625006392508E-23, Group359=8.926811798518482E-28, Group362=1.3652032720183789E-15, Group367=8.322406779894449E-22, Group369=4.915852659406589E-25, Group372=1.8988139471259687E-19, Group373=3.3663385720984407E-32, Group377=4.2766903483825905E-27, Group379=5.767091873874751E-18, Group384=3…	[EGFR, GRB2, IGF1, KRAS, NRAS, PDGFA, PDGFRB, PIK3CB, PIK3CG, PIK3R3, PIK3R5, PTEN, TGFA]	[AKT1, AKT2, AKT3, ARAF, BRAF, CALM1, CALM2, CALM3, CALML3, CALML5, CALML6, CAMK2A, CAMK2B, CAMK2D, CAMK2G, CCND1, CDK4, CDK6, CDKN1A, CDKN2A, E2F1, E2F2, E2F3, EGF, EGFR, GRB2, HRAS, IGF1, IGF1R, KRAS, MAP2K1, MAP2K2, MAPK1, MAPK3, MDM2, MTOR, NRAS, PDGFA, PDGFB, PDGFRA, PDGFRB, PIK3CA, PIK3CB, PIK3CD, PIK3CG, PIK3R1, PIK3R2, PIK3R3, PIK3R5, PLCG1, PLCG2, PRKCA, PRKCB, PRKCG, PTEN, RAF1, RB1, SH…
REACTOME:160123	REACTOME_05.05.2015	Fcgamma receptor (FCGR) dependent phagocytosis	[-1]	[Group116, Group396, Group436, Group449, Group483]	13	15.6627	1.47769e-15	7.29977e-13	{Group116=5.133956079397937E-11, Group396=2.5735697978030373E-14, Group436=2.16359912780777E-42, Group449=1.5219519822566284E-21, Group483=9.550176611210791E-11}	{Group116=1.1089345131499544E-8, Group396=7.334673923738656E-12, Group436=1.045018378731153E-39, Group449=5.844295611865453E-19, Group483=1.9768865585206338E-8}	[ABI1, ABL1, BRK1, CRK, GRB2, MYO1C, PIK3CB, SYK, WAS, WASF2, WASL, WIPF2, WIPF3]	[ABI1, ABI2, ABL1, ACTB, ACTG1, ACTR2, ACTR3, AHCYL1, ARPC1A, ARPC2, ARPC3, ARPC4, ARPC5, BAIAP2, BRK1, BTK, CD247, CD3G, CDC42, CFL1, CRK, CYFIP1, CYFIP2, DOCK1, ELMO2, FCGR1A, FCGR2A, FCGR2C, FCGR3A, FGR, FYN, GRB2, HCK, HSP90AA1, HSP90AB1, ITPR1, ITPR2, ITPR3, LIMK1, LYN, MAPK1, MAPK3, MYH2, MYH9, MYO10, MYO1C, MYO5A, MYO9B, NCK1, NCKAP1, NCKIPSD, PAK1, PIK3CA, PIK3CB, PIK3R1, PIK3R2, PLA2G6, …
KEGG:05215	KEGG_05.05.2015	Prostate cancer	[-1]	[Group172, Group18, Group32, Group356, Group359, Group362, Group367, Group369, Group372, Group373, Group377, Group379, Group384, Group387, Group388, Group389, Group391, Group392, Group400, Group401, Group402, Group403, Group406, Group407, Group408, Group409, Group410, Group413, Group414, Group415, Group435, Group465, Group47, Group49, Group70]	13	14.6067	3.81778e-15	1.85926e-12	{Group172=7.896480443225086E-20, Group18=1.7379977761883403E-28, Group32=1.3361702779648555E-27, Group356=5.056648937681444E-26, Group359=1.9881540753938714E-30, Group362=3.957110933386606E-18, Group367=2.010243183549384E-24, Group369=1.1300810711279515E-27, Group372=4.893850379190641E-22, Group373=7.208433773230065E-35, Group377=9.610540108724922E-30, Group379=1.5544722032007414E-20, Group384=9.…	{Group172=2.8901118422203815E-17, Group18=7.647190215228698E-26, Group32=5.758893898028527E-25, Group356=2.1389625006392508E-23, Group359=8.926811798518482E-28, Group362=1.3652032720183789E-15, Group367=8.322406779894449E-22, Group369=4.915852659406589E-25, Group372=1.8988139471259687E-19, Group373=3.3663385720984407E-32, Group377=4.2766903483825905E-27, Group379=5.767091873874751E-18, Group384=3…	[EGFR, GRB2, IGF1, KRAS, NRAS, PDGFA, PDGFRB, PIK3CB, PIK3CG, PIK3R3, PIK3R5, PTEN, TGFA]	[AKT1, AKT2, AKT3, AR, ARAF, ATF4, BAD, BCL2, BRAF, CASP9, CCND1, CCNE1, CCNE2, CDK2, CDKN1A, CDKN1B, CHUK, CREB1, CREB3, CREB3L1, CREB3L2, CREB3L3, CREB3L4, CREB5, CREBBP, CTNNB1, E2F1, E2F2, E2F3, EGF, EGFR, EP300, ERBB2, FGFR1, FGFR2, FOXO1, GRB2, GSK3B, GSTP1, HRAS, HSP90AA1, HSP90AB1, HSP90B1, IGF1, IGF1R, IKBKB, IKBKG, INS, INSRR, KLK3, KRAS, LEF1, MAP2K1, MAP2K2, MAPK1, MAPK3, MDM2, MTOR, …
REACTOME:150203	REACTOME_05.05.2015	IRS-related events triggered by IGF1R	[-1]	[Group1, Group190, Group315, Group410, Group419, Group424, Group428, Group443, Group446, Group479, Group480, Group482, Group485, Group486, Group487, Group489, Group7, Group8]	13	14.2857	5.15698e-15	2.50113e-12	{Group1=2.630233296266782E-27, Group190=2.0427702127597095E-36, Group315=1.1571762377893454E-27, Group410=3.062747285205061E-30, Group419=1.3459833534472538E-41, Group424=8.841306203550145E-41, Group428=1.4796333086001248E-36, Group443=1.5996321934504984E-41, Group446=2.8852830650103803E-25, Group479=8.841497437682219E-22, Group480=6.713439080703005E-16, Group482=2.1084999620485978E-19, Group485=…	{Group1=1.1283700840984496E-24, Group190=9.580592297843038E-34, Group315=5.010573109627866E-25, Group410=1.3721107837718673E-27, Group419=6.447260263012346E-39, Group424=4.208461752889869E-38, Group428=6.954276550420587E-34, Group443=7.646241884693382E-39, Group446=1.206048321174339E-22, Group479=3.4128180109453366E-19, Group480=2.0945929931793377E-13, Group482=7.632769862615924E-17, Group485=8.2…	[FGF1, FGF4, FGF5, FGF7, FRS2, GAB1, GRB2, IGF1, IRS1, IRS4, KRAS, NRAS, PIK3CB]	[AKT1S1, AKT2, CAB39, CAB39L, CDK1, DOK1, EEF2K, EIF4B, EIF4E, EIF4EBP1, EIF4G1, FGF1, FGF10, FGF16, FGF17, FGF18, FGF19, FGF2, FGF20, FGF22, FGF23, FGF3, FGF4, FGF5, FGF6, FGF7, FGF8, FGF9, FGFR1, FGFR2, FGFR3, FGFR4, FRS2, GAB1, GRB2, HRAS, IGF1, IGF1R, IGF2, IL6, IL6R, IL6ST, IRS1, IRS2, IRS4, JAK1, JAK2, KL, KLB, KRAS, LOC101930123, MAP2K1, MAP2K2, MAPK1, MAPK3, MLST8, MTOR, NRAS, PDE3B, PDPK…
REACTOME:150210	REACTOME_05.05.2015	IGF1R signaling cascade	[-1]	[Group1, Group190, Group315, Group410, Group419, Group424, Group428, Group443, Group446, Group479, Group480, Group482, Group485, Group486, Group487, Group489, Group7, Group8]	13	13.8298	7.98768e-15	3.84208e-12	{Group1=2.630233296266782E-27, Group190=2.0427702127597095E-36, Group315=1.1571762377893454E-27, Group410=3.062747285205061E-30, Group419=1.3459833534472538E-41, Group424=8.841306203550145E-41, Group428=1.4796333086001248E-36, Group443=1.5996321934504984E-41, Group446=2.8852830650103803E-25, Group479=8.841497437682219E-22, Group480=6.713439080703005E-16, Group482=2.1084999620485978E-19, Group485=…	{Group1=1.1283700840984496E-24, Group190=9.580592297843038E-34, Group315=5.010573109627866E-25, Group410=1.3721107837718673E-27, Group419=6.447260263012346E-39, Group424=4.208461752889869E-38, Group428=6.954276550420587E-34, Group443=7.646241884693382E-39, Group446=1.206048321174339E-22, Group479=3.4128180109453366E-19, Group480=2.0945929931793377E-13, Group482=7.632769862615924E-17, Group485=8.2…	[FGF1, FGF4, FGF5, FGF7, FRS2, GAB1, GRB2, IGF1, IRS1, IRS4, KRAS, NRAS, PIK3CB]	[AKT1S1, AKT2, CAB39, CAB39L, CDK1, DOK1, EEF2K, EIF4B, EIF4E, EIF4EBP1, EIF4G1, FGF1, FGF10, FGF16, FGF17, FGF18, FGF19, FGF2, FGF20, FGF22, FGF23, FGF3, FGF4, FGF5, FGF6, FGF7, FGF8, FGF9, FGFR1, FGFR2, FGFR3, FGFR4, FRS2, GAB1, GRB2, HRAS, IGF1, IGF1R, IGF2, IL6, IL6R, IL6ST, IRS1, IRS2, IRS4, JAK1, JAK2, KL, KLB, KRAS, LOC101930123, MAP2K1, MAP2K2, MAPK1, MAPK3, MLST8, MTOR, NRAS, PDE3B, PDPK…
REACTOME:150359	REACTOME_05.05.2015	Signaling by Type 1 Insulin-like Growth Factor 1 Receptor (IGF1R)	[-1]	[Group1, Group190, Group315, Group410, Group419, Group424, Group428, Group443, Group446, Group479, Group480, Group482, Group485, Group486, Group487, Group489, Group7, Group8]	13	13.8298	7.98768e-15	3.84208e-12	{Group1=2.630233296266782E-27, Group190=2.0427702127597095E-36, Group315=1.1571762377893454E-27, Group410=3.062747285205061E-30, Group419=1.3459833534472538E-41, Group424=8.841306203550145E-41, Group428=1.4796333086001248E-36, Group443=1.5996321934504984E-41, Group446=2.8852830650103803E-25, Group479=8.841497437682219E-22, Group480=6.713439080703005E-16, Group482=2.1084999620485978E-19, Group485=…	{Group1=1.1283700840984496E-24, Group190=9.580592297843038E-34, Group315=5.010573109627866E-25, Group410=1.3721107837718673E-27, Group419=6.447260263012346E-39, Group424=4.208461752889869E-38, Group428=6.954276550420587E-34, Group443=7.646241884693382E-39, Group446=1.206048321174339E-22, Group479=3.4128180109453366E-19, Group480=2.0945929931793377E-13, Group482=7.632769862615924E-17, Group485=8.2…	[FGF1, FGF4, FGF5, FGF7, FRS2, GAB1, GRB2, IGF1, IRS1, IRS4, KRAS, NRAS, PIK3CB]	[AKT1S1, AKT2, CAB39, CAB39L, CDK1, DOK1, EEF2K, EIF4B, EIF4E, EIF4EBP1, EIF4G1, FGF1, FGF10, FGF16, FGF17, FGF18, FGF19, FGF2, FGF20, FGF22, FGF23, FGF3, FGF4, FGF5, FGF6, FGF7, FGF8, FGF9, FGFR1, FGFR2, FGFR3, FGFR4, FRS2, GAB1, GRB2, HRAS, IGF1, IGF1R, IGF2, IL6, IL6R, IL6ST, IRS1, IRS2, IRS4, JAK1, JAK2, KL, KLB, KRAS, LOC101930123, MAP2K1, MAP2K2, MAPK1, MAPK3, MLST8, MTOR, NRAS, PDE3B, PDPK…
KEGG:05231	KEGG_05.05.2015	Choline metabolism in cancer	[-1]	[Group172, Group18, Group359, Group367, Group372, Group373, Group377, Group379, Group380, Group385, Group387, Group388, Group389, Group391, Group392, Group400, Group401, Group408, Group409, Group41, Group410, Group414, Group415, Group465, Group47]	13	12.8713	2.09353e-14	9.94425e-12	{Group172=7.896480443225086E-20, Group18=1.7379977761883403E-28, Group359=1.9881540753938714E-30, Group367=2.010243183549384E-24, Group372=4.893850379190641E-22, Group373=7.208433773230065E-35, Group377=9.610540108724922E-30, Group379=1.5544722032007414E-20, Group380=1.3181886136870542E-16, Group385=9.580882523419419E-33, Group387=3.571325492723479E-30, Group388=1.2812012928997686E-34, Group389=5…	{Group172=2.8901118422203815E-17, Group18=7.647190215228698E-26, Group359=8.926811798518482E-28, Group367=8.322406779894449E-22, Group372=1.8988139471259687E-19, Group373=3.3663385720984407E-32, Group377=4.2766903483825905E-27, Group379=5.767091873874751E-18, Group380=4.284112994482926E-14, Group385=4.4167868432963524E-30, Group387=1.5963824952473952E-27, Group388=5.970398024912922E-32, Group389=…	[EGFR, GRB2, KRAS, NRAS, PDGFA, PDGFRB, PIK3CB, PIK3CG, PIK3R3, PIK3R5, WAS, WASF2, WASL]	[AKT1, AKT2, AKT3, CHKA, CHKB, CHPT1, DGKA, DGKB, DGKD, DGKE, DGKG, DGKH, DGKI, DGKK, DGKQ, DGKZ, EGF, EGFR, EIF4EBP1, FOS, GPCPD1, GRB2, HIF1A, HRAS, JMJD7-PLA2G4B, JUN, KRAS, LYPLA1, MAP2K1, MAP2K2, MAPK1, MAPK10, MAPK3, MAPK8, MAPK9, MTOR, NRAS, PCYT1A, PCYT1B, PDGFA, PDGFB, PDGFC, PDGFD, PDGFRA, PDGFRB, PDPK1, PIK3CA, PIK3CB, PIK3CD, PIK3CG, PIK3R1, PIK3R2, PIK3R3, PIK3R5, PIP5K1A, PIP5K1B, P…
KEGG:04062	KEGG_05.05.2015	Chemokine signaling pathway	[-1]	[Group0, Group356, Group359, Group367, Group373, Group377, Group379, Group380, Group382, Group385, Group386, Group387, Group388, Group389, Group391, Group392, Group395, Group400, Group401, Group406, Group408, Group409, Group411, Group414, Group415, Group429, Group465, Group466, Group47]	13	6.87831	6.98669e-11	2.81564e-08	{Group0=1.1832596106417377E-18, Group356=5.056648937681444E-26, Group359=1.9881540753938714E-30, Group367=2.010243183549384E-24, Group373=7.208433773230065E-35, Group377=9.610540108724922E-30, Group379=1.5544722032007414E-20, Group380=1.3181886136870542E-16, Group382=2.3111848211897214E-22, Group385=9.580882523419419E-33, Group386=1.0060848245673322E-30, Group387=3.571325492723479E-30, Group388=1…	{Group0=4.1887390216717512E-16, Group356=2.1389625006392508E-23, Group359=8.926811798518482E-28, Group367=8.322406779894449E-22, Group373=3.3663385720984407E-32, Group377=4.2766903483825905E-27, Group379=5.767091873874751E-18, Group380=4.284112994482926E-14, Group382=8.990508954428016E-20, Group385=4.4167868432963524E-30, Group386=4.547503407044341E-28, Group387=1.5963824952473952E-27, Group388=5…	[BCAR1, CRK, CRKL, GRB2, ITK, KRAS, NRAS, PIK3CB, PIK3CG, PIK3R3, PIK3R5, WAS, WASL]	[ADCY1, ADCY2, ADCY3, ADCY4, ADCY5, ADCY6, ADCY7, ADCY8, ADCY9, ADRBK1, ADRBK2, AKT1, AKT2, AKT3, ARRB1, ARRB2, BCAR1, BRAF, CCL1, CCL11, CCL13, CCL14, CCL15, CCL16, CCL17, CCL18, CCL19, CCL2, CCL20, CCL21, CCL22, CCL23, CCL24, CCL25, CCL26, CCL27, CCL28, CCL3, CCL3L1, CCL3L3, CCL4, CCL4L1, CCL4L2, CCL5, CCL7, CCL8, CCR1, CCR10, CCR2, CCR3, CCR4, CCR5, CCR6, CCR7, CCR8, CCR9, CDC42, CHUK, CRK, CR…
REACTOME:75790	REACTOME_05.05.2015	Cytokine Signaling in Immune system	[-1]	[Group0, Group359, Group377, Group379, Group382, Group386, Group40, Group411, Group429, Group466, Group468, Group469, Group47, Group476]	13	4.23453	2.57525e-08	9.03914e-06	{Group0=1.1832596106417377E-18, Group359=1.9881540753938714E-30, Group377=9.610540108724922E-30, Group379=1.5544722032007414E-20, Group382=2.3111848211897214E-22, Group386=1.0060848245673322E-30, Group40=2.5627731260347168E-15, Group411=6.145669020461587E-30, Group429=4.611582474053199E-27, Group466=5.24928424246486E-22, Group468=1.3045171418340587E-25, Group469=1.1604524627260728E-21, Group47=5.…	{Group0=4.1887390216717512E-16, Group359=8.926811798518482E-28, Group377=4.2766903483825905E-27, Group379=5.767091873874751E-18, Group382=8.990508954428016E-20, Group386=4.547503407044341E-28, Group40=7.713947109364497E-13, Group411=2.740968383125868E-27, Group429=1.973757298894769E-24, Group466=2.0314730018339007E-19, Group468=5.478971995703046E-23, Group469=4.46774198149538E-19, Group47=2.23518…	[CBL, CRK, CRKL, GAB2, GRB2, HAVCR2, IRS1, KRAS, NRAS, PIK3CB, PIK3R3, SH2B1, SYK]	[100509457, AAAS, ADAM17, ADAR, ARIH1, B2M, BLNK, BST2, BTRC, CAMK2A, CAMK2B, CAMK2D, CAMK2G, CASP1, CBL, CD44, CDK1, CHUK, CIITA, CISH, CRK, CRKL, CSF2, CSF2RA, CSF2RB, CSH1, CUL1, DDX58, EGR1, EIF2AK2, EIF4A1, EIF4A2, EIF4A3, EIF4E, EIF4E2, EIF4E3, EIF4G1, EIF4G2, EIF4G3, FCGR1A, FCGR1B, FLNB, FYN, GAB2, GBP1, GBP2, GBP3, GBP4, GBP5, GBP6, GBP7, GH1, GH2, GHR, GRB2, HAVCR2, HCK, HERC5, HGF, HLA…
REACTOME:160086	REACTOME_05.05.2015	Regulation of actin dynamics for phagocytic cup formation	[-1]	[Group116, Group396, Group436, Group449, Group483]	12	20.6897	5.43082e-16	2.72627e-13	{Group116=5.133956079397937E-11, Group396=2.5735697978030373E-14, Group436=2.16359912780777E-42, Group449=1.5219519822566284E-21, Group483=9.550176611210791E-11}	{Group116=1.1089345131499544E-8, Group396=7.334673923738656E-12, Group436=1.045018378731153E-39, Group449=5.844295611865453E-19, Group483=1.9768865585206338E-8}	[ABI1, ABL1, BRK1, CRK, GRB2, MYO1C, SYK, WAS, WASF2, WASL, WIPF2, WIPF3]	[ABI1, ABI2, ABL1, ACTB, ACTG1, ACTR2, ACTR3, ARPC1A, ARPC2, ARPC3, ARPC4, ARPC5, BAIAP2, BRK1, BTK, CD247, CD3G, CDC42, CFL1, CRK, CYFIP1, CYFIP2, DOCK1, ELMO2, FCGR1A, FCGR2A, FCGR2C, FCGR3A, GRB2, HSP90AA1, HSP90AB1, LIMK1, MAPK1, MAPK3, MYH2, MYH9, MYO10, MYO1C, MYO5A, MYO9B, NCK1, NCKAP1, NCKIPSD, PAK1, PTK2, RAC1, SYK, VAV1, VAV2, VAV3, WAS, WASF1, WASF2, WASF3, WASL, WIPF1, WIPF2, WIPF3]
KEGG:04662	KEGG_05.05.2015	B cell receptor signaling pathway	[-1]	[Group10, Group359, Group367, Group368, Group373, Group375, Group377, Group379, Group386, Group387, Group388, Group389, Group391, Group392, Group394, Group400, Group401, Group405, Group406, Group408, Group409, Group414, Group415, Group455, Group465, Group47, Group476]	12	16.6667	8.75322e-15	4.20154e-12	{Group10=6.461710716203435E-15, Group359=1.9881540753938714E-30, Group367=2.010243183549384E-24, Group368=9.376792376075436E-25, Group373=7.208433773230065E-35, Group375=2.4851821806154585E-23, Group377=9.610540108724922E-30, Group379=1.5544722032007414E-20, Group386=1.0060848245673322E-30, Group387=3.571325492723479E-30, Group388=1.2812012928997686E-34, Group389=5.3128494386084414E-42, Group391=…	{Group10=1.89974295056381E-12, Group359=8.926811798518482E-28, Group367=8.322406779894449E-22, Group368=3.891368836071306E-22, Group373=3.3663385720984407E-32, Group375=9.891025078849525E-21, Group377=4.2766903483825905E-27, Group379=5.767091873874751E-18, Group386=4.547503407044341E-28, Group387=1.5963824952473952E-27, Group388=5.970398024912922E-32, Group389=2.5501677305320518E-39, Group391=8.5…	[CD19, CD22, CD72, DAPP1, GRB2, KRAS, NRAS, PIK3CB, PIK3CG, PIK3R3, PIK3R5, SYK]	[AKT1, AKT2, AKT3, BCL10, BLNK, BTK, CARD11, CD19, CD22, CD72, CD79A, CD79B, CD81, CHUK, CR2, DAPP1, FCGR2B, FOS, GRB2, GSK3B, HRAS, IFITM1, IKBKB, IKBKG, INPP5D, INPPL1, JUN, KRAS, LILRB3, LYN, MALT1, MAP2K1, MAP2K2, MAPK1, MAPK3, NFATC1, NFATC2, NFATC3, NFKB1, NFKBIA, NFKBIB, NFKBIE, NRAS, PIK3AP1, PIK3CA, PIK3CB, PIK3CD, PIK3CG, PIK3R1, PIK3R2, PIK3R3, PIK3R5, PLCG2, PPP3CA, PPP3CB, PPP3CC, PP…
KEGG:04666	KEGG_05.05.2015	Fc gamma R-mediated phagocytosis	[-1]	[Group359, Group368, Group375, Group380, Group394, Group395, Group396, Group415, Group455, Group465, Group468, Group469]	12	13.1868	1.6422e-13	7.50487e-11	{Group359=1.9881540753938714E-30, Group368=9.376792376075436E-25, Group375=2.4851821806154585E-23, Group380=1.3181886136870542E-16, Group394=2.231173968662885E-24, Group395=1.0085380181258765E-31, Group396=2.5735697978030373E-14, Group415=1.506742373295777E-28, Group455=2.4281392140049153E-23, Group465=2.1879741898432792E-23, Group468=1.3045171418340587E-25, Group469=1.1604524627260728E-21}	{Group359=8.926811798518482E-28, Group368=3.891368836071306E-22, Group375=9.891025078849525E-21, Group380=4.284112994482926E-14, Group394=9.192436750891086E-22, Group395=4.6090187428352556E-29, Group396=7.334673923738656E-12, Group415=6.644733866234377E-26, Group455=9.688275463879611E-21, Group465=8.77377650127155E-21, Group468=5.478971995703046E-23, Group469=4.46774198149538E-19}	[CRK, CRKL, GAB2, PIK3CB, PIK3CG, PIK3R3, PIK3R5, PTPRC, SYK, WAS, WASF2, WASL]	[AKT1, AKT2, AKT3, AMPH, ARF6, ARPC1A, ARPC1B, ARPC2, ARPC3, ARPC4, ARPC5, ARPC5L, ASAP1, ASAP2, ASAP3, CDC42, CFL1, CFL2, CRK, CRKL, DNM2, DOCK2, FCGR1A, FCGR2A, FCGR2B, FCGR3A, GAB2, GSN, HCK, INPP5D, INPPL1, LAT, LIMK1, LIMK2, LYN, MAP2K1, MAPK1, MAPK3, MARCKS, MARCKSL1, MYO10, NCF1, PAK1, PIK3CA, PIK3CB, PIK3CD, PIK3CG, PIK3R1, PIK3R2, PIK3R3, PIK3R5, PIP5K1A, PIP5K1B, PIP5K1C, PLA2G4A, PLA2G…
REACTOME:1195	REACTOME_05.05.2015	Insulin receptor signalling cascade	[-1]	[Group1, Group133, Group190, Group3, Group315, Group355, Group382, Group419, Group424, Group428, Group429, Group443, Group446, Group479, Group480, Group482, Group485, Group486, Group487, Group489, Group491, Group7, Group8]	12	12.766	2.4504e-13	1.10758e-10	{Group1=2.630233296266782E-27, Group133=3.109696494204328E-39, Group190=2.0427702127597095E-36, Group3=2.8809639290955803E-15, Group315=1.1571762377893454E-27, Group355=4.0723516100774824E-23, Group382=2.3111848211897214E-22, Group419=1.3459833534472538E-41, Group424=8.841306203550145E-41, Group428=1.4796333086001248E-36, Group429=4.611582474053199E-27, Group443=1.5996321934504984E-41, Group446=2…	{Group1=1.1283700840984496E-24, Group133=1.4708864417586472E-36, Group190=9.580592297843038E-34, Group3=8.642891787286741E-13, Group315=5.010573109627866E-25, Group355=1.6045065343705282E-20, Group382=8.990508954428016E-20, Group419=6.447260263012346E-39, Group424=4.208461752889869E-38, Group428=6.954276550420587E-34, Group429=1.973757298894769E-24, Group443=7.646241884693382E-39, Group446=1.2060…	[CRK, FGF1, FGF4, FGF5, FGF7, FRS2, GAB1, GRB2, IRS1, KRAS, NRAS, PIK3CB]	[AKT1S1, AKT2, CAB39, CAB39L, CDK1, CRK, DOK1, EEF2K, EIF4B, EIF4E, EIF4EBP1, EIF4G1, FGF1, FGF10, FGF16, FGF17, FGF18, FGF19, FGF2, FGF20, FGF22, FGF23, FGF3, FGF4, FGF5, FGF6, FGF7, FGF8, FGF9, FGFR1, FGFR2, FGFR3, FGFR4, FRS2, GAB1, GRB10, GRB2, HRAS, IL6, IL6R, IL6ST, INS, INSR, IRS1, IRS2, JAK1, JAK2, KL, KLB, KRAS, LOC101930123, MAP2K1, MAP2K2, MAPK1, MAPK3, MLST8, MTOR, NRAS, PDE3B, PDPK1,…
REACTOME:12051	REACTOME_05.05.2015	Cell surface interactions at the vascular wall	[-1]	[Group223, Group427, Group441, Group492]	12	12.1212	4.63165e-13	2.05645e-10	{Group223=4.7060057762187255E-27, Group427=3.505723068238005E-19, Group441=9.328964481622886E-16, Group492=4.280327332762625E-21}	{Group223=2.0094644664453958E-24, Group427=1.2620603045656817E-16, Group441=2.882650024821472E-13, Group492=1.6179637317842724E-18}	[ANGPT1, ANGPT2, CD84, DOK2, FN1, GAS6, GRB2, KRAS, NRAS, PIK3CB, SELL, SPN]	[101929889, AMICA1, ANGPT1, ANGPT2, ANGPT4, APOB, ATP1B1, ATP1B2, ATP1B3, BSG, CAV1, CD177, CD2, CD244, CD44, CD47, CD48, CD58, CD84, CEACAM1, CEACAM6, CEACAM8, CXADR, DOK2, ESAM, F11R, F2, FCER1G, FN1, FYN, GAS6, GLG1, GP6, GRB14, GRB2, GRB7, HRAS, INPP5D, ITGA3, ITGA4, ITGA5, ITGA6, ITGAL, ITGAM, ITGAV, ITGAX, ITGB1, ITGB2, ITGB3, JAM2, JAM3, KRAS, L1CAM, LCK, LYN, MAG, MERTK, MMP1, NRAS, OLR1,…
REACTOME:264464	REACTOME_05.05.2015	VEGFA-VEGFR2 Pathway	[-1]	[Group473]	12	11.1111	1.33867e-12	5.82323e-10	{Group473=4.983781663080175E-13}	{Group473=1.3007670140639258E-10}	[ABI1, BCAR1, BRK1, CRK, KRAS, NCK2, NRAS, PIK3CB, SH2D2A, SHB, VEGFA, WASF2]	[ABI1, ABI2, AHCYL1, AKT1, AKT2, AKT3, AXL, BAIAP2, BCAR1, BRK1, CALM1, CALM2, CALM3, CAV1, CDC42, CDH5, CDK1, CRK, CTNNA1, CTNNB1, CTNND1, CYBA, CYBB, CYFIP1, CYFIP2, DOCK1, ELMO2, FYN, HRAS, HSP90AA1, HSPB1, IL6, IL6R, IL6ST, ITGAV, ITGB3, ITPR1, ITPR2, ITPR3, JAK1, JAK2, JUP, KDR, KRAS, MAP2K1, MAP2K2, MAPK1, MAPK11, MAPK12, MAPK13, MAPK14, MAPK3, MAPKAP1, MAPKAPK2, MAPKAPK3, MLST8, MTOR, NCF1…
REACTOME:498	REACTOME_05.05.2015	Signaling by Insulin receptor	[-1]	[Group1, Group133, Group190, Group3, Group315, Group355, Group382, Group419, Group424, Group428, Group429, Group443, Group446, Group479, Group480, Group482, Group485, Group486, Group487, Group489, Group491, Group7, Group8]	12	10.1695	3.90521e-12	1.67534e-09	{Group1=2.630233296266782E-27, Group133=3.109696494204328E-39, Group190=2.0427702127597095E-36, Group3=2.8809639290955803E-15, Group315=1.1571762377893454E-27, Group355=4.0723516100774824E-23, Group382=2.3111848211897214E-22, Group419=1.3459833534472538E-41, Group424=8.841306203550145E-41, Group428=1.4796333086001248E-36, Group429=4.611582474053199E-27, Group443=1.5996321934504984E-41, Group446=2…	{Group1=1.1283700840984496E-24, Group133=1.4708864417586472E-36, Group190=9.580592297843038E-34, Group3=8.642891787286741E-13, Group315=5.010573109627866E-25, Group355=1.6045065343705282E-20, Group382=8.990508954428016E-20, Group419=6.447260263012346E-39, Group424=4.208461752889869E-38, Group428=6.954276550420587E-34, Group429=1.973757298894769E-24, Group443=7.646241884693382E-39, Group446=1.2060…	[CRK, FGF1, FGF4, FGF5, FGF7, FRS2, GAB1, GRB2, IRS1, KRAS, NRAS, PIK3CB]	[AKT1S1, AKT2, ATP6AP1, ATP6V0A1, ATP6V0A2, ATP6V0A4, ATP6V0B, ATP6V0C, ATP6V0D1, ATP6V0D2, ATP6V0E1, ATP6V0E2, ATP6V1A, ATP6V1B1, ATP6V1B2, ATP6V1C1, ATP6V1C2, ATP6V1D, ATP6V1E1, ATP6V1E2, ATP6V1F, ATP6V1G1, ATP6V1G2, ATP6V1G3, ATP6V1H, CAB39, CAB39L, CDK1, CRK, DOK1, EEF2K, EIF4B, EIF4E, EIF4EBP1, EIF4G1, FGF1, FGF10, FGF16, FGF17, FGF18, FGF19, FGF2, FGF20, FGF22, FGF23, FGF3, FGF4, FGF5, FGF6…
KEGG:05166	KEGG_05.05.2015	HTLV-I infection	[-1]	[Group172, Group30, Group367, Group373, Group377, Group387, Group388, Group389, Group391, Group392, Group394, Group397, Group399, Group400, Group401, Group405, Group406, Group407, Group408, Group409, Group410, Group411, Group414, Group415, Group49]	12	4.5977	3.73534e-08	1.29243e-05	{Group172=7.896480443225086E-20, Group30=5.824202417767263E-15, Group367=2.010243183549384E-24, Group373=7.208433773230065E-35, Group377=9.610540108724922E-30, Group387=3.571325492723479E-30, Group388=1.2812012928997686E-34, Group389=5.3128494386084414E-42, Group391=1.8989118462466516E-30, Group392=9.3529900305655E-34, Group394=2.231173968662885E-24, Group397=1.0769668935132066E-16, Group399=1.12…	{Group172=2.8901118422203815E-17, Group30=1.7181397132413427E-12, Group367=8.322406779894449E-22, Group373=3.3663385720984407E-32, Group377=4.2766903483825905E-27, Group387=1.5963824952473952E-27, Group388=5.970398024912922E-32, Group389=2.5501677305320518E-39, Group391=8.545103308109932E-28, Group392=4.321081394121261E-31, Group394=9.192436750891086E-22, Group397=3.5109120728530535E-14, Group399…	[CD3D, KRAS, NRAS, PDGFA, PDGFRB, PIK3CB, PIK3CG, PIK3R3, PIK3R5, TGFB2, TGFB3, TNFRSF13C]	[100509457, 101060835, ADCY1, ADCY2, ADCY3, ADCY4, ADCY5, ADCY6, ADCY7, ADCY8, ADCY9, AKT1, AKT2, AKT3, ANAPC1, ANAPC10, ANAPC11, ANAPC2, ANAPC4, ANAPC5, ANAPC7, APC, APC2, ATF1, ATF2, ATF3, ATF4, ATM, ATR, BAX, BCL2L1, BUB1B, BUB3, CALR, CANX, CCNB2, CCND1, CCND2, CCND3, CD3D, CD3E, CD3G, CD40, CDC16, CDC20, CDC23, CDC26, CDC27, CDK4, CDKN1A, CDKN2A, CDKN2B, CDKN2C, CHEK1, CHEK2, CHUK, CREB1, CR…
KEGG:04664	KEGG_05.05.2015	Fc epsilon RI signaling pathway	[-1]	[Group0, Group10, Group150, Group158, Group159, Group359, Group367, Group368, Group373, Group375, Group377, Group379, Group382, Group386, Group387, Group388, Group389, Group391, Group392, Group394, Group400, Group401, Group405, Group406, Group408, Group409, Group411, Group414, Group415, Group435, Group451, Group455, Group465, Group466, Group469, Group47, Group471, Group476]	11	15.7143	2.38432e-13	1.08248e-10	{Group0=1.1832596106417377E-18, Group10=6.461710716203435E-15, Group150=2.4389715006924844E-12, Group158=2.7790470182049273E-9, Group159=2.1267803913292247E-8, Group359=1.9881540753938714E-30, Group367=2.010243183549384E-24, Group368=9.376792376075436E-25, Group373=7.208433773230065E-35, Group375=2.4851821806154585E-23, Group377=9.610540108724922E-30, Group379=1.5544722032007414E-20, Group382=2.3…	{Group0=4.1887390216717512E-16, Group10=1.89974295056381E-12, Group150=5.975480176696587E-10, Group158=4.3075228782176373E-7, Group159=2.5521364695950696E-6, Group359=8.926811798518482E-28, Group367=8.322406779894449E-22, Group368=3.891368836071306E-22, Group373=3.3663385720984407E-32, Group375=9.891025078849525E-21, Group377=4.2766903483825905E-27, Group379=5.767091873874751E-18, Group382=8.9905…	[GAB2, GRB2, KRAS, LCP2, MS4A2, NRAS, PIK3CB, PIK3CG, PIK3R3, PIK3R5, SYK]	[AKT1, AKT2, AKT3, BTK, CSF2, FCER1A, FCER1G, FYN, GAB2, GRB2, HRAS, IL13, IL3, IL4, IL5, INPP5D, JMJD7-PLA2G4B, KRAS, LAT, LCP2, LYN, MAP2K1, MAP2K2, MAP2K3, MAP2K4, MAP2K6, MAP2K7, MAPK1, MAPK10, MAPK11, MAPK12, MAPK13, MAPK14, MAPK3, MAPK8, MAPK9, MS4A2, NRAS, PDPK1, PIK3CA, PIK3CB, PIK3CD, PIK3CG, PIK3R1, PIK3R2, PIK3R3, PIK3R5, PLA2G4A, PLA2G4B, PLA2G4C, PLA2G4D, PLA2G4E, PLA2G4F, PLCG1, PLC…
REACTOME:332	REACTOME_05.05.2015	IRS-mediated signalling	[-1]	[Group1, Group133, Group190, Group3, Group315, Group355, Group382, Group419, Group424, Group428, Group432, Group443, Group446, Group479, Group480, Group482, Group485, Group486, Group487, Group488, Group489, Group491, Group7, Group8]	11	12.6437	2.84531e-12	1.22348e-09	{Group1=2.630233296266782E-27, Group133=3.109696494204328E-39, Group190=2.0427702127597095E-36, Group3=2.8809639290955803E-15, Group315=1.1571762377893454E-27, Group355=4.0723516100774824E-23, Group382=2.3111848211897214E-22, Group419=1.3459833534472538E-41, Group424=8.841306203550145E-41, Group428=1.4796333086001248E-36, Group432=2.0533831108057122E-14, Group443=1.5996321934504984E-41, Group446=…	{Group1=1.1283700840984496E-24, Group133=1.4708864417586472E-36, Group190=9.580592297843038E-34, Group3=8.642891787286741E-13, Group315=5.010573109627866E-25, Group355=1.6045065343705282E-20, Group382=8.990508954428016E-20, Group419=6.447260263012346E-39, Group424=4.208461752889869E-38, Group428=6.954276550420587E-34, Group432=5.8932095280123945E-12, Group443=7.646241884693382E-39, Group446=1.206…	[FGF1, FGF4, FGF5, FGF7, FRS2, GAB1, GRB2, IRS1, KRAS, NRAS, PIK3CB]	[AKT1S1, AKT2, CAB39, CAB39L, CDK1, DOK1, EEF2K, EIF4B, EIF4E, EIF4EBP1, EIF4G1, FGF1, FGF10, FGF16, FGF17, FGF18, FGF19, FGF2, FGF20, FGF22, FGF23, FGF3, FGF4, FGF5, FGF6, FGF7, FGF8, FGF9, FGFR1, FGFR2, FGFR3, FGFR4, FRS2, GAB1, GRB2, HRAS, IL6, IL6R, IL6ST, IRS1, IRS2, JAK1, JAK2, KL, KLB, KRAS, LOC101930123, MAP2K1, MAP2K2, MAPK1, MAPK3, MLST8, MTOR, NRAS, PDE3B, PDPK1, PIK3C3, PIK3CA, PIK3CB…
REACTOME:762	REACTOME_05.05.2015	IRS-related events	[-1]	[Group1, Group133, Group190, Group3, Group315, Group355, Group382, Group419, Group424, Group428, Group432, Group443, Group446, Group479, Group480, Group482, Group485, Group486, Group487, Group488, Group489, Group491, Group7, Group8]	11	12.2222	4.16687e-12	1.78342e-09	{Group1=2.630233296266782E-27, Group133=3.109696494204328E-39, Group190=2.0427702127597095E-36, Group3=2.8809639290955803E-15, Group315=1.1571762377893454E-27, Group355=4.0723516100774824E-23, Group382=2.3111848211897214E-22, Group419=1.3459833534472538E-41, Group424=8.841306203550145E-41, Group428=1.4796333086001248E-36, Group432=2.0533831108057122E-14, Group443=1.5996321934504984E-41, Group446=…	{Group1=1.1283700840984496E-24, Group133=1.4708864417586472E-36, Group190=9.580592297843038E-34, Group3=8.642891787286741E-13, Group315=5.010573109627866E-25, Group355=1.6045065343705282E-20, Group382=8.990508954428016E-20, Group419=6.447260263012346E-39, Group424=4.208461752889869E-38, Group428=6.954276550420587E-34, Group432=5.8932095280123945E-12, Group443=7.646241884693382E-39, Group446=1.206…	[FGF1, FGF4, FGF5, FGF7, FRS2, GAB1, GRB2, IRS1, KRAS, NRAS, PIK3CB]	[AKT1S1, AKT2, CAB39, CAB39L, CDK1, DOK1, EEF2K, EIF4B, EIF4E, EIF4EBP1, EIF4G1, FGF1, FGF10, FGF16, FGF17, FGF18, FGF19, FGF2, FGF20, FGF22, FGF23, FGF3, FGF4, FGF5, FGF6, FGF7, FGF8, FGF9, FGFR1, FGFR2, FGFR3, FGFR4, FRS2, GAB1, GRB10, GRB2, HRAS, IL6, IL6R, IL6ST, INS, INSR, IRS1, IRS2, JAK1, JAK2, KL, KLB, KRAS, LOC101930123, MAP2K1, MAP2K2, MAPK1, MAPK3, MLST8, MTOR, NRAS, PDE3B, PDPK1, PIK3…
REACTOME:22232	REACTOME_05.05.2015	Signaling by Interleukins	[-1]	[Group0, Group31, Group356, Group359, Group373, Group377, Group379, Group382, Group386, Group389, Group40, Group400, Group406, Group411, Group426, Group429, Group455, Group466, Group468, Group469, Group471, Group476]	11	9.90991	4.28736e-11	1.74496e-08	{Group0=1.1832596106417377E-18, Group31=1.425640638654374E-20, Group356=5.056648937681444E-26, Group359=1.9881540753938714E-30, Group373=7.208433773230065E-35, Group377=9.610540108724922E-30, Group379=1.5544722032007414E-20, Group382=2.3111848211897214E-22, Group386=1.0060848245673322E-30, Group389=5.3128494386084414E-42, Group40=2.5627731260347168E-15, Group400=4.79079088501864E-34, Group406=2.7…	{Group0=4.1887390216717512E-16, Group31=5.303383175794272E-18, Group356=2.1389625006392508E-23, Group359=8.926811798518482E-28, Group373=3.3663385720984407E-32, Group377=4.2766903483825905E-27, Group379=5.767091873874751E-18, Group382=8.990508954428016E-20, Group386=4.547503407044341E-28, Group389=2.5501677305320518E-39, Group40=7.713947109364497E-13, Group400=2.222926970648649E-31, Group406=1.27…	[CBL, CRK, CRKL, GAB2, GRB2, HAVCR2, KRAS, NRAS, PIK3CB, PIK3R3, SYK]	[BLNK, BTRC, CASP1, CBL, CDK1, CHUK, CRK, CRKL, CSF2, CSF2RA, CSF2RB, CUL1, FYN, GAB2, GRB2, HAVCR2, HCK, HGF, HRAS, IKBKB, IKBKG, IL18, IL1A, IL1B, IL1R1, IL1R2, IL1RAP, IL1RN, IL2, IL2RA, IL2RB, IL2RG, IL3, IL3RA, IL5, IL5RA, IL6, IL6R, IL6ST, IL7, IL7R, INPP5D, INPPL1, IRAK1, IRAK2, IRAK3, IRAK4, JAK1, JAK2, JAK3, KRAS, LCK, LGALS9, LYN, MAP2K1, MAP2K2, MAP2K4, MAP2K6, MAP3K3, MAP3K7, MAP3K8, …
REACTOME:120736	REACTOME_05.05.2015	Signaling by FGFR in disease	[-1]	[Group1, Group133, Group3, Group315, Group355, Group419, Group424, Group428, Group432, Group443, Group446, Group479, Group480, Group482, Group485, Group486, Group487, Group488, Group489, Group7, Group8]	10	22.2222	7.51117e-14	3.48518e-11	{Group1=2.630233296266782E-27, Group133=3.109696494204328E-39, Group3=2.8809639290955803E-15, Group315=1.1571762377893454E-27, Group355=4.0723516100774824E-23, Group419=1.3459833534472538E-41, Group424=8.841306203550145E-41, Group428=1.4796333086001248E-36, Group432=2.0533831108057122E-14, Group443=1.5996321934504984E-41, Group446=2.8852830650103803E-25, Group479=8.841497437682219E-22, Group480=6…	{Group1=1.1283700840984496E-24, Group133=1.4708864417586472E-36, Group3=8.642891787286741E-13, Group315=5.010573109627866E-25, Group355=1.6045065343705282E-20, Group419=6.447260263012346E-39, Group424=4.208461752889869E-38, Group428=6.954276550420587E-34, Group432=5.8932095280123945E-12, Group443=7.646241884693382E-39, Group446=1.206048321174339E-22, Group479=3.4128180109453366E-19, Group480=2.09…	[FGF1, FGF4, FGF5, FGF7, FRS2, GAB1, GAB2, GRB2, KRAS, NRAS]	[BCR, CNTRL, CPSF6, CUX1, FGF1, FGF10, FGF16, FGF17, FGF18, FGF2, FGF20, FGF22, FGF23, FGF3, FGF4, FGF5, FGF6, FGF7, FGF8, FGF9, FGFR1, FGFR1OP, FGFR1OP2, FGFR2, FGFR3, FGFR4, FRS2, GAB1, GAB2, GRB2, HRAS, KRAS, LRRFIP1, MYO18A, NRAS, PIK3CA, PIK3R1, PLCG1, SOS1, STAT1, STAT3, STAT5A, STAT5B, TRIM24, ZMYM2]
REACTOME:12526	REACTOME_05.05.2015	TCR signaling	[-1]	[Group215, Group216, Group378, Group438, Group442]	10	16.6667	1.65224e-12	7.13766e-10	{Group215=1.2061656409514383E-19, Group216=2.494259135291468E-27, Group378=6.229745463043039E-21, Group438=2.2682902996272655E-11, Group442=2.2707612361017322E-23}	{Group215=4.3783812766537214E-17, Group216=1.0725314281753313E-24, Group378=2.3299248031780963E-18, Group438=5.080970271165074E-9, Group442=9.083044944406928E-21}	[CD3D, CD4, GRAP2, ITK, LCP2, PIK3CB, PRKCQ, PTEN, PTPRC, WAS]	[100509457, BCL10, CARD11, CD247, CD3D, CD3E, CD3G, CD4, CHUK, CSK, ENAH, EVL, FYB, GRAP2, HLA-DPA1, HLA-DPB1, HLA-DQA1, HLA-DQA2, HLA-DQB1, HLA-DQB2, HLA-DRA, HLA-DRB1, HLA-DRB3, HLA-DRB4, HLA-DRB5, IKBKB, IKBKG, INPP5D, ITK, LAT, LCK, LCP2, MALT1, MAP3K7, NCK1, NFKB1, NFKBIA, PAG1, PAK1, PAK2, PAK3, PDPK1, PIK3CA, PIK3CB, PIK3R1, PIK3R2, PLCG1, PRKCQ, PTEN, PTPRC, RELA, RIPK2, TAB2, TRAT1, UBE2…
KEGG:05212	KEGG_05.05.2015	Pancreatic cancer	[-1]	[Group140, Group287, Group30, Group360, Group362, Group367, Group368, Group373, Group377, Group387, Group388, Group389, Group391, Group392, Group394, Group397, Group399, Group400, Group401, Group403, Group405, Group406, Group407, Group408, Group409, Group411, Group414, Group435]	10	15.1515	4.49277e-12	1.91841e-09	{Group140=1.1656428143127205E-11, Group287=6.97554858214984E-23, Group30=5.824202417767263E-15, Group360=5.718731086661943E-13, Group362=3.957110933386606E-18, Group367=2.010243183549384E-24, Group368=9.376792376075436E-25, Group373=7.208433773230065E-35, Group377=9.610540108724922E-30, Group387=3.571325492723479E-30, Group388=1.2812012928997686E-34, Group389=5.3128494386084414E-42, Group391=1.89…	{Group140=2.7159477573486387E-9, Group287=2.7274394956205874E-20, Group30=1.7181397132413427E-12, Group360=1.4754326203587813E-10, Group362=1.3652032720183789E-15, Group367=8.322406779894449E-22, Group368=3.891368836071306E-22, Group373=3.3663385720984407E-32, Group377=4.2766903483825905E-27, Group387=1.5963824952473952E-27, Group388=5.970398024912922E-32, Group389=2.5501677305320518E-39, Group39…	[EGFR, KRAS, PIK3CB, PIK3CG, PIK3R3, PIK3R5, TGFA, TGFB2, TGFB3, VEGFA]	[AKT1, AKT2, AKT3, ARAF, ARHGEF6, BAD, BCL2L1, BRAF, BRCA2, CASP9, CCND1, CDC42, CDK4, CDK6, CDKN2A, CHUK, E2F1, E2F2, E2F3, EGF, EGFR, ERBB2, IKBKB, IKBKG, JAK1, KRAS, MAP2K1, MAPK1, MAPK10, MAPK3, MAPK8, MAPK9, NFKB1, PIK3CA, PIK3CB, PIK3CD, PIK3CG, PIK3R1, PIK3R2, PIK3R3, PIK3R5, PLD1, RAC1, RAC2, RAC3, RAD51, RAF1, RALA, RALB, RALBP1, RALGDS, RB1, RELA, SMAD2, SMAD3, SMAD4, STAT1, STAT3, TGFA…
KEGG:05230	KEGG_05.05.2015	Central carbon metabolism in cancer	[-1]	[Group172, Group18, Group362, Group367, Group373, Group377, Group379, Group387, Group388, Group389, Group391, Group392, Group394, Group400, Group401, Group405, Group407, Group408, Group409, Group410, Group413, Group414, Group415, Group435, Group47, Group49]	10	14.9254	5.25577e-12	2.2337e-09	{Group172=7.896480443225086E-20, Group18=1.7379977761883403E-28, Group362=3.957110933386606E-18, Group367=2.010243183549384E-24, Group373=7.208433773230065E-35, Group377=9.610540108724922E-30, Group379=1.5544722032007414E-20, Group387=3.571325492723479E-30, Group388=1.2812012928997686E-34, Group389=5.3128494386084414E-42, Group391=1.8989118462466516E-30, Group392=9.3529900305655E-34, Group394=2.2…	{Group172=2.8901118422203815E-17, Group18=7.647190215228698E-26, Group362=1.3652032720183789E-15, Group367=8.322406779894449E-22, Group373=3.3663385720984407E-32, Group377=4.2766903483825905E-27, Group379=5.767091873874751E-18, Group387=1.5963824952473952E-27, Group388=5.970398024912922E-32, Group389=2.5501677305320518E-39, Group391=8.545103308109932E-28, Group392=4.321081394121261E-31, Group394=…	[EGFR, KIT, KRAS, NRAS, PDGFRB, PIK3CB, PIK3CG, PIK3R3, PIK3R5, PTEN]	[AKT1, AKT2, AKT3, EGFR, ERBB2, FGFR1, FGFR2, FGFR3, FLT3, G6PD, GCK, GLS, GLS2, HIF1A, HK1, HK2, HK3, HKDC1, HRAS, IDH1, KIT, KRAS, LDHA, MAP2K1, MAP2K2, MAPK1, MAPK3, MET, MTOR, MYC, NRAS, NTRK1, NTRK3, PDGFRA, PDGFRB, PDHA1, PDHA2, PDHB, PDK1, PFKL, PFKM, PFKP, PGAM1, PGAM2, PGAM4, PIK3CA, PIK3CB, PIK3CD, PIK3CG, PIK3R1, PIK3R2, PIK3R3, PIK3R5, PKM, PTEN, RAF1, RET, SCO2, SIRT3, SIRT6, SLC16A3…
REACTOME:318	REACTOME_05.05.2015	Platelet degranulation	[-1]	[Group2, Group270, Group297, Group95]	10	12.6582	2.88291e-11	1.18776e-08	{Group2=2.0038603397792466E-21, Group270=4.5787678890349137E-14, Group297=5.049846002280856E-15, Group95=4.691418712041231E-21}	{Group2=7.674785101354515E-19, Group270=1.277476241040741E-11, Group297=1.4947544166751333E-12, Group95=1.7686648544395443E-18}	[F13A1, FN1, GAS6, IGF1, PDGFA, SERPINE1, TGFB2, TGFB3, VEGFA, VEGFB]	[A2M, ABCC4, ACTN1, ACTN2, ACTN4, ALB, ALDOA, APOA1, APP, BRPF3, CALM1, CALM2, CALM3, CALU, CAP1, CD36, CD63, CD9, CFD, CFL1, CLU, EGF, F13A1, F5, F8, FGA, FGB, FGG, FIGF, FLNA, FN1, GAS6, HABP4, HGF, HRG, HSPA5, IGF1, IGF2, ITGA2B, ITGB3, KNG1, LAMP2, LEFTY2, MMRN1, PDGFA, PDGFB, PF4, PFN1, PLEK, PLG, PPBP, PPIA, PROS1, PSAP, SCG3, SELP, SERPINA1, SERPINE1, SERPINF2, SERPING1, SOD1, SPARC, SRGN,…
REACTOME:1280	REACTOME_05.05.2015	Response to elevated platelet cytosolic Ca2+	[-1]	[Group2, Group270, Group297, Group95]	10	11.9048	5.39443e-11	2.19014e-08	{Group2=2.0038603397792466E-21, Group270=4.5787678890349137E-14, Group297=5.049846002280856E-15, Group95=4.691418712041231E-21}	{Group2=7.674785101354515E-19, Group270=1.277476241040741E-11, Group297=1.4947544166751333E-12, Group95=1.7686648544395443E-18}	[F13A1, FN1, GAS6, IGF1, PDGFA, SERPINE1, TGFB2, TGFB3, VEGFA, VEGFB]	[A2M, ABCC4, ACTN1, ACTN2, ACTN4, ALB, ALDOA, APOA1, APP, BRPF3, CALM1, CALM2, CALM3, CALU, CAP1, CD36, CD63, CD9, CFD, CFL1, CLU, EGF, F13A1, F5, F8, FGA, FGB, FGG, FIGF, FLNA, FN1, GAS6, HABP4, HGF, HRG, HSPA5, IGF1, IGF2, ITGA2B, ITGB3, KNG1, LAMP2, LEFTY2, MMRN1, PDGFA, PDGFB, PF4, PFN1, PLEK, PLG, PPBP, PPIA, PRKCA, PRKCB, PRKCG, PROS1, PSAP, SCG3, SELP, SERPINA1, SERPINE1, SERPINF2, SERPING…
KEGG:04066	KEGG_05.05.2015	HIF-1 signaling pathway	[-1]	[Group245, Group360, Group362, Group367, Group373, Group384, Group387, Group388, Group392, Group394, Group397, Group400, Group407, Group408, Group414, Group435]	10	9.70874	4.20869e-10	1.64139e-07	{Group245=5.979739266101553E-19, Group360=5.718731086661943E-13, Group362=3.957110933386606E-18, Group367=2.010243183549384E-24, Group373=7.208433773230065E-35, Group384=9.787977779012456E-17, Group387=3.571325492723479E-30, Group388=1.2812012928997686E-34, Group392=9.3529900305655E-34, Group394=2.231173968662885E-24, Group397=1.0769668935132066E-16, Group400=4.79079088501864E-34, Group407=7.8486…	{Group245=2.1347669179982545E-16, Group360=1.4754326203587813E-10, Group362=1.3652032720183789E-15, Group367=8.322406779894449E-22, Group373=3.3663385720984407E-32, Group384=3.200668733737073E-14, Group387=1.5963824952473952E-27, Group388=5.970398024912922E-32, Group392=4.321081394121261E-31, Group394=9.192436750891086E-22, Group397=3.5109120728530535E-14, Group400=2.222926970648649E-31, Group407…	[ANGPT1, ANGPT2, EGFR, IGF1, PIK3CB, PIK3CG, PIK3R3, PIK3R5, SERPINE1, VEGFA]	[AKT1, AKT2, AKT3, ALDOA, ANGPT1, ANGPT2, ANGPT4, ARNT, BCL2, CAMK2A, CAMK2B, CAMK2D, CAMK2G, CDKN1A, CDKN1B, CREBBP, CUL2, CYBB, EDN1, EGF, EGFR, EGLN1, EGLN2, EGLN3, EIF4E, EIF4E1B, EIF4E2, EIF4EBP1, ENO1, ENO2, ENO3, EP300, EPO, ERBB2, FLT1, GAPDH, HIF1A, HK1, HK2, HK3, HKDC1, HMOX1, IFNG, IFNGR1, IFNGR2, IGF1, IGF1R, IL6, IL6R, INS, INSR, LDHA, LTBR, MAP2K1, MAP2K2, MAPK1, MAPK3, MKNK1, MKNK2…
KEGG:05161	KEGG_05.05.2015	Hepatitis B	[-1]	[Group172, Group18, Group30, Group359, Group362, Group367, Group368, Group373, Group376, Group377, Group379, Group382, Group386, Group387, Group388, Group389, Group391, Group392, Group394, Group397, Group399, Group400, Group401, Group403, Group405, Group406, Group407, Group408, Group409, Group410, Group411, Group413, Group414, Group415, Group435, Group455, Group465, Group47, Group476, Group49]	10	6.84931	1.28507e-08	4.60057e-06	{Group172=7.896480443225086E-20, Group18=1.7379977761883403E-28, Group30=5.824202417767263E-15, Group359=1.9881540753938714E-30, Group362=3.957110933386606E-18, Group367=2.010243183549384E-24, Group368=9.376792376075436E-25, Group373=7.208433773230065E-35, Group376=1.218495811648249E-18, Group377=9.610540108724922E-30, Group379=1.5544722032007414E-20, Group382=2.3111848211897214E-22, Group386=1.0…	{Group172=2.8901118422203815E-17, Group18=7.647190215228698E-26, Group30=1.7181397132413427E-12, Group359=8.926811798518482E-28, Group362=1.3652032720183789E-15, Group367=8.322406779894449E-22, Group368=3.891368836071306E-22, Group373=3.3663385720984407E-32, Group376=4.2891052570018363E-16, Group377=4.2766903483825905E-27, Group379=5.767091873874751E-18, Group382=8.990508954428016E-20, Group386=4…	[GRB2, KRAS, NRAS, PIK3CB, PIK3CG, PIK3R3, PIK3R5, PTEN, TGFB2, TGFB3]	[AKT1, AKT2, AKT3, APAF1, ATF2, ATF4, ATF6B, ATP6AP1, BAD, BAX, BCL2, BIRC5, CASP10, CASP12, CASP3, CASP8, CASP9, CCNA1, CCNA2, CCND1, CCNE1, CCNE2, CDK2, CDK4, CDK6, CDKN1A, CDKN1B, CHUK, CREB1, CREB3, CREB3L1, CREB3L2, CREB3L3, CREB3L4, CREB5, CREBBP, CXCL8, CYCS, DDB1, DDB2, DDX3X, DDX58, E2F1, E2F2, E2F3, EGR2, EGR3, ELK1, EP300, FADD, FAS, FASLG, FOS, GRB2, HRAS, HSPG2, IFIH1, IFNA1, IFNA10,…
REACTOME:355225	REACTOME_05.05.2015	SHC-mediated cascade:FGFR2	[-1]	[Group1, Group3, Group315, Group355, Group424, Group429, Group432, Group446, Group479, Group480, Group482, Group485, Group486, Group487, Group488, Group489, Group6, Group7, Group8, Group9]	9	34.6154	1.51216e-14	7.19789e-12	{Group1=2.630233296266782E-27, Group3=2.8809639290955803E-15, Group315=1.1571762377893454E-27, Group355=4.0723516100774824E-23, Group424=8.841306203550145E-41, Group429=4.611582474053199E-27, Group432=2.0533831108057122E-14, Group446=2.8852830650103803E-25, Group479=8.841497437682219E-22, Group480=6.713439080703005E-16, Group482=2.1084999620485978E-19, Group485=1.7333273993277866E-41, Group486=3.…	{Group1=1.1283700840984496E-24, Group3=8.642891787286741E-13, Group315=5.010573109627866E-25, Group355=1.6045065343705282E-20, Group424=4.208461752889869E-38, Group429=1.973757298894769E-24, Group432=5.8932095280123945E-12, Group446=1.206048321174339E-22, Group479=3.4128180109453366E-19, Group480=2.0945929931793377E-13, Group482=7.632769862615924E-17, Group485=8.267971694793541E-39, Group486=1.30…	[FGF1, FGF4, FGF5, FGF7, FRS2, FRS3, GRB2, KRAS, NRAS]	[FGF1, FGF10, FGF16, FGF17, FGF18, FGF2, FGF20, FGF22, FGF23, FGF3, FGF4, FGF5, FGF6, FGF7, FGF8, FGF9, FGFR2, FRS2, FRS3, GRB2, HRAS, KRAS, NRAS, PTPN11, SHC1, SOS1]
REACTOME:355511	REACTOME_05.05.2015	Signaling by FGFR2 mutants	[-1]	[Group1, Group190, Group3, Group315, Group355, Group419, Group424, Group428, Group429, Group432, Group443, Group446, Group475, Group479, Group480, Group482, Group485, Group486, Group487, Group488, Group489, Group6, Group7, Group8, Group9]	9	33.3333	2.25742e-14	1.07002e-11	{Group1=2.630233296266782E-27, Group190=2.0427702127597095E-36, Group3=2.8809639290955803E-15, Group315=1.1571762377893454E-27, Group355=4.0723516100774824E-23, Group419=1.3459833534472538E-41, Group424=8.841306203550145E-41, Group428=1.4796333086001248E-36, Group429=4.611582474053199E-27, Group432=2.0533831108057122E-14, Group443=1.5996321934504984E-41, Group446=2.8852830650103803E-25, Group475=…	{Group1=1.1283700840984496E-24, Group190=9.580592297843038E-34, Group3=8.642891787286741E-13, Group315=5.010573109627866E-25, Group355=1.6045065343705282E-20, Group419=6.447260263012346E-39, Group424=4.208461752889869E-38, Group428=6.954276550420587E-34, Group429=1.973757298894769E-24, Group432=5.8932095280123945E-12, Group443=7.646241884693382E-39, Group446=1.206048321174339E-22, Group475=9.2342…	[FGF1, FGF4, FGF5, FGF7, FRS2, GAB1, GRB2, KRAS, NRAS]	[FGF1, FGF10, FGF16, FGF17, FGF18, FGF2, FGF20, FGF22, FGF23, FGF3, FGF4, FGF5, FGF6, FGF7, FGF8, FGF9, FGFR2, FRS2, GAB1, GRB2, HRAS, KRAS, NRAS, PIK3CA, PIK3R1, PLCG1, SOS1]
REACTOME:355533	REACTOME_05.05.2015	Signaling by FGFR2 in disease	[-1]	[Group1, Group190, Group3, Group315, Group355, Group419, Group424, Group428, Group429, Group432, Group443, Group446, Group475, Group479, Group480, Group482, Group485, Group486, Group487, Group488, Group489, Group6, Group7, Group8, Group9]	9	33.3333	2.25742e-14	1.07002e-11	{Group1=2.630233296266782E-27, Group190=2.0427702127597095E-36, Group3=2.8809639290955803E-15, Group315=1.1571762377893454E-27, Group355=4.0723516100774824E-23, Group419=1.3459833534472538E-41, Group424=8.841306203550145E-41, Group428=1.4796333086001248E-36, Group429=4.611582474053199E-27, Group432=2.0533831108057122E-14, Group443=1.5996321934504984E-41, Group446=2.8852830650103803E-25, Group475=…	{Group1=1.1283700840984496E-24, Group190=9.580592297843038E-34, Group3=8.642891787286741E-13, Group315=5.010573109627866E-25, Group355=1.6045065343705282E-20, Group419=6.447260263012346E-39, Group424=4.208461752889869E-38, Group428=6.954276550420587E-34, Group429=1.973757298894769E-24, Group432=5.8932095280123945E-12, Group443=7.646241884693382E-39, Group446=1.206048321174339E-22, Group475=9.2342…	[FGF1, FGF4, FGF5, FGF7, FRS2, GAB1, GRB2, KRAS, NRAS]	[FGF1, FGF10, FGF16, FGF17, FGF18, FGF2, FGF20, FGF22, FGF23, FGF3, FGF4, FGF5, FGF6, FGF7, FGF8, FGF9, FGFR2, FRS2, GAB1, GRB2, HRAS, KRAS, NRAS, PIK3CA, PIK3R1, PLCG1, SOS1]
REACTOME:355202	REACTOME_05.05.2015	Signaling by FGFR4 mutants	[-1]	[Group1, Group190, Group3, Group315, Group355, Group419, Group424, Group428, Group429, Group432, Group443, Group446, Group475, Group479, Group480, Group482, Group485, Group486, Group487, Group488, Group489, Group6, Group7, Group8, Group9]	9	32.1429	3.31085e-14	1.56603e-11	{Group1=2.630233296266782E-27, Group190=2.0427702127597095E-36, Group3=2.8809639290955803E-15, Group315=1.1571762377893454E-27, Group355=4.0723516100774824E-23, Group419=1.3459833534472538E-41, Group424=8.841306203550145E-41, Group428=1.4796333086001248E-36, Group429=4.611582474053199E-27, Group432=2.0533831108057122E-14, Group443=1.5996321934504984E-41, Group446=2.8852830650103803E-25, Group475=…	{Group1=1.1283700840984496E-24, Group190=9.580592297843038E-34, Group3=8.642891787286741E-13, Group315=5.010573109627866E-25, Group355=1.6045065343705282E-20, Group419=6.447260263012346E-39, Group424=4.208461752889869E-38, Group428=6.954276550420587E-34, Group429=1.973757298894769E-24, Group432=5.8932095280123945E-12, Group443=7.646241884693382E-39, Group446=1.206048321174339E-22, Group475=9.2342…	[FGF1, FGF4, FGF5, FGF7, FRS2, GAB1, GRB2, KRAS, NRAS]	[FGF1, FGF10, FGF16, FGF17, FGF18, FGF2, FGF20, FGF22, FGF23, FGF3, FGF4, FGF5, FGF6, FGF7, FGF8, FGF9, FGFR2, FGFR4, FRS2, GAB1, GRB2, HRAS, KRAS, NRAS, PIK3CA, PIK3R1, PLCG1, SOS1]
REACTOME:355283	REACTOME_05.05.2015	Signaling by FGFR4 in disease	[-1]	[Group1, Group190, Group3, Group315, Group355, Group419, Group424, Group428, Group429, Group432, Group443, Group446, Group475, Group479, Group480, Group482, Group485, Group486, Group487, Group488, Group489, Group6, Group7, Group8, Group9]	9	32.1429	3.31085e-14	1.56603e-11	{Group1=2.630233296266782E-27, Group190=2.0427702127597095E-36, Group3=2.8809639290955803E-15, Group315=1.1571762377893454E-27, Group355=4.0723516100774824E-23, Group419=1.3459833534472538E-41, Group424=8.841306203550145E-41, Group428=1.4796333086001248E-36, Group429=4.611582474053199E-27, Group432=2.0533831108057122E-14, Group443=1.5996321934504984E-41, Group446=2.8852830650103803E-25, Group475=…	{Group1=1.1283700840984496E-24, Group190=9.580592297843038E-34, Group3=8.642891787286741E-13, Group315=5.010573109627866E-25, Group355=1.6045065343705282E-20, Group419=6.447260263012346E-39, Group424=4.208461752889869E-38, Group428=6.954276550420587E-34, Group429=1.973757298894769E-24, Group432=5.8932095280123945E-12, Group443=7.646241884693382E-39, Group446=1.206048321174339E-22, Group475=9.2342…	[FGF1, FGF4, FGF5, FGF7, FRS2, GAB1, GRB2, KRAS, NRAS]	[FGF1, FGF10, FGF16, FGF17, FGF18, FGF2, FGF20, FGF22, FGF23, FGF3, FGF4, FGF5, FGF6, FGF7, FGF8, FGF9, FGFR2, FGFR4, FRS2, GAB1, GRB2, HRAS, KRAS, NRAS, PIK3CA, PIK3R1, PLCG1, SOS1]
REACTOME:355372	REACTOME_05.05.2015	RHO GTPases Activate WASPs and WAVEs	[-1]	[Group107, Group116, Group349, Group396, Group449, Group483]	9	26.4706	2.44313e-13	1.10674e-10	{Group107=2.8767210056523464E-10, Group116=5.133956079397937E-11, Group349=7.20397697243986E-10, Group396=2.5735697978030373E-14, Group449=1.5219519822566284E-21, Group483=9.550176611210791E-11}	{Group107=5.465769910739458E-8, Group116=1.1089345131499544E-8, Group349=1.2534919932045355E-7, Group396=7.334673923738656E-12, Group449=5.844295611865453E-19, Group483=1.9768865585206338E-8}	[ABI1, ABL1, BRK1, GRB2, WAS, WASF2, WASL, WIPF2, WIPF3]	[ABI1, ABI2, ABL1, ACTB, ACTG1, ACTR2, ACTR3, ARPC1A, ARPC2, ARPC3, ARPC4, ARPC5, BAIAP2, BRK1, BTK, CDC42, CYFIP1, CYFIP2, GRB2, MAPK1, MAPK3, NCK1, NCKAP1, NCKIPSD, PTK2, RAC1, WAS, WASF1, WASF2, WASF3, WASL, WIPF1, WIPF2, WIPF3]
REACTOME:355059	REACTOME_05.05.2015	Signaling by FGFR1 in disease	[-1]	[Group1, Group315, Group419, Group424, Group429, Group432, Group446, Group475, Group479, Group480, Group482, Group485, Group486, Group487, Group488, Group489, Group6, Group7, Group8, Group9]	9	25	4.34336e-13	1.94148e-10	{Group1=2.630233296266782E-27, Group315=1.1571762377893454E-27, Group419=1.3459833534472538E-41, Group424=8.841306203550145E-41, Group429=4.611582474053199E-27, Group432=2.0533831108057122E-14, Group446=2.8852830650103803E-25, Group475=2.2038681062601743E-25, Group479=8.841497437682219E-22, Group480=6.713439080703005E-16, Group482=2.1084999620485978E-19, Group485=1.7333273993277866E-41, Group486=…	{Group1=1.1283700840984496E-24, Group315=5.010573109627866E-25, Group419=6.447260263012346E-39, Group424=4.208461752889869E-38, Group429=1.973757298894769E-24, Group432=5.8932095280123945E-12, Group446=1.206048321174339E-22, Group475=9.23420736523013E-23, Group479=3.4128180109453366E-19, Group480=2.0945929931793377E-13, Group482=7.632769862615924E-17, Group485=8.267971694793541E-39, Group486=1.30…	[FGF1, FGF4, FGF5, FRS2, GAB1, GAB2, GRB2, KRAS, NRAS]	[BCR, CNTRL, CPSF6, CUX1, FGF1, FGF17, FGF2, FGF20, FGF23, FGF4, FGF5, FGF6, FGF8, FGF9, FGFR1, FGFR1OP, FGFR1OP2, FRS2, GAB1, GAB2, GRB2, HRAS, KRAS, LRRFIP1, MYO18A, NRAS, PIK3CA, PIK3R1, PLCG1, SOS1, STAT1, STAT3, STAT5A, STAT5B, TRIM24, ZMYM2]
REACTOME:355221	REACTOME_05.05.2015	Signaling by FGFR1 mutants	[-1]	[Group1, Group315, Group419, Group424, Group429, Group432, Group446, Group475, Group479, Group480, Group482, Group485, Group486, Group487, Group488, Group489, Group6, Group7, Group8, Group9]	9	25	4.34336e-13	1.94148e-10	{Group1=2.630233296266782E-27, Group315=1.1571762377893454E-27, Group419=1.3459833534472538E-41, Group424=8.841306203550145E-41, Group429=4.611582474053199E-27, Group432=2.0533831108057122E-14, Group446=2.8852830650103803E-25, Group475=2.2038681062601743E-25, Group479=8.841497437682219E-22, Group480=6.713439080703005E-16, Group482=2.1084999620485978E-19, Group485=1.7333273993277866E-41, Group486=…	{Group1=1.1283700840984496E-24, Group315=5.010573109627866E-25, Group419=6.447260263012346E-39, Group424=4.208461752889869E-38, Group429=1.973757298894769E-24, Group432=5.8932095280123945E-12, Group446=1.206048321174339E-22, Group475=9.23420736523013E-23, Group479=3.4128180109453366E-19, Group480=2.0945929931793377E-13, Group482=7.632769862615924E-17, Group485=8.267971694793541E-39, Group486=1.30…	[FGF1, FGF4, FGF5, FRS2, GAB1, GAB2, GRB2, KRAS, NRAS]	[BCR, CNTRL, CPSF6, CUX1, FGF1, FGF17, FGF2, FGF20, FGF23, FGF4, FGF5, FGF6, FGF8, FGF9, FGFR1, FGFR1OP, FGFR1OP2, FRS2, GAB1, GAB2, GRB2, HRAS, KRAS, LRRFIP1, MYO18A, NRAS, PIK3CA, PIK3R1, PLCG1, SOS1, STAT1, STAT3, STAT5A, STAT5B, TRIM24, ZMYM2]
REACTOME:355069	REACTOME_05.05.2015	FRS-mediated FGFR2 signaling	[-1]	[Group1, Group3, Group315, Group355, Group424, Group429, Group432, Group446, Group479, Group480, Group482, Group485, Group486, Group487, Group488, Group489, Group6, Group7, Group8, Group9]	9	23.6842	7.44903e-13	3.26268e-10	{Group1=2.630233296266782E-27, Group3=2.8809639290955803E-15, Group315=1.1571762377893454E-27, Group355=4.0723516100774824E-23, Group424=8.841306203550145E-41, Group429=4.611582474053199E-27, Group432=2.0533831108057122E-14, Group446=2.8852830650103803E-25, Group479=8.841497437682219E-22, Group480=6.713439080703005E-16, Group482=2.1084999620485978E-19, Group485=1.7333273993277866E-41, Group486=3.…	{Group1=1.1283700840984496E-24, Group3=8.642891787286741E-13, Group315=5.010573109627866E-25, Group355=1.6045065343705282E-20, Group424=4.208461752889869E-38, Group429=1.973757298894769E-24, Group432=5.8932095280123945E-12, Group446=1.206048321174339E-22, Group479=3.4128180109453366E-19, Group480=2.0945929931793377E-13, Group482=7.632769862615924E-17, Group485=8.267971694793541E-39, Group486=1.30…	[FGF1, FGF4, FGF5, FGF7, FRS2, FRS3, GRB2, KRAS, NRAS]	[CDK1, FGF1, FGF10, FGF16, FGF17, FGF18, FGF2, FGF20, FGF22, FGF23, FGF3, FGF4, FGF5, FGF6, FGF7, FGF8, FGF9, FGFR2, FRS2, FRS3, GRB2, HRAS, IL6, IL6R, IL6ST, JAK1, JAK2, KRAS, MAP2K1, MAP2K2, MAPK1, MAPK3, NRAS, PTPN11, RAF1, SOS1, TYK2, YWHAB]
KEGG:05213	KEGG_05.05.2015	Endometrial cancer	[-1]	[Group11, Group172, Group18, Group26, Group354, Group356, Group359, Group360, Group362, Group365, Group367, Group368, Group369, Group372, Group373, Group375, Group376, Group377, Group379, Group382, Group384, Group386, Group387, Group388, Group389, Group391, Group392, Group393, Group394, Group399, Group400, Group401, Group403, Group405, Group406, Group407, Group408, Group409, Group410, Group411, G…	9	17.3077	1.5723e-11	6.58793e-09	{Group11=4.817680531998467E-16, Group172=7.896480443225086E-20, Group18=1.7379977761883403E-28, Group26=3.360884142868362E-24, Group354=1.0396067403249114E-12, Group356=5.056648937681444E-26, Group359=1.9881540753938714E-30, Group360=5.718731086661943E-13, Group362=3.957110933386606E-18, Group365=2.0467805523801244E-17, Group367=2.010243183549384E-24, Group368=9.376792376075436E-25, Group369=1.13…	{Group11=1.5127516870475187E-13, Group172=2.8901118422203815E-17, Group18=7.647190215228698E-26, Group26=1.37460161443316E-21, Group354=2.630205053022026E-10, Group356=2.1389625006392508E-23, Group359=8.926811798518482E-28, Group360=1.4754326203587813E-10, Group362=1.3652032720183789E-15, Group365=6.8976504615210196E-15, Group367=8.322406779894449E-22, Group368=3.891368836071306E-22, Group369=4.9…	[EGFR, GRB2, KRAS, NRAS, PIK3CB, PIK3CG, PIK3R3, PIK3R5, PTEN]	[AKT1, AKT2, AKT3, APC, APC2, ARAF, AXIN1, AXIN2, BAD, BRAF, CASP9, CCND1, CDH1, CTNNA1, CTNNA2, CTNNA3, CTNNB1, EGF, EGFR, ELK1, ERBB2, FOXO3, GRB2, GSK3B, HRAS, ILK, KRAS, LEF1, MAP2K1, MAP2K2, MAPK1, MAPK3, MLH1, MYC, NRAS, PDPK1, PIK3CA, PIK3CB, PIK3CD, PIK3CG, PIK3R1, PIK3R2, PIK3R3, PIK3R5, PTEN, RAF1, SOS1, SOS2, TCF7, TCF7L1, TCF7L2, TP53]
KEGG:05223	KEGG_05.05.2015	Non-small cell lung cancer	[-1]	[Group11, Group18, Group26, Group30, Group356, Group359, Group360, Group365, Group367, Group368, Group372, Group373, Group375, Group376, Group377, Group379, Group382, Group384, Group386, Group387, Group388, Group389, Group391, Group392, Group393, Group394, Group399, Group400, Group401, Group403, Group405, Group406, Group407, Group408, Group409, Group410, Group411, Group413, Group414, Group415, Gr…	9	16.0714	3.17632e-11	1.30229e-08	{Group11=4.817680531998467E-16, Group18=1.7379977761883403E-28, Group26=3.360884142868362E-24, Group30=5.824202417767263E-15, Group356=5.056648937681444E-26, Group359=1.9881540753938714E-30, Group360=5.718731086661943E-13, Group365=2.0467805523801244E-17, Group367=2.010243183549384E-24, Group368=9.376792376075436E-25, Group372=4.893850379190641E-22, Group373=7.208433773230065E-35, Group375=2.4851…	{Group11=1.5127516870475187E-13, Group18=7.647190215228698E-26, Group26=1.37460161443316E-21, Group30=1.7181397132413427E-12, Group356=2.1389625006392508E-23, Group359=8.926811798518482E-28, Group360=1.4754326203587813E-10, Group365=6.8976504615210196E-15, Group367=8.322406779894449E-22, Group368=3.891368836071306E-22, Group372=1.8988139471259687E-19, Group373=3.3663385720984407E-32, Group375=9.8…	[EGFR, GRB2, KRAS, NRAS, PIK3CB, PIK3CG, PIK3R3, PIK3R5, TGFA]	[AKT1, AKT2, AKT3, ALK, ARAF, BAD, BRAF, CASP9, CCND1, CDK4, CDK6, CDKN2A, E2F1, E2F2, E2F3, EGF, EGFR, EML4, ERBB2, FHIT, FOXO3, GRB2, HRAS, KRAS, MAP2K1, MAP2K2, MAPK1, MAPK3, NRAS, PDPK1, PIK3CA, PIK3CB, PIK3CD, PIK3CG, PIK3R1, PIK3R2, PIK3R3, PIK3R5, PLCG1, PLCG2, PRKCA, PRKCB, PRKCG, RAF1, RARB, RASSF1, RASSF5, RB1, RXRA, RXRB, RXRG, SOS1, SOS2, STK4, TGFA, TP53]
REACTOME:976	REACTOME_05.05.2015	PI3K Cascade	[-1]	[Group1, Group190, Group23, Group3, Group315, Group419, Group424, Group428, Group432, Group443, Group446, Group479, Group480, Group482, Group485, Group486, Group488, Group489, Group6, Group7, Group8]	9	12.6761	2.90621e-10	1.14795e-07	{Group1=2.630233296266782E-27, Group190=2.0427702127597095E-36, Group23=4.923958491231899E-20, Group3=2.8809639290955803E-15, Group315=1.1571762377893454E-27, Group419=1.3459833534472538E-41, Group424=8.841306203550145E-41, Group428=1.4796333086001248E-36, Group432=2.0533831108057122E-14, Group443=1.5996321934504984E-41, Group446=2.8852830650103803E-25, Group479=8.841497437682219E-22, Group480=6.…	{Group1=1.1283700840984496E-24, Group190=9.580592297843038E-34, Group23=1.8120167247733388E-17, Group3=8.642891787286741E-13, Group315=5.010573109627866E-25, Group419=6.447260263012346E-39, Group424=4.208461752889869E-38, Group428=6.954276550420587E-34, Group432=5.8932095280123945E-12, Group443=7.646241884693382E-39, Group446=1.206048321174339E-22, Group479=3.4128180109453366E-19, Group480=2.0945…	[FGF1, FGF4, FGF5, FGF7, FRS2, GAB1, GRB2, IRS1, PIK3CB]	[AKT1S1, AKT2, CAB39, CAB39L, DOK1, EEF2K, EIF4B, EIF4E, EIF4EBP1, EIF4G1, FGF1, FGF10, FGF16, FGF17, FGF18, FGF19, FGF2, FGF20, FGF22, FGF23, FGF3, FGF4, FGF5, FGF6, FGF7, FGF8, FGF9, FGFR1, FGFR2, FGFR3, FGFR4, FRS2, GAB1, GRB2, IRS1, IRS2, KL, KLB, LOC101930123, MLST8, MTOR, PDE3B, PDPK1, PIK3C3, PIK3CA, PIK3CB, PIK3R1, PIK3R2, PIK3R4, PPM1A, PRKAA1, PRKAA2, PRKAB1, PRKAB2, PRKAG1, PRKAG2, PRK…
KEGG:04640	KEGG_05.05.2015	Hematopoietic cell lineage	[-1]	[None]	9	10.3448	1.85408e-09	6.97136e-07	{None=NaN}	{None=NaN}	[CD19, CD22, CD24, CD37, CD3D, CD4, CD5, CD8A, KIT]	[ANPEP, CD14, CD19, CD1A, CD1B, CD1C, CD1D, CD1E, CD2, CD22, CD24, CD33, CD34, CD36, CD37, CD38, CD3D, CD3E, CD3G, CD4, CD44, CD5, CD55, CD59, CD7, CD8A, CD8B, CD9, CR1, CR2, CSF1, CSF1R, CSF2, CSF2RA, CSF3, CSF3R, DNTT, EPO, EPOR, FCER2, FCGR1A, FLT3, FLT3LG, GP1BA, GP1BB, GP5, GP9, GYPA, HLA-DRA, HLA-DRB1, HLA-DRB3, HLA-DRB4, HLA-DRB5, IL11, IL11RA, IL1A, IL1B, IL1R1, IL1R2, IL2RA, IL3, IL3RA, …
KEGG:04915	KEGG_05.05.2015	Estrogen signaling pathway	[-1]	[Group11, Group18, Group26, Group356, Group359, Group360, Group365, Group367, Group368, Group372, Group373, Group375, Group376, Group377, Group379, Group382, Group384, Group386, Group387, Group388, Group389, Group391, Group392, Group393, Group394, Group399, Group400, Group401, Group403, Group405, Group406, Group407, Group408, Group409, Group410, Group411, Group413, Group414, Group415, Group433, G…	9	9	6.46157e-09	2.35847e-06	{Group11=4.817680531998467E-16, Group18=1.7379977761883403E-28, Group26=3.360884142868362E-24, Group356=5.056648937681444E-26, Group359=1.9881540753938714E-30, Group360=5.718731086661943E-13, Group365=2.0467805523801244E-17, Group367=2.010243183549384E-24, Group368=9.376792376075436E-25, Group372=4.893850379190641E-22, Group373=7.208433773230065E-35, Group375=2.4851821806154585E-23, Group376=1.21…	{Group11=1.5127516870475187E-13, Group18=7.647190215228698E-26, Group26=1.37460161443316E-21, Group356=2.1389625006392508E-23, Group359=8.926811798518482E-28, Group360=1.4754326203587813E-10, Group365=6.8976504615210196E-15, Group367=8.322406779894449E-22, Group368=3.891368836071306E-22, Group372=1.8988139471259687E-19, Group373=3.3663385720984407E-32, Group375=9.891025078849525E-21, Group376=4.2…	[EGFR, GRB2, HBEGF, KRAS, NRAS, PIK3CB, PIK3CG, PIK3R3, PIK3R5]	[ADCY1, ADCY2, ADCY3, ADCY4, ADCY5, ADCY6, ADCY7, ADCY8, ADCY9, AKT1, AKT2, AKT3, ATF2, ATF4, ATF6B, CALM1, CALM2, CALM3, CALML3, CALML5, CALML6, CREB1, CREB3, CREB3L1, CREB3L2, CREB3L3, CREB3L4, CREB5, EGFR, ESR1, ESR2, FKBP4, FKBP5, FOS, GABBR1, GABBR2, GNAI1, GNAI2, GNAI3, GNAO1, GNAQ, GNAS, GPER1, GRB2, GRM1, HBEGF, HRAS, HSP90AA1, HSP90AB1, HSP90B1, HSPA1A, HSPA1B, HSPA1L, HSPA2, HSPA6, HSPA…
KEGG:04071	KEGG_05.05.2015	Sphingolipid signaling pathway	[-1]	[Group11, Group172, Group354, Group359, Group362, Group367, Group368, Group373, Group375, Group377, Group379, Group384, Group386, Group387, Group388, Group389, Group391, Group392, Group393, Group394, Group399, Group400, Group401, Group405, Group406, Group407, Group408, Group409, Group410, Group411, Group413, Group414, Group415, Group435, Group455, Group465, Group47, Group476, Group49]	9	7.5	3.22787e-08	1.1233e-05	{Group11=4.817680531998467E-16, Group172=7.896480443225086E-20, Group354=1.0396067403249114E-12, Group359=1.9881540753938714E-30, Group362=3.957110933386606E-18, Group367=2.010243183549384E-24, Group368=9.376792376075436E-25, Group373=7.208433773230065E-35, Group375=2.4851821806154585E-23, Group377=9.610540108724922E-30, Group379=1.5544722032007414E-20, Group384=9.787977779012456E-17, Group386=1.…	{Group11=1.5127516870475187E-13, Group172=2.8901118422203815E-17, Group354=2.630205053022026E-10, Group359=8.926811798518482E-28, Group362=1.3652032720183789E-15, Group367=8.322406779894449E-22, Group368=3.891368836071306E-22, Group373=3.3663385720984407E-32, Group375=9.891025078849525E-21, Group377=4.2766903483825905E-27, Group379=5.767091873874751E-18, Group384=3.200668733737073E-14, Group386=4…	[GAB2, KRAS, MS4A2, NRAS, PIK3CB, PIK3CG, PIK3R3, PIK3R5, PTEN]	[ABCC1, ACER1, ACER2, ADORA1, ADORA3, AKT1, AKT2, AKT3, ASAH1, ASAH2, BAX, BCL2, BDKRB2, BID, CERS1, CERS2, CERS3, CERS4, CERS5, CERS6, CTSD, DEGS1, DEGS2, FCER1A, FCER1G, FYN, GAB2, GNA12, GNA13, GNAI1, GNAI2, GNAI3, GNAQ, HRAS, KRAS, MAP2K1, MAP2K2, MAP3K5, MAPK1, MAPK10, MAPK11, MAPK12, MAPK13, MAPK14, MAPK3, MAPK8, MAPK9, MS4A2, NFKB1, NOS3, NRAS, NSMAF, OPRD1, PDPK1, PIK3CA, PIK3CB, PIK3CD, …
KEGG:04380	KEGG_05.05.2015	Osteoclast differentiation	[-1]	[Group11, Group159, Group2, Group368, Group373, Group375, Group376, Group377, Group379, Group380, Group384, Group387, Group388, Group389, Group391, Group393, Group394, Group397, Group399, Group400, Group401, Group405, Group406, Group407, Group408, Group411, Group413, Group414, Group435, Group455, Group465, Group469, Group471, Group476, Group94]	9	6.87023	6.92367e-08	2.33328e-05	{Group11=4.817680531998467E-16, Group159=2.1267803913292247E-8, Group2=2.0038603397792466E-21, Group368=9.376792376075436E-25, Group373=7.208433773230065E-35, Group375=2.4851821806154585E-23, Group376=1.218495811648249E-18, Group377=9.610540108724922E-30, Group379=1.5544722032007414E-20, Group380=1.3181886136870542E-16, Group384=9.787977779012456E-17, Group387=3.571325492723479E-30, Group388=1.28…	{Group11=1.5127516870475187E-13, Group159=2.5521364695950696E-6, Group2=7.674785101354515E-19, Group368=3.891368836071306E-22, Group373=3.3663385720984407E-32, Group375=9.891025078849525E-21, Group376=4.2891052570018363E-16, Group377=4.2766903483825905E-27, Group379=5.767091873874751E-18, Group380=4.284112994482926E-14, Group384=3.200668733737073E-14, Group387=1.5963824952473952E-27, Group388=5.9…	[GAB2, GRB2, LCP2, PIK3CB, PIK3CG, PIK3R3, PIK3R5, SYK, TGFB2]	[ACP5, AKT1, AKT2, AKT3, BLNK, BTK, CALCR, CAMK4, CHUK, CREB1, CSF1, CSF1R, CTSK, CYBA, CYBB, CYLD, FCGR1A, FCGR2A, FCGR2B, FCGR2C, FCGR3A, FCGR3B, FHL2, FOS, FOSB, FOSL1, FOSL2, FYN, GAB2, GRB2, IFNAR1, IFNAR2, IFNB1, IFNG, IFNGR1, IFNGR2, IKBKB, IKBKG, IL1A, IL1B, IL1R1, IRF9, ITGB3, JAK1, JUN, JUNB, JUND, LCK, LCP2, LILRA1, LILRA2, LILRA3, LILRA4, LILRA5, LILRA6, LILRB1, LILRB2, LILRB3, LILRB4…
KEGG:04650	KEGG_05.05.2015	Natural killer cell mediated cytotoxicity	[-1]	[Group0, Group10, Group11, Group359, Group367, Group368, Group373, Group375, Group376, Group377, Group378, Group379, Group382, Group384, Group386, Group387, Group388, Group389, Group391, Group392, Group393, Group394, Group399, Group400, Group401, Group403, Group405, Group406, Group407, Group408, Group409, Group411, Group413, Group414, Group415, Group435, Group451, Group455, Group465, Group466, Gr…	9	6.71642	8.42166e-08	2.82968e-05	{Group0=1.1832596106417377E-18, Group10=6.461710716203435E-15, Group11=4.817680531998467E-16, Group359=1.9881540753938714E-30, Group367=2.010243183549384E-24, Group368=9.376792376075436E-25, Group373=7.208433773230065E-35, Group375=2.4851821806154585E-23, Group376=1.218495811648249E-18, Group377=9.610540108724922E-30, Group378=6.229745463043039E-21, Group379=1.5544722032007414E-20, Group382=2.311…	{Group0=4.1887390216717512E-16, Group10=1.89974295056381E-12, Group11=1.5127516870475187E-13, Group359=8.926811798518482E-28, Group367=8.322406779894449E-22, Group368=3.891368836071306E-22, Group373=3.3663385720984407E-32, Group375=9.891025078849525E-21, Group376=4.2891052570018363E-16, Group377=4.2766903483825905E-27, Group378=2.3299248031780963E-18, Group379=5.767091873874751E-18, Group382=8.99…	[GRB2, KRAS, LCP2, NRAS, PIK3CB, PIK3CG, PIK3R3, PIK3R5, SYK]	[ARAF, BID, BRAF, CASP3, CD244, CD247, CD48, CSF2, FAS, FASLG, FCER1G, FCGR3A, FCGR3B, FYN, GRB2, GZMB, HCST, HLA-A, HLA-B, HLA-C, HLA-E, HLA-G, HRAS, ICAM1, ICAM2, IFNA1, IFNA10, IFNA13, IFNA14, IFNA16, IFNA17, IFNA2, IFNA21, IFNA4, IFNA5, IFNA6, IFNA7, IFNA8, IFNAR1, IFNAR2, IFNB1, IFNG, IFNGR1, IFNGR2, ITGAL, ITGB2, KIR2DL1, KIR2DL2, KIR2DL3, KIR2DL4, KIR2DL5A, KIR2DS1, KIR2DS2, KIR2DS3, KIR2D…
KEGG:04630	KEGG_05.05.2015	Jak-STAT signaling pathway	[-1]	[Group11, Group368, Group373, Group375, Group376, Group377, Group384, Group386, Group387, Group388, Group389, Group391, Group393, Group394, Group395, Group399, Group400, Group401, Group403, Group408, Group411, Group413, Group414, Group435, Group455, Group465]	9	5.76923	3.09747e-07	9.6641e-05	{Group11=4.817680531998467E-16, Group368=9.376792376075436E-25, Group373=7.208433773230065E-35, Group375=2.4851821806154585E-23, Group376=1.218495811648249E-18, Group377=9.610540108724922E-30, Group384=9.787977779012456E-17, Group386=1.0060848245673322E-30, Group387=3.571325492723479E-30, Group388=1.2812012928997686E-34, Group389=5.3128494386084414E-42, Group391=1.8989118462466516E-30, Group393=1…	{Group11=1.5127516870475187E-13, Group368=3.891368836071306E-22, Group373=3.3663385720984407E-32, Group375=9.891025078849525E-21, Group376=4.2891052570018363E-16, Group377=4.2766903483825905E-27, Group384=3.200668733737073E-14, Group386=4.547503407044341E-28, Group387=1.5963824952473952E-27, Group388=5.970398024912922E-32, Group389=2.5501677305320518E-39, Group391=8.545103308109932E-28, Group393=…	[CBL, CBLB, GRB2, PIK3CB, PIK3CG, PIK3R3, PIK3R5, SPRY1, SPRY4]	[AKT1, AKT2, AKT3, BCL2L1, CBL, CBLB, CBLC, CCND1, CCND2, CCND3, CISH, CLCF1, CNTF, CNTFR, CREBBP, CRLF2, CSF2, CSF2RA, CSF2RB, CSF3, CSF3R, CSH1, CSH2, CTF1, EP300, EPO, EPOR, GH1, GH2, GHR, GRB2, IFNA1, IFNA10, IFNA13, IFNA14, IFNA16, IFNA17, IFNA2, IFNA21, IFNA4, IFNA5, IFNA6, IFNA7, IFNA8, IFNAR1, IFNAR2, IFNB1, IFNE, IFNG, IFNGR1, IFNGR2, IFNK, IFNL1, IFNL2, IFNL3, IFNLR1, IFNW1, IL10, IL10R…
REACTOME:355310	REACTOME_05.05.2015	Signaling by FGFR3 in disease	[-1]	[Group1, Group3, Group315, Group355, Group424, Group428, Group429, Group430, Group432, Group440, Group445, Group446, Group475, Group479, Group480, Group482, Group485, Group486, Group487, Group488, Group489, Group491, Group6, Group7, Group8, Group9]	8	36.3636	2.93038e-13	1.3216e-10	{Group1=2.630233296266782E-27, Group3=2.8809639290955803E-15, Group315=1.1571762377893454E-27, Group355=4.0723516100774824E-23, Group424=8.841306203550145E-41, Group428=1.4796333086001248E-36, Group429=4.611582474053199E-27, Group430=1.9235305964315758E-13, Group432=2.0533831108057122E-14, Group440=1.3151718857349328E-27, Group445=8.29172229064109E-26, Group446=2.8852830650103803E-25, Group475=2.…	{Group1=1.1283700840984496E-24, Group3=8.642891787286741E-13, Group315=5.010573109627866E-25, Group355=1.6045065343705282E-20, Group424=4.208461752889869E-38, Group428=6.954276550420587E-34, Group429=1.973757298894769E-24, Group430=5.174297304400939E-11, Group432=5.8932095280123945E-12, Group440=5.6815425463749095E-25, Group445=3.490815084359899E-23, Group446=1.206048321174339E-22, Group475=9.234…	[FGF1, FGF4, FGF5, FRS2, GAB1, GRB2, KRAS, NRAS]	[FGF1, FGF16, FGF17, FGF18, FGF2, FGF20, FGF23, FGF4, FGF5, FGF8, FGF9, FGFR3, FRS2, GAB1, GRB2, HRAS, KRAS, NRAS, PIK3CA, PIK3R1, PLCG1, SOS1]
REACTOME:355313	REACTOME_05.05.2015	Signaling by FGFR3 mutants	[-1]	[Group1, Group3, Group315, Group355, Group424, Group428, Group429, Group430, Group432, Group440, Group445, Group446, Group475, Group479, Group480, Group482, Group485, Group486, Group487, Group488, Group489, Group491, Group6, Group7, Group8, Group9]	8	36.3636	2.93038e-13	1.3216e-10	{Group1=2.630233296266782E-27, Group3=2.8809639290955803E-15, Group315=1.1571762377893454E-27, Group355=4.0723516100774824E-23, Group424=8.841306203550145E-41, Group428=1.4796333086001248E-36, Group429=4.611582474053199E-27, Group430=1.9235305964315758E-13, Group432=2.0533831108057122E-14, Group440=1.3151718857349328E-27, Group445=8.29172229064109E-26, Group446=2.8852830650103803E-25, Group475=2.…	{Group1=1.1283700840984496E-24, Group3=8.642891787286741E-13, Group315=5.010573109627866E-25, Group355=1.6045065343705282E-20, Group424=4.208461752889869E-38, Group428=6.954276550420587E-34, Group429=1.973757298894769E-24, Group430=5.174297304400939E-11, Group432=5.8932095280123945E-12, Group440=5.6815425463749095E-25, Group445=3.490815084359899E-23, Group446=1.206048321174339E-22, Group475=9.234…	[FGF1, FGF4, FGF5, FRS2, GAB1, GRB2, KRAS, NRAS]	[FGF1, FGF16, FGF17, FGF18, FGF2, FGF20, FGF23, FGF4, FGF5, FGF8, FGF9, FGFR3, FRS2, GAB1, GRB2, HRAS, KRAS, NRAS, PIK3CA, PIK3R1, PLCG1, SOS1]
REACTOME:355212	REACTOME_05.05.2015	FRS-mediated FGFR3 signaling	[-1]	[Group1, Group3, Group315, Group355, Group429, Group430, Group432, Group440, Group445, Group446, Group479, Group480, Group482, Group486, Group487, Group488, Group489, Group491, Group6, Group7, Group8, Group9]	8	24.2424	1.20726e-11	5.09465e-09	{Group1=2.630233296266782E-27, Group3=2.8809639290955803E-15, Group315=1.1571762377893454E-27, Group355=4.0723516100774824E-23, Group429=4.611582474053199E-27, Group430=1.9235305964315758E-13, Group432=2.0533831108057122E-14, Group440=1.3151718857349328E-27, Group445=8.29172229064109E-26, Group446=2.8852830650103803E-25, Group479=8.841497437682219E-22, Group480=6.713439080703005E-16, Group482=2.1…	{Group1=1.1283700840984496E-24, Group3=8.642891787286741E-13, Group315=5.010573109627866E-25, Group355=1.6045065343705282E-20, Group429=1.973757298894769E-24, Group430=5.174297304400939E-11, Group432=5.8932095280123945E-12, Group440=5.6815425463749095E-25, Group445=3.490815084359899E-23, Group446=1.206048321174339E-22, Group479=3.4128180109453366E-19, Group480=2.0945929931793377E-13, Group482=7.6…	[FGF1, FGF4, FGF5, FRS2, FRS3, GRB2, KRAS, NRAS]	[CDK1, FGF1, FGF16, FGF17, FGF18, FGF2, FGF20, FGF23, FGF4, FGF5, FGF8, FGF9, FGFR3, FRS2, FRS3, GRB2, HRAS, IL6, IL6R, IL6ST, JAK1, JAK2, KRAS, MAP2K1, MAP2K2, MAPK1, MAPK3, NRAS, PTPN11, RAF1, SOS1, TYK2, YWHAB]
KEGG:05340	KEGG_05.05.2015	Primary immunodeficiency	[-1]	[Group283, Group417, Group439, Group78, Group91]	8	22.2222	2.59381e-11	1.07643e-08	{Group283=3.3264732693975885E-13, Group417=1.209936467240971E-11, Group439=4.948422769404985E-15, Group78=9.724736507657326E-12, Group91=3.043708428631599E-21}	{Group283=8.781889431209634E-11, Group417=2.807052603999053E-9, Group439=1.4696815625132805E-12, Group78=2.2755883427918144E-9, Group91=1.153565494451376E-18}	[CD19, CD3D, CD4, CD8A, PTPRC, RAG1, RAG2, TNFRSF13C]	[ADA, AICDA, AIRE, BLNK, BTK, CD19, CD3D, CD3E, CD4, CD40, CD40LG, CD79A, CD8A, CD8B, CIITA, DCLRE1C, ICOS, IGLL1, IKBKG, IL2RG, IL7R, JAK3, LCK, ORAI1, PTPRC, RAG1, RAG2, RFX5, RFXANK, RFXAP, TAP1, TAP2, TNFRSF13B, TNFRSF13C, UNG, ZAP70]
REACTOME:355584	REACTOME_05.05.2015	FRS-mediated FGFR1 signaling	[-1]	[Group1, Group3, Group315, Group355, Group429, Group430, Group432, Group440, Group445, Group446, Group479, Group480, Group482, Group486, Group487, Group488, Group489, Group491, Group6, Group7, Group8, Group9]	8	22.2222	2.59381e-11	1.07643e-08	{Group1=2.630233296266782E-27, Group3=2.8809639290955803E-15, Group315=1.1571762377893454E-27, Group355=4.0723516100774824E-23, Group429=4.611582474053199E-27, Group430=1.9235305964315758E-13, Group432=2.0533831108057122E-14, Group440=1.3151718857349328E-27, Group445=8.29172229064109E-26, Group446=2.8852830650103803E-25, Group479=8.841497437682219E-22, Group480=6.713439080703005E-16, Group482=2.1…	{Group1=1.1283700840984496E-24, Group3=8.642891787286741E-13, Group315=5.010573109627866E-25, Group355=1.6045065343705282E-20, Group429=1.973757298894769E-24, Group430=5.174297304400939E-11, Group432=5.8932095280123945E-12, Group440=5.6815425463749095E-25, Group445=3.490815084359899E-23, Group446=1.206048321174339E-22, Group479=3.4128180109453366E-19, Group480=2.0945929931793377E-13, Group482=7.6…	[FGF1, FGF4, FGF5, FRS2, FRS3, GRB2, KRAS, NRAS]	[CDK1, FGF1, FGF10, FGF17, FGF2, FGF20, FGF22, FGF23, FGF3, FGF4, FGF5, FGF6, FGF8, FGF9, FGFR1, FRS2, FRS3, GRB2, HRAS, IL6, IL6R, IL6ST, JAK1, JAK2, KL, KRAS, MAP2K1, MAP2K2, MAPK1, MAPK3, NRAS, PTPN11, RAF1, SOS1, TYK2, YWHAB]
REACTOME:23837	REACTOME_05.05.2015	Interleukin-3, 5 and GM-CSF signaling	[-1]	[Group0, Group15, Group31, Group368, Group379, Group380, Group386, Group40, Group411, Group455, Group465, Group466, Group468, Group469, Group471, Group476]	8	17.7778	1.76996e-10	7.04444e-08	{Group0=1.1832596106417377E-18, Group15=2.8986206379480255E-9, Group31=1.425640638654374E-20, Group368=9.376792376075436E-25, Group379=1.5544722032007414E-20, Group380=1.3181886136870542E-16, Group386=1.0060848245673322E-30, Group40=2.5627731260347168E-15, Group411=6.145669020461587E-30, Group455=2.4281392140049153E-23, Group465=2.1879741898432792E-23, Group466=5.24928424246486E-22, Group468=1.30…	{Group0=4.1887390216717512E-16, Group15=4.463875782439959E-7, Group31=5.303383175794272E-18, Group368=3.891368836071306E-22, Group379=5.767091873874751E-18, Group380=4.284112994482926E-14, Group386=4.547503407044341E-28, Group40=7.713947109364497E-13, Group411=2.740968383125868E-27, Group455=9.688275463879611E-21, Group465=8.77377650127155E-21, Group466=2.0314730018339007E-19, Group468=5.47897199…	[CBL, CRK, CRKL, GAB2, GRB2, PIK3CB, PIK3R3, SYK]	[BLNK, CBL, CRK, CRKL, CSF2, CSF2RA, CSF2RB, FYN, GAB2, GRB2, HCK, HRAS, IL2, IL2RA, IL2RB, IL2RG, IL3, IL3RA, IL5, IL5RA, INPP5D, INPPL1, JAK1, JAK2, JAK3, LYN, PIK3CA, PIK3CB, PIK3CD, PIK3R1, PIK3R2, PIK3R3, PRKACA, PTPN11, PTPN6, RAPGEF1, SHC1, SOS1, STAT5A, STAT5B, SYK, TEC, VAV1, YES1, YWHAZ]
REACTOME:1695	REACTOME_05.05.2015	GPVI-mediated activation cascade	[-1]	[Group10, Group11, Group158, Group159, Group2, Group368, Group373, Group375, Group376, Group377, Group379, Group380, Group384, Group387, Group388, Group389, Group391, Group392, Group393, Group394, Group399, Group400, Group401, Group405, Group408, Group411, Group413, Group414, Group435, Group455, Group465, Group466, Group468, Group469, Group471, Group476, Group49]	8	16.3265	3.63307e-10	1.42417e-07	{Group10=6.461710716203435E-15, Group11=4.817680531998467E-16, Group158=2.7790470182049273E-9, Group159=2.1267803913292247E-8, Group2=2.0038603397792466E-21, Group368=9.376792376075436E-25, Group373=7.208433773230065E-35, Group375=2.4851821806154585E-23, Group376=1.218495811648249E-18, Group377=9.610540108724922E-30, Group379=1.5544722032007414E-20, Group380=1.3181886136870542E-16, Group384=9.787…	{Group10=1.89974295056381E-12, Group11=1.5127516870475187E-13, Group158=4.3075228782176373E-7, Group159=2.5521364695950696E-6, Group2=7.674785101354515E-19, Group368=3.891368836071306E-22, Group373=3.3663385720984407E-32, Group375=9.891025078849525E-21, Group376=4.2891052570018363E-16, Group377=4.2766903483825905E-27, Group379=5.767091873874751E-18, Group380=4.284112994482926E-14, Group384=3.2006…	[GAB2, GRB2, LCP2, PIK3CB, PIK3CG, PIK3R3, PIK3R5, SYK]	[AKT1, AKT2, AKT3, CDC42, CSF2, CSF2RA, CSF2RB, FCER1G, FYN, GAB2, GP6, GRB2, IL2, IL2RA, IL2RB, IL2RG, IL3, IL3RA, IL5, IL5RA, JAK1, JAK2, JAK3, LAT, LCK, LCP2, LYN, PDPK1, PIK3CA, PIK3CB, PIK3CD, PIK3CG, PIK3R1, PIK3R2, PIK3R3, PIK3R5, PIK3R6, PLCG2, PRKCZ, RAC1, RAC2, RHOA, RHOB, RHOG, SHC1, SYK, VAV1, VAV2, VAV3]
REACTOME:27283	REACTOME_05.05.2015	Interleukin-2 signaling	[-1]	[Group0, Group10, Group368, Group373, Group377, Group379, Group388, Group389, Group391, Group392, Group400, Group401, Group408, Group411, Group414, Group440, Group441, Group445, Group451, Group455, Group465, Group466, Group468, Group469, Group47, Group471, Group476, Group491, Group9]	8	16.3265	3.63307e-10	1.42417e-07	{Group0=1.1832596106417377E-18, Group10=6.461710716203435E-15, Group368=9.376792376075436E-25, Group373=7.208433773230065E-35, Group377=9.610540108724922E-30, Group379=1.5544722032007414E-20, Group388=1.2812012928997686E-34, Group389=5.3128494386084414E-42, Group391=1.8989118462466516E-30, Group392=9.3529900305655E-34, Group400=4.79079088501864E-34, Group401=3.5350485577126397E-31, Group408=2.408…	{Group0=4.1887390216717512E-16, Group10=1.89974295056381E-12, Group368=3.891368836071306E-22, Group373=3.3663385720984407E-32, Group377=4.2766903483825905E-27, Group379=5.767091873874751E-18, Group388=5.970398024912922E-32, Group389=2.5501677305320518E-39, Group391=8.545103308109932E-28, Group392=4.321081394121261E-31, Group400=2.222926970648649E-31, Group401=1.6049120452015384E-28, Group408=1.12…	[GAB2, GRB2, HAVCR2, KRAS, NRAS, PIK3CB, PIK3R3, SYK]	[CDK1, CSF2, CSF2RA, CSF2RB, GAB2, GRB2, HAVCR2, HRAS, IL2, IL2RA, IL2RB, IL2RG, IL3, IL3RA, IL5, IL5RA, IL6, IL6R, IL6ST, INPP5D, INPPL1, JAK1, JAK2, JAK3, KRAS, LCK, LGALS9, MAP2K1, MAP2K2, MAPK1, MAPK3, NRAS, PIK3CA, PIK3CB, PIK3CD, PIK3R1, PIK3R2, PIK3R3, PTK2B, PTPN11, PTPN6, RAF1, SHC1, SOS1, STAT5A, STAT5B, SYK, TYK2, YWHAB]
KEGG:05221	KEGG_05.05.2015	Acute myeloid leukemia	[-1]	[Group10, Group11, Group356, Group359, Group367, Group368, Group373, Group375, Group376, Group377, Group379, Group382, Group384, Group386, Group387, Group388, Group389, Group391, Group392, Group393, Group394, Group399, Group400, Group401, Group403, Group405, Group406, Group407, Group408, Group409, Group411, Group413, Group414, Group415, Group435, Group440, Group441, Group445, Group455, Group465, …	8	14.0351	1.28132e-09	4.86901e-07	{Group10=6.461710716203435E-15, Group11=4.817680531998467E-16, Group356=5.056648937681444E-26, Group359=1.9881540753938714E-30, Group367=2.010243183549384E-24, Group368=9.376792376075436E-25, Group373=7.208433773230065E-35, Group375=2.4851821806154585E-23, Group376=1.218495811648249E-18, Group377=9.610540108724922E-30, Group379=1.5544722032007414E-20, Group382=2.3111848211897214E-22, Group384=9.7…	{Group10=1.89974295056381E-12, Group11=1.5127516870475187E-13, Group356=2.1389625006392508E-23, Group359=8.926811798518482E-28, Group367=8.322406779894449E-22, Group368=3.891368836071306E-22, Group373=3.3663385720984407E-32, Group375=9.891025078849525E-21, Group376=4.2891052570018363E-16, Group377=4.2766903483825905E-27, Group379=5.767091873874751E-18, Group382=8.990508954428016E-20, Group384=3.2…	[GRB2, KIT, KRAS, NRAS, PIK3CB, PIK3CG, PIK3R3, PIK3R5]	[AKT1, AKT2, AKT3, ARAF, BAD, BRAF, CCNA1, CCND1, CEBPA, CHUK, EIF4EBP1, FLT3, GRB2, HRAS, IKBKB, IKBKG, JUP, KIT, KRAS, LEF1, MAP2K1, MAP2K2, MAPK1, MAPK3, MTOR, MYC, NFKB1, NRAS, PIK3CA, PIK3CB, PIK3CD, PIK3CG, PIK3R1, PIK3R2, PIK3R3, PIK3R5, PIM1, PIM2, PML, PPARD, RAF1, RARA, RELA, RPS6KB1, RPS6KB2, RUNX1, RUNX1T1, SOS1, SOS2, SPI1, STAT3, STAT5A, STAT5B, TCF7, TCF7L1, TCF7L2, ZBTB16]
KEGG:04150	KEGG_05.05.2015	mTOR signaling pathway	[-1]	[Group109, Group11, Group145, Group172, Group32, Group354, Group360, Group362, Group367, Group369, Group373, Group375, Group384, Group387, Group389, Group391, Group392, Group393, Group394, Group399, Group401, Group405, Group407, Group408, Group409, Group413, Group435, Group465, Group47, Group49, Group70]	8	13.3333	1.95582e-09	7.33432e-07	{Group109=6.164005955318504E-10, Group11=4.817680531998467E-16, Group145=1.2895624019622352E-23, Group172=7.896480443225086E-20, Group32=1.3361702779648555E-27, Group354=1.0396067403249114E-12, Group360=5.718731086661943E-13, Group362=3.957110933386606E-18, Group367=2.010243183549384E-24, Group369=1.1300810711279515E-27, Group373=7.208433773230065E-35, Group375=2.4851821806154585E-23, Group384=9.…	{Group109=1.0910290540913751E-7, Group11=1.5127516870475187E-13, Group145=5.196936479907808E-21, Group172=2.8901118422203815E-17, Group32=5.758893898028527E-25, Group354=2.630205053022026E-10, Group360=1.4754326203587813E-10, Group362=1.3652032720183789E-15, Group367=8.322406779894449E-22, Group369=4.915852659406589E-25, Group373=3.3663385720984407E-32, Group375=9.891025078849525E-21, Group384=3.…	[IGF1, IRS1, PIK3CB, PIK3CG, PIK3R3, PIK3R5, PTEN, VEGFA]	[AKT1, AKT1S1, AKT2, AKT3, BRAF, CAB39, CAB39L, DDIT4, EIF4B, EIF4E, EIF4E1B, EIF4E2, EIF4EBP1, HIF1A, IGF1, IKBKB, INS, IRS1, MAPK1, MAPK3, MLST8, MTOR, PDPK1, PIK3CA, PIK3CB, PIK3CD, PIK3CG, PIK3R1, PIK3R2, PIK3R3, PIK3R5, PRKAA1, PRKAA2, PRKCA, PRKCB, PRKCG, PTEN, RHEB, RICTOR, RPS6, RPS6KA1, RPS6KA2, RPS6KA3, RPS6KA6, RPS6KB1, RPS6KB2, RPTOR, RRAGA, RRAGB, RRAGC, RRAGD, STK11, STRADA, TNF, TS…
KEGG:04370	KEGG_05.05.2015	VEGF signaling pathway	[-1]	[Group11, Group25, Group359, Group360, Group362, Group367, Group373, Group375, Group377, Group379, Group382, Group384, Group386, Group387, Group388, Group389, Group391, Group392, Group393, Group394, Group399, Group400, Group401, Group403, Group405, Group406, Group407, Group408, Group409, Group411, Group413, Group414, Group415, Group435, Group465, Group47, Group472, Group49]	8	13.1148	2.24032e-09	8.35639e-07	{Group11=4.817680531998467E-16, Group25=2.569002312773941E-16, Group359=1.9881540753938714E-30, Group360=5.718731086661943E-13, Group362=3.957110933386606E-18, Group367=2.010243183549384E-24, Group373=7.208433773230065E-35, Group375=2.4851821806154585E-23, Group377=9.610540108724922E-30, Group379=1.5544722032007414E-20, Group382=2.3111848211897214E-22, Group384=9.787977779012456E-17, Group386=1.0…	{Group11=1.5127516870475187E-13, Group25=8.24649742400435E-14, Group359=8.926811798518482E-28, Group360=1.4754326203587813E-10, Group362=1.3652032720183789E-15, Group367=8.322406779894449E-22, Group373=3.3663385720984407E-32, Group375=9.891025078849525E-21, Group377=4.2766903483825905E-27, Group379=5.767091873874751E-18, Group382=8.990508954428016E-20, Group384=3.200668733737073E-14, Group386=4.5…	[KRAS, NRAS, PIK3CB, PIK3CG, PIK3R3, PIK3R5, SH2D2A, VEGFA]	[AKT1, AKT2, AKT3, BAD, CASP9, CDC42, HRAS, HSPB1, JMJD7-PLA2G4B, KDR, KRAS, MAP2K1, MAP2K2, MAPK1, MAPK11, MAPK12, MAPK13, MAPK14, MAPK3, MAPKAPK2, MAPKAPK3, NFATC2, NOS3, NRAS, PIK3CA, PIK3CB, PIK3CD, PIK3CG, PIK3R1, PIK3R2, PIK3R3, PIK3R5, PLA2G4A, PLA2G4B, PLA2G4C, PLA2G4D, PLA2G4E, PLA2G4F, PLCG1, PLCG2, PPP3CA, PPP3CB, PPP3CC, PPP3R1, PPP3R2, PRKCA, PRKCB, PRKCG, PTGS2, PTK2, PXN, RAC1, RAC…
KEGG:05142	KEGG_05.05.2015	Chagas disease (American trypanosomiasis)	[-1]	[Group11, Group360, Group368, Group375, Group384, Group387, Group389, Group391, Group392, Group393, Group394, Group397, Group399, Group401, Group405, Group406, Group407, Group411, Group413, Group435, Group453, Group465, Group49]	8	7.69231	1.59615e-07	5.25133e-05	{Group11=4.817680531998467E-16, Group360=5.718731086661943E-13, Group368=9.376792376075436E-25, Group375=2.4851821806154585E-23, Group384=9.787977779012456E-17, Group387=3.571325492723479E-30, Group389=5.3128494386084414E-42, Group391=1.8989118462466516E-30, Group392=9.3529900305655E-34, Group393=1.2151088571291218E-18, Group394=2.231173968662885E-24, Group397=1.0769668935132066E-16, Group399=1.1…	{Group11=1.5127516870475187E-13, Group360=1.4754326203587813E-10, Group368=3.891368836071306E-22, Group375=9.891025078849525E-21, Group384=3.200668733737073E-14, Group387=1.5963824952473952E-27, Group389=2.5501677305320518E-39, Group391=8.545103308109932E-28, Group392=4.321081394121261E-31, Group393=4.2893342656658E-16, Group394=9.192436750891086E-22, Group397=3.5109120728530535E-14, Group399=3.8…	[CD3D, PIK3CB, PIK3CG, PIK3R3, PIK3R5, SERPINE1, TGFB2, TGFB3]	[ACE, ADCY1, AKT1, AKT2, AKT3, BDKRB2, C1QA, C1QB, C1QC, C3, CALR, CASP8, CCL2, CCL3, CCL3L1, CCL3L3, CCL5, CD247, CD3D, CD3E, CD3G, CFLAR, CHUK, CXCL8, FADD, FAS, FASLG, FOS, GNA11, GNA14, GNA15, GNAI1, GNAI2, GNAI3, GNAL, GNAO1, GNAQ, GNAS, IFNB1, IFNG, IFNGR1, IFNGR2, IKBKB, IKBKG, IL10, IL12A, IL12B, IL1B, IL2, IL6, IRAK1, IRAK4, JUN, MAP2K4, MAPK1, MAPK10, MAPK11, MAPK12, MAPK13, MAPK14, MAP…
KEGG:05160	KEGG_05.05.2015	Hepatitis C	[-1]	[Group10, Group11, Group18, Group25, Group26, Group30, Group356, Group359, Group360, Group365, Group367, Group368, Group372, Group373, Group375, Group376, Group377, Group379, Group382, Group384, Group386, Group387, Group388, Group389, Group391, Group392, Group393, Group394, Group399, Group400, Group401, Group403, Group405, Group406, Group407, Group408, Group409, Group410, Group411, Group413, Grou…	8	6.01504	1.05734e-06	0.000311916	{Group10=6.461710716203435E-15, Group11=4.817680531998467E-16, Group18=1.7379977761883403E-28, Group25=2.569002312773941E-16, Group26=3.360884142868362E-24, Group30=5.824202417767263E-15, Group356=5.056648937681444E-26, Group359=1.9881540753938714E-30, Group360=5.718731086661943E-13, Group365=2.0467805523801244E-17, Group367=2.010243183549384E-24, Group368=9.376792376075436E-25, Group372=4.893850…	{Group10=1.89974295056381E-12, Group11=1.5127516870475187E-13, Group18=7.647190215228698E-26, Group25=8.24649742400435E-14, Group26=1.37460161443316E-21, Group30=1.7181397132413427E-12, Group356=2.1389625006392508E-23, Group359=8.926811798518482E-28, Group360=1.4754326203587813E-10, Group365=6.8976504615210196E-15, Group367=8.322406779894449E-22, Group368=3.891368836071306E-22, Group372=1.8988139…	[EGFR, GRB2, KRAS, NRAS, PIK3CB, PIK3CG, PIK3R3, PIK3R5]	[AKT1, AKT2, AKT3, ARAF, BAD, BRAF, CD81, CDKN1A, CHUK, CLDN1, CLDN10, CLDN11, CLDN14, CLDN15, CLDN16, CLDN17, CLDN18, CLDN19, CLDN2, CLDN20, CLDN22, CLDN23, CLDN24, CLDN25, CLDN3, CLDN4, CLDN5, CLDN6, CLDN7, CLDN8, CLDN9, CXCL8, DDX58, EGF, EGFR, EIF2AK1, EIF2AK2, EIF2AK3, EIF2AK4, EIF2S1, EIF3E, GRB2, GSK3B, HRAS, IFIT1, IFIT1B, IFNA1, IFNA10, IFNA13, IFNA14, IFNA16, IFNA17, IFNA2, IFNA21, IFNA…
KEGG:05162	KEGG_05.05.2015	Measles	[-1]	[Group11, Group375, Group376, Group378, Group384, Group387, Group389, Group391, Group392, Group393, Group394, Group397, Group399, Group405, Group413, Group435, Group465, Group49]	8	5.97015	1.11913e-06	0.000327904	{Group11=4.817680531998467E-16, Group375=2.4851821806154585E-23, Group376=1.218495811648249E-18, Group378=6.229745463043039E-21, Group384=9.787977779012456E-17, Group387=3.571325492723479E-30, Group389=5.3128494386084414E-42, Group391=1.8989118462466516E-30, Group392=9.3529900305655E-34, Group393=1.2151088571291218E-18, Group394=2.231173968662885E-24, Group397=1.0769668935132066E-16, Group399=1.1…	{Group11=1.5127516870475187E-13, Group375=9.891025078849525E-21, Group376=4.2891052570018363E-16, Group378=2.3299248031780963E-18, Group384=3.200668733737073E-14, Group387=1.5963824952473952E-27, Group389=2.5501677305320518E-39, Group391=8.545103308109932E-28, Group392=4.321081394121261E-31, Group393=4.2893342656658E-16, Group394=9.192436750891086E-22, Group397=3.5109120728530535E-14, Group399=3.…	[CBLB, CD28, CD3D, PIK3CB, PIK3CG, PIK3R3, PIK3R5, PRKCQ]	[ADAR, AKT1, AKT2, AKT3, BBC3, CBLB, CCND1, CCND2, CCND3, CCNE1, CCNE2, CD209, CD28, CD3D, CD3E, CD3G, CD46, CDK2, CDK4, CDK6, CDKN1B, CHUK, CLEC4M, CSNK2A1, CSNK2A2, CSNK2B, DDX58, DOK1, EIF2AK1, EIF2AK2, EIF2AK3, EIF2AK4, EIF2S1, EIF3H, FAS, FASLG, FCGR2B, FYN, GNB2L1, GSK3B, HSPA1A, HSPA1B, HSPA1L, HSPA2, HSPA6, HSPA8, IFIH1, IFNA1, IFNA10, IFNA13, IFNA14, IFNA16, IFNA17, IFNA2, IFNA21, IFNA4,…
KEGG:04550	KEGG_05.05.2015	Signaling pathways regulating pluripotency of stem cells	[-1]	[Group10, Group11, Group356, Group359, Group360, Group362, Group367, Group368, Group373, Group375, Group376, Group377, Group379, Group382, Group383, Group384, Group386, Group387, Group388, Group389, Group391, Group392, Group393, Group394, Group399, Group400, Group401, Group403, Group405, Group406, Group407, Group408, Group409, Group410, Group411, Group413, Group414, Group415, Group435, Group440, …	8	5.6338	1.73418e-06	0.000490773	{Group10=6.461710716203435E-15, Group11=4.817680531998467E-16, Group356=5.056648937681444E-26, Group359=1.9881540753938714E-30, Group360=5.718731086661943E-13, Group362=3.957110933386606E-18, Group367=2.010243183549384E-24, Group368=9.376792376075436E-25, Group373=7.208433773230065E-35, Group375=2.4851821806154585E-23, Group376=1.218495811648249E-18, Group377=9.610540108724922E-30, Group379=1.554…	{Group10=1.89974295056381E-12, Group11=1.5127516870475187E-13, Group356=2.1389625006392508E-23, Group359=8.926811798518482E-28, Group360=1.4754326203587813E-10, Group362=1.3652032720183789E-15, Group367=8.322406779894449E-22, Group368=3.891368836071306E-22, Group373=3.3663385720984407E-32, Group375=9.891025078849525E-21, Group376=4.2891052570018363E-16, Group377=4.2766903483825905E-27, Group379=5…	[GRB2, IGF1, KRAS, NRAS, PIK3CB, PIK3CG, PIK3R3, PIK3R5]	[ACVR1, ACVR1B, ACVR1C, ACVR2A, ACVR2B, AKT1, AKT2, AKT3, APC, APC2, AXIN1, AXIN2, BMI1, BMP2, BMP4, BMPR1A, BMPR1B, BMPR2, COMMD3-BMI1, CTNNB1, DLX5, DUSP9, DVL1, DVL2, DVL3, ESRRB, ESX1, FGF2, FGFR1, FGFR2, FGFR3, FGFR4, FZD1, FZD10, FZD2, FZD3, FZD4, FZD5, FZD6, FZD7, FZD8, FZD9, GRB2, GSK3B, HAND1, HESX1, HNF1A, HOXB1, HRAS, ID1, ID2, ID3, ID4, IGF1, IGF1R, IL6ST, INHBA, INHBB, INHBC, INHBE, …
KEGG:04514	KEGG_05.05.2015	Cell adhesion molecules (CAMs)	[-1]	[Group151, Group154, Group155, Group353, Group370]	8	5.51724	2.02936e-06	0.000564161	{Group151=4.0174211112718754E-19, Group154=4.4180894133791477E-16, Group155=4.026199191905193E-12, Group353=1.0230041546152515E-6, Group370=1.6740352099146621E-7}	{Group151=1.4382367578353315E-16, Group154=1.3961162546278107E-13, Group155=9.703140052491514E-10, Group353=6.34262575861456E-5, Group370=1.540112393121489E-5}	[CD22, CD28, CD4, CD8A, PTPRC, SELL, SIGLEC1, SPN]	[100509457, 101060835, 101929889, ALCAM, CADM1, CADM3, CD2, CD22, CD226, CD274, CD276, CD28, CD34, CD4, CD40, CD40LG, CD58, CD6, CD80, CD86, CD8A, CD8B, CD99, CDH1, CDH15, CDH2, CDH3, CDH4, CDH5, CLDN1, CLDN10, CLDN11, CLDN14, CLDN15, CLDN16, CLDN17, CLDN18, CLDN19, CLDN2, CLDN20, CLDN22, CLDN23, CLDN24, CLDN25, CLDN3, CLDN4, CLDN5, CLDN6, CLDN7, CLDN8, CLDN9, CNTN1, CNTN2, CNTNAP1, CNTNAP2, CTLA…
REACTOME:12621	REACTOME_05.05.2015	Tie2 Signaling	[-1]	[Group26, Group373, Group389, Group400, Group427, Group433, Group440, Group441, Group445, Group458, Group476, Group491, Group9]	7	38.8889	5.46569e-12	2.31745e-09	{Group26=3.360884142868362E-24, Group373=7.208433773230065E-35, Group389=5.3128494386084414E-42, Group400=4.79079088501864E-34, Group427=3.505723068238005E-19, Group433=2.9266111686937425E-25, Group440=1.3151718857349328E-27, Group441=9.328964481622886E-16, Group445=8.29172229064109E-26, Group458=5.473338517186362E-27, Group476=5.707281487368092E-17, Group491=1.868129602580809E-28, Group9=6.97213…	{Group26=1.37460161443316E-21, Group373=3.3663385720984407E-32, Group389=2.5501677305320518E-39, Group400=2.222926970648649E-31, Group427=1.2620603045656817E-16, Group433=1.2203968573452907E-22, Group440=5.6815425463749095E-25, Group441=2.882650024821472E-13, Group445=3.490815084359899E-23, Group458=2.33164220832139E-24, Group476=1.8891101723188383E-14, Group491=8.201088955329752E-26, Group9=2.96…	[ANGPT1, ANGPT2, DOK2, GRB2, KRAS, NRAS, PIK3CB]	[ANGPT1, ANGPT2, ANGPT4, DOK2, GRB14, GRB2, GRB7, HRAS, KRAS, NRAS, PIK3CA, PIK3CB, PIK3R1, PIK3R2, PTPN11, SHC1, SOS1, TEK]
REACTOME:23787	REACTOME_05.05.2015	Regulation of signaling by CBL	[-1]	[Group0, Group31, Group33, Group380, Group386, Group40, Group411, Group455, Group466, Group468, Group469, Group471, Group476, Group477]	7	38.8889	5.46569e-12	2.31745e-09	{Group0=1.1832596106417377E-18, Group31=1.425640638654374E-20, Group33=3.2512447317906486E-16, Group380=1.3181886136870542E-16, Group386=1.0060848245673322E-30, Group40=2.5627731260347168E-15, Group411=6.145669020461587E-30, Group455=2.4281392140049153E-23, Group466=5.24928424246486E-22, Group468=1.3045171418340587E-25, Group469=1.1604524627260728E-21, Group471=3.6746339099004017E-10, Group476=5.…	{Group0=4.1887390216717512E-16, Group31=5.303383175794272E-18, Group33=1.0338958247094263E-13, Group380=4.284112994482926E-14, Group386=4.547503407044341E-28, Group40=7.713947109364497E-13, Group411=2.740968383125868E-27, Group455=9.688275463879611E-21, Group466=2.0314730018339007E-19, Group468=5.478971995703046E-23, Group469=4.46774198149538E-19, Group471=6.871565411513751E-8, Group476=1.8891101…	[CBL, CRK, CRKL, GRB2, PIK3CB, PIK3R3, SYK]	[BLNK, CBL, CRK, CRKL, FYN, GRB2, HCK, LYN, PIK3CA, PIK3CB, PIK3CD, PIK3R1, PIK3R2, PIK3R3, RAPGEF1, SYK, VAV1, YES1]
REACTOME:355159	REACTOME_05.05.2015	SHC-mediated cascade:FGFR4	[-1]	[Group1, Group26, Group426, Group429, Group430, Group432, Group433, Group440, Group445, Group446, Group458, Group479, Group480, Group482, Group486, Group487, Group488, Group489, Group491, Group9]	7	30.4348	4.11175e-11	1.67759e-08	{Group1=2.630233296266782E-27, Group26=3.360884142868362E-24, Group426=1.9322089123870277E-15, Group429=4.611582474053199E-27, Group430=1.9235305964315758E-13, Group432=2.0533831108057122E-14, Group433=2.9266111686937425E-25, Group440=1.3151718857349328E-27, Group445=8.29172229064109E-26, Group446=2.8852830650103803E-25, Group458=5.473338517186362E-27, Group479=8.841497437682219E-22, Group480=6.7…	{Group1=1.1283700840984496E-24, Group26=1.37460161443316E-21, Group426=5.854593004532694E-13, Group429=1.973757298894769E-24, Group430=5.174297304400939E-11, Group432=5.8932095280123945E-12, Group433=1.2203968573452907E-22, Group440=5.6815425463749095E-25, Group445=3.490815084359899E-23, Group446=1.206048321174339E-22, Group458=2.33164220832139E-24, Group479=3.4128180109453366E-19, Group480=2.094…	[FGF1, FGF4, FRS2, FRS3, GRB2, KRAS, NRAS]	[FGF1, FGF16, FGF17, FGF18, FGF19, FGF2, FGF20, FGF23, FGF4, FGF6, FGF8, FGF9, FGFR4, FRS2, FRS3, GRB2, HRAS, KLB, KRAS, NRAS, PTPN11, SHC1, SOS1]
REACTOME:355227	REACTOME_05.05.2015	Negative regulation of FGFR2 signaling	[-1]	[Group1, Group3, Group432, Group446, Group479, Group480, Group482, Group486, Group487, Group488, Group489, Group6, Group8]	7	20.5882	8.56368e-10	3.27133e-07	{Group1=2.630233296266782E-27, Group3=2.8809639290955803E-15, Group432=2.0533831108057122E-14, Group446=2.8852830650103803E-25, Group479=8.841497437682219E-22, Group480=6.713439080703005E-16, Group482=2.1084999620485978E-19, Group486=3.2923519025038656E-23, Group487=2.92751997142364E-19, Group488=1.8484010593954312E-15, Group489=2.630233296266782E-27, Group6=4.2920925711462064E-15, Group8=3.00700…	{Group1=1.1283700840984496E-24, Group3=8.642891787286741E-13, Group432=5.8932095280123945E-12, Group446=1.206048321174339E-22, Group479=3.4128180109453366E-19, Group480=2.0945929931793377E-13, Group482=7.632769862615924E-17, Group486=1.3004790014890269E-20, Group487=1.0568347096839341E-16, Group488=5.619139220562111E-13, Group489=1.1283700840984496E-24, Group6=1.2833356787727156E-12, Group8=1.190…	[CBL, FGF1, FGF4, FGF5, FGF7, FRS2, GRB2]	[BRAF, CBL, FGF1, FGF10, FGF16, FGF17, FGF18, FGF2, FGF20, FGF22, FGF23, FGF3, FGF4, FGF5, FGF6, FGF7, FGF8, FGF9, FGFR2, FRS2, GRB2, MAPK1, MAPK3, MKNK1, PPP2CA, PPP2CB, PPP2R1A, PTPN11, RPS27A, SPRY2, SRC, UBA52, UBB, UBC]
REACTOME:355580	REACTOME_05.05.2015	FRS2-mediated FGFR4 signaling	[-1]	[Group1, Group26, Group426, Group429, Group430, Group432, Group433, Group440, Group445, Group446, Group458, Group479, Group480, Group482, Group486, Group487, Group488, Group489, Group491, Group9]	7	20	1.06539e-09	4.05914e-07	{Group1=2.630233296266782E-27, Group26=3.360884142868362E-24, Group426=1.9322089123870277E-15, Group429=4.611582474053199E-27, Group430=1.9235305964315758E-13, Group432=2.0533831108057122E-14, Group433=2.9266111686937425E-25, Group440=1.3151718857349328E-27, Group445=8.29172229064109E-26, Group446=2.8852830650103803E-25, Group458=5.473338517186362E-27, Group479=8.841497437682219E-22, Group480=6.7…	{Group1=1.1283700840984496E-24, Group26=1.37460161443316E-21, Group426=5.854593004532694E-13, Group429=1.973757298894769E-24, Group430=5.174297304400939E-11, Group432=5.8932095280123945E-12, Group433=1.2203968573452907E-22, Group440=5.6815425463749095E-25, Group445=3.490815084359899E-23, Group446=1.206048321174339E-22, Group458=2.33164220832139E-24, Group479=3.4128180109453366E-19, Group480=2.094…	[FGF1, FGF4, FRS2, FRS3, GRB2, KRAS, NRAS]	[CDK1, FGF1, FGF16, FGF17, FGF18, FGF19, FGF2, FGF20, FGF23, FGF4, FGF6, FGF8, FGF9, FGFR4, FRS2, FRS3, GRB2, HRAS, IL6, IL6R, IL6ST, JAK1, JAK2, KLB, KRAS, MAP2K1, MAP2K2, MAPK1, MAPK3, NRAS, PTPN11, RAF1, SOS1, TYK2, YWHAB]
KEGG:04960	KEGG_05.05.2015	Aldosterone-regulated sodium reabsorption	[-1]	[Group11, Group172, Group360, Group362, Group367, Group373, Group375, Group377, Group379, Group382, Group384, Group386, Group387, Group388, Group389, Group391, Group392, Group393, Group394, Group397, Group399, Group400, Group401, Group405, Group407, Group408, Group409, Group410, Group413, Group414, Group435, Group455, Group465, Group47, Group49]	7	17.9487	2.39105e-09	8.87078e-07	{Group11=4.817680531998467E-16, Group172=7.896480443225086E-20, Group360=5.718731086661943E-13, Group362=3.957110933386606E-18, Group367=2.010243183549384E-24, Group373=7.208433773230065E-35, Group375=2.4851821806154585E-23, Group377=9.610540108724922E-30, Group379=1.5544722032007414E-20, Group382=2.3111848211897214E-22, Group384=9.787977779012456E-17, Group386=1.0060848245673322E-30, Group387=3.…	{Group11=1.5127516870475187E-13, Group172=2.8901118422203815E-17, Group360=1.4754326203587813E-10, Group362=1.3652032720183789E-15, Group367=8.322406779894449E-22, Group373=3.3663385720984407E-32, Group375=9.891025078849525E-21, Group377=4.2766903483825905E-27, Group379=5.767091873874751E-18, Group382=8.990508954428016E-20, Group384=3.200668733737073E-14, Group386=4.547503407044341E-28, Group387=…	[IGF1, IRS1, KRAS, PIK3CB, PIK3CG, PIK3R3, PIK3R5]	[ATP1A1, ATP1A2, ATP1A3, ATP1A4, ATP1B1, ATP1B2, ATP1B3, ATP1B4, FXYD2, FXYD4, HSD11B2, IGF1, INS, INSR, IRS1, KCNJ1, KRAS, MAPK1, MAPK3, NEDD4L, NR3C2, PDPK1, PIK3CA, PIK3CB, PIK3CD, PIK3CG, PIK3R1, PIK3R2, PIK3R3, PIK3R5, PRKCA, PRKCB, PRKCG, SCNN1A, SCNN1B, SCNN1G, SFN, SGK1, SLC9A3R2]
KEGG:05210	KEGG_05.05.2015	Colorectal cancer	[-1]	[Group11, Group172, Group30, Group362, Group367, Group368, Group373, Group375, Group377, Group379, Group384, Group387, Group388, Group389, Group391, Group392, Group393, Group394, Group397, Group399, Group400, Group401, Group405, Group406, Group407, Group408, Group411, Group413, Group414, Group435, Group455, Group465, Group49]	7	11.2903	6.85507e-08	2.31701e-05	{Group11=4.817680531998467E-16, Group172=7.896480443225086E-20, Group30=5.824202417767263E-15, Group362=3.957110933386606E-18, Group367=2.010243183549384E-24, Group368=9.376792376075436E-25, Group373=7.208433773230065E-35, Group375=2.4851821806154585E-23, Group377=9.610540108724922E-30, Group379=1.5544722032007414E-20, Group384=9.787977779012456E-17, Group387=3.571325492723479E-30, Group388=1.281…	{Group11=1.5127516870475187E-13, Group172=2.8901118422203815E-17, Group30=1.7181397132413427E-12, Group362=1.3652032720183789E-15, Group367=8.322406779894449E-22, Group368=3.891368836071306E-22, Group373=3.3663385720984407E-32, Group375=9.891025078849525E-21, Group377=4.2766903483825905E-27, Group379=5.767091873874751E-18, Group384=3.200668733737073E-14, Group387=1.5963824952473952E-27, Group388=…	[KRAS, PIK3CB, PIK3CG, PIK3R3, PIK3R5, TGFB2, TGFB3]	[AKT1, AKT2, AKT3, APC, APC2, APPL1, ARAF, AXIN1, AXIN2, BAD, BAX, BCL2, BIRC5, BRAF, CASP3, CASP9, CCND1, CTNNB1, CYCS, DCC, FOS, GSK3B, JUN, KRAS, LEF1, MAP2K1, MAPK1, MAPK10, MAPK3, MAPK8, MAPK9, MLH1, MSH2, MSH3, MSH6, MYC, PIK3CA, PIK3CB, PIK3CD, PIK3CG, PIK3R1, PIK3R2, PIK3R3, PIK3R5, RAC1, RAC2, RAC3, RAF1, RALGDS, RHOA, SMAD2, SMAD3, SMAD4, TCF7, TCF7L1, TCF7L2, TGFB1, TGFB2, TGFB3, TGFBR…
REACTOME:19344	REACTOME_05.05.2015	Costimulation by the CD28 family	[-1]	[Group324, Group459, Group463]	7	10	1.60876e-07	5.27675e-05	{Group324=4.3442747768288396E-24, Group459=3.0661425014853677E-9, Group463=1.2967050334513769E-13}	{Group324=1.7724641089461664E-21, Group459=4.629875177242905E-7, Group463=3.5659388419912866E-11}	[BTLA, CD28, CD3D, CD4, GRAP2, GRB2, PIK3R3]	[100509457, AKT1, AKT2, AKT3, BTLA, CD247, CD274, CD28, CD3D, CD3E, CD3G, CD4, CD80, CD86, CDC42, CSK, CTLA4, FYN, GRAP2, GRB2, HLA-DPA1, HLA-DPB1, HLA-DQA1, HLA-DQA2, HLA-DQB1, HLA-DQB2, HLA-DRA, HLA-DRB1, HLA-DRB3, HLA-DRB4, HLA-DRB5, ICOS, ICOSLG, LCK, LOC102723996, LYN, MAP3K14, MAP3K8, MAPKAP1, MLST8, MTOR, PAK1, PAK2, PAK3, PDCD1, PDCD1LG2, PDPK1, PIK3CA, PIK3R1, PIK3R2, PIK3R3, PPP2CA, PPP…
KEGG:04917	KEGG_05.05.2015	Prolactin signaling pathway	[-1]	[Group10, Group11, Group172, Group18, Group26, Group356, Group359, Group362, Group367, Group368, Group373, Group375, Group376, Group377, Group378, Group379, Group382, Group384, Group386, Group387, Group388, Group389, Group391, Group392, Group393, Group394, Group397, Group399, Group400, Group401, Group403, Group405, Group406, Group407, Group408, Group409, Group410, Group411, Group413, Group414, Gr…	7	9.72222	1.95827e-07	6.28605e-05	{Group10=6.461710716203435E-15, Group11=4.817680531998467E-16, Group172=7.896480443225086E-20, Group18=1.7379977761883403E-28, Group26=3.360884142868362E-24, Group356=5.056648937681444E-26, Group359=1.9881540753938714E-30, Group362=3.957110933386606E-18, Group367=2.010243183549384E-24, Group368=9.376792376075436E-25, Group373=7.208433773230065E-35, Group375=2.4851821806154585E-23, Group376=1.2184…	{Group10=1.89974295056381E-12, Group11=1.5127516870475187E-13, Group172=2.8901118422203815E-17, Group18=7.647190215228698E-26, Group26=1.37460161443316E-21, Group356=2.1389625006392508E-23, Group359=8.926811798518482E-28, Group362=1.3652032720183789E-15, Group367=8.322406779894449E-22, Group368=3.891368836071306E-22, Group373=3.3663385720984407E-32, Group375=9.891025078849525E-21, Group376=4.2891…	[GRB2, KRAS, NRAS, PIK3CB, PIK3CG, PIK3R3, PIK3R5]	[AKT1, AKT2, AKT3, CCND1, CCND2, CGA, CISH, CSN2, CYP17A1, ELF5, ESR1, ESR2, FOS, FOXO3, GALT, GCK, GRB2, GSK3B, HRAS, INS, IRF1, JAK2, KRAS, LHB, LHCGR, MAP2K1, MAP2K2, MAPK1, MAPK10, MAPK11, MAPK12, MAPK13, MAPK14, MAPK3, MAPK8, MAPK9, NFKB1, NRAS, PIK3CA, PIK3CB, PIK3CD, PIK3CG, PIK3R1, PIK3R2, PIK3R3, PIK3R5, PRL, PRLR, RAF1, RELA, SHC1, SHC2, SHC3, SHC4, SLC2A2, SOCS1, SOCS2, SOCS3, SOCS4, S…
REACTOME:264068	REACTOME_05.05.2015	EPH-Ephrin signaling	[-1]	[Group366, Group456]	7	7.52688	1.14008e-06	0.000332905	{Group366=1.515197758993308E-12, Group456=1.0614196773571794E-23}	{Group366=3.772842419893337E-10, Group456=4.288135496523005E-21}	[EFNA1, EFNA3, EFNA4, NCK2, SHB, VEGFA, WASL]	[ACTB, ACTG1, ACTR2, ACTR3, ADAM10, AP2A1, AP2A2, AP2B1, AP2M1, AP2S1, APH1A, APH1B, ARHGEF28, ARHGEF7, ARPC1A, ARPC2, ARPC3, ARPC4, ARPC5, CDC42, CFL1, CLTA, CLTB, CLTC, CLTCL1, DNM1, EFNA1, EFNA2, EFNA3, EFNA4, EFNA5, EFNB1, EFNB2, EFNB3, EPHA1, EPHA10, EPHA2, EPHA3, EPHA4, EPHA5, EPHA6, EPHA7, EPHA8, EPHB1, EPHB2, EPHB3, EPHB4, FYN, GIT1, GRIN1, GRIN2B, HRAS, HSP90AA1, ITSN1, KALRN, KDR, LIMK1…
KEGG:05146	KEGG_05.05.2015	Amoebiasis	[-1]	[Group11, Group172, Group362, Group367, Group368, Group373, Group375, Group384, Group387, Group389, Group391, Group392, Group393, Group394, Group397, Group399, Group400, Group401, Group405, Group406, Group407, Group411, Group413, Group435, Group455, Group465, Group49]	7	6.42202	3.32417e-06	0.000884228	{Group11=4.817680531998467E-16, Group172=7.896480443225086E-20, Group362=3.957110933386606E-18, Group367=2.010243183549384E-24, Group368=9.376792376075436E-25, Group373=7.208433773230065E-35, Group375=2.4851821806154585E-23, Group384=9.787977779012456E-17, Group387=3.571325492723479E-30, Group389=5.3128494386084414E-42, Group391=1.8989118462466516E-30, Group392=9.3529900305655E-34, Group393=1.215…	{Group11=1.5127516870475187E-13, Group172=2.8901118422203815E-17, Group362=1.3652032720183789E-15, Group367=8.322406779894449E-22, Group368=3.891368836071306E-22, Group373=3.3663385720984407E-32, Group375=9.891025078849525E-21, Group384=3.200668733737073E-14, Group387=1.5963824952473952E-27, Group389=2.5501677305320518E-39, Group391=8.545103308109932E-28, Group392=4.321081394121261E-31, Group393=…	[FN1, PIK3CB, PIK3CG, PIK3R3, PIK3R5, TGFB2, TGFB3]	[ACTN1, ACTN2, ACTN3, ACTN4, ADCY1, ARG1, ARG2, C8A, C8B, C8G, C9, CASP3, CD14, CD1D, COL11A1, COL11A2, COL1A1, COL1A2, COL24A1, COL27A1, COL2A1, COL3A1, COL4A1, COL4A2, COL4A3, COL4A4, COL4A5, COL4A6, COL5A1, COL5A2, COL5A3, CSF2, CTSG, CXCL1, CXCL8, FN1, GNA11, GNA14, GNA15, GNAL, GNAQ, GNAS, HSPB1, IFNG, IL10, IL12A, IL12B, IL1B, IL1R1, IL1R2, IL6, ITGAM, ITGB2, LAMA1, LAMA2, LAMA3, LAMA4, LAM…
KEGG:04152	KEGG_05.05.2015	AMPK signaling pathway	[-1]	[Group11, Group172, Group360, Group362, Group367, Group373, Group375, Group384, Group386, Group387, Group389, Group391, Group392, Group393, Group394, Group397, Group399, Group400, Group405, Group413, Group435, Group455, Group465, Group49]	7	5.64516	7.82223e-06	0.00192427	{Group11=4.817680531998467E-16, Group172=7.896480443225086E-20, Group360=5.718731086661943E-13, Group362=3.957110933386606E-18, Group367=2.010243183549384E-24, Group373=7.208433773230065E-35, Group375=2.4851821806154585E-23, Group384=9.787977779012456E-17, Group386=1.0060848245673322E-30, Group387=3.571325492723479E-30, Group389=5.3128494386084414E-42, Group391=1.8989118462466516E-30, Group392=9.…	{Group11=1.5127516870475187E-13, Group172=2.8901118422203815E-17, Group360=1.4754326203587813E-10, Group362=1.3652032720183789E-15, Group367=8.322406779894449E-22, Group373=3.3663385720984407E-32, Group375=9.891025078849525E-21, Group384=3.200668733737073E-14, Group386=4.547503407044341E-28, Group387=1.5963824952473952E-27, Group389=2.5501677305320518E-39, Group391=8.545103308109932E-28, Group392…	[IGF1, IRS1, IRS4, PIK3CB, PIK3CG, PIK3R3, PIK3R5]	[ACACA, ACACB, ADIPOQ, ADIPOR1, ADIPOR2, ADRA1A, AKT1, AKT1S1, AKT2, AKT3, CAB39, CAB39L, CAMKK1, CAMKK2, CCNA1, CCNA2, CCND1, CD36, CFTR, CPT1A, CPT1B, CPT1C, CREB1, CREB3, CREB3L1, CREB3L2, CREB3L3, CREB3L4, CREB5, CRTC2, EEF2, EEF2K, EIF4EBP1, ELAVL1, FASN, FBP1, FBP2, FOXO1, FOXO3, G6PC, G6PC2, G6PC3, GYS1, GYS2, HMGCR, HNF4A, IGF1, IGF1R, INS, INSR, IRS1, IRS2, IRS4, LEP, LEPR, LIPE, LOC1019…
KEGG:04360	KEGG_05.05.2015	Axon guidance	[-1]	[Group366, Group456]	7	5.51181	9.15461e-06	0.00219711	{Group366=1.515197758993308E-12, Group456=1.0614196773571794E-23}	{Group366=3.772842419893337E-10, Group456=4.288135496523005E-21}	[ABL1, EFNA1, EFNA3, EFNA4, KRAS, NCK2, NRAS]	[ABL1, ABLIM1, ABLIM2, ABLIM3, ARHGEF12, CDC42, CDK5, CFL1, CFL2, CXCL12, CXCR4, DCC, DPYSL2, DPYSL5, EFNA1, EFNA2, EFNA3, EFNA4, EFNA5, EFNB1, EFNB2, EFNB3, EPHA1, EPHA2, EPHA3, EPHA4, EPHA5, EPHA6, EPHA7, EPHA8, EPHB1, EPHB2, EPHB3, EPHB4, EPHB6, FES, FYN, GNAI1, GNAI2, GNAI3, GSK3B, HRAS, ITGB1, KRAS, L1CAM, LIMK1, LIMK2, LRRC4, LRRC4C, MAPK1, MAPK3, MET, NCK1, NCK2, NFATC2, NFATC3, NFATC4, NG…
KEGG:04921	KEGG_05.05.2015	Oxytocin signaling pathway	[-1]	[Group11, Group172, Group18, Group25, Group26, Group30, Group356, Group359, Group360, Group362, Group367, Group373, Group375, Group377, Group379, Group382, Group384, Group386, Group387, Group388, Group389, Group391, Group392, Group393, Group394, Group397, Group399, Group400, Group401, Group403, Group405, Group406, Group407, Group408, Group409, Group41, Group410, Group411, Group413, Group414, Grou…	7	4.40252	3.92634e-05	0.00769563	{Group11=4.817680531998467E-16, Group172=7.896480443225086E-20, Group18=1.7379977761883403E-28, Group25=2.569002312773941E-16, Group26=3.360884142868362E-24, Group30=5.824202417767263E-15, Group356=5.056648937681444E-26, Group359=1.9881540753938714E-30, Group360=5.718731086661943E-13, Group362=3.957110933386606E-18, Group367=2.010243183549384E-24, Group373=7.208433773230065E-35, Group375=2.485182…	{Group11=1.5127516870475187E-13, Group172=2.8901118422203815E-17, Group18=7.647190215228698E-26, Group25=8.24649742400435E-14, Group26=1.37460161443316E-21, Group30=1.7181397132413427E-12, Group356=2.1389625006392508E-23, Group359=8.926811798518482E-28, Group360=1.4754326203587813E-10, Group362=1.3652032720183789E-15, Group367=8.322406779894449E-22, Group373=3.3663385720984407E-32, Group375=9.891…	[EGFR, KRAS, NRAS, PIK3CB, PIK3CG, PIK3R3, PIK3R5]	[ACTB, ACTG1, ADCY1, ADCY2, ADCY3, ADCY4, ADCY5, ADCY6, ADCY7, ADCY8, ADCY9, CACNA1C, CACNA1D, CACNA1F, CACNA1S, CACNA2D1, CACNA2D2, CACNA2D3, CACNA2D4, CACNB1, CACNB2, CACNB3, CACNB4, CACNG1, CACNG2, CACNG3, CACNG4, CACNG5, CACNG6, CACNG7, CACNG8, CALM1, CALM2, CALM3, CALML3, CALML5, CALML6, CAMK1, CAMK1D, CAMK1G, CAMK2A, CAMK2B, CAMK2D, CAMK2G, CAMK4, CAMKK1, CAMKK2, CCND1, CD38, CDKN1A, EEF2, …
REACTOME:267817	REACTOME_05.05.2015	Constitutive Signaling by EGFRvIII	[-1]	[Group18, Group25, Group26, Group314, Group34, Group365, Group372, Group388, Group400, Group403, Group408, Group414, Group420, Group429, Group433, Group437, Group440, Group445, Group451, Group458, Group46, Group475, Group479, Group48, Group482, Group486, Group491, Group9]	6	40	1.58707e-10	6.33242e-08	{Group18=1.7379977761883403E-28, Group25=2.569002312773941E-16, Group26=3.360884142868362E-24, Group314=5.908228441515244E-9, Group34=2.66418986208795E-13, Group365=2.0467805523801244E-17, Group372=4.893850379190641E-22, Group388=1.2812012928997686E-34, Group400=4.79079088501864E-34, Group403=7.9877171359017835E-28, Group408=2.408662973511141E-35, Group414=1.4969323435683644E-34, Group420=1.52357…	{Group18=7.647190215228698E-26, Group25=8.24649742400435E-14, Group26=1.37460161443316E-21, Group314=8.389684386951647E-7, Group34=7.060103134533068E-11, Group365=6.8976504615210196E-15, Group372=1.8988139471259687E-19, Group388=5.970398024912922E-32, Group400=2.222926970648649E-31, Group403=3.4906323883890795E-25, Group408=1.127254271603214E-32, Group414=6.960735397592894E-32, Group420=6.1247884…	[CBL, EGFR, GAB1, GRB2, KRAS, NRAS]	[CBL, CDC37, EGF, EGFR, GAB1, GRB2, HRAS, HSP90AA1, KRAS, NRAS, PIK3CA, PIK3R1, PLCG1, SHC1, SOS1]
REACTOME:268269	REACTOME_05.05.2015	Signaling by EGFRvIII in Cancer	[-1]	[Group18, Group25, Group26, Group314, Group34, Group365, Group372, Group388, Group400, Group403, Group408, Group414, Group420, Group429, Group433, Group437, Group440, Group445, Group451, Group458, Group46, Group475, Group479, Group48, Group482, Group486, Group491, Group9]	6	40	1.58707e-10	6.33242e-08	{Group18=1.7379977761883403E-28, Group25=2.569002312773941E-16, Group26=3.360884142868362E-24, Group314=5.908228441515244E-9, Group34=2.66418986208795E-13, Group365=2.0467805523801244E-17, Group372=4.893850379190641E-22, Group388=1.2812012928997686E-34, Group400=4.79079088501864E-34, Group403=7.9877171359017835E-28, Group408=2.408662973511141E-35, Group414=1.4969323435683644E-34, Group420=1.52357…	{Group18=7.647190215228698E-26, Group25=8.24649742400435E-14, Group26=1.37460161443316E-21, Group314=8.389684386951647E-7, Group34=7.060103134533068E-11, Group365=6.8976504615210196E-15, Group372=1.8988139471259687E-19, Group388=5.970398024912922E-32, Group400=2.222926970648649E-31, Group403=3.4906323883890795E-25, Group408=1.127254271603214E-32, Group414=6.960735397592894E-32, Group420=6.1247884…	[CBL, EGFR, GAB1, GRB2, KRAS, NRAS]	[CBL, CDC37, EGF, EGFR, GAB1, GRB2, HRAS, HSP90AA1, KRAS, NRAS, PIK3CA, PIK3R1, PLCG1, SHC1, SOS1]
REACTOME:355197	REACTOME_05.05.2015	SHC-mediated cascade:FGFR3	[-1]	[Group1, Group26, Group3, Group355, Group372, Group429, Group432, Group433, Group440, Group445, Group446, Group451, Group458, Group475, Group479, Group48, Group480, Group482, Group486, Group487, Group488, Group489, Group491, Group5, Group6, Group8, Group9]	6	33.3333	5.80422e-10	2.24623e-07	{Group1=2.630233296266782E-27, Group26=3.360884142868362E-24, Group3=2.8809639290955803E-15, Group355=4.0723516100774824E-23, Group372=4.893850379190641E-22, Group429=4.611582474053199E-27, Group432=2.0533831108057122E-14, Group433=2.9266111686937425E-25, Group440=1.3151718857349328E-27, Group445=8.29172229064109E-26, Group446=2.8852830650103803E-25, Group451=2.028150003345075E-24, Group458=5.473…	{Group1=1.1283700840984496E-24, Group26=1.37460161443316E-21, Group3=8.642891787286741E-13, Group355=1.6045065343705282E-20, Group372=1.8988139471259687E-19, Group429=1.973757298894769E-24, Group432=5.8932095280123945E-12, Group433=1.2203968573452907E-22, Group440=5.6815425463749095E-25, Group445=3.490815084359899E-23, Group446=1.206048321174339E-22, Group451=8.37625951381516E-22, Group458=2.3316…	[FGF1, FGF4, FGF5, GRB2, KRAS, NRAS]	[FGF1, FGF16, FGF17, FGF18, FGF2, FGF20, FGF23, FGF4, FGF5, FGF8, FGF9, FGFR3, GRB2, HRAS, KRAS, NRAS, SHC1, SOS1]
REACTOME:115852	REACTOME_05.05.2015	Constitutive Signaling by Ligand-Responsive EGFR Cancer Variants	[-1]	[Group18, Group25, Group26, Group314, Group34, Group365, Group372, Group388, Group400, Group403, Group408, Group414, Group420, Group429, Group433, Group437, Group440, Group445, Group451, Group458, Group46, Group475, Group479, Group48, Group482, Group486, Group491, Group9]	6	31.5789	8.44334e-10	3.2338e-07	{Group18=1.7379977761883403E-28, Group25=2.569002312773941E-16, Group26=3.360884142868362E-24, Group314=5.908228441515244E-9, Group34=2.66418986208795E-13, Group365=2.0467805523801244E-17, Group372=4.893850379190641E-22, Group388=1.2812012928997686E-34, Group400=4.79079088501864E-34, Group403=7.9877171359017835E-28, Group408=2.408662973511141E-35, Group414=1.4969323435683644E-34, Group420=1.52357…	{Group18=7.647190215228698E-26, Group25=8.24649742400435E-14, Group26=1.37460161443316E-21, Group314=8.389684386951647E-7, Group34=7.060103134533068E-11, Group365=6.8976504615210196E-15, Group372=1.8988139471259687E-19, Group388=5.970398024912922E-32, Group400=2.222926970648649E-31, Group403=3.4906323883890795E-25, Group408=1.127254271603214E-32, Group414=6.960735397592894E-32, Group420=6.1247884…	[CBL, EGFR, GAB1, GRB2, KRAS, NRAS]	[CBL, CDC37, EGF, EGFR, GAB1, GRB2, HRAS, HSP90AA1, KRAS, NRAS, PIK3CA, PIK3R1, PLCG1, RPS27A, SHC1, SOS1, UBA52, UBB, UBC]
REACTOME:115871	REACTOME_05.05.2015	Signaling by EGFR in Cancer	[-1]	[Group18, Group25, Group26, Group314, Group34, Group365, Group372, Group388, Group400, Group403, Group408, Group414, Group420, Group429, Group433, Group437, Group440, Group445, Group451, Group458, Group46, Group475, Group479, Group48, Group482, Group486, Group491, Group9]	6	31.5789	8.44334e-10	3.2338e-07	{Group18=1.7379977761883403E-28, Group25=2.569002312773941E-16, Group26=3.360884142868362E-24, Group314=5.908228441515244E-9, Group34=2.66418986208795E-13, Group365=2.0467805523801244E-17, Group372=4.893850379190641E-22, Group388=1.2812012928997686E-34, Group400=4.79079088501864E-34, Group403=7.9877171359017835E-28, Group408=2.408662973511141E-35, Group414=1.4969323435683644E-34, Group420=1.52357…	{Group18=7.647190215228698E-26, Group25=8.24649742400435E-14, Group26=1.37460161443316E-21, Group314=8.389684386951647E-7, Group34=7.060103134533068E-11, Group365=6.8976504615210196E-15, Group372=1.8988139471259687E-19, Group388=5.970398024912922E-32, Group400=2.222926970648649E-31, Group403=3.4906323883890795E-25, Group408=1.127254271603214E-32, Group414=6.960735397592894E-32, Group420=6.1247884…	[CBL, EGFR, GAB1, GRB2, KRAS, NRAS]	[CBL, CDC37, EGF, EGFR, GAB1, GRB2, HRAS, HSP90AA1, KRAS, NRAS, PIK3CA, PIK3R1, PLCG1, RPS27A, SHC1, SOS1, UBA52, UBB, UBC]
REACTOME:268006	REACTOME_05.05.2015	Signaling by Ligand-Responsive EGFR Variants in Cancer	[-1]	[Group18, Group25, Group26, Group314, Group34, Group365, Group372, Group388, Group400, Group403, Group408, Group414, Group420, Group429, Group433, Group437, Group440, Group445, Group451, Group458, Group46, Group475, Group479, Group48, Group482, Group486, Group491, Group9]	6	31.5789	8.44334e-10	3.2338e-07	{Group18=1.7379977761883403E-28, Group25=2.569002312773941E-16, Group26=3.360884142868362E-24, Group314=5.908228441515244E-9, Group34=2.66418986208795E-13, Group365=2.0467805523801244E-17, Group372=4.893850379190641E-22, Group388=1.2812012928997686E-34, Group400=4.79079088501864E-34, Group403=7.9877171359017835E-28, Group408=2.408662973511141E-35, Group414=1.4969323435683644E-34, Group420=1.52357…	{Group18=7.647190215228698E-26, Group25=8.24649742400435E-14, Group26=1.37460161443316E-21, Group314=8.389684386951647E-7, Group34=7.060103134533068E-11, Group365=6.8976504615210196E-15, Group372=1.8988139471259687E-19, Group388=5.970398024912922E-32, Group400=2.222926970648649E-31, Group403=3.4906323883890795E-25, Group408=1.127254271603214E-32, Group414=6.960735397592894E-32, Group420=6.1247884…	[CBL, EGFR, GAB1, GRB2, KRAS, NRAS]	[CBL, CDC37, EGF, EGFR, GAB1, GRB2, HRAS, HSP90AA1, KRAS, NRAS, PIK3CA, PIK3R1, PLCG1, RPS27A, SHC1, SOS1, UBA52, UBB, UBC]
REACTOME:355194	REACTOME_05.05.2015	SHC-mediated cascade:FGFR1	[-1]	[Group1, Group26, Group3, Group355, Group372, Group429, Group432, Group433, Group440, Group445, Group446, Group451, Group458, Group475, Group479, Group48, Group480, Group482, Group486, Group487, Group488, Group489, Group491, Group5, Group6, Group8, Group9]	6	28.5714	1.67288e-09	6.32349e-07	{Group1=2.630233296266782E-27, Group26=3.360884142868362E-24, Group3=2.8809639290955803E-15, Group355=4.0723516100774824E-23, Group372=4.893850379190641E-22, Group429=4.611582474053199E-27, Group432=2.0533831108057122E-14, Group433=2.9266111686937425E-25, Group440=1.3151718857349328E-27, Group445=8.29172229064109E-26, Group446=2.8852830650103803E-25, Group451=2.028150003345075E-24, Group458=5.473…	{Group1=1.1283700840984496E-24, Group26=1.37460161443316E-21, Group3=8.642891787286741E-13, Group355=1.6045065343705282E-20, Group372=1.8988139471259687E-19, Group429=1.973757298894769E-24, Group432=5.8932095280123945E-12, Group433=1.2203968573452907E-22, Group440=5.6815425463749095E-25, Group445=3.490815084359899E-23, Group446=1.206048321174339E-22, Group451=8.37625951381516E-22, Group458=2.3316…	[FGF1, FGF4, FGF5, GRB2, KRAS, NRAS]	[FGF1, FGF10, FGF17, FGF2, FGF20, FGF22, FGF23, FGF3, FGF4, FGF5, FGF6, FGF8, FGF9, FGFR1, GRB2, HRAS, KL, KRAS, NRAS, SHC1, SOS1]
REACTOME:355144	REACTOME_05.05.2015	Negative regulation of FGFR3 signaling	[-1]	[Group1, Group3, Group420, Group432, Group446, Group479, Group480, Group482, Group486, Group487, Group488, Group489, Group5, Group6, Group8]	6	20.6897	1.41043e-08	5.03523e-06	{Group1=2.630233296266782E-27, Group3=2.8809639290955803E-15, Group420=1.5235792149082327E-23, Group432=2.0533831108057122E-14, Group446=2.8852830650103803E-25, Group479=8.841497437682219E-22, Group480=6.713439080703005E-16, Group482=2.1084999620485978E-19, Group486=3.2923519025038656E-23, Group487=2.92751997142364E-19, Group488=1.8484010593954312E-15, Group489=2.630233296266782E-27, Group5=5.660…	{Group1=1.1283700840984496E-24, Group3=8.642891787286741E-13, Group420=6.124788443931096E-21, Group432=5.8932095280123945E-12, Group446=1.206048321174339E-22, Group479=3.4128180109453366E-19, Group480=2.0945929931793377E-13, Group482=7.632769862615924E-17, Group486=1.3004790014890269E-20, Group487=1.0568347096839341E-16, Group488=5.619139220562111E-13, Group489=1.1283700840984496E-24, Group5=1.46…	[CBL, FGF1, FGF4, FGF5, FRS2, GRB2]	[BRAF, CBL, FGF1, FGF16, FGF17, FGF18, FGF2, FGF20, FGF23, FGF4, FGF5, FGF8, FGF9, FGFR3, FRS2, GRB2, MAPK1, MAPK3, MKNK1, PPP2CA, PPP2CB, PPP2R1A, PTPN11, RPS27A, SPRY2, SRC, UBA52, UBB, UBC]
REACTOME:355218	REACTOME_05.05.2015	Negative regulation of FGFR1 signaling	[-1]	[Group1, Group3, Group420, Group432, Group446, Group479, Group480, Group482, Group486, Group487, Group488, Group489, Group5, Group6, Group8]	6	18.75	2.65304e-08	9.28563e-06	{Group1=2.630233296266782E-27, Group3=2.8809639290955803E-15, Group420=1.5235792149082327E-23, Group432=2.0533831108057122E-14, Group446=2.8852830650103803E-25, Group479=8.841497437682219E-22, Group480=6.713439080703005E-16, Group482=2.1084999620485978E-19, Group486=3.2923519025038656E-23, Group487=2.92751997142364E-19, Group488=1.8484010593954312E-15, Group489=2.630233296266782E-27, Group5=5.660…	{Group1=1.1283700840984496E-24, Group3=8.642891787286741E-13, Group420=6.124788443931096E-21, Group432=5.8932095280123945E-12, Group446=1.206048321174339E-22, Group479=3.4128180109453366E-19, Group480=2.0945929931793377E-13, Group482=7.632769862615924E-17, Group486=1.3004790014890269E-20, Group487=1.0568347096839341E-16, Group488=5.619139220562111E-13, Group489=1.1283700840984496E-24, Group5=1.46…	[CBL, FGF1, FGF4, FGF5, FRS2, GRB2]	[BRAF, CBL, FGF1, FGF10, FGF17, FGF2, FGF20, FGF22, FGF23, FGF3, FGF4, FGF5, FGF6, FGF8, FGF9, FGFR1, FRS2, GRB2, KL, MAPK1, MAPK3, MKNK1, PPP2CA, PPP2CB, PPP2R1A, PTPN11, RPS27A, SPRY2, SRC, UBA52, UBB, UBC]
REACTOME:12623	REACTOME_05.05.2015	Generation of second messenger molecules	[-1]	[Group215, Group216, Group442, Group452, Group462]	6	18.1818	3.22742e-08	1.12637e-05	{Group215=1.2061656409514383E-19, Group216=2.494259135291468E-27, Group442=2.2707612361017322E-23, Group452=5.394434721233615E-11, Group462=1.5282050699050786E-13}	{Group215=4.3783812766537214E-17, Group216=1.0725314281753313E-24, Group442=9.083044944406928E-21, Group452=1.1598034650652273E-8, Group462=4.156717790141814E-11}	[CD3D, CD4, GRAP2, ITK, LCP2, WAS]	[100509457, CD247, CD3D, CD3E, CD3G, CD4, ENAH, EVL, FYB, GRAP2, HLA-DPA1, HLA-DPB1, HLA-DQA1, HLA-DQA2, HLA-DQB1, HLA-DQB2, HLA-DRA, HLA-DRB1, HLA-DRB3, HLA-DRB4, HLA-DRB5, ITK, LAT, LCK, LCP2, NCK1, PAK1, PAK2, PAK3, PLCG1, VASP, WAS, ZAP70]
REACTOME:118700	REACTOME_05.05.2015	Antigen activates B Cell Receptor (BCR) leading to generation of second messengers	[-1]	[Group40, Group420]	6	17.6471	3.90065e-08	1.34573e-05	{Group40=2.5627731260347168E-15, Group420=1.5235792149082327E-23}	{Group40=7.713947109364497E-13, Group420=6.124788443931096E-21}	[CBL, CBLB, CD19, DAPP1, GRB2, SYK]	[AHCYL1, BLK, BLNK, BTK, CALM1, CALM2, CALM3, CBL, CBLB, CD19, CD79A, CD79B, DAPP1, FYN, GRB2, ITPR1, ITPR2, ITPR3, LYN, NCK1, ORAI1, PIK3AP1, PIK3CD, PIK3R1, PLCG1, PLCG2, SH3KBP1, SHC1, SOS1, SRMS, STIM1, SYK, TRPC1, VAV1]
REACTOME:163701	REACTOME_05.05.2015	FCERI mediated MAPK activation	[-1]	[Group10, Group26, Group372, Group377, Group379, Group429, Group433, Group440, Group445, Group451, Group452, Group458, Group475, Group476, Group479, Group48, Group491, Group9]	6	14.2857	1.46539e-07	4.83579e-05	{Group10=6.461710716203435E-15, Group26=3.360884142868362E-24, Group372=4.893850379190641E-22, Group377=9.610540108724922E-30, Group379=1.5544722032007414E-20, Group429=4.611582474053199E-27, Group433=2.9266111686937425E-25, Group440=1.3151718857349328E-27, Group445=8.29172229064109E-26, Group451=2.028150003345075E-24, Group452=5.394434721233615E-11, Group458=5.473338517186362E-27, Group475=2.203…	{Group10=1.89974295056381E-12, Group26=1.37460161443316E-21, Group372=1.8988139471259687E-19, Group377=4.2766903483825905E-27, Group379=5.767091873874751E-18, Group429=1.973757298894769E-24, Group433=1.2203968573452907E-22, Group440=5.6815425463749095E-25, Group445=3.490815084359899E-23, Group451=8.37625951381516E-22, Group452=1.1598034650652273E-8, Group458=2.33164220832139E-24, Group475=9.23420…	[GRAP2, GRB2, KRAS, LCP2, NRAS, SYK]	[CDK1, FOS, GRAP2, GRB2, HRAS, IL6, IL6R, IL6ST, JAK1, JAK2, JUN, KRAS, LAT, LCP2, LYN, MAP2K1, MAP2K2, MAP2K4, MAP2K7, MAP3K1, MAPK1, MAPK10, MAPK3, MAPK8, MAPK9, NRAS, PAK1, PAK2, PAK3, PLCG1, PLCG2, PTPN11, RAC1, RAF1, SHC1, SOS1, SYK, TYK2, VAV1, VAV2, VAV3, YWHAB]
REACTOME:12058	REACTOME_05.05.2015	Signalling to ERKs	[-1]	[Group0, Group26, Group33, Group35, Group359, Group372, Group382, Group425, Group426, Group429, Group430, Group433, Group440, Group445, Group451, Group458, Group466, Group475, Group479, Group48, Group482, Group486, Group487, Group489, Group491, Group85, Group9]	6	13.6364	1.95351e-07	6.29029e-05	{Group0=1.1832596106417377E-18, Group26=3.360884142868362E-24, Group33=3.2512447317906486E-16, Group35=1.202158127931196E-19, Group359=1.9881540753938714E-30, Group372=4.893850379190641E-22, Group382=2.3111848211897214E-22, Group425=5.697760784319941E-10, Group426=1.9322089123870277E-15, Group429=4.611582474053199E-27, Group430=1.9235305964315758E-13, Group433=2.9266111686937425E-25, Group440=1.3…	{Group0=4.1887390216717512E-16, Group26=1.37460161443316E-21, Group33=1.0338958247094263E-13, Group35=4.375855585669554E-17, Group359=8.926811798518482E-28, Group372=1.8988139471259687E-19, Group382=8.990508954428016E-20, Group425=1.0255969411775894E-7, Group426=5.854593004532694E-13, Group429=1.973757298894769E-24, Group430=5.174297304400939E-11, Group433=1.2203968573452907E-22, Group440=5.68154…	[CRK, CRKL, FRS2, GRB2, KRAS, NRAS]	[BRAF, CDK1, CRK, CRKL, FRS2, GRB2, HRAS, IL6, IL6R, IL6ST, JAK1, JAK2, KIDINS220, KRAS, MAP2K1, MAP2K2, MAPK1, MAPK11, MAPK12, MAPK13, MAPK14, MAPK3, MAPKAPK2, MAPKAPK3, NGF, NRAS, NTRK1, PLCG1, PTPN11, RAF1, RALA, RALB, RALGDS, RAP1A, RAPGEF1, RIT1, RIT2, SHC1, SHC2, SHC3, SOS1, SRC, TYK2, YWHAB]
KEGG:04930	KEGG_05.05.2015	Type II diabetes mellitus	[-1]	[Group11, Group13, Group148, Group172, Group228, Group362, Group367, Group368, Group373, Group375, Group376, Group377, Group384, Group386, Group387, Group388, Group389, Group391, Group392, Group393, Group394, Group397, Group399, Group400, Group405, Group408, Group413, Group414, Group435, Group455, Group465, Group47, Group49]	6	12.5	3.33287e-07	0.000103652	{Group11=4.817680531998467E-16, Group13=7.759813914677605E-8, Group148=2.038178745932147E-7, Group172=7.896480443225086E-20, Group228=8.805999202451911E-8, Group362=3.957110933386606E-18, Group367=2.010243183549384E-24, Group368=9.376792376075436E-25, Group373=7.208433773230065E-35, Group375=2.4851821806154585E-23, Group376=1.218495811648249E-18, Group377=9.610540108724922E-30, Group384=9.7879777…	{Group11=1.5127516870475187E-13, Group13=7.83741205382438E-6, Group148=1.773215508960968E-5, Group172=2.8901118422203815E-17, Group228=8.80599920245191E-6, Group362=1.3652032720183789E-15, Group367=8.322406779894449E-22, Group368=3.891368836071306E-22, Group373=3.3663385720984407E-32, Group375=9.891025078849525E-21, Group376=4.2891052570018363E-16, Group377=4.2766903483825905E-27, Group384=3.2006…	[IRS1, IRS4, PIK3CB, PIK3CG, PIK3R3, PIK3R5]	[ABCC8, ADIPOQ, CACNA1A, CACNA1B, CACNA1C, CACNA1D, CACNA1E, CACNA1G, GCK, HK1, HK2, HK3, HKDC1, IKBKB, INS, INSR, IRS1, IRS2, IRS4, KCNJ11, MAFA, MAPK1, MAPK10, MAPK3, MAPK8, MAPK9, MTOR, PDX1, PIK3CA, PIK3CB, PIK3CD, PIK3CG, PIK3R1, PIK3R2, PIK3R3, PIK3R5, PKLR, PKM, PRKCD, PRKCE, PRKCZ, SLC2A2, SLC2A4, SOCS1, SOCS2, SOCS3, SOCS4, TNF]
REACTOME:19290	REACTOME_05.05.2015	G beta:gamma signalling through PI3Kgamma	[-1]	[Group11, Group172, Group359, Group362, Group367, Group368, Group373, Group375, Group376, Group377, Group379, Group380, Group384, Group387, Group388, Group389, Group391, Group392, Group393, Group394, Group397, Group399, Group400, Group401, Group405, Group408, Group409, Group411, Group413, Group414, Group415, Group434, Group435, Group455, Group465, Group469, Group47, Group471, Group476, Group49]	6	12.5	3.33287e-07	0.000103652	{Group11=4.817680531998467E-16, Group172=7.896480443225086E-20, Group359=1.9881540753938714E-30, Group362=3.957110933386606E-18, Group367=2.010243183549384E-24, Group368=9.376792376075436E-25, Group373=7.208433773230065E-35, Group375=2.4851821806154585E-23, Group376=1.218495811648249E-18, Group377=9.610540108724922E-30, Group379=1.5544722032007414E-20, Group380=1.3181886136870542E-16, Group384=9.…	{Group11=1.5127516870475187E-13, Group172=2.8901118422203815E-17, Group359=8.926811798518482E-28, Group362=1.3652032720183789E-15, Group367=8.322406779894449E-22, Group368=3.891368836071306E-22, Group373=3.3663385720984407E-32, Group375=9.891025078849525E-21, Group376=4.2891052570018363E-16, Group377=4.2766903483825905E-27, Group379=5.767091873874751E-18, Group380=4.284112994482926E-14, Group384=…	[GAB2, GRB2, PIK3CB, PIK3CG, PIK3R3, PIK3R5]	[AKT1, AKT2, AKT3, CSF2, CSF2RA, CSF2RB, GAB2, GNB1, GNB2, GNB3, GNB4, GNB5, GNG10, GNG11, GNG12, GNG13, GNG2, GNG3, GNG4, GNG5, GNG7, GNG8, GNGT1, GNGT2, GRB2, IL2, IL2RA, IL2RB, IL2RG, IL3, IL3RA, IL5, IL5RA, JAK1, JAK2, JAK3, PDPK1, PIK3CA, PIK3CB, PIK3CD, PIK3CG, PIK3R1, PIK3R2, PIK3R3, PIK3R5, PIK3R6, RHOA, SHC1]
REACTOME:19388	REACTOME_05.05.2015	G-protein beta:gamma signalling	[-1]	[Group11, Group172, Group359, Group362, Group367, Group368, Group373, Group375, Group376, Group377, Group379, Group380, Group384, Group387, Group388, Group389, Group391, Group392, Group393, Group394, Group397, Group399, Group400, Group401, Group405, Group408, Group409, Group411, Group413, Group414, Group415, Group434, Group435, Group455, Group465, Group469, Group47, Group471, Group476, Group49]	6	11.7647	4.82293e-07	0.000147099	{Group11=4.817680531998467E-16, Group172=7.896480443225086E-20, Group359=1.9881540753938714E-30, Group362=3.957110933386606E-18, Group367=2.010243183549384E-24, Group368=9.376792376075436E-25, Group373=7.208433773230065E-35, Group375=2.4851821806154585E-23, Group376=1.218495811648249E-18, Group377=9.610540108724922E-30, Group379=1.5544722032007414E-20, Group380=1.3181886136870542E-16, Group384=9.…	{Group11=1.5127516870475187E-13, Group172=2.8901118422203815E-17, Group359=8.926811798518482E-28, Group362=1.3652032720183789E-15, Group367=8.322406779894449E-22, Group368=3.891368836071306E-22, Group373=3.3663385720984407E-32, Group375=9.891025078849525E-21, Group376=4.2891052570018363E-16, Group377=4.2766903483825905E-27, Group379=5.767091873874751E-18, Group380=4.284112994482926E-14, Group384=…	[GAB2, GRB2, PIK3CB, PIK3CG, PIK3R3, PIK3R5]	[AKT1, AKT2, AKT3, CSF2, CSF2RA, CSF2RB, GAB2, GNB1, GNB2, GNB3, GNB4, GNB5, GNG10, GNG11, GNG12, GNG13, GNG2, GNG3, GNG4, GNG5, GNG7, GNG8, GNGT1, GNGT2, GRB2, IL2, IL2RA, IL2RB, IL2RG, IL3, IL3RA, IL5, IL5RA, JAK1, JAK2, JAK3, PDPK1, PIK3CA, PIK3CB, PIK3CD, PIK3CG, PIK3R1, PIK3R2, PIK3R3, PIK3R5, PIK3R6, PLCB1, PLCB2, PLCB3, RHOA, SHC1]
KEGG:05131	KEGG_05.05.2015	Shigellosis	[-1]	[Group116, Group19, Group371, Group380, Group396, Group449, Group483]	6	9.23077	2.0715e-06	0.000573805	{Group116=5.133956079397937E-11, Group19=1.5461968974111047E-8, Group371=1.0163776398992663E-7, Group380=1.3181886136870542E-16, Group396=2.5735697978030373E-14, Group449=1.5219519822566284E-21, Group483=9.550176611210791E-11}	{Group116=1.1089345131499544E-8, Group19=1.8863602148415477E-6, Group371=1.0062138635002735E-5, Group380=4.284112994482926E-14, Group396=7.334673923738656E-12, Group449=5.844295611865453E-19, Group483=1.9768865585206338E-8}	[ABL1, CRK, CRKL, WAS, WASF2, WASL]	[ABL1, ACTB, ACTG1, ARPC1A, ARPC1B, ARPC2, ARPC3, ARPC4, ARPC5, ARPC5L, ATG5, BTRC, CD44, CDC42, CHUK, CRK, CRKL, CTTN, CXCL8, DIAPH1, DOCK1, ELMO1, ELMO2, ELMO3, FBXW11, HCLS1, IKBKB, IKBKG, ITGA5, ITGB1, LOC102724594, MAD2L2, MAPK1, MAPK10, MAPK11, MAPK12, MAPK13, MAPK14, MAPK3, MAPK8, MAPK9, NFKB1, NFKBIA, NFKBIB, NOD1, NOD2, PFN1, PFN2, PFN3, PFN4, RAC1, RELA, RHOG, RIPK2, ROCK1, ROCK2, SRC, …
KEGG:05222	KEGG_05.05.2015	Small cell lung cancer	[-1]	[Group11, Group172, Group354, Group362, Group367, Group368, Group369, Group373, Group375, Group376, Group377, Group384, Group387, Group388, Group389, Group391, Group392, Group393, Group394, Group397, Group399, Group400, Group401, Group405, Group408, Group409, Group413, Group414, Group435, Group455, Group465, Group47, Group49]	6	6.97674	1.06867e-05	0.00251138	{Group11=4.817680531998467E-16, Group172=7.896480443225086E-20, Group354=1.0396067403249114E-12, Group362=3.957110933386606E-18, Group367=2.010243183549384E-24, Group368=9.376792376075436E-25, Group369=1.1300810711279515E-27, Group373=7.208433773230065E-35, Group375=2.4851821806154585E-23, Group376=1.218495811648249E-18, Group377=9.610540108724922E-30, Group384=9.787977779012456E-17, Group387=3.5…	{Group11=1.5127516870475187E-13, Group172=2.8901118422203815E-17, Group354=2.630205053022026E-10, Group362=1.3652032720183789E-15, Group367=8.322406779894449E-22, Group368=3.891368836071306E-22, Group369=4.915852659406589E-25, Group373=3.3663385720984407E-32, Group375=9.891025078849525E-21, Group376=4.2891052570018363E-16, Group377=4.2766903483825905E-27, Group384=3.200668733737073E-14, Group387=…	[FN1, PIK3CB, PIK3CG, PIK3R3, PIK3R5, PTEN]	[AKT1, AKT2, AKT3, APAF1, BCL2, BCL2L1, BIRC2, BIRC3, BIRC7, BIRC8, CASP9, CCND1, CCNE1, CCNE2, CDK2, CDK4, CDK6, CDKN1B, CDKN2B, CHUK, CKS1B, CKS2, COL4A1, COL4A2, COL4A3, COL4A4, COL4A5, COL4A6, CYCS, E2F1, E2F2, E2F3, FHIT, FN1, IKBKB, IKBKG, ITGA2, ITGA2B, ITGA3, ITGA6, ITGAV, ITGB1, LAMA1, LAMA2, LAMA3, LAMA4, LAMA5, LAMB1, LAMB2, LAMB3, LAMB4, LAMC1, LAMC2, LAMC3, MAX, MYC, NFKB1, NFKBIA, N…
KEGG:04914	KEGG_05.05.2015	Progesterone-mediated oocyte maturation	[-1]	[Group11, Group172, Group359, Group360, Group362, Group367, Group368, Group373, Group375, Group376, Group377, Group379, Group384, Group387, Group388, Group389, Group391, Group392, Group393, Group394, Group397, Group399, Group400, Group401, Group403, Group405, Group407, Group408, Group409, Group410, Group413, Group414, Group415, Group435, Group455, Group465, Group47, Group49]	6	6.81818	1.22034e-05	0.00281899	{Group11=4.817680531998467E-16, Group172=7.896480443225086E-20, Group359=1.9881540753938714E-30, Group360=5.718731086661943E-13, Group362=3.957110933386606E-18, Group367=2.010243183549384E-24, Group368=9.376792376075436E-25, Group373=7.208433773230065E-35, Group375=2.4851821806154585E-23, Group376=1.218495811648249E-18, Group377=9.610540108724922E-30, Group379=1.5544722032007414E-20, Group384=9.7…	{Group11=1.5127516870475187E-13, Group172=2.8901118422203815E-17, Group359=8.926811798518482E-28, Group360=1.4754326203587813E-10, Group362=1.3652032720183789E-15, Group367=8.322406779894449E-22, Group368=3.891368836071306E-22, Group373=3.3663385720984407E-32, Group375=9.891025078849525E-21, Group376=4.2891052570018363E-16, Group377=4.2766903483825905E-27, Group379=5.767091873874751E-18, Group384…	[IGF1, KRAS, PIK3CB, PIK3CG, PIK3R3, PIK3R5]	[ADCY1, ADCY2, ADCY3, ADCY4, ADCY5, ADCY6, ADCY7, ADCY8, ADCY9, AKT1, AKT2, AKT3, ANAPC1, ANAPC10, ANAPC11, ANAPC13, ANAPC2, ANAPC4, ANAPC5, ANAPC7, ARAF, BRAF, BUB1, CCNA1, CCNA2, CCNB1, CCNB2, CCNB3, CDC16, CDC23, CDC25A, CDC25B, CDC25C, CDC26, CDC27, CDK1, CDK2, CPEB1, CPEB2, CPEB3, CPEB4, FZR1, GNAI1, GNAI2, GNAI3, HSP90AA1, HSP90AB1, IGF1, IGF1R, INS, KRAS, MAD1L1, MAD2L1, MAD2L2, MAP2K1, MA…
KEGG:04540	KEGG_05.05.2015	Gap junction	[-1]	[Group108, Group18, Group24, Group25, Group26, Group347, Group35, Group355, Group365, Group372, Group388, Group400, Group404, Group408, Group409, Group414, Group415, Group429, Group433, Group440, Group445, Group451, Group458, Group475, Group479, Group48, Group491, Group9]	6	6.74157	1.30245e-05	0.00298262	{Group108=2.85693755758276E-17, Group18=1.7379977761883403E-28, Group24=6.960435272120498E-13, Group25=2.569002312773941E-16, Group26=3.360884142868362E-24, Group347=8.003476752789524E-11, Group35=1.202158127931196E-19, Group355=4.0723516100774824E-23, Group365=2.0467805523801244E-17, Group372=4.893850379190641E-22, Group388=1.2812012928997686E-34, Group400=4.79079088501864E-34, Group404=1.894634…	{Group108=9.599310193478073E-15, Group18=7.647190215228698E-26, Group24=1.7818714296628476E-10, Group25=8.24649742400435E-14, Group26=1.37460161443316E-21, Group347=1.664723164580221E-8, Group35=4.375855585669554E-17, Group355=1.6045065343705282E-20, Group365=6.8976504615210196E-15, Group372=1.8988139471259687E-19, Group388=5.970398024912922E-32, Group400=2.222926970648649E-31, Group404=6.1386163…	[EGFR, GRB2, KRAS, NRAS, PDGFA, PDGFRB]	[ADCY1, ADCY2, ADCY3, ADCY4, ADCY5, ADCY6, ADCY7, ADCY8, ADCY9, ADRB1, CDK1, CSNK1D, DRD1, DRD2, EGF, EGFR, GJA1, GJD2, GNA11, GNAI1, GNAI2, GNAI3, GNAQ, GNAS, GRB2, GRM1, GRM5, GUCY1A2, GUCY1A3, GUCY1B3, HRAS, HTR2A, HTR2B, HTR2C, ITPR1, ITPR2, ITPR3, KRAS, LPAR1, MAP2K1, MAP2K2, MAP2K5, MAP3K2, MAPK1, MAPK3, MAPK7, NRAS, PDGFA, PDGFB, PDGFC, PDGFD, PDGFRA, PDGFRB, PLCB1, PLCB2, PLCB3, PLCB4, PR…
KEGG:04750	KEGG_05.05.2015	Inflammatory mediator regulation of TRP channels	[-1]	[Group11, Group172, Group278, Group360, Group362, Group367, Group368, Group373, Group375, Group376, Group377, Group384, Group387, Group388, Group389, Group391, Group392, Group393, Group394, Group397, Group399, Group400, Group405, Group408, Group409, Group413, Group414, Group435, Group455, Group465, Group49]	6	6.06061	2.3967e-05	0.005081	{Group11=4.817680531998467E-16, Group172=7.896480443225086E-20, Group278=2.5761746613086716E-5, Group360=5.718731086661943E-13, Group362=3.957110933386606E-18, Group367=2.010243183549384E-24, Group368=9.376792376075436E-25, Group373=7.208433773230065E-35, Group375=2.4851821806154585E-23, Group376=1.218495811648249E-18, Group377=9.610540108724922E-30, Group384=9.787977779012456E-17, Group387=3.571…	{Group11=1.5127516870475187E-13, Group172=2.8901118422203815E-17, Group278=7.470906517795148E-4, Group360=1.4754326203587813E-10, Group362=1.3652032720183789E-15, Group367=8.322406779894449E-22, Group368=3.891368836071306E-22, Group373=3.3663385720984407E-32, Group375=9.891025078849525E-21, Group376=4.2891052570018363E-16, Group377=4.2766903483825905E-27, Group384=3.200668733737073E-14, Group387=…	[IGF1, PIK3CB, PIK3CG, PIK3R3, PIK3R5, PRKCQ]	[ADCY1, ADCY2, ADCY3, ADCY4, ADCY5, ADCY6, ADCY7, ADCY8, ADCY9, ALOX12, ASIC1, ASIC2, ASIC3, ASIC4, ASIC5, BDKRB1, BDKRB2, CALM1, CALM2, CALM3, CALML3, CALML5, CALML6, CAMK2A, CAMK2B, CAMK2D, CAMK2G, CYP2J2, F2RL1, GNAQ, GNAS, HRH1, HTR2A, HTR2B, HTR2C, IGF1, IL1B, IL1R1, IL1RAP, ITPR1, ITPR2, ITPR3, JMJD7-PLA2G4B, MAP2K3, MAP2K6, MAPK10, MAPK11, MAPK12, MAPK13, MAPK14, MAPK8, MAPK9, NGF, NTRK1, …
KEGG:04725	KEGG_05.05.2015	Cholinergic synapse	[-1]	[Group11, Group172, Group359, Group362, Group367, Group368, Group373, Group375, Group376, Group377, Group379, Group382, Group384, Group386, Group387, Group388, Group389, Group391, Group392, Group393, Group394, Group397, Group399, Group400, Group401, Group403, Group405, Group406, Group407, Group408, Group409, Group410, Group411, Group413, Group414, Group415, Group435, Group455, Group465, Group47, …	6	5.30973	5.06173e-05	0.00961729	{Group11=4.817680531998467E-16, Group172=7.896480443225086E-20, Group359=1.9881540753938714E-30, Group362=3.957110933386606E-18, Group367=2.010243183549384E-24, Group368=9.376792376075436E-25, Group373=7.208433773230065E-35, Group375=2.4851821806154585E-23, Group376=1.218495811648249E-18, Group377=9.610540108724922E-30, Group379=1.5544722032007414E-20, Group382=2.3111848211897214E-22, Group384=9.…	{Group11=1.5127516870475187E-13, Group172=2.8901118422203815E-17, Group359=8.926811798518482E-28, Group362=1.3652032720183789E-15, Group367=8.322406779894449E-22, Group368=3.891368836071306E-22, Group373=3.3663385720984407E-32, Group375=9.891025078849525E-21, Group376=4.2891052570018363E-16, Group377=4.2766903483825905E-27, Group379=5.767091873874751E-18, Group382=8.990508954428016E-20, Group384=…	[KRAS, NRAS, PIK3CB, PIK3CG, PIK3R3, PIK3R5]	[ACHE, ADCY1, ADCY2, ADCY3, ADCY4, ADCY5, ADCY6, ADCY7, ADCY8, ADCY9, AKT1, AKT2, AKT3, ATF4, BCL2, CACNA1A, CACNA1B, CACNA1C, CACNA1D, CACNA1F, CACNA1S, CAMK2A, CAMK2B, CAMK2D, CAMK2G, CAMK4, CHAT, CHRM1, CHRM2, CHRM3, CHRM4, CHRM5, CHRNA3, CHRNA4, CHRNA6, CHRNA7, CHRNB2, CHRNB4, CREB1, CREB3, CREB3L1, CREB3L2, CREB3L3, CREB3L4, CREB5, FOS, FYN, GNA11, GNAI1, GNAI2, GNAI3, GNAO1, GNAQ, GNB1, GNB…
KEGG:04670	KEGG_05.05.2015	Leukocyte transendothelial migration	[-1]	[Group11, Group172, Group359, Group362, Group367, Group368, Group373, Group375, Group376, Group377, Group384, Group387, Group388, Group389, Group391, Group392, Group393, Group394, Group397, Group399, Group400, Group405, Group408, Group413, Group414, Group435, Group455, Group465, Group49]	6	5.08475	6.4491e-05	0.0118019	{Group11=4.817680531998467E-16, Group172=7.896480443225086E-20, Group359=1.9881540753938714E-30, Group362=3.957110933386606E-18, Group367=2.010243183549384E-24, Group368=9.376792376075436E-25, Group373=7.208433773230065E-35, Group375=2.4851821806154585E-23, Group376=1.218495811648249E-18, Group377=9.610540108724922E-30, Group384=9.787977779012456E-17, Group387=3.571325492723479E-30, Group388=1.28…	{Group11=1.5127516870475187E-13, Group172=2.8901118422203815E-17, Group359=8.926811798518482E-28, Group362=1.3652032720183789E-15, Group367=8.322406779894449E-22, Group368=3.891368836071306E-22, Group373=3.3663385720984407E-32, Group375=9.891025078849525E-21, Group376=4.2891052570018363E-16, Group377=4.2766903483825905E-27, Group384=3.200668733737073E-14, Group387=1.5963824952473952E-27, Group388…	[BCAR1, ITK, PIK3CB, PIK3CG, PIK3R3, PIK3R5]	[ACTB, ACTG1, ACTN1, ACTN2, ACTN3, ACTN4, ARHGAP35, ARHGAP5, BCAR1, CD99, CDC42, CDH5, CLDN1, CLDN10, CLDN11, CLDN14, CLDN15, CLDN16, CLDN17, CLDN18, CLDN19, CLDN2, CLDN20, CLDN22, CLDN23, CLDN24, CLDN25, CLDN3, CLDN4, CLDN5, CLDN6, CLDN7, CLDN8, CLDN9, CTNNA1, CTNNA2, CTNNA3, CTNNB1, CTNND1, CXCL12, CXCR4, CYBA, CYBB, ESAM, EZR, F11R, GNAI1, GNAI2, GNAI3, ICAM1, ITGA4, ITGAL, ITGAM, ITGB1, ITGB2…
KEGG:04919	KEGG_05.05.2015	Thyroid hormone signaling pathway	[-1]	[Group11, Group172, Group359, Group362, Group367, Group368, Group373, Group375, Group376, Group377, Group379, Group382, Group384, Group386, Group387, Group388, Group389, Group391, Group392, Group393, Group394, Group397, Group399, Group400, Group401, Group403, Group405, Group406, Group407, Group408, Group409, Group410, Group411, Group413, Group414, Group415, Group435, Group455, Group465, Group47, …	6	5.04202	6.75988e-05	0.0121002	{Group11=4.817680531998467E-16, Group172=7.896480443225086E-20, Group359=1.9881540753938714E-30, Group362=3.957110933386606E-18, Group367=2.010243183549384E-24, Group368=9.376792376075436E-25, Group373=7.208433773230065E-35, Group375=2.4851821806154585E-23, Group376=1.218495811648249E-18, Group377=9.610540108724922E-30, Group379=1.5544722032007414E-20, Group382=2.3111848211897214E-22, Group384=9.…	{Group11=1.5127516870475187E-13, Group172=2.8901118422203815E-17, Group359=8.926811798518482E-28, Group362=1.3652032720183789E-15, Group367=8.322406779894449E-22, Group368=3.891368836071306E-22, Group373=3.3663385720984407E-32, Group375=9.891025078849525E-21, Group376=4.2891052570018363E-16, Group377=4.2766903483825905E-27, Group379=5.767091873874751E-18, Group382=8.990508954428016E-20, Group384=…	[KRAS, NRAS, PIK3CB, PIK3CG, PIK3R3, PIK3R5]	[ACTB, ACTG1, AKT1, AKT2, AKT3, ATP1A1, ATP1A2, ATP1A3, ATP1A4, ATP1B1, ATP1B2, ATP1B3, ATP1B4, ATP2A2, BAD, BMP4, CASP9, CCND1, CREBBP, CTNNB1, DIO1, DIO2, DIO3, EP300, ESR1, FOXO1, FXYD2, GATA4, GSK3B, HDAC1, HDAC2, HDAC3, HIF1A, HRAS, ITGAV, ITGB3, KAT2A, KAT2B, KRAS, MAP2K1, MAP2K2, MAPK1, MAPK3, MDM2, MED1, MED12, MED12L, MED13, MED13L, MED14, MED16, MED17, MED24, MED27, MED30, MED4, MTOR, M…
KEGG:05145	KEGG_05.05.2015	Toxoplasmosis	[-1]	[Group11, Group172, Group362, Group367, Group368, Group373, Group375, Group376, Group377, Group384, Group387, Group388, Group389, Group391, Group392, Group393, Group394, Group397, Group399, Group400, Group401, Group405, Group406, Group407, Group408, Group411, Group413, Group414, Group435, Group447, Group455, Group465, Group49]	6	5	7.08251e-05	0.012536	{Group11=4.817680531998467E-16, Group172=7.896480443225086E-20, Group362=3.957110933386606E-18, Group367=2.010243183549384E-24, Group368=9.376792376075436E-25, Group373=7.208433773230065E-35, Group375=2.4851821806154585E-23, Group376=1.218495811648249E-18, Group377=9.610540108724922E-30, Group384=9.787977779012456E-17, Group387=3.571325492723479E-30, Group388=1.2812012928997686E-34, Group389=5.31…	{Group11=1.5127516870475187E-13, Group172=2.8901118422203815E-17, Group362=1.3652032720183789E-15, Group367=8.322406779894449E-22, Group368=3.891368836071306E-22, Group373=3.3663385720984407E-32, Group375=9.891025078849525E-21, Group376=4.2891052570018363E-16, Group377=4.2766903483825905E-27, Group384=3.200668733737073E-14, Group387=1.5963824952473952E-27, Group388=5.970398024912922E-32, Group389…	[PIK3CB, PIK3CG, PIK3R3, PIK3R5, TGFB2, TGFB3]	[100509457, 101060835, AKT1, AKT2, AKT3, ALOX5, BAD, BCL2, BCL2L1, BIRC2, BIRC3, BIRC7, BIRC8, CASP3, CASP8, CASP9, CCR5, CD40, CD40LG, CHUK, CIITA, CYCS, GNAI1, GNAI2, GNAI3, GNAO1, HLA-DMA, HLA-DMB, HLA-DOA, HLA-DOB, HLA-DPA1, HLA-DPB1, HLA-DQA1, HLA-DQA2, HLA-DQB1, HLA-DRA, HLA-DRB1, HLA-DRB3, HLA-DRB4, HLA-DRB5, HSPA1A, HSPA1B, HSPA1L, HSPA2, HSPA6, HSPA8, IFNG, IFNGR1, IFNGR2, IKBKB, IKBKG, …
KEGG:04611	KEGG_05.05.2015	Platelet activation	[-1]	[Group11, Group159, Group172, Group278, Group362, Group367, Group368, Group373, Group375, Group376, Group377, Group379, Group380, Group384, Group387, Group388, Group389, Group391, Group392, Group393, Group394, Group397, Group399, Group400, Group405, Group408, Group413, Group414, Group435, Group450, Group455, Group465, Group49]	6	4.58015	0.000115112	0.018533	{Group11=4.817680531998467E-16, Group159=2.1267803913292247E-8, Group172=7.896480443225086E-20, Group278=2.5761746613086716E-5, Group362=3.957110933386606E-18, Group367=2.010243183549384E-24, Group368=9.376792376075436E-25, Group373=7.208433773230065E-35, Group375=2.4851821806154585E-23, Group376=1.218495811648249E-18, Group377=9.610540108724922E-30, Group379=1.5544722032007414E-20, Group380=1.31…	{Group11=1.5127516870475187E-13, Group159=2.5521364695950696E-6, Group172=2.8901118422203815E-17, Group278=7.470906517795148E-4, Group362=1.3652032720183789E-15, Group367=8.322406779894449E-22, Group368=3.891368836071306E-22, Group373=3.3663385720984407E-32, Group375=9.891025078849525E-21, Group376=4.2891052570018363E-16, Group377=4.2766903483825905E-27, Group379=5.767091873874751E-18, Group380=4…	[LCP2, PIK3CB, PIK3CG, PIK3R3, PIK3R5, SYK]	[ACTB, ACTG1, ADCY1, ADCY2, ADCY3, ADCY4, ADCY5, ADCY6, ADCY7, ADCY8, ADCY9, AKT1, AKT2, AKT3, APBB1IP, ARHGAP35, ARHGEF1, ARHGEF12, BTK, COL11A1, COL11A2, COL1A1, COL1A2, COL24A1, COL27A1, COL2A1, COL3A1, COL5A1, COL5A2, COL5A3, F2R, F2RL3, FCER1G, FCGR2A, FERMT3, FGA, FGB, FGG, FYN, GNA13, GNAI1, GNAI2, GNAI3, GNAQ, GNAS, GP1BA, GP1BB, GP5, GP6, GP9, GUCY1A2, GUCY1A3, GUCY1B3, ITGA2, ITGA2B, IT…
REACTOME:121096	REACTOME_05.05.2015	EGFR Transactivation by Gastrin	[-1]	[Group229, Group25, Group26, Group30, Group35, Group365, Group372, Group383, Group388, Group389, Group392, Group400, Group408, Group414, Group425, Group429, Group433, Group440, Group441, Group445, Group451, Group458, Group46, Group472, Group475, Group479, Group48, Group487, Group491, Group85, Group9]	5	55.5556	7.40403e-10	2.84315e-07	{Group229=8.818619510498138E-7, Group25=2.569002312773941E-16, Group26=3.360884142868362E-24, Group30=5.824202417767263E-15, Group35=1.202158127931196E-19, Group365=2.0467805523801244E-17, Group372=4.893850379190641E-22, Group383=2.1878733457815053E-12, Group388=1.2812012928997686E-34, Group389=5.3128494386084414E-42, Group392=9.3529900305655E-34, Group400=4.79079088501864E-34, Group408=2.4086629…	{Group229=5.555730291613827E-5, Group25=8.24649742400435E-14, Group26=1.37460161443316E-21, Group30=1.7181397132413427E-12, Group35=4.375855585669554E-17, Group365=6.8976504615210196E-15, Group372=1.8988139471259687E-19, Group383=5.404047164080318E-10, Group388=5.970398024912922E-32, Group389=2.5501677305320518E-39, Group392=4.321081394121261E-31, Group400=2.222926970648649E-31, Group408=1.127254…	[EGFR, GRB2, HBEGF, KRAS, NRAS]	[EGFR, GRB2, HBEGF, HRAS, KRAS, MMP3, NRAS, PRKCA, SOS1]
REACTOME:12005	REACTOME_05.05.2015	Prolonged ERK activation events	[-1]	[Group35, Group383, Group425, Group426, Group429, Group430, Group466, Group472, Group48, Group487, Group85, Group9]	5	18.5185	4.36603e-07	0.0001336	{Group35=1.202158127931196E-19, Group383=2.1878733457815053E-12, Group425=5.697760784319941E-10, Group426=1.9322089123870277E-15, Group429=4.611582474053199E-27, Group430=1.9235305964315758E-13, Group466=5.24928424246486E-22, Group472=7.037503337822723E-15, Group48=2.9320005187143943E-21, Group487=2.92751997142364E-19, Group85=6.929186692902594E-18, Group9=6.972132828052139E-27}	{Group35=4.375855585669554E-17, Group383=5.404047164080318E-10, Group425=1.0255969411775894E-7, Group426=5.854593004532694E-13, Group429=1.973757298894769E-24, Group430=5.174297304400939E-11, Group466=2.0314730018339007E-19, Group472=2.061988477982058E-12, Group48=1.1141601971114698E-18, Group487=1.0568347096839341E-16, Group85=2.3836402223584923E-15, Group9=2.963156451922159E-24}	[CRK, CRKL, FRS2, KRAS, NRAS]	[BRAF, CDK1, CRK, CRKL, FRS2, HRAS, IL6, IL6R, IL6ST, JAK1, JAK2, KIDINS220, KRAS, MAP2K1, MAP2K2, MAPK1, MAPK3, NGF, NRAS, NTRK1, PLCG1, PTPN11, RAF1, RAP1A, RAPGEF1, TYK2, YWHAB]
REACTOME:15523	REACTOME_05.05.2015	Integrin alphaIIb beta3 signaling	[-1]	[Group448, Group468, Group477, Group490]	5	18.5185	4.36603e-07	0.0001336	{Group448=1.3572327775755133E-12, Group468=1.3045171418340587E-25, Group477=1.9667748840600863E-12, Group490=1.1143329158011943E-17}	{Group448=3.4066542717145386E-10, Group468=5.478971995703046E-23, Group477=4.877601712469014E-10, Group490=3.7775885845660486E-15}	[BCAR1, CRK, FN1, GRB2, SYK]	[AKT1, APBB1IP, BCAR1, CRK, CSK, FGA, FGB, FGG, FN1, GRB2, ITGA2B, ITGB3, PDPK1, PTK2, PTPN1, RAP1A, RAP1B, RAPGEF3, RAPGEF4, RASGRP1, RASGRP2, SHC1, SOS1, SRC, SYK, TLN1, VWF]
REACTOME:115854	REACTOME_05.05.2015	GRB2 events in ERBB2 signaling	[-1]	[Group229, Group25, Group26, Group30, Group35, Group365, Group372, Group383, Group388, Group389, Group392, Group400, Group408, Group414, Group425, Group429, Group433, Group440, Group441, Group445, Group451, Group458, Group46, Group472, Group475, Group479, Group48, Group487, Group491, Group85, Group9]	5	16.6667	7.60121e-07	0.000227276	{Group229=8.818619510498138E-7, Group25=2.569002312773941E-16, Group26=3.360884142868362E-24, Group30=5.824202417767263E-15, Group35=1.202158127931196E-19, Group365=2.0467805523801244E-17, Group372=4.893850379190641E-22, Group383=2.1878733457815053E-12, Group388=1.2812012928997686E-34, Group389=5.3128494386084414E-42, Group392=9.3529900305655E-34, Group400=4.79079088501864E-34, Group408=2.4086629…	{Group229=5.555730291613827E-5, Group25=8.24649742400435E-14, Group26=1.37460161443316E-21, Group30=1.7181397132413427E-12, Group35=4.375855585669554E-17, Group365=6.8976504615210196E-15, Group372=1.8988139471259687E-19, Group383=5.404047164080318E-10, Group388=5.970398024912922E-32, Group389=2.5501677305320518E-39, Group392=4.321081394121261E-31, Group400=2.222926970648649E-31, Group408=1.127254…	[EGFR, GRB2, HBEGF, KRAS, NRAS]	[BTC, CDK1, EGF, EGFR, ERBB2, ERBB4, EREG, GRB2, HBEGF, HRAS, IL6, IL6R, IL6ST, JAK1, JAK2, KRAS, MAP2K1, MAP2K2, MAPK1, MAPK3, NRAS, NRG1, NRG2, NRG3, NRG4, PTPN11, RAF1, SOS1, TYK2, YWHAB]
REACTOME:120999	REACTOME_05.05.2015	FGFR1 mutant receptor activation	[-1]	[Group1, Group3, Group346, Group432, Group434, Group479, Group480, Group482, Group486, Group487, Group488, Group5, Group6, Group8]	5	16.6667	7.60121e-07	0.000227276	{Group1=2.630233296266782E-27, Group3=2.8809639290955803E-15, Group346=1.0732687140900306E-12, Group432=2.0533831108057122E-14, Group434=3.1777448589727055E-17, Group479=8.841497437682219E-22, Group480=6.713439080703005E-16, Group482=2.1084999620485978E-19, Group486=3.2923519025038656E-23, Group487=2.92751997142364E-19, Group488=1.8484010593954312E-15, Group5=5.66091234975115E-13, Group6=4.292092…	{Group1=1.1283700840984496E-24, Group3=8.642891787286741E-13, Group346=2.704637159506877E-10, Group432=5.8932095280123945E-12, Group434=1.0613667828968836E-14, Group479=3.4128180109453366E-19, Group480=2.0945929931793377E-13, Group482=7.632769862615924E-17, Group486=1.3004790014890269E-20, Group487=1.0568347096839341E-16, Group488=5.619139220562111E-13, Group5=1.4661762985855477E-10, Group6=1.283…	[FGF1, FGF4, FGF5, GAB2, GRB2]	[BCR, CNTRL, CPSF6, CUX1, FGF1, FGF17, FGF2, FGF20, FGF23, FGF4, FGF5, FGF6, FGF8, FGF9, FGFR1, FGFR1OP, FGFR1OP2, GAB2, GRB2, LRRFIP1, MYO18A, PIK3CA, PIK3R1, PLCG1, STAT1, STAT3, STAT5A, STAT5B, TRIM24, ZMYM2]
REACTOME:163834	REACTOME_05.05.2015	FCERI mediated Ca+2 mobilization	[-1]	[Group442, Group451, Group452]	5	16.6667	7.60121e-07	0.000227276	{Group442=2.2707612361017322E-23, Group451=2.028150003345075E-24, Group452=5.394434721233615E-11}	{Group442=9.083044944406928E-21, Group451=8.37625951381516E-22, Group452=1.1598034650652273E-8}	[GRAP2, GRB2, ITK, LCP2, SYK]	[AHCYL1, BTK, CALM1, CALM2, CALM3, GRAP2, GRB2, ITK, ITPR1, ITPR2, ITPR3, LAT, LCP2, LYN, NFATC1, NFATC2, NFATC3, PLCG1, PLCG2, PPP3CA, PPP3CB, PPP3R1, SHC1, SOS1, SYK, TEC, TXK, VAV1, VAV2, VAV3]
REACTOME:355588	REACTOME_05.05.2015	Negative regulation of FGFR4 signaling	[-1]	[Group1, Group346, Group420, Group422, Group432, Group479, Group480, Group482, Group486, Group487, Group488, Group5, Group6, Group8]	5	16.129	9.02133e-07	0.000267933	{Group1=2.630233296266782E-27, Group346=1.0732687140900306E-12, Group420=1.5235792149082327E-23, Group422=3.260572631472627E-14, Group432=2.0533831108057122E-14, Group479=8.841497437682219E-22, Group480=6.713439080703005E-16, Group482=2.1084999620485978E-19, Group486=3.2923519025038656E-23, Group487=2.92751997142364E-19, Group488=1.8484010593954312E-15, Group5=5.66091234975115E-13, Group6=4.29209…	{Group1=1.1283700840984496E-24, Group346=2.704637159506877E-10, Group420=6.124788443931096E-21, Group422=9.16220909443808E-12, Group432=5.8932095280123945E-12, Group479=3.4128180109453366E-19, Group480=2.0945929931793377E-13, Group482=7.632769862615924E-17, Group486=1.3004790014890269E-20, Group487=1.0568347096839341E-16, Group488=5.619139220562111E-13, Group5=1.4661762985855477E-10, Group6=1.283…	[CBL, FGF1, FGF4, FRS2, GRB2]	[BRAF, CBL, FGF1, FGF16, FGF17, FGF18, FGF19, FGF2, FGF20, FGF23, FGF4, FGF6, FGF8, FGF9, FGFR4, FRS2, GRB2, KLB, MAPK1, MAPK3, MKNK1, PPP2CA, PPP2CB, PPP2R1A, PTPN11, RPS27A, SPRY2, SRC, UBA52, UBB, UBC]
REACTOME:115993	REACTOME_05.05.2015	SHC1 events in ERBB2 signaling	[-1]	[Group229, Group25, Group26, Group30, Group35, Group365, Group372, Group383, Group388, Group389, Group392, Group400, Group408, Group414, Group425, Group429, Group433, Group440, Group441, Group445, Group451, Group458, Group46, Group472, Group475, Group479, Group48, Group487, Group491, Group85, Group9]	5	15.625	1.06428e-06	0.000312899	{Group229=8.818619510498138E-7, Group25=2.569002312773941E-16, Group26=3.360884142868362E-24, Group30=5.824202417767263E-15, Group35=1.202158127931196E-19, Group365=2.0467805523801244E-17, Group372=4.893850379190641E-22, Group383=2.1878733457815053E-12, Group388=1.2812012928997686E-34, Group389=5.3128494386084414E-42, Group392=9.3529900305655E-34, Group400=4.79079088501864E-34, Group408=2.4086629…	{Group229=5.555730291613827E-5, Group25=8.24649742400435E-14, Group26=1.37460161443316E-21, Group30=1.7181397132413427E-12, Group35=4.375855585669554E-17, Group365=6.8976504615210196E-15, Group372=1.8988139471259687E-19, Group383=5.404047164080318E-10, Group388=5.970398024912922E-32, Group389=2.5501677305320518E-39, Group392=4.321081394121261E-31, Group400=2.222926970648649E-31, Group408=1.127254…	[EGFR, GRB2, HBEGF, KRAS, NRAS]	[BTC, CDK1, EGF, EGFR, ERBB2, ERBB3, ERBB4, EREG, GRB2, HBEGF, HRAS, IL6, IL6R, IL6ST, JAK1, JAK2, KRAS, MAP2K1, MAP2K2, MAPK1, MAPK3, NRAS, NRG1, NRG2, NRG3, NRG4, PTPN11, RAF1, SHC1, SOS1, TYK2, YWHAB]
REACTOME:121025	REACTOME_05.05.2015	Synthesis of PIPs at the plasma membrane	[-1]	[Group11, Group172, Group354, Group360, Group362, Group367, Group368, Group373, Group375, Group376, Group377, Group379, Group384, Group387, Group388, Group389, Group391, Group392, Group393, Group394, Group397, Group399, Group400, Group401, Group405, Group407, Group408, Group409, Group413, Group414, Group435, Group455, Group465, Group47, Group49]	5	15.1515	1.24857e-06	0.000362085	{Group11=4.817680531998467E-16, Group172=7.896480443225086E-20, Group354=1.0396067403249114E-12, Group360=5.718731086661943E-13, Group362=3.957110933386606E-18, Group367=2.010243183549384E-24, Group368=9.376792376075436E-25, Group373=7.208433773230065E-35, Group375=2.4851821806154585E-23, Group376=1.218495811648249E-18, Group377=9.610540108724922E-30, Group379=1.5544722032007414E-20, Group384=9.7…	{Group11=1.5127516870475187E-13, Group172=2.8901118422203815E-17, Group354=2.630205053022026E-10, Group360=1.4754326203587813E-10, Group362=1.3652032720183789E-15, Group367=8.322406779894449E-22, Group368=3.891368836071306E-22, Group373=3.3663385720984407E-32, Group375=9.891025078849525E-21, Group376=4.2891052570018363E-16, Group377=4.2766903483825905E-27, Group379=5.767091873874751E-18, Group384…	[PIK3CB, PIK3CG, PIK3R3, PIK3R5, PTEN]	[INPP4A, INPP4B, INPP5D, INPP5J, INPP5K, INPPL1, MTM1, MTMR1, MTMR14, MTMR3, MTMR6, PI4K2A, PI4K2B, PIK3C2A, PIK3C2B, PIK3C2G, PIK3CA, PIK3CB, PIK3CD, PIK3CG, PIK3R1, PIK3R2, PIK3R3, PIK3R5, PIK3R6, PIP4K2A, PIP4K2B, PIP5K1A, PIP5K1B, PIP5K1C, PTEN, SYNJ1, SYNJ2]
REACTOME:264548	REACTOME_05.05.2015	EPHA-mediated growth cone collapse	[-1]	[Group366]	5	14.7059	1.45711e-06	0.000418192	{Group366=1.515197758993308E-12}	{Group366=3.772842419893337E-10}	[EFNA1, EFNA3, EFNA4, SHB, VEGFA]	[EFNA1, EFNA2, EFNA3, EFNA4, EFNA5, EPHA1, EPHA10, EPHA2, EPHA3, EPHA4, EPHA5, EPHA6, EPHA7, EPHA8, FYN, HSP90AA1, KDR, LYN, MYH10, MYH11, MYH14, MYH9, MYL12B, MYL6, MYL9, NGEF, PTK2, RHOA, ROCK1, ROCK2, SHB, SRC, VEGFA, YES1]
REACTOME:278	REACTOME_05.05.2015	Platelet Aggregation (Plug Formation)	[-1]	[Group448, Group468, Group477, Group490]	5	13.8889	1.95606e-06	0.00054574	{Group448=1.3572327775755133E-12, Group468=1.3045171418340587E-25, Group477=1.9667748840600863E-12, Group490=1.1143329158011943E-17}	{Group448=3.4066542717145386E-10, Group468=5.478971995703046E-23, Group477=4.877601712469014E-10, Group490=3.7775885845660486E-15}	[BCAR1, CRK, FN1, GRB2, SYK]	[ADRA2A, ADRA2C, AKT1, APBB1IP, BCAR1, CRK, CSK, F2, FGA, FGB, FGG, FN1, GP1BA, GP1BB, GP5, GP9, GRB2, ITGA2B, ITGB3, MPL, PDPK1, PTK2, PTPN1, RAP1A, RAP1B, RAPGEF3, RAPGEF4, RASGRP1, RASGRP2, SHC1, SOS1, SRC, SYK, THPO, TLN1, VWF]
REACTOME:12555	REACTOME_05.05.2015	Downstream TCR signaling	[-1]	[Group156, Group216, Group354, Group438, Group439, Group462]	5	11.9048	4.29355e-06	0.00112491	{Group156=4.1197297787307076E-10, Group216=2.494259135291468E-27, Group354=1.0396067403249114E-12, Group438=2.2682902996272655E-11, Group439=4.948422769404985E-15, Group462=1.5282050699050786E-13}	{Group156=7.662697388439116E-8, Group216=1.0725314281753313E-24, Group354=2.630205053022026E-10, Group438=5.080970271165074E-9, Group439=1.4696815625132805E-12, Group462=4.156717790141814E-11}	[CD3D, CD4, PIK3CB, PRKCQ, PTEN]	[100509457, BCL10, CARD11, CD247, CD3D, CD3E, CD3G, CD4, CHUK, HLA-DPA1, HLA-DPB1, HLA-DQA1, HLA-DQA2, HLA-DQB1, HLA-DQB2, HLA-DRA, HLA-DRB1, HLA-DRB3, HLA-DRB4, HLA-DRB5, IKBKB, IKBKG, INPP5D, LCK, MALT1, MAP3K7, NFKB1, NFKBIA, PDPK1, PIK3CA, PIK3CB, PIK3R1, PIK3R2, PRKCQ, PTEN, RELA, RIPK2, TAB2, TRAT1, UBE2N, UBE2NL, UBE2V1]
REACTOME:121175	REACTOME_05.05.2015	PI Metabolism	[-1]	[Group11, Group172, Group354, Group360, Group362, Group367, Group368, Group373, Group375, Group376, Group377, Group379, Group384, Group387, Group388, Group389, Group391, Group392, Group393, Group394, Group397, Group399, Group400, Group401, Group405, Group407, Group408, Group409, Group413, Group414, Group435, Group455, Group465, Group47, Group49]	5	10	1.03076e-05	0.00245321	{Group11=4.817680531998467E-16, Group172=7.896480443225086E-20, Group354=1.0396067403249114E-12, Group360=5.718731086661943E-13, Group362=3.957110933386606E-18, Group367=2.010243183549384E-24, Group368=9.376792376075436E-25, Group373=7.208433773230065E-35, Group375=2.4851821806154585E-23, Group376=1.218495811648249E-18, Group377=9.610540108724922E-30, Group379=1.5544722032007414E-20, Group384=9.7…	{Group11=1.5127516870475187E-13, Group172=2.8901118422203815E-17, Group354=2.630205053022026E-10, Group360=1.4754326203587813E-10, Group362=1.3652032720183789E-15, Group367=8.322406779894449E-22, Group368=3.891368836071306E-22, Group373=3.3663385720984407E-32, Group375=9.891025078849525E-21, Group376=4.2891052570018363E-16, Group377=4.2766903483825905E-27, Group379=5.767091873874751E-18, Group384…	[PIK3CB, PIK3CG, PIK3R3, PIK3R5, PTEN]	[ARF1, ARF3, FIG4, INPP4A, INPP4B, INPP5D, INPP5E, INPP5J, INPP5K, INPPL1, MTM1, MTMR1, MTMR14, MTMR2, MTMR3, MTMR4, MTMR6, MTMR7, OCRL, PI4K2A, PI4K2B, PI4KB, PIK3C2A, PIK3C2B, PIK3C2G, PIK3C3, PIK3CA, PIK3CB, PIK3CD, PIK3CG, PIK3R1, PIK3R2, PIK3R3, PIK3R4, PIK3R5, PIK3R6, PIKFYVE, PIP4K2A, PIP4K2B, PIP5K1A, PIP5K1B, PIP5K1C, PITPNB, PTEN, SACM1L, SYNJ1, SYNJ2, TPTE, TPTE2, VAC14]
REACTOME:18334	REACTOME_05.05.2015	NCAM signaling for neurite out-growth	[-1]	[Group26, Group365, Group372, Group383, Group389, Group425, Group429, Group433, Group440, Group441, Group445, Group451, Group457, Group458, Group472, Group475, Group479, Group48, Group487, Group491, Group9]	5	7.14286	5.37116e-05	0.0100441	{Group26=3.360884142868362E-24, Group365=2.0467805523801244E-17, Group372=4.893850379190641E-22, Group383=2.1878733457815053E-12, Group389=5.3128494386084414E-42, Group425=5.697760784319941E-10, Group429=4.611582474053199E-27, Group433=2.9266111686937425E-25, Group440=1.3151718857349328E-27, Group441=9.328964481622886E-16, Group445=8.29172229064109E-26, Group451=2.028150003345075E-24, Group457=9.…	{Group26=1.37460161443316E-21, Group365=6.8976504615210196E-15, Group372=1.8988139471259687E-19, Group383=5.404047164080318E-10, Group389=2.5501677305320518E-39, Group425=1.0255969411775894E-7, Group429=1.973757298894769E-24, Group433=1.2203968573452907E-22, Group440=5.6815425463749095E-25, Group441=2.882650024821472E-13, Group445=3.490815084359899E-23, Group451=8.37625951381516E-22, Group457=3.6…	[GFRA1, GFRA2, GRB2, KRAS, NRAS]	[AGRN, ARTN, CACNA1C, CACNA1D, CACNA1G, CACNA1H, CACNA1I, CACNA1S, CACNB1, CACNB2, CACNB3, CACNB4, CDK1, CNTN2, COL4A1, COL4A2, COL4A3, COL4A4, COL4A5, COL6A1, COL6A2, COL6A3, COL6A5, COL6A6, COL9A1, COL9A2, COL9A3, CREB1, FGFR1, FYN, GDNF, GFRA1, GFRA2, GFRA4, GRB2, HRAS, IL6, IL6R, IL6ST, JAK1, JAK2, KRAS, MAP2K1, MAP2K2, MAPK1, MAPK3, NCAM1, NCAN, NRAS, NRTN, PRNP, PSPN, PTK2, PTPN11, PTPRA, R…
KEGG:04070	KEGG_05.05.2015	Phosphatidylinositol signaling system	[-1]	[Group11, Group172, Group354, Group360, Group362, Group367, Group368, Group373, Group375, Group376, Group377, Group379, Group384, Group387, Group388, Group389, Group391, Group392, Group393, Group394, Group397, Group399, Group400, Group401, Group405, Group407, Group408, Group409, Group413, Group414, Group435, Group455, Group465, Group47, Group49]	5	6.09756	0.000114604	0.0185658	{Group11=4.817680531998467E-16, Group172=7.896480443225086E-20, Group354=1.0396067403249114E-12, Group360=5.718731086661943E-13, Group362=3.957110933386606E-18, Group367=2.010243183549384E-24, Group368=9.376792376075436E-25, Group373=7.208433773230065E-35, Group375=2.4851821806154585E-23, Group376=1.218495811648249E-18, Group377=9.610540108724922E-30, Group379=1.5544722032007414E-20, Group384=9.7…	{Group11=1.5127516870475187E-13, Group172=2.8901118422203815E-17, Group354=2.630205053022026E-10, Group360=1.4754326203587813E-10, Group362=1.3652032720183789E-15, Group367=8.322406779894449E-22, Group368=3.891368836071306E-22, Group373=3.3663385720984407E-32, Group375=9.891025078849525E-21, Group376=4.2891052570018363E-16, Group377=4.2766903483825905E-27, Group379=5.767091873874751E-18, Group384…	[PIK3CB, PIK3CG, PIK3R3, PIK3R5, PTEN]	[CALM1, CALM2, CALM3, CALML3, CALML5, CALML6, CDIPT, CDS1, CDS2, DGKA, DGKB, DGKD, DGKE, DGKG, DGKH, DGKI, DGKK, DGKQ, DGKZ, IMPA1, IMPA2, IMPAD1, INPP1, INPP4A, INPP4B, INPP5A, INPP5B, INPP5D, INPP5E, INPP5J, INPP5K, INPPL1, IPPK, ITPK1, ITPKA, ITPKB, ITPKC, ITPR1, ITPR2, ITPR3, MTM1, OCRL, PI4K2A, PI4K2B, PI4KA, PI4KB, PIK3C2A, PIK3C2B, PIK3C2G, PIK3C3, PIK3CA, PIK3CB, PIK3CD, PIK3CG, PIK3R1, P…
KEGG:05323	KEGG_05.05.2015	Rheumatoid arthritis	[-1]	[Group100, Group12, Group140, Group142, Group147, Group198, Group211, Group328, Group39, Group416, Group431, Group447, Group453, Group67, Group69, Group74, Group84]	5	5.49451	0.000187436	0.0281155	{Group100=6.521649305558656E-10, Group12=7.876389207326975E-17, Group140=1.1656428143127205E-11, Group142=4.4483714193111845E-10, Group147=7.271804505439649E-14, Group198=4.761008652887601E-5, Group211=5.9197696294896804E-5, Group328=0.0011600690608191942, Group39=6.55223994038041E-5, Group416=1.7566214449116613E-7, Group431=1.9004372821657938E-6, Group447=5.492484158360773E-11, Group453=4.340551…	{Group100=1.1478102777783233E-7, Group12=2.5913320492105748E-14, Group140=2.7159477573486387E-9, Group142=8.140519697339468E-8, Group147=2.0142898480067827E-11, Group198=9.522017305775202E-4, Group211=0.0010655585333081425, Group328=0.006960414364915166, Group39=0.0011138807898646696, Group416=1.5633930859713784E-5, Group431=9.882273867262128E-5, Group447=1.1698991257308446E-8, Group453=6.2937999…	[ANGPT1, CD28, TGFB2, TGFB3, VEGFA]	[100509457, 101060835, ACP5, ANGPT1, ATP6AP1, ATP6V0A1, ATP6V0A2, ATP6V0A4, ATP6V0B, ATP6V0C, ATP6V0D1, ATP6V0D2, ATP6V0E1, ATP6V0E2, ATP6V1A, ATP6V1B1, ATP6V1B2, ATP6V1C1, ATP6V1C2, ATP6V1D, ATP6V1E1, ATP6V1E2, ATP6V1F, ATP6V1G1, ATP6V1G2, ATP6V1G3, ATP6V1H, CCL2, CCL20, CCL3, CCL3L1, CCL3L3, CCL5, CD28, CD80, CD86, CSF1, CSF2, CTLA4, CTSK, CTSL, CXCL1, CXCL12, CXCL5, CXCL6, CXCL8, FLT1, FOS, HL…
KEGG:04912	KEGG_05.05.2015	GnRH signaling pathway	[-1]	[Group229, Group25, Group26, Group30, Group35, Group365, Group372, Group383, Group388, Group389, Group392, Group400, Group408, Group414, Group425, Group429, Group433, Group440, Group441, Group445, Group451, Group458, Group46, Group472, Group475, Group479, Group48, Group487, Group491, Group85, Group9]	5	5.43478	0.000197303	0.0293981	{Group229=8.818619510498138E-7, Group25=2.569002312773941E-16, Group26=3.360884142868362E-24, Group30=5.824202417767263E-15, Group35=1.202158127931196E-19, Group365=2.0467805523801244E-17, Group372=4.893850379190641E-22, Group383=2.1878733457815053E-12, Group388=1.2812012928997686E-34, Group389=5.3128494386084414E-42, Group392=9.3529900305655E-34, Group400=4.79079088501864E-34, Group408=2.4086629…	{Group229=5.555730291613827E-5, Group25=8.24649742400435E-14, Group26=1.37460161443316E-21, Group30=1.7181397132413427E-12, Group35=4.375855585669554E-17, Group365=6.8976504615210196E-15, Group372=1.8988139471259687E-19, Group383=5.404047164080318E-10, Group388=5.970398024912922E-32, Group389=2.5501677305320518E-39, Group392=4.321081394121261E-31, Group400=2.222926970648649E-31, Group408=1.127254…	[EGFR, GRB2, HBEGF, KRAS, NRAS]	[ADCY1, ADCY2, ADCY3, ADCY4, ADCY5, ADCY6, ADCY7, ADCY8, ADCY9, ATF4, CACNA1C, CACNA1D, CACNA1F, CACNA1S, CALM1, CALM2, CALM3, CALML3, CALML5, CALML6, CAMK2A, CAMK2B, CAMK2D, CAMK2G, CDC42, CGA, EGFR, ELK1, FSHB, GNA11, GNAQ, GNAS, GNRH1, GNRH2, GNRHR, GRB2, HBEGF, HRAS, ITPR1, ITPR2, ITPR3, JMJD7-PLA2G4B, JUN, KRAS, LHB, MAP2K1, MAP2K2, MAP2K3, MAP2K4, MAP2K6, MAP2K7, MAP3K1, MAP3K2, MAP3K3, MAP…
REACTOME:120863	REACTOME_05.05.2015	Activated point mutants of FGFR2	[-1]	[Group1, Group3, Group346, Group351, Group4, Group432, Group479, Group480, Group482, Group486, Group489, Group5, Group6, Group8]	4	23.5294	2.40777e-06	0.000657321	{Group1=2.630233296266782E-27, Group3=2.8809639290955803E-15, Group346=1.0732687140900306E-12, Group351=2.0239567644009724E-13, Group4=2.3447216092403992E-7, Group432=2.0533831108057122E-14, Group479=8.841497437682219E-22, Group480=6.713439080703005E-16, Group482=2.1084999620485978E-19, Group486=3.2923519025038656E-23, Group489=2.630233296266782E-27, Group5=5.66091234975115E-13, Group6=4.29209257…	{Group1=1.1283700840984496E-24, Group3=8.642891787286741E-13, Group346=2.704637159506877E-10, Group351=5.424204128594606E-11, Group4=1.9226717195771273E-5, Group432=5.8932095280123945E-12, Group479=3.4128180109453366E-19, Group480=2.0945929931793377E-13, Group482=7.632769862615924E-17, Group486=1.3004790014890269E-20, Group489=1.1283700840984496E-24, Group5=1.4661762985855477E-10, Group6=1.283335…	[FGF1, FGF4, FGF5, FGF7]	[FGF1, FGF10, FGF16, FGF17, FGF18, FGF2, FGF20, FGF22, FGF23, FGF3, FGF4, FGF5, FGF6, FGF7, FGF8, FGF9, FGFR2]
REACTOME:121155	REACTOME_05.05.2015	FGFR2 mutant receptor activation	[-1]	[Group1, Group3, Group346, Group351, Group4, Group432, Group479, Group480, Group482, Group486, Group489, Group5, Group6, Group8]	4	23.5294	2.40777e-06	0.000657321	{Group1=2.630233296266782E-27, Group3=2.8809639290955803E-15, Group346=1.0732687140900306E-12, Group351=2.0239567644009724E-13, Group4=2.3447216092403992E-7, Group432=2.0533831108057122E-14, Group479=8.841497437682219E-22, Group480=6.713439080703005E-16, Group482=2.1084999620485978E-19, Group486=3.2923519025038656E-23, Group489=2.630233296266782E-27, Group5=5.66091234975115E-13, Group6=4.29209257…	{Group1=1.1283700840984496E-24, Group3=8.642891787286741E-13, Group346=2.704637159506877E-10, Group351=5.424204128594606E-11, Group4=1.9226717195771273E-5, Group432=5.8932095280123945E-12, Group479=3.4128180109453366E-19, Group480=2.0945929931793377E-13, Group482=7.632769862615924E-17, Group486=1.3004790014890269E-20, Group489=1.1283700840984496E-24, Group5=1.4661762985855477E-10, Group6=1.283335…	[FGF1, FGF4, FGF5, FGF7]	[FGF1, FGF10, FGF16, FGF17, FGF18, FGF2, FGF20, FGF22, FGF23, FGF3, FGF4, FGF5, FGF6, FGF7, FGF8, FGF9, FGFR2]
REACTOME:9390	REACTOME_05.05.2015	FGFR2 ligand binding and activation	[-1]	[Group1, Group3, Group346, Group351, Group4, Group432, Group479, Group480, Group482, Group486, Group489, Group5, Group6, Group8]	4	20	4.83628e-06	0.00124776	{Group1=2.630233296266782E-27, Group3=2.8809639290955803E-15, Group346=1.0732687140900306E-12, Group351=2.0239567644009724E-13, Group4=2.3447216092403992E-7, Group432=2.0533831108057122E-14, Group479=8.841497437682219E-22, Group480=6.713439080703005E-16, Group482=2.1084999620485978E-19, Group486=3.2923519025038656E-23, Group489=2.630233296266782E-27, Group5=5.66091234975115E-13, Group6=4.29209257…	{Group1=1.1283700840984496E-24, Group3=8.642891787286741E-13, Group346=2.704637159506877E-10, Group351=5.424204128594606E-11, Group4=1.9226717195771273E-5, Group432=5.8932095280123945E-12, Group479=3.4128180109453366E-19, Group480=2.0945929931793377E-13, Group482=7.632769862615924E-17, Group486=1.3004790014890269E-20, Group489=1.1283700840984496E-24, Group5=1.4661762985855477E-10, Group6=1.283335…	[FGF1, FGF4, FGF5, FGF7]	[FGF1, FGF10, FGF16, FGF17, FGF18, FGF2, FGF20, FGF22, FGF23, FGF3, FGF4, FGF5, FGF6, FGF7, FGF8, FGF9, FGFBP1, FGFBP2, FGFBP3, FGFR2]
REACTOME:12606	REACTOME_05.05.2015	GRB2 events in EGFR signaling	[-1]	[Group10, Group18, Group229, Group25, Group26, Group30, Group35, Group365, Group372, Group373, Group383, Group388, Group389, Group392, Group400, Group408, Group414, Group425, Group429, Group430, Group433, Group437, Group440, Group441, Group445, Group451, Group454, Group458, Group472, Group475, Group476, Group479, Group48, Group482, Group487, Group491, Group85, Group9]	4	19.0476	5.94761e-06	0.00151664	{Group10=6.461710716203435E-15, Group18=1.7379977761883403E-28, Group229=8.818619510498138E-7, Group25=2.569002312773941E-16, Group26=3.360884142868362E-24, Group30=5.824202417767263E-15, Group35=1.202158127931196E-19, Group365=2.0467805523801244E-17, Group372=4.893850379190641E-22, Group373=7.208433773230065E-35, Group383=2.1878733457815053E-12, Group388=1.2812012928997686E-34, Group389=5.312849…	{Group10=1.89974295056381E-12, Group18=7.647190215228698E-26, Group229=5.555730291613827E-5, Group25=8.24649742400435E-14, Group26=1.37460161443316E-21, Group30=1.7181397132413427E-12, Group35=4.375855585669554E-17, Group365=6.8976504615210196E-15, Group372=1.8988139471259687E-19, Group373=3.3663385720984407E-32, Group383=5.404047164080318E-10, Group388=5.970398024912922E-32, Group389=2.550167730…	[EGFR, GRB2, KRAS, NRAS]	[CDK1, EGF, EGFR, GRB2, HRAS, IL6, IL6R, IL6ST, JAK1, JAK2, KRAS, MAP2K1, MAP2K2, MAPK1, MAPK3, NRAS, PTPN11, RAF1, SOS1, TYK2, YWHAB]
REACTOME:12579	REACTOME_05.05.2015	SHC1 events in EGFR signaling	[-1]	[Group10, Group18, Group229, Group25, Group26, Group30, Group35, Group365, Group372, Group373, Group383, Group388, Group389, Group392, Group400, Group408, Group414, Group425, Group429, Group430, Group433, Group437, Group440, Group441, Group445, Group451, Group454, Group458, Group472, Group475, Group476, Group479, Group48, Group482, Group487, Group491, Group85, Group9]	4	18.1818	7.23691e-06	0.00180199	{Group10=6.461710716203435E-15, Group18=1.7379977761883403E-28, Group229=8.818619510498138E-7, Group25=2.569002312773941E-16, Group26=3.360884142868362E-24, Group30=5.824202417767263E-15, Group35=1.202158127931196E-19, Group365=2.0467805523801244E-17, Group372=4.893850379190641E-22, Group373=7.208433773230065E-35, Group383=2.1878733457815053E-12, Group388=1.2812012928997686E-34, Group389=5.312849…	{Group10=1.89974295056381E-12, Group18=7.647190215228698E-26, Group229=5.555730291613827E-5, Group25=8.24649742400435E-14, Group26=1.37460161443316E-21, Group30=1.7181397132413427E-12, Group35=4.375855585669554E-17, Group365=6.8976504615210196E-15, Group372=1.8988139471259687E-19, Group373=3.3663385720984407E-32, Group383=5.404047164080318E-10, Group388=5.970398024912922E-32, Group389=2.550167730…	[EGFR, GRB2, KRAS, NRAS]	[CDK1, EGF, EGFR, GRB2, HRAS, IL6, IL6R, IL6ST, JAK1, JAK2, KRAS, MAP2K1, MAP2K2, MAPK1, MAPK3, NRAS, PTPN11, RAF1, SHC1, SOS1, TYK2, YWHAB]
REACTOME:12076	REACTOME_05.05.2015	Frs2-mediated activation	[-1]	[Group25, Group383, Group425, Group426, Group429, Group430, Group440, Group445, Group454, Group472, Group48, Group482, Group487, Group491, Group85, Group9]	4	16	1.23485e-05	0.00284015	{Group25=2.569002312773941E-16, Group383=2.1878733457815053E-12, Group425=5.697760784319941E-10, Group426=1.9322089123870277E-15, Group429=4.611582474053199E-27, Group430=1.9235305964315758E-13, Group440=1.3151718857349328E-27, Group445=8.29172229064109E-26, Group454=1.6451895719052005E-7, Group472=7.037503337822723E-15, Group48=2.9320005187143943E-21, Group482=2.1084999620485978E-19, Group487=2.…	{Group25=8.24649742400435E-14, Group383=5.404047164080318E-10, Group425=1.0255969411775894E-7, Group426=5.854593004532694E-13, Group429=1.973757298894769E-24, Group430=5.174297304400939E-11, Group440=5.6815425463749095E-25, Group445=3.490815084359899E-23, Group454=1.5300263018718363E-5, Group472=2.061988477982058E-12, Group48=1.1141601971114698E-18, Group482=7.632769862615924E-17, Group487=1.0568…	[CRKL, FRS2, KRAS, NRAS]	[BRAF, CDK1, CRKL, FRS2, HRAS, IL6, IL6R, IL6ST, JAK1, JAK2, KRAS, MAP2K1, MAP2K2, MAPK1, MAPK3, NGF, NRAS, NTRK1, PLCG1, PTPN11, RAF1, RAP1A, RAPGEF1, TYK2, YWHAB]
REACTOME:150139	REACTOME_05.05.2015	SHC-related events triggered by IGF1R	[-1]	[Group10, Group232, Group25, Group251, Group26, Group365, Group372, Group373, Group383, Group389, Group400, Group425, Group429, Group430, Group433, Group440, Group441, Group445, Group451, Group454, Group458, Group472, Group475, Group476, Group479, Group48, Group482, Group487, Group491, Group9]	4	16	1.23485e-05	0.00284015	{Group10=6.461710716203435E-15, Group232=4.3062111563425107E-7, Group25=2.569002312773941E-16, Group251=7.099639000852804E-8, Group26=3.360884142868362E-24, Group365=2.0467805523801244E-17, Group372=4.893850379190641E-22, Group373=7.208433773230065E-35, Group383=2.1878733457815053E-12, Group389=5.3128494386084414E-42, Group400=4.79079088501864E-34, Group425=5.697760784319941E-10, Group429=4.61158…	{Group10=1.89974295056381E-12, Group232=3.272720478820308E-5, Group25=8.24649742400435E-14, Group251=7.24163178086986E-6, Group26=1.37460161443316E-21, Group365=6.8976504615210196E-15, Group372=1.8988139471259687E-19, Group373=3.3663385720984407E-32, Group383=5.404047164080318E-10, Group389=2.5501677305320518E-39, Group400=2.222926970648649E-31, Group425=1.0255969411775894E-7, Group429=1.97375729…	[GRB2, IGF1, KRAS, NRAS]	[CDK1, GRB2, HRAS, IGF1, IGF1R, IGF2, IL6, IL6R, IL6ST, JAK1, JAK2, KRAS, MAP2K1, MAP2K2, MAPK1, MAPK3, NRAS, PTPN11, RAF1, SHC1, SHC2, SHC3, SOS1, TYK2, YWHAB]
REACTOME:12484	REACTOME_05.05.2015	EGFR downregulation	[-1]	[Group314, Group365, Group420, Group422, Group437, Group440, Group475]	4	15.3846	1.45287e-05	0.00325442	{Group314=5.908228441515244E-9, Group365=2.0467805523801244E-17, Group420=1.5235792149082327E-23, Group422=3.260572631472627E-14, Group437=8.57330333575782E-9, Group440=1.3151718857349328E-27, Group475=2.2038681062601743E-25}	{Group314=8.389684386951647E-7, Group365=6.8976504615210196E-15, Group420=6.124788443931096E-21, Group422=9.16220909443808E-12, Group437=1.1316760403200321E-6, Group440=5.6815425463749095E-25, Group475=9.23420736523013E-23}	[CBL, EGFR, GRB2, SPRY1]	[AP2A1, AP2A2, AP2B1, AP2M1, AP2S1, ARHGEF7, CBL, CDC42, CLTA, EGF, EGFR, EPN1, EPS15, EPS15L1, GRB2, HGS, RPS27A, SH3GL2, SH3KBP1, SPRY1, SPRY2, STAM, STAM2, UBA52, UBB, UBC]
REACTOME:169118	REACTOME_05.05.2015	Signaling by Leptin	[-1]	[Group16, Group25, Group383, Group421, Group425, Group430, Group440, Group445, Group454, Group472, Group48, Group491, Group9]	4	15.3846	1.45287e-05	0.00325442	{Group16=1.766209988415756E-14, Group25=2.569002312773941E-16, Group383=2.1878733457815053E-12, Group421=9.162984964220035E-6, Group425=5.697760784319941E-10, Group430=1.9235305964315758E-13, Group440=1.3151718857349328E-27, Group445=8.29172229064109E-26, Group454=1.6451895719052005E-7, Group472=7.037503337822723E-15, Group48=2.9320005187143943E-21, Group491=1.868129602580809E-28, Group9=6.972132…	{Group16=5.104346866521535E-12, Group25=8.24649742400435E-14, Group383=5.404047164080318E-10, Group421=3.665193985688014E-4, Group425=1.0255969411775894E-7, Group430=5.174297304400939E-11, Group440=5.6815425463749095E-25, Group445=3.490815084359899E-23, Group454=1.5300263018718363E-5, Group472=2.061988477982058E-12, Group48=1.1141601971114698E-18, Group491=8.201088955329752E-26, Group9=2.96315645…	[IRS1, KRAS, NRAS, SH2B1]	[CDK1, HRAS, IL6, IL6R, IL6ST, IRS1, IRS2, JAK1, JAK2, KRAS, LEP, LEPR, MAP2K1, MAP2K2, MAPK1, MAPK3, NRAS, PTPN11, RAF1, SH2B1, SOCS3, STAT3, STAT5A, STAT5B, TYK2, YWHAB]
REACTOME:23891	REACTOME_05.05.2015	Interleukin receptor SHC signaling	[-1]	[Group11, Group368, Group373, Group379, Group389, Group394, Group400, Group434, Group455, Group459, Group465, Group466, Group468, Group469, Group471, Group476]	4	14.2857	1.97212e-05	0.00425978	{Group11=4.817680531998467E-16, Group368=9.376792376075436E-25, Group373=7.208433773230065E-35, Group379=1.5544722032007414E-20, Group389=5.3128494386084414E-42, Group394=2.231173968662885E-24, Group400=4.79079088501864E-34, Group434=3.1777448589727055E-17, Group455=2.4281392140049153E-23, Group459=3.0661425014853677E-9, Group465=2.1879741898432792E-23, Group466=5.24928424246486E-22, Group468=1.3…	{Group11=1.5127516870475187E-13, Group368=3.891368836071306E-22, Group373=3.3663385720984407E-32, Group379=5.767091873874751E-18, Group389=2.5501677305320518E-39, Group394=9.192436750891086E-22, Group400=2.222926970648649E-31, Group434=1.0613667828968836E-14, Group455=9.688275463879611E-21, Group459=4.629875177242905E-7, Group465=8.77377650127155E-21, Group466=2.0314730018339007E-19, Group468=5.4…	[GAB2, GRB2, PIK3CB, PIK3R3]	[CSF2, CSF2RA, CSF2RB, GAB2, GRB2, HRAS, IL2, IL2RA, IL2RB, IL2RG, IL3, IL3RA, IL5, IL5RA, INPP5D, INPPL1, JAK1, JAK2, JAK3, PIK3CA, PIK3CB, PIK3CD, PIK3R1, PIK3R2, PIK3R3, PTPN6, SHC1, SOS1]
REACTOME:116005	REACTOME_05.05.2015	SHC1 events in ERBB4 signaling	[-1]	[Group10, Group25, Group26, Group365, Group372, Group373, Group383, Group388, Group389, Group400, Group425, Group429, Group430, Group433, Group440, Group441, Group445, Group451, Group454, Group458, Group472, Group475, Group476, Group479, Group48, Group482, Group487, Group491, Group9]	4	14.2857	1.97212e-05	0.00425978	{Group10=6.461710716203435E-15, Group25=2.569002312773941E-16, Group26=3.360884142868362E-24, Group365=2.0467805523801244E-17, Group372=4.893850379190641E-22, Group373=7.208433773230065E-35, Group383=2.1878733457815053E-12, Group388=1.2812012928997686E-34, Group389=5.3128494386084414E-42, Group400=4.79079088501864E-34, Group425=5.697760784319941E-10, Group429=4.611582474053199E-27, Group430=1.923…	{Group10=1.89974295056381E-12, Group25=8.24649742400435E-14, Group26=1.37460161443316E-21, Group365=6.8976504615210196E-15, Group372=1.8988139471259687E-19, Group373=3.3663385720984407E-32, Group383=5.404047164080318E-10, Group388=5.970398024912922E-32, Group389=2.5501677305320518E-39, Group400=2.222926970648649E-31, Group425=1.0255969411775894E-7, Group429=1.973757298894769E-24, Group430=5.17429…	[GRB2, HBEGF, KRAS, NRAS]	[BTC, CDK1, ERBB4, EREG, GRB2, HBEGF, HRAS, IL6, IL6R, IL6ST, JAK1, JAK2, KRAS, MAP2K1, MAP2K2, MAPK1, MAPK3, NRAS, NRG1, NRG2, NRG3, NRG4, PTPN11, RAF1, SHC1, SOS1, TYK2, YWHAB]
REACTOME:19183	REACTOME_05.05.2015	CD28 co-stimulation	[-1]	[Group459, Group461, Group463, Group471]	4	12.5	3.40237e-05	0.00687279	{Group459=3.0661425014853677E-9, Group461=1.5431183466124917E-8, Group463=1.2967050334513769E-13, Group471=3.6746339099004017E-10}	{Group459=4.629875177242905E-7, Group461=1.8980355663333648E-6, Group463=3.5659388419912866E-11, Group471=6.871565411513751E-8}	[CD28, GRAP2, GRB2, PIK3R3]	[AKT1, AKT2, AKT3, CD28, CD80, CD86, CDC42, FYN, GRAP2, GRB2, LCK, LYN, MAP3K14, MAP3K8, MAPKAP1, MLST8, MTOR, PAK1, PAK2, PAK3, PDPK1, PIK3CA, PIK3R1, PIK3R2, PIK3R3, RAC1, RICTOR, SRC, THEM4, TRIB3, VAV1, YES1]
KEGG:05219	KEGG_05.05.2015	Bladder cancer	[-1]	[Group229, Group25, Group26, Group28, Group30, Group365, Group367, Group372, Group383, Group392, Group400, Group425, Group430, Group433, Group440, Group445, Group454, Group472, Group475, Group48, Group491, Group85, Group9]	4	10.5263	6.79978e-05	0.0121036	{Group229=8.818619510498138E-7, Group25=2.569002312773941E-16, Group26=3.360884142868362E-24, Group28=4.147528648090213E-12, Group30=5.824202417767263E-15, Group365=2.0467805523801244E-17, Group367=2.010243183549384E-24, Group372=4.893850379190641E-22, Group383=2.1878733457815053E-12, Group392=9.3529900305655E-34, Group400=4.79079088501864E-34, Group425=5.697760784319941E-10, Group430=1.923530596…	{Group229=5.555730291613827E-5, Group25=8.24649742400435E-14, Group26=1.37460161443316E-21, Group28=9.954068755416511E-10, Group30=1.7181397132413427E-12, Group365=6.8976504615210196E-15, Group367=8.322406779894449E-22, Group372=1.8988139471259687E-19, Group383=5.404047164080318E-10, Group392=4.321081394121261E-31, Group400=2.222926970648649E-31, Group425=1.0255969411775894E-7, Group430=5.1742973…	[EGFR, KRAS, NRAS, VEGFA]	[ARAF, BRAF, CCND1, CDH1, CDK4, CDKN1A, CDKN2A, CXCL8, DAPK1, DAPK2, DAPK3, E2F1, E2F2, E2F3, EGF, EGFR, ERBB2, FGFR3, HRAS, KRAS, MAP2K1, MAP2K2, MAPK1, MAPK3, MDM2, MMP1, MMP2, MMP9, MYC, NRAS, RAF1, RASSF1, RB1, RPS6KA5, THBS1, TP53, TYMP, VEGFA]
KEGG:04973	KEGG_05.05.2015	Carbohydrate digestion and absorption	[-1]	[Group11, Group172, Group354, Group360, Group362, Group367, Group368, Group373, Group375, Group376, Group377, Group379, Group380, Group384, Group387, Group388, Group389, Group391, Group392, Group393, Group394, Group397, Group399, Group400, Group401, Group405, Group407, Group408, Group413, Group414, Group435, Group455, Group465, Group471, Group49]	4	8.88889	0.000133041	0.0210206	{Group11=4.817680531998467E-16, Group172=7.896480443225086E-20, Group354=1.0396067403249114E-12, Group360=5.718731086661943E-13, Group362=3.957110933386606E-18, Group367=2.010243183549384E-24, Group368=9.376792376075436E-25, Group373=7.208433773230065E-35, Group375=2.4851821806154585E-23, Group376=1.218495811648249E-18, Group377=9.610540108724922E-30, Group379=1.5544722032007414E-20, Group380=1.3…	{Group11=1.5127516870475187E-13, Group172=2.8901118422203815E-17, Group354=2.630205053022026E-10, Group360=1.4754326203587813E-10, Group362=1.3652032720183789E-15, Group367=8.322406779894449E-22, Group368=3.891368836071306E-22, Group373=3.3663385720984407E-32, Group375=9.891025078849525E-21, Group376=4.2891052570018363E-16, Group377=4.2766903483825905E-27, Group379=5.767091873874751E-18, Group380…	[PIK3CB, PIK3CG, PIK3R3, PIK3R5]	[AKT1, AKT2, AKT3, AMY1A, AMY1B, AMY1C, AMY2A, AMY2B, ATP1A1, ATP1A2, ATP1A3, ATP1A4, ATP1B1, ATP1B2, ATP1B3, ATP1B4, CACNA1D, FXYD2, G6PC, G6PC2, G6PC3, GNAT3, HK1, HK2, HK3, HKDC1, LCT, MGAM, PIK3CA, PIK3CB, PIK3CD, PIK3CG, PIK3R1, PIK3R2, PIK3R3, PIK3R5, PLCB2, PRKCB, SI, SLC2A2, SLC2A5, SLC37A4, SLC5A1, TAS1R2, TAS1R3]
REACTOME:355146	REACTOME_05.05.2015	Phospholipase C-mediated cascade; FGFR2	[-1]	[Group1, Group3, Group346, Group351, Group4, Group432, Group479, Group480, Group482, Group486, Group489, Group5, Group6, Group8]	4	7.84314	0.000217266	0.0312863	{Group1=2.630233296266782E-27, Group3=2.8809639290955803E-15, Group346=1.0732687140900306E-12, Group351=2.0239567644009724E-13, Group4=2.3447216092403992E-7, Group432=2.0533831108057122E-14, Group479=8.841497437682219E-22, Group480=6.713439080703005E-16, Group482=2.1084999620485978E-19, Group486=3.2923519025038656E-23, Group489=2.630233296266782E-27, Group5=5.66091234975115E-13, Group6=4.29209257…	{Group1=1.1283700840984496E-24, Group3=8.642891787286741E-13, Group346=2.704637159506877E-10, Group351=5.424204128594606E-11, Group4=1.9226717195771273E-5, Group432=5.8932095280123945E-12, Group479=3.4128180109453366E-19, Group480=2.0945929931793377E-13, Group482=7.632769862615924E-17, Group486=1.3004790014890269E-20, Group489=1.1283700840984496E-24, Group5=1.4661762985855477E-10, Group6=1.283335…	[FGF1, FGF4, FGF5, FGF7]	[ADCY1, ADCY2, ADCY3, ADCY4, ADCY5, ADCY6, ADCY7, ADCY8, ADCY9, ADRBK1, AHCYL1, CALM1, CALM2, CALM3, CAMK4, CREB1, FGF1, FGF10, FGF16, FGF17, FGF18, FGF2, FGF20, FGF22, FGF23, FGF3, FGF4, FGF5, FGF6, FGF7, FGF8, FGF9, FGFR2, ITPR1, ITPR2, ITPR3, PDE1A, PDE1B, PDE1C, PLCG1, PRKACA, PRKACB, PRKACG, PRKAR1A, PRKAR1B, PRKAR2A, PRKAR2B, PRKCA, PRKCD, PRKCE, PRKCG]
KEGG:05130	KEGG_05.05.2015	Pathogenic Escherichia coli infection	[-1]	[Group107, Group116, Group19, Group349, Group371, Group396, Group43, Group464]	4	7.27273	0.000291292	0.0396158	{Group107=2.8767210056523464E-10, Group116=5.133956079397937E-11, Group19=1.5461968974111047E-8, Group349=7.20397697243986E-10, Group371=1.0163776398992663E-7, Group396=2.5735697978030373E-14, Group43=8.285259120548622E-6, Group464=1.2591324421503272E-8}	{Group107=5.465769910739458E-8, Group116=1.1089345131499544E-8, Group19=1.8863602148415477E-6, Group349=1.2534919932045355E-7, Group371=1.0062138635002735E-5, Group396=7.334673923738656E-12, Group43=3.4798088306304214E-4, Group464=1.5865068771094123E-6}	[ABL1, NCK2, WAS, WASL]	[ABL1, ACTB, ACTG1, ARHGEF2, ARPC1A, ARPC1B, ARPC2, ARPC3, ARPC4, ARPC5, ARPC5L, CD14, CDC42, CDH1, CLDN1, CTNNB1, CTTN, EZR, FYN, HCLS1, ITGB1, KRT18, LY96, NCK1, NCK2, NCL, OCLN, PRKCA, RHOA, ROCK1, ROCK2, TLR4, TLR5, TUBA1A, TUBA1B, TUBA1C, TUBA3C, TUBA3D, TUBA3E, TUBA4A, TUBA8, TUBAL3, TUBB, TUBB1, TUBB2A, TUBB2B, TUBB3, TUBB4A, TUBB4B, TUBB6, TUBB8, WAS, WASL, YWHAQ, YWHAZ]
REACTOME:11152	REACTOME_05.05.2015	Immunoregulatory interactions between a Lymphoid and a non-Lymphoid cell	[-1]	[Group417]	4	5.6338	0.000772988	0.0765258	{Group417=1.209936467240971E-11}	{Group417=2.807052603999053E-9}	[CD19, CD3D, CD8A, SELL]	[102724997, AMICA1, B2M, C3, CD160, CD19, CD200, CD200R1, CD226, CD247, CD34, CD3D, CD3E, CD3G, CD40, CD40LG, CD81, CD8A, CD8B, CD96, CDH1, CRTAM, CXADR, FCGR2B, FCGR3A, HCST, HLA-A, HLA-B, HLA-C, HLA-E, HLA-F, HLA-G, ICAM1, ICAM2, ICAM3, ICAM4, IFITM1, ITGA4, ITGAL, ITGB1, ITGB2, ITGB7, KIR2DL1, KIR2DL3, KIR2DL4, KIR2DS1, KIR2DS2, KIR3DL1, KIR3DL2, KIR3DL3, KLRC1, KLRD1, KLRG1, KLRK1, LILRA1, LI…
KEGG:04520	KEGG_05.05.2015	Adherens junction	[-1]	[Group19, Group229, Group349, Group371, Group396, Group43]	4	5.47945	0.000858264	0.0815351	{Group19=1.5461968974111047E-8, Group229=8.818619510498138E-7, Group349=7.20397697243986E-10, Group371=1.0163776398992663E-7, Group396=2.5735697978030373E-14, Group43=8.285259120548622E-6}	{Group19=1.8863602148415477E-6, Group229=5.555730291613827E-5, Group349=1.2534919932045355E-7, Group371=1.0062138635002735E-5, Group396=7.334673923738656E-12, Group43=3.4798088306304214E-4}	[EGFR, WAS, WASF2, WASL]	[ACP1, ACTB, ACTG1, ACTN1, ACTN2, ACTN3, ACTN4, BAIAP2, CDC42, CDH1, CREBBP, CSNK2A1, CSNK2A2, CSNK2B, CTNNA1, CTNNA2, CTNNA3, CTNNB1, CTNND1, EGFR, EP300, ERBB2, FARP2, FER, FGFR1, FYN, IGF1R, INSR, IQGAP1, LEF1, LMO7, MAP3K7, MAPK1, MAPK3, MET, MLLT4, NLK, PARD3, PTPN1, PTPN6, PTPRB, PTPRF, PTPRJ, PTPRM, PVRL1, PVRL2, PVRL3, PVRL4, RAC1, RAC2, RAC3, RHOA, SMAD2, SMAD3, SMAD4, SNAI1, SNAI2, SORB…
KEGG:04210	KEGG_05.05.2015	Apoptosis	[-1]	[Group11, Group172, Group354, Group360, Group362, Group367, Group368, Group373, Group375, Group376, Group377, Group379, Group380, Group384, Group387, Group388, Group389, Group391, Group392, Group393, Group394, Group397, Group399, Group400, Group401, Group405, Group407, Group408, Group413, Group414, Group435, Group455, Group465, Group471, Group49]	4	4.65116	0.00158087	0.123308	{Group11=4.817680531998467E-16, Group172=7.896480443225086E-20, Group354=1.0396067403249114E-12, Group360=5.718731086661943E-13, Group362=3.957110933386606E-18, Group367=2.010243183549384E-24, Group368=9.376792376075436E-25, Group373=7.208433773230065E-35, Group375=2.4851821806154585E-23, Group376=1.218495811648249E-18, Group377=9.610540108724922E-30, Group379=1.5544722032007414E-20, Group380=1.3…	{Group11=1.5127516870475187E-13, Group172=2.8901118422203815E-17, Group354=2.630205053022026E-10, Group360=1.4754326203587813E-10, Group362=1.3652032720183789E-15, Group367=8.322406779894449E-22, Group368=3.891368836071306E-22, Group373=3.3663385720984407E-32, Group375=9.891025078849525E-21, Group376=4.2891052570018363E-16, Group377=4.2766903483825905E-27, Group379=5.767091873874751E-18, Group380…	[PIK3CB, PIK3CG, PIK3R3, PIK3R5]	[AIFM1, AKT1, AKT2, AKT3, APAF1, ATM, BAD, BAX, BCL2, BCL2L1, BID, BIRC2, BIRC3, BIRC7, BIRC8, CAPN1, CAPN2, CASP10, CASP12, CASP3, CASP6, CASP7, CASP8, CASP9, CFLAR, CHUK, CSF2RB, CYCS, DFFA, DFFB, ENDOG, FADD, FAS, FASLG, IKBKB, IKBKG, IL1A, IL1B, IL1R1, IL1RAP, IL3, IL3RA, IRAK1, IRAK2, IRAK3, IRAK4, MAP3K14, MYD88, NFKB1, NFKBIA, NGF, NTRK1, PIK3CA, PIK3CB, PIK3CD, PIK3CG, PIK3R1, PIK3R2, PIK…
REACTOME:12380	REACTOME_05.05.2015	VEGF ligand-receptor interactions	[-1]	[Group127, Group14, Group142, Group207, Group227, Group259, Group264, Group290, Group291, Group294, Group295, Group297, Group306, Group330, Group86, Group92]	3	37.5	1.04258e-05	0.00246048	{Group127=5.426396309614003E-10, Group14=5.6440971746783736E-11, Group142=4.4483714193111845E-10, Group207=1.8165146798442367E-11, Group227=1.8303705430895272E-6, Group259=4.975851382934552E-13, Group264=8.559525512720044E-12, Group290=6.864321372989945E-11, Group291=1.108282656431134E-9, Group294=4.816481102145954E-10, Group295=3.176818605471743E-11, Group297=5.049846002280856E-15, Group306=2.11…	{Group127=9.821777320401345E-8, Group14=1.1965486010318153E-8, Group142=8.140519697339468E-8, Group207=4.14165347004486E-9, Group227=9.700963878374494E-5, Group259=1.3036730623288525E-10, Group264=2.0114884954892104E-9, Group290=1.4346431669548985E-8, Group291=1.8286663831113712E-7, Group294=8.765995605905636E-8, Group295=7.020769118092552E-9, Group297=1.4947544166751333E-12, Group306=1.801276084…	[PGF, VEGFA, VEGFB]	[FIGF, FLT1, FLT4, KDR, PGF, VEGFA, VEGFB, VEGFC]
REACTOME:12583	REACTOME_05.05.2015	VEGF binds to VEGFR leading to receptor dimerization	[-1]	[Group127, Group14, Group142, Group207, Group227, Group259, Group264, Group290, Group291, Group294, Group295, Group297, Group306, Group330, Group86, Group92]	3	37.5	1.04258e-05	0.00246048	{Group127=5.426396309614003E-10, Group14=5.6440971746783736E-11, Group142=4.4483714193111845E-10, Group207=1.8165146798442367E-11, Group227=1.8303705430895272E-6, Group259=4.975851382934552E-13, Group264=8.559525512720044E-12, Group290=6.864321372989945E-11, Group291=1.108282656431134E-9, Group294=4.816481102145954E-10, Group295=3.176818605471743E-11, Group297=5.049846002280856E-15, Group306=2.11…	{Group127=9.821777320401345E-8, Group14=1.1965486010318153E-8, Group142=8.140519697339468E-8, Group207=4.14165347004486E-9, Group227=9.700963878374494E-5, Group259=1.3036730623288525E-10, Group264=2.0114884954892104E-9, Group290=1.4346431669548985E-8, Group291=1.8286663831113712E-7, Group294=8.765995605905636E-8, Group295=7.020769118092552E-9, Group297=1.4947544166751333E-12, Group306=1.801276084…	[PGF, VEGFA, VEGFB]	[FIGF, FLT1, FLT4, KDR, PGF, VEGFA, VEGFB, VEGFC]
REACTOME:121153	REACTOME_05.05.2015	Signaling by activated point mutants of FGFR1	[-1]	[Group3, Group346, Group351, Group432, Group479, Group480, Group482, Group486, Group488, Group5, Group6, Group8]	3	27.2727	3.03313e-05	0.00621791	{Group3=2.8809639290955803E-15, Group346=1.0732687140900306E-12, Group351=2.0239567644009724E-13, Group432=2.0533831108057122E-14, Group479=8.841497437682219E-22, Group480=6.713439080703005E-16, Group482=2.1084999620485978E-19, Group486=3.2923519025038656E-23, Group488=1.8484010593954312E-15, Group5=5.66091234975115E-13, Group6=4.2920925711462064E-15, Group8=3.007004491247403E-23}	{Group3=8.642891787286741E-13, Group346=2.704637159506877E-10, Group351=5.424204128594606E-11, Group432=5.8932095280123945E-12, Group479=3.4128180109453366E-19, Group480=2.0945929931793377E-13, Group482=7.632769862615924E-17, Group486=1.3004790014890269E-20, Group488=5.619139220562111E-13, Group5=1.4661762985855477E-10, Group6=1.2833356787727156E-12, Group8=1.1907737785339715E-20}	[FGF1, FGF4, FGF5]	[FGF1, FGF17, FGF2, FGF20, FGF23, FGF4, FGF5, FGF6, FGF8, FGF9, FGFR1]
REACTOME:9439	REACTOME_05.05.2015	FGFR3 ligand binding and activation	[-1]	[Group3, Group346, Group351, Group432, Group479, Group480, Group482, Group486, Group488, Group5, Group6, Group8]	3	25	4.0271e-05	0.00785284	{Group3=2.8809639290955803E-15, Group346=1.0732687140900306E-12, Group351=2.0239567644009724E-13, Group432=2.0533831108057122E-14, Group479=8.841497437682219E-22, Group480=6.713439080703005E-16, Group482=2.1084999620485978E-19, Group486=3.2923519025038656E-23, Group488=1.8484010593954312E-15, Group5=5.66091234975115E-13, Group6=4.2920925711462064E-15, Group8=3.007004491247403E-23}	{Group3=8.642891787286741E-13, Group346=2.704637159506877E-10, Group351=5.424204128594606E-11, Group432=5.8932095280123945E-12, Group479=3.4128180109453366E-19, Group480=2.0945929931793377E-13, Group482=7.632769862615924E-17, Group486=1.3004790014890269E-20, Group488=5.619139220562111E-13, Group5=1.4661762985855477E-10, Group6=1.2833356787727156E-12, Group8=1.1907737785339715E-20}	[FGF1, FGF4, FGF5]	[FGF1, FGF16, FGF17, FGF18, FGF2, FGF20, FGF23, FGF4, FGF5, FGF8, FGF9, FGFR3]
REACTOME:9510	REACTOME_05.05.2015	FGFR3c ligand binding and activation	[-1]	[Group3, Group346, Group351, Group432, Group479, Group480, Group482, Group486, Group488, Group5, Group6, Group8]	3	25	4.0271e-05	0.00785284	{Group3=2.8809639290955803E-15, Group346=1.0732687140900306E-12, Group351=2.0239567644009724E-13, Group432=2.0533831108057122E-14, Group479=8.841497437682219E-22, Group480=6.713439080703005E-16, Group482=2.1084999620485978E-19, Group486=3.2923519025038656E-23, Group488=1.8484010593954312E-15, Group5=5.66091234975115E-13, Group6=4.2920925711462064E-15, Group8=3.007004491247403E-23}	{Group3=8.642891787286741E-13, Group346=2.704637159506877E-10, Group351=5.424204128594606E-11, Group432=5.8932095280123945E-12, Group479=3.4128180109453366E-19, Group480=2.0945929931793377E-13, Group482=7.632769862615924E-17, Group486=1.3004790014890269E-20, Group488=5.619139220562111E-13, Group5=1.4661762985855477E-10, Group6=1.2833356787727156E-12, Group8=1.1907737785339715E-20}	[FGF1, FGF4, FGF5]	[FGF1, FGF16, FGF17, FGF18, FGF2, FGF20, FGF23, FGF4, FGF5, FGF8, FGF9, FGFR3]
REACTOME:9515	REACTOME_05.05.2015	FGFR1c ligand binding and activation	[-1]	[Group3, Group346, Group351, Group432, Group479, Group480, Group482, Group486, Group488, Group5, Group6, Group8]	3	25	4.0271e-05	0.00785284	{Group3=2.8809639290955803E-15, Group346=1.0732687140900306E-12, Group351=2.0239567644009724E-13, Group432=2.0533831108057122E-14, Group479=8.841497437682219E-22, Group480=6.713439080703005E-16, Group482=2.1084999620485978E-19, Group486=3.2923519025038656E-23, Group488=1.8484010593954312E-15, Group5=5.66091234975115E-13, Group6=4.2920925711462064E-15, Group8=3.007004491247403E-23}	{Group3=8.642891787286741E-13, Group346=2.704637159506877E-10, Group351=5.424204128594606E-11, Group432=5.8932095280123945E-12, Group479=3.4128180109453366E-19, Group480=2.0945929931793377E-13, Group482=7.632769862615924E-17, Group486=1.3004790014890269E-20, Group488=5.619139220562111E-13, Group5=1.4661762985855477E-10, Group6=1.2833356787727156E-12, Group8=1.1907737785339715E-20}	[FGF1, FGF4, FGF5]	[ANOS1, FGF1, FGF17, FGF2, FGF20, FGF23, FGF4, FGF5, FGF6, FGF8, FGF9, FGFR1]
REACTOME:121249	REACTOME_05.05.2015	FGFR3 mutant receptor activation	[-1]	[Group3, Group346, Group351, Group432, Group479, Group480, Group482, Group486, Group488, Group5, Group6, Group8]	3	25	4.0271e-05	0.00785284	{Group3=2.8809639290955803E-15, Group346=1.0732687140900306E-12, Group351=2.0239567644009724E-13, Group432=2.0533831108057122E-14, Group479=8.841497437682219E-22, Group480=6.713439080703005E-16, Group482=2.1084999620485978E-19, Group486=3.2923519025038656E-23, Group488=1.8484010593954312E-15, Group5=5.66091234975115E-13, Group6=4.2920925711462064E-15, Group8=3.007004491247403E-23}	{Group3=8.642891787286741E-13, Group346=2.704637159506877E-10, Group351=5.424204128594606E-11, Group432=5.8932095280123945E-12, Group479=3.4128180109453366E-19, Group480=2.0945929931793377E-13, Group482=7.632769862615924E-17, Group486=1.3004790014890269E-20, Group488=5.619139220562111E-13, Group5=1.4661762985855477E-10, Group6=1.2833356787727156E-12, Group8=1.1907737785339715E-20}	[FGF1, FGF4, FGF5]	[FGF1, FGF16, FGF17, FGF18, FGF2, FGF20, FGF23, FGF4, FGF5, FGF8, FGF9, FGFR3]
REACTOME:121337	REACTOME_05.05.2015	Signaling by activated point mutants of FGFR3	[-1]	[Group3, Group346, Group351, Group432, Group479, Group480, Group482, Group486, Group488, Group5, Group6, Group8]	3	25	4.0271e-05	0.00785284	{Group3=2.8809639290955803E-15, Group346=1.0732687140900306E-12, Group351=2.0239567644009724E-13, Group432=2.0533831108057122E-14, Group479=8.841497437682219E-22, Group480=6.713439080703005E-16, Group482=2.1084999620485978E-19, Group486=3.2923519025038656E-23, Group488=1.8484010593954312E-15, Group5=5.66091234975115E-13, Group6=4.2920925711462064E-15, Group8=3.007004491247403E-23}	{Group3=8.642891787286741E-13, Group346=2.704637159506877E-10, Group351=5.424204128594606E-11, Group432=5.8932095280123945E-12, Group479=3.4128180109453366E-19, Group480=2.0945929931793377E-13, Group482=7.632769862615924E-17, Group486=1.3004790014890269E-20, Group488=5.619139220562111E-13, Group5=1.4661762985855477E-10, Group6=1.2833356787727156E-12, Group8=1.1907737785339715E-20}	[FGF1, FGF4, FGF5]	[FGF1, FGF16, FGF17, FGF18, FGF2, FGF20, FGF23, FGF4, FGF5, FGF8, FGF9, FGFR3]
REACTOME:9413	REACTOME_05.05.2015	FGFR2c ligand binding and activation	[-1]	[Group3, Group346, Group351, Group432, Group479, Group480, Group482, Group486, Group488, Group5, Group6, Group8]	3	23.0769	5.21314e-05	0.0098007	{Group3=2.8809639290955803E-15, Group346=1.0732687140900306E-12, Group351=2.0239567644009724E-13, Group432=2.0533831108057122E-14, Group479=8.841497437682219E-22, Group480=6.713439080703005E-16, Group482=2.1084999620485978E-19, Group486=3.2923519025038656E-23, Group488=1.8484010593954312E-15, Group5=5.66091234975115E-13, Group6=4.2920925711462064E-15, Group8=3.007004491247403E-23}	{Group3=8.642891787286741E-13, Group346=2.704637159506877E-10, Group351=5.424204128594606E-11, Group432=5.8932095280123945E-12, Group479=3.4128180109453366E-19, Group480=2.0945929931793377E-13, Group482=7.632769862615924E-17, Group486=1.3004790014890269E-20, Group488=5.619139220562111E-13, Group5=1.4661762985855477E-10, Group6=1.2833356787727156E-12, Group8=1.1907737785339715E-20}	[FGF1, FGF4, FGF5]	[FGF1, FGF16, FGF17, FGF18, FGF2, FGF20, FGF23, FGF4, FGF5, FGF6, FGF8, FGF9, FGFR2]
REACTOME:508	REACTOME_05.05.2015	Signal attenuation	[-1]	[Group16, Group21, Group23, Group33, Group36, Group45, Group477, Group490, Group491]	3	21.4286	6.60691e-05	0.0119585	{Group16=1.766209988415756E-14, Group21=1.3213230058844222E-7, Group23=4.923958491231899E-20, Group33=3.2512447317906486E-16, Group36=2.127064286080972E-10, Group45=1.112081151921527E-8, Group477=1.9667748840600863E-12, Group490=1.1143329158011943E-17, Group491=1.868129602580809E-28}	{Group16=5.104346866521535E-12, Group21=1.2684700856490454E-5, Group23=1.8120167247733388E-17, Group33=1.0338958247094263E-13, Group36=4.1903166435795144E-8, Group45=1.4345846859787699E-6, Group477=4.877601712469014E-10, Group490=3.7775885845660486E-15, Group491=8.201088955329752E-26}	[CRK, GRB2, IRS1]	[CRK, DOK1, GRB10, GRB2, INS, INSR, IRS1, IRS2, MAPK1, MAPK3, SHC1, SHC2, SHC3, SOS1]
REACTOME:15381	REACTOME_05.05.2015	p130Cas linkage to MAPK signaling for integrins	[-1]	[Group477]	3	20	8.22381e-05	0.0142272	{Group477=1.9667748840600863E-12}	{Group477=4.877601712469014E-10}	[BCAR1, CRK, FN1]	[APBB1IP, BCAR1, CRK, FGA, FGB, FGG, FN1, ITGA2B, ITGB3, PTK2, RAP1A, RAP1B, SRC, TLN1, VWF]
REACTOME:111225	REACTOME_05.05.2015	Regulation of KIT signaling	[-1]	[Group31, Group36, Group40, Group420, Group422, Group437, Group488]	3	20	8.22381e-05	0.0142272	{Group31=1.425640638654374E-20, Group36=2.127064286080972E-10, Group40=2.5627731260347168E-15, Group420=1.5235792149082327E-23, Group422=3.260572631472627E-14, Group437=8.57330333575782E-9, Group488=1.8484010593954312E-15}	{Group31=5.303383175794272E-18, Group36=4.1903166435795144E-8, Group40=7.713947109364497E-13, Group420=6.124788443931096E-21, Group422=9.16220909443808E-12, Group437=1.1316760403200321E-6, Group488=5.619139220562111E-13}	[CBL, GRB2, KIT]	[CBL, FYN, GRB2, KIT, KITLG, LCK, LYN, PRKCA, PTPN6, SH2B3, SOCS1, SOCS6, SOS1, SRC, YES1]
REACTOME:9483	REACTOME_05.05.2015	FGFR1 ligand binding and activation	[-1]	[Group3, Group346, Group351, Group432, Group479, Group480, Group482, Group486, Group488, Group5, Group6, Group8]	3	18.75	0.000100789	0.016731	{Group3=2.8809639290955803E-15, Group346=1.0732687140900306E-12, Group351=2.0239567644009724E-13, Group432=2.0533831108057122E-14, Group479=8.841497437682219E-22, Group480=6.713439080703005E-16, Group482=2.1084999620485978E-19, Group486=3.2923519025038656E-23, Group488=1.8484010593954312E-15, Group5=5.66091234975115E-13, Group6=4.2920925711462064E-15, Group8=3.007004491247403E-23}	{Group3=8.642891787286741E-13, Group346=2.704637159506877E-10, Group351=5.424204128594606E-11, Group432=5.8932095280123945E-12, Group479=3.4128180109453366E-19, Group480=2.0945929931793377E-13, Group482=7.632769862615924E-17, Group486=1.3004790014890269E-20, Group488=5.619139220562111E-13, Group5=1.4661762985855477E-10, Group6=1.2833356787727156E-12, Group8=1.1907737785339715E-20}	[FGF1, FGF4, FGF5]	[ANOS1, FGF1, FGF10, FGF17, FGF2, FGF20, FGF22, FGF23, FGF3, FGF4, FGF5, FGF6, FGF8, FGF9, FGFR1, KL]
REACTOME:12582	REACTOME_05.05.2015	Phosphorylation of CD3 and TCR zeta chains	[-1]	[Group151, Group153, Group155, Group417, Group438, Group439, Group462]	3	14.2857	0.000234374	0.0330467	{Group151=4.0174211112718754E-19, Group153=4.146291055875808E-9, Group155=4.026199191905193E-12, Group417=1.209936467240971E-11, Group438=2.2682902996272655E-11, Group439=4.948422769404985E-15, Group462=1.5282050699050786E-13}	{Group151=1.4382367578353315E-16, Group153=6.095047852137437E-7, Group155=9.703140052491514E-10, Group417=2.807052603999053E-9, Group438=5.080970271165074E-9, Group439=1.4696815625132805E-12, Group462=4.156717790141814E-11}	[CD3D, CD4, PTPRC]	[100509457, CD247, CD3D, CD3E, CD3G, CD4, CSK, HLA-DPA1, HLA-DPB1, HLA-DQA1, HLA-DQA2, HLA-DQB1, HLA-DQB2, HLA-DRA, HLA-DRB1, HLA-DRB3, HLA-DRB4, HLA-DRB5, LCK, PAG1, PTPRC]
REACTOME:661	REACTOME_05.05.2015	SHC-mediated signalling	[-1]	[Group10, Group21, Group25, Group26, Group365, Group372, Group373, Group377, Group383, Group388, Group389, Group400, Group408, Group414, Group425, Group426, Group429, Group430, Group433, Group440, Group441, Group445, Group451, Group454, Group458, Group47, Group472, Group475, Group476, Group479, Group48, Group482, Group486, Group487, Group491, Group9]	3	13.6364	0.000270237	0.037563	{Group10=6.461710716203435E-15, Group21=1.3213230058844222E-7, Group25=2.569002312773941E-16, Group26=3.360884142868362E-24, Group365=2.0467805523801244E-17, Group372=4.893850379190641E-22, Group373=7.208433773230065E-35, Group377=9.610540108724922E-30, Group383=2.1878733457815053E-12, Group388=1.2812012928997686E-34, Group389=5.3128494386084414E-42, Group400=4.79079088501864E-34, Group408=2.4086…	{Group10=1.89974295056381E-12, Group21=1.2684700856490454E-5, Group25=8.24649742400435E-14, Group26=1.37460161443316E-21, Group365=6.8976504615210196E-15, Group372=1.8988139471259687E-19, Group373=3.3663385720984407E-32, Group377=4.2766903483825905E-27, Group383=5.404047164080318E-10, Group388=5.970398024912922E-32, Group389=2.5501677305320518E-39, Group400=2.222926970648649E-31, Group408=1.12725…	[GRB2, KRAS, NRAS]	[CDK1, GRB2, HRAS, IL6, IL6R, IL6ST, JAK1, JAK2, KRAS, MAP2K1, MAP2K2, MAPK1, MAPK3, NRAS, PTPN11, RAF1, SHC1, SHC2, SHC3, SOS1, TYK2, YWHAB]
REACTOME:23832	REACTOME_05.05.2015	Nephrin interactions	[-1]	[Group19, Group344, Group43]	3	13.6364	0.000270237	0.037563	{Group19=1.5461968974111047E-8, Group344=4.2359912779645364E-8, Group43=8.285259120548622E-6}	{Group19=1.8863602148415477E-6, Group344=4.786670144099926E-6, Group43=3.4798088306304214E-4}	[NCK2, PIK3CB, WASL]	[ACTN1, ACTN2, ACTN3, ACTN4, CASK, CD2AP, FYN, IQGAP1, KIRREL, KIRREL2, KIRREL3, MAGI2, NCK1, NCK2, NPHS1, PIK3CA, PIK3CB, PIK3R1, PIK3R2, SPTAN1, SPTBN1, WASL]
REACTOME:12002	REACTOME_05.05.2015	ARMS-mediated activation	[-1]	[Group25, Group26, Group383, Group425, Group426, Group429, Group430, Group433, Group440, Group445, Group454, Group458, Group472, Group48, Group491, Group85, Group9]	3	13.0435	0.000309465	0.0417777	{Group25=2.569002312773941E-16, Group26=3.360884142868362E-24, Group383=2.1878733457815053E-12, Group425=5.697760784319941E-10, Group426=1.9322089123870277E-15, Group429=4.611582474053199E-27, Group430=1.9235305964315758E-13, Group433=2.9266111686937425E-25, Group440=1.3151718857349328E-27, Group445=8.29172229064109E-26, Group454=1.6451895719052005E-7, Group458=5.473338517186362E-27, Group472=7.0…	{Group25=8.24649742400435E-14, Group26=1.37460161443316E-21, Group383=5.404047164080318E-10, Group425=1.0255969411775894E-7, Group426=5.854593004532694E-13, Group429=1.973757298894769E-24, Group430=5.174297304400939E-11, Group433=1.2203968573452907E-22, Group440=5.6815425463749095E-25, Group445=3.490815084359899E-23, Group454=1.5300263018718363E-5, Group458=2.33164220832139E-24, Group472=2.061988…	[CRK, KRAS, NRAS]	[BRAF, CDK1, CRK, HRAS, IL6, IL6R, IL6ST, JAK1, JAK2, KIDINS220, KRAS, MAP2K1, MAP2K2, MAPK1, MAPK3, NGF, NRAS, NTRK1, PTPN11, RAF1, RAP1A, TYK2, YWHAB]
REACTOME:999	REACTOME_05.05.2015	SHC-related events	[-1]	[Group10, Group21, Group25, Group26, Group365, Group372, Group373, Group377, Group383, Group388, Group389, Group400, Group408, Group414, Group425, Group426, Group429, Group430, Group433, Group440, Group441, Group445, Group451, Group454, Group458, Group47, Group472, Group475, Group476, Group479, Group48, Group482, Group486, Group487, Group491, Group9]	3	12	0.000398527	0.0506129	{Group10=6.461710716203435E-15, Group21=1.3213230058844222E-7, Group25=2.569002312773941E-16, Group26=3.360884142868362E-24, Group365=2.0467805523801244E-17, Group372=4.893850379190641E-22, Group373=7.208433773230065E-35, Group377=9.610540108724922E-30, Group383=2.1878733457815053E-12, Group388=1.2812012928997686E-34, Group389=5.3128494386084414E-42, Group400=4.79079088501864E-34, Group408=2.4086…	{Group10=1.89974295056381E-12, Group21=1.2684700856490454E-5, Group25=8.24649742400435E-14, Group26=1.37460161443316E-21, Group365=6.8976504615210196E-15, Group372=1.8988139471259687E-19, Group373=3.3663385720984407E-32, Group377=4.2766903483825905E-27, Group383=5.404047164080318E-10, Group388=5.970398024912922E-32, Group389=2.5501677305320518E-39, Group400=2.222926970648649E-31, Group408=1.12725…	[GRB2, KRAS, NRAS]	[CDK1, GRB10, GRB2, HRAS, IL6, IL6R, IL6ST, INS, INSR, JAK1, JAK2, KRAS, MAP2K1, MAP2K2, MAPK1, MAPK3, NRAS, PTPN11, RAF1, SHC1, SHC2, SHC3, SOS1, TYK2, YWHAB]
KEGG:04320	KEGG_05.05.2015	Dorso-ventral axis formation	[-1]	[Group10, Group21, Group229, Group237, Group25, Group26, Group365, Group372, Group388, Group400, Group408, Group414, Group433, Group437, Group440, Group445, Group458, Group46, Group475, Group491, Group9]	3	11.1111	0.000502568	0.0577953	{Group10=6.461710716203435E-15, Group21=1.3213230058844222E-7, Group229=8.818619510498138E-7, Group237=4.149183914826671E-6, Group25=2.569002312773941E-16, Group26=3.360884142868362E-24, Group365=2.0467805523801244E-17, Group372=4.893850379190641E-22, Group388=1.2812012928997686E-34, Group400=4.79079088501864E-34, Group408=2.408662973511141E-35, Group414=1.4969323435683644E-34, Group433=2.9266111…	{Group10=1.89974295056381E-12, Group21=1.2684700856490454E-5, Group229=5.555730291613827E-5, Group237=1.9086246008202687E-4, Group25=8.24649742400435E-14, Group26=1.37460161443316E-21, Group365=6.8976504615210196E-15, Group372=1.8988139471259687E-19, Group388=5.970398024912922E-32, Group400=2.222926970648649E-31, Group408=1.127254271603214E-32, Group414=6.960735397592894E-32, Group433=1.220396857…	[EGFR, GRB2, KRAS]	[CPEB1, CPEB2, CPEB3, CPEB4, EGFR, ETS1, ETS2, ETV6, ETV7, FMN2, GRB2, KRAS, MAP2K1, MAPK1, MAPK3, NOTCH1, NOTCH2, NOTCH3, NOTCH4, PIWIL1, PIWIL2, PIWIL3, PIWIL4, SOS1, SOS2, SPIRE1, SPIRE2]
REACTOME:19351	REACTOME_05.05.2015	Signaling by Robo receptor	[-1]	[Group110, Group112, Group113, Group128, Group176, Group19, Group203, Group237, Group343, Group418, Group460, Group464, Group99]	3	9.67742	0.00075942	0.075942	{Group110=8.806960614563376E-9, Group112=5.120728448898254E-9, Group113=6.73394063566357E-9, Group128=2.601057168838663E-16, Group176=6.964828756231485E-18, Group19=1.5461968974111047E-8, Group203=5.1150553804148636E-11, Group237=4.149183914826671E-6, Group343=7.6670979021393E-10, Group418=4.2998886977818533E-10, Group460=2.4222605910096756E-13, Group464=1.2591324421503272E-8, Group99=7.189488160…	{Group110=1.1537118405078022E-6, Group112=7.322641681924502E-7, Group113=9.360177483572362E-7, Group128=8.323382940283721E-14, Group176=2.388936263387399E-15, Group19=1.8863602148415477E-6, Group203=1.1099670175500254E-8, Group237=1.9086246008202687E-4, Group343=1.326407937070099E-7, Group418=7.954794090896429E-8, Group460=6.443213172085738E-11, Group464=1.5865068771094123E-6, Group99=4.816957067…	[ABL1, ABL2, NCK2]	[ABL1, ABL2, ARHGAP39, CAP1, CAP2, CDC42, CLASP1, CLASP2, ENAH, EVL, GPC1, NCK1, NCK2, PAK1, PAK2, PAK3, PAK4, PAK6, PAK7, PFN1, PFN2, RAC1, ROBO1, ROBO2, ROBO3, SLIT2, SOS1, SOS2, SRGAP1, SRGAP3, VASP]
REACTOME:12033	REACTOME_05.05.2015	Signalling to RAS	[-1]	[Group10, Group21, Group25, Group26, Group365, Group372, Group373, Group377, Group383, Group388, Group389, Group400, Group408, Group414, Group425, Group426, Group429, Group430, Group433, Group440, Group441, Group445, Group451, Group454, Group458, Group47, Group472, Group475, Group476, Group479, Group48, Group482, Group486, Group487, Group491, Group9]	3	8.82353	0.000998301	0.0908454	{Group10=6.461710716203435E-15, Group21=1.3213230058844222E-7, Group25=2.569002312773941E-16, Group26=3.360884142868362E-24, Group365=2.0467805523801244E-17, Group372=4.893850379190641E-22, Group373=7.208433773230065E-35, Group377=9.610540108724922E-30, Group383=2.1878733457815053E-12, Group388=1.2812012928997686E-34, Group389=5.3128494386084414E-42, Group400=4.79079088501864E-34, Group408=2.4086…	{Group10=1.89974295056381E-12, Group21=1.2684700856490454E-5, Group25=8.24649742400435E-14, Group26=1.37460161443316E-21, Group365=6.8976504615210196E-15, Group372=1.8988139471259687E-19, Group373=3.3663385720984407E-32, Group377=4.2766903483825905E-27, Group383=5.404047164080318E-10, Group388=5.970398024912922E-32, Group389=2.5501677305320518E-39, Group400=2.222926970648649E-31, Group408=1.12725…	[GRB2, KRAS, NRAS]	[CDK1, GRB2, HRAS, IL6, IL6R, IL6ST, JAK1, JAK2, KRAS, MAP2K1, MAP2K2, MAPK1, MAPK11, MAPK12, MAPK13, MAPK14, MAPK3, MAPKAPK2, MAPKAPK3, NGF, NRAS, NTRK1, PTPN11, RAF1, RALA, RALB, RALGDS, SHC1, SHC2, SHC3, SOS1, SRC, TYK2, YWHAB]
REACTOME:264273	REACTOME_05.05.2015	VEGFR2 mediated cell proliferation	[-1]	[Group21, Group25, Group26, Group367, Group383, Group425, Group426, Group430, Group433, Group440, Group445, Group454, Group458, Group472, Group48, Group491, Group9]	3	8.57143	0.00108731	0.0978578	{Group21=1.3213230058844222E-7, Group25=2.569002312773941E-16, Group26=3.360884142868362E-24, Group367=2.010243183549384E-24, Group383=2.1878733457815053E-12, Group425=5.697760784319941E-10, Group426=1.9322089123870277E-15, Group430=1.9235305964315758E-13, Group433=2.9266111686937425E-25, Group440=1.3151718857349328E-27, Group445=8.29172229064109E-26, Group454=1.6451895719052005E-7, Group458=5.47…	{Group21=1.2684700856490454E-5, Group25=8.24649742400435E-14, Group26=1.37460161443316E-21, Group367=8.322406779894449E-22, Group383=5.404047164080318E-10, Group425=1.0255969411775894E-7, Group426=5.854593004532694E-13, Group430=5.174297304400939E-11, Group433=1.2203968573452907E-22, Group440=5.6815425463749095E-25, Group445=3.490815084359899E-23, Group454=1.5300263018718363E-5, Group458=2.331642…	[KRAS, NRAS, VEGFA]	[AHCYL1, CALM1, CALM2, CALM3, CDK1, HRAS, IL6, IL6R, IL6ST, ITPR1, ITPR2, ITPR3, JAK1, JAK2, KDR, KRAS, MAP2K1, MAP2K2, MAPK1, MAPK3, NRAS, PDPK1, PLCG1, PRKCA, PRKCB, PRKCD, PRKCZ, PTPN11, RAF1, RASA1, SPHK1, SRC, TYK2, VEGFA, YWHAB]
[truncated: 41 more rows]

## Sheet: M3
GOID	Ontology Source	GOTerm	GOLevels	GOGroups	Nr. Genes	% Associated Genes	Term PValue	Term PValue Corrected with Bonferroni step down	Group PValue	Group PValue Corrected with Bonferroni step down	Associated Genes Found	All Associated Genes
[truncated: 46 more rows]

## Sheet: M4
GOID	Ontology Source	GOTerm	GOLevels	GOGroups	Nr. Genes	% Associated Genes	Term PValue	Term PValue Corrected with Bonferroni step down	Group PValue	Group PValue Corrected with Bonferroni step down	Associated Genes Found	All Associated Genes
[truncated: 12 more rows]

[truncated: 8 more sheets: M5, M6, M7, M8, M9, M10, M11, M12]
