# Supplementary material for: Systems Biomedicine of Rabies Delineates the Affected Signaling Pathways
Source: Front Microbiol. 2016 Nov 7;7:1688. doi: 10.3389/fmicb.2016.01688 (PMC5098112; doi:10.3389/fmicb.2016.01688)
Supplement: Supplementary Table 4 — The KEGG enriched pathway similarity matrix and the module interconnectivity matrix of RISN. [file Table4.xlsx]

## Sheet: Sheet1
Module KEGG similarity															Module connectedness
	M1	M2	M3	M4	M5	M6	M7	M8	M9	M10	M11	M12				M1	M2	M3	M4	M5	M6	M7	M8	M9	M10	M11	M12
M1		1	0	1	1	0	0	0	1	1	0	0			M1		1	0	1	1	1	1	0	0	1	0	0
M2			1	0	1	1	1	0	1	1	1	0			M2			0	0	0	0	1	0	1	1	1	0
M3				0	1	0	0	0	0	1	1	0			M3				0	0	0	1	0	0	1	0	0
M4					1	0	0	0	0	0	0	0			M4					1	0	0	0	0	0	0	1
M5						0	0	0	1	1	1	0			M5						0	0	0	0	0	0	1
M6							0	1	0	1	0	0			M6							0	1	1	0	1	0
M7								0	0	1	0	0			M7								0	0	1	0	0
M8									0	0	0	0			M8									0	0	1	0
M9										1	0	0			M9										1	0	1
M10											1	0			M10											1	0
M11												0			M11												0
M12															M12
n00	36
n11	12
n10	7
n01	11
Rand	0.727273
