# Supplementary material for: Systems Biomedicine of Rabies Delineates the Affected Signaling Pathways
Source: Front Microbiol. 2016 Nov 7;7:1688. doi: 10.3389/fmicb.2016.01688 (PMC5098112; doi:10.3389/fmicb.2016.01688)
Supplement: Supplementary Table 5 — Properties of RISN nodes and list of all edges. [file Table5.xlsx]

## Sheet: Edges
Source	Target	Type	Id	Label	Weight
PPARA	HMGCS2	Directed	1		1
PPARA	APOA1	Directed	2		1
PPARA	APOA2	Directed	3		1
PPARA	APOC3	Directed	4		1
PPARA	APOA5	Directed	5		1
PPARA	PLTP	Directed	6		1
PPARA	ME1	Directed	7		1
PPARA	SCD	Directed	8		1
PPARA	SCD5	Directed	9		1
PPARA	FADS2	Directed	10		1
PPARA	CYP7A1	Directed	11		1
PPARA	CYP8B1	Directed	12		1
PPARA	NR1H3	Directed	13		1
PPARA	DBI	Directed	14		1
PPARA	FABP1	Directed	15		1
PPARA	SLC27A4	Directed	16		1
PPARA	SLC27A1	Directed	17		1
PPARA	LPL	Directed	18		1
PPARA	ACSL1	Directed	19		1
PPARA	ACSL3	Directed	20		1
PPARA	ACSL4	Directed	21		1
PPARA	ACSBG1	Directed	22		1
PPARA	ACSL6	Directed	23		1
PPARA	ACSL5	Directed	24		1
PPARA	ACSBG2	Directed	25		1
PPARA	EHHADH	Directed	26		1
PPARA	ACAA1	Directed	27		1
PPARA	SCP2	Directed	28		1
PPARA	ACOX1	Directed	29		1
PPARA	ACOX2	Directed	30		1
PPARA	ACOX3	Directed	31		1
PPARA	CPT1C	Directed	32		1
PPARA	CPT1A	Directed	33		1
PPARA	CPT1B	Directed	34		1
PPARA	CPT2	Directed	35		1
PPARA	ACADM	Directed	36		1
PPARA	ANGPTL4	Directed	37		1
PPARA	UCP1	Directed	38		1
RXRA	HMGCS2	Directed	39		1
RXRA	APOA1	Directed	40		1
RXRA	APOA2	Directed	41		1
RXRA	APOC3	Directed	42		1
RXRA	APOA5	Directed	43		1
RXRA	PLTP	Directed	44		1
RXRA	ME1	Directed	45		1
RXRA	SCD	Directed	46		1
RXRA	SCD5	Directed	47		1
RXRA	FADS2	Directed	48		1
RXRA	CYP7A1	Directed	49		1
RXRA	CYP8B1	Directed	50		1
RXRA	NR1H3	Directed	51		1
RXRA	DBI	Directed	52		1
RXRA	FABP1	Directed	53		1
RXRA	SLC27A4	Directed	54		1
RXRA	SLC27A1	Directed	55		1
RXRA	LPL	Directed	56		1
RXRA	ACSL1	Directed	57		1
RXRA	ACSL3	Directed	58		1
RXRA	ACSL4	Directed	59		1
RXRA	ACSBG1	Directed	60		1
RXRA	ACSL6	Directed	61		1
RXRA	ACSL5	Directed	62		1
RXRA	ACSBG2	Directed	63		1
RXRA	EHHADH	Directed	64		1
RXRA	ACAA1	Directed	65		1
RXRA	SCP2	Directed	66		1
RXRA	ACOX1	Directed	67		1
RXRA	ACOX2	Directed	68		1
RXRA	ACOX3	Directed	69		1
RXRA	CPT1C	Directed	70		1
RXRA	CPT1A	Directed	71		1
RXRA	CPT1B	Directed	72		1
RXRA	CPT2	Directed	73		1
RXRA	ACADM	Directed	74		1
RXRA	ANGPTL4	Directed	75		1
RXRA	UCP1	Directed	76		1
RXRA	FABP3	Directed	77		1
RXRA	ACADL	Directed	78		1
RXRA	ILK	Directed	79		1
RXRA	PDPK1	Directed	80		1
RXRA	UBC	Directed	81		1
RXRA	CYP27A1	Directed	82		1
RXRA	CD36	Directed	83		1
RXRA	OLR1	Directed	84		1
RXRA	PLIN1	Directed	85		1
RXRA	FABP4	Directed	86		1
RXRA	ADIPOQ	Directed	87		1
RXRA	SORBS1	Directed	88		1
RXRA	MMP1	Directed	89		1
RXRA	PCK1	Directed	90		1
RXRA	PCK2	Directed	91		1
RXRA	AQP7	Directed	92		1
RXRA	GK	Directed	93		1
RXRA	GK2	Directed	94		1
PDPK1	AKT3	Directed	255		1
PDPK1	AKT1	Directed	256		1
PDPK1	AKT2	Directed	257		1
PDPK1	RPS6KB1	Directed	258		1
PDPK1	RPS6KB2	Directed	259		1
PDPK1	PRKCA	Directed	260		1
PDPK1	PRKCZ	Directed	261		1
PDPK1	PKN3	Directed	262		1
PDPK1	PKN1	Directed	263		1
PDPK1	PKN2	Directed	264		1
PDPK1	C8orf44-SGK3	Directed	265		1
PDPK1	SGK2	Directed	266		1
PDPK1	SGK3	Directed	267		1
PDPK1	SGK1	Directed	268		1
RXRB	HMGCS2	Directed	95		1
RXRB	APOA1	Directed	96		1
RXRB	APOA2	Directed	97		1
RXRB	APOC3	Directed	98		1
RXRB	APOA5	Directed	99		1
RXRB	PLTP	Directed	100		1
RXRB	ME1	Directed	101		1
RXRB	SCD	Directed	102		1
RXRB	SCD5	Directed	103		1
RXRB	FADS2	Directed	104		1
RXRB	CYP7A1	Directed	105		1
RXRB	CYP8B1	Directed	106		1
RXRB	NR1H3	Directed	107		1
RXRB	DBI	Directed	108		1
RXRB	FABP1	Directed	109		1
RXRB	SLC27A4	Directed	110		1
RXRB	SLC27A1	Directed	111		1
RXRB	LPL	Directed	112		1
RXRB	ACSL1	Directed	113		1
RXRB	ACSL3	Directed	114		1
RXRB	ACSL4	Directed	115		1
RXRB	ACSBG1	Directed	116		1
RXRB	ACSL6	Directed	117		1
RXRB	ACSL5	Directed	118		1
RXRB	ACSBG2	Directed	119		1
RXRB	EHHADH	Directed	120		1
RXRB	ACAA1	Directed	121		1
RXRB	SCP2	Directed	122		1
RXRB	ACOX1	Directed	123		1
RXRB	ACOX2	Directed	124		1
RXRB	ACOX3	Directed	125		1
RXRB	CPT1C	Directed	126		1
RXRB	CPT1A	Directed	127		1
RXRB	CPT1B	Directed	128		1
RXRB	CPT2	Directed	129		1
RXRB	ACADM	Directed	130		1
RXRB	ANGPTL4	Directed	131		1
RXRB	UCP1	Directed	132		1
RXRB	FABP3	Directed	133		1
RXRB	ACADL	Directed	134		1
RXRB	ILK	Directed	135		1
RXRB	PDPK1	Directed	136		1
RXRB	UBC	Directed	137		1
RXRB	CYP27A1	Directed	138		1
RXRB	CD36	Directed	139		1
RXRB	OLR1	Directed	140		1
RXRB	PLIN1	Directed	141		1
RXRB	FABP4	Directed	142		1
RXRB	ADIPOQ	Directed	143		1
RXRB	SORBS1	Directed	144		1
RXRB	MMP1	Directed	145		1
RXRB	PCK1	Directed	146		1
RXRB	PCK2	Directed	147		1
RXRB	AQP7	Directed	148		1
RXRB	GK	Directed	149		1
RXRB	GK2	Directed	150		1
RXRG	HMGCS2	Directed	151		1
RXRG	APOA1	Directed	152		1
RXRG	APOA2	Directed	153		1
RXRG	APOC3	Directed	154		1
RXRG	APOA5	Directed	155		1
RXRG	PLTP	Directed	156		1
RXRG	ME1	Directed	157		1
RXRG	SCD	Directed	158		1
RXRG	SCD5	Directed	159		1
RXRG	FADS2	Directed	160		1
RXRG	CYP7A1	Directed	161		1
RXRG	CYP8B1	Directed	162		1
RXRG	NR1H3	Directed	163		1
RXRG	DBI	Directed	164		1
RXRG	FABP1	Directed	165		1
RXRG	SLC27A4	Directed	166		1
RXRG	SLC27A1	Directed	167		1
RXRG	LPL	Directed	168		1
RXRG	ACSL1	Directed	169		1
RXRG	ACSL3	Directed	170		1
RXRG	ACSL4	Directed	171		1
RXRG	ACSBG1	Directed	172		1
RXRG	ACSL6	Directed	173		1
RXRG	ACSL5	Directed	174		1
RXRG	ACSBG2	Directed	175		1
RXRG	EHHADH	Directed	176		1
RXRG	ACAA1	Directed	177		1
RXRG	SCP2	Directed	178		1
RXRG	ACOX1	Directed	179		1
RXRG	ACOX2	Directed	180		1
RXRG	ACOX3	Directed	181		1
RXRG	CPT1C	Directed	182		1
RXRG	CPT1A	Directed	183		1
RXRG	CPT1B	Directed	184		1
RXRG	CPT2	Directed	185		1
RXRG	ACADM	Directed	186		1
RXRG	ANGPTL4	Directed	187		1
RXRG	UCP1	Directed	188		1
RXRG	FABP3	Directed	189		1
RXRG	ACADL	Directed	190		1
RXRG	ILK	Directed	191		1
RXRG	PDPK1	Directed	192		1
RXRG	UBC	Directed	193		1
RXRG	CYP27A1	Directed	194		1
RXRG	CD36	Directed	195		1
RXRG	OLR1	Directed	196		1
RXRG	PLIN1	Directed	197		1
RXRG	FABP4	Directed	198		1
RXRG	ADIPOQ	Directed	199		1
RXRG	SORBS1	Directed	200		1
RXRG	MMP1	Directed	201		1
RXRG	PCK1	Directed	202		1
RXRG	PCK2	Directed	203		1
RXRG	AQP7	Directed	204		1
RXRG	GK	Directed	205		1
RXRG	GK2	Directed	206		1
PPARD	LPL	Directed	212		1
PPARD	ACOX1	Directed	213		1
PPARD	ACOX2	Directed	214		1
PPARD	ACOX3	Directed	215		1
PPARD	CPT1C	Directed	208		1
PPARD	CPT1A	Directed	209		1
PPARD	CPT1B	Directed	210		1
PPARD	ANGPTL4	Directed	216		1
PPARD	UCP1	Directed	217		1
PPARD	FABP3	Directed	207		1
PPARD	ACADL	Directed	211		1
PPARD	ILK	Directed	218		1
PPARD	PDPK1	Directed	219		1
PPARD	UBC	Directed	220		1
PPARG	SCD	Directed	221		1
PPARG	SCD5	Directed	222		1
PPARG	NR1H3	Directed	223		1
PPARG	SLC27A4	Directed	225		1
PPARG	SLC27A1	Directed	226		1
PPARG	LPL	Directed	228		1
PPARG	ACSL1	Directed	230		1
PPARG	ACSL3	Directed	231		1
PPARG	ACSL4	Directed	232		1
PPARG	ACSBG1	Directed	233		1
PPARG	ACSL6	Directed	234		1
PPARG	ACSL5	Directed	235		1
PPARG	ACSBG2	Directed	236		1
PPARG	CPT1C	Directed	237		1
PPARG	CPT1A	Directed	238		1
PPARG	CPT1B	Directed	239		1
PPARG	ANGPTL4	Directed	240		1
PPARG	UCP1	Directed	246		1
PPARG	RXRA	Directed	252		1
PPARG	CYP27A1	Directed	224		1
PPARG	CD36	Directed	227		1
PPARG	OLR1	Directed	229		1
PPARG	PLIN1	Directed	241		1
PPARG	FABP4	Directed	242		1
PPARG	ADIPOQ	Directed	243		1
PPARG	SORBS1	Directed	244		1
PPARG	MMP1	Directed	245		1
PPARG	PCK1	Directed	247		1
PPARG	PCK2	Directed	248		1
PPARG	AQP7	Directed	249		1
PPARG	GK	Directed	250		1
PPARG	GK2	Directed	251		1
PPARG	RXRB	Directed	253		1
PPARG	RXRG	Directed	254		1
AKT3	BCL2	Directed	2293		1
AKT3	CHUK	Directed	2286		1
AKT3	IKBKB	Directed	2287		1
AKT3	IKBKG	Directed	2288		1
AKT3	CREB3	Directed	2294		1
AKT3	CREB1	Directed	2295		1
AKT3	CREB3L4	Directed	2298		1
AKT3	CREB3L2	Directed	2300		1
AKT3	CREB3L3	Directed	2301		1
AKT3	CREB3L1	Directed	2302		1
AKT3	CREB5	Directed	2303		1
AKT3	ATF2	Directed	2296		1
AKT3	ATF6B	Directed	2297		1
AKT3	ATF4	Directed	2299		1
AKT3	RAF1	Directed	2305		1
AKT3	BAD	Directed	2282		1
AKT3	GSK3B	Directed	2283		1
AKT3	NR4A1	Directed	2307		1
AKT3	CDKN1A	Directed	2285		1
AKT3	CDKN1B	Directed	2284		1
AKT3	MDM2	Directed	2304		1
AKT3	MAP3K5	Directed	2279		1
AKT3	MAP2K4	Directed	2280		1
AKT3	MTOR	Directed	2281		1
AKT3	FOXO4	Directed	2289		1
AKT3	NOS3	Directed	2290		1
AKT3	GSK3A	Directed	2291		1
AKT3	FOXO3	Directed	2292		1
AKT3	CASP9	Directed	2306		1
AKT3	TSC2	Directed	2308		1
AKT3	TSC1	Directed	2309		1
AKT3	MAP3K8	Directed	2310		1
AKT3	TBC1D4	Directed	2311		1
AKT3	PFKFB2	Directed	2312		1
AKT3	FOXO1	Directed	2313		1
AKT3	IRF3	Directed	2314		1
AKT1	BCL2	Directed	2329		1
AKT1	CHUK	Directed	2322		1
AKT1	IKBKB	Directed	2323		1
AKT1	IKBKG	Directed	2324		1
AKT1	CREB3	Directed	2330		1
AKT1	CREB1	Directed	2331		1
AKT1	CREB3L4	Directed	2334		1
AKT1	CREB3L2	Directed	2336		1
AKT1	CREB3L3	Directed	2337		1
AKT1	CREB3L1	Directed	2338		1
AKT1	CREB5	Directed	2339		1
AKT1	ATF2	Directed	2332		1
AKT1	ATF6B	Directed	2333		1
AKT1	ATF4	Directed	2335		1
AKT1	RAF1	Directed	2341		1
AKT1	BAD	Directed	2318		1
AKT1	GSK3B	Directed	2319		1
AKT1	NR4A1	Directed	2343		1
AKT1	CDKN1A	Directed	2321		1
AKT1	CDKN1B	Directed	2320		1
AKT1	MDM2	Directed	2340		1
AKT1	MAP3K5	Directed	2315		1
AKT1	MAP2K4	Directed	2316		1
AKT1	MTOR	Directed	2317		1
AKT1	FOXO4	Directed	2325		1
AKT1	NOS3	Directed	2326		1
AKT1	GSK3A	Directed	2327		1
AKT1	FOXO3	Directed	2328		1
AKT1	CASP9	Directed	2342		1
AKT1	TSC2	Directed	2344		1
AKT1	TSC1	Directed	2345		1
AKT1	MAP3K8	Directed	2346		1
AKT1	TBC1D4	Directed	2347		1
AKT1	PFKFB2	Directed	2348		1
AKT1	FOXO1	Directed	2349		1
AKT1	IRF3	Directed	2350		1
AKT2	BCL2	Directed	2365		1
AKT2	CHUK	Directed	2358		1
AKT2	IKBKB	Directed	2359		1
AKT2	IKBKG	Directed	2360		1
AKT2	CREB3	Directed	2366		1
AKT2	CREB1	Directed	2367		1
AKT2	CREB3L4	Directed	2370		1
AKT2	CREB3L2	Directed	2372		1
AKT2	CREB3L3	Directed	2373		1
AKT2	CREB3L1	Directed	2374		1
AKT2	CREB5	Directed	2375		1
AKT2	ATF2	Directed	2368		1
AKT2	ATF6B	Directed	2369		1
AKT2	ATF4	Directed	2371		1
AKT2	RAF1	Directed	2377		1
AKT2	BAD	Directed	2354		1
AKT2	GSK3B	Directed	2355		1
AKT2	NR4A1	Directed	2379		1
AKT2	CDKN1A	Directed	2357		1
AKT2	CDKN1B	Directed	2356		1
AKT2	MDM2	Directed	2376		1
AKT2	MAP3K5	Directed	2351		1
AKT2	MAP2K4	Directed	2352		1
AKT2	MTOR	Directed	2353		1
AKT2	FOXO4	Directed	2361		1
AKT2	NOS3	Directed	2362		1
AKT2	GSK3A	Directed	2363		1
AKT2	FOXO3	Directed	2364		1
AKT2	CASP9	Directed	2378		1
AKT2	TSC2	Directed	2380		1
AKT2	TSC1	Directed	2381		1
AKT2	MAP3K8	Directed	2382		1
AKT2	TBC1D4	Directed	2383		1
AKT2	PFKFB2	Directed	2384		1
AKT2	FOXO1	Directed	2385		1
AKT2	IRF3	Directed	2386		1
RPS6KB1	EIF4B	Directed	3164		1
RPS6KB1	RPS6	Directed	3165		1
RPS6KB2	EIF4B	Directed	3166		1
RPS6KB2	RPS6	Directed	3167		1
PRKCA	RRAS2	Directed	723		1
PRKCA	MRAS	Directed	724		1
PRKCA	HRAS	Directed	725		1
PRKCA	KRAS	Directed	726		1
PRKCA	NRAS	Directed	727		1
PRKCA	RRAS	Directed	728		1
PRKCA	MAPK1	Directed	734		1
PRKCA	MAPK3	Directed	735		1
PRKCA	RAF1	Directed	729		1
PRKCA	BRAF	Directed	738		1
PRKCA	PRKD3	Directed	730		1
PRKCA	PRKD2	Directed	731		1
PRKCA	PRKD1	Directed	732		1
PRKCA	TRPV4	Directed	733		1
PRKCA	SLC9A1	Directed	736		1
PRKCA	ARAF	Directed	737		1
PRKCZ	AKT3	Directed	5387		1
PRKCZ	AKT1	Directed	5388		1
PRKCZ	AKT2	Directed	5389		1
PRKCZ	MAPK1	Directed	5385		1
PRKCZ	MAPK3	Directed	5386		1
RASGRF1	RRAS2	Directed	269		1
RASGRF1	MRAS	Directed	270		1
RASGRF1	HRAS	Directed	271		1
RASGRF1	KRAS	Directed	272		1
RASGRF1	NRAS	Directed	273		1
RASGRF1	RRAS	Directed	274		1
RRAS2	MOS	Directed	1040		1
RRAS2	RAF1	Directed	1039		1
RRAS2	BRAF	Directed	1038		1
RRAS2	ARAF	Directed	1063		1
RRAS2	MLLT4	Directed	1052		1
RRAS2	RASSF5	Directed	1042		1
RRAS2	PIK3R5	Directed	1044		1
RRAS2	PIK3CA	Directed	1045		1
RRAS2	PIK3CB	Directed	1046		1
RRAS2	PIK3CD	Directed	1047		1
RRAS2	PIK3CG	Directed	1048		1
RRAS2	PIK3R1	Directed	1049		1
RRAS2	PIK3R2	Directed	1050		1
RRAS2	PIK3R3	Directed	1051		1
RRAS2	PLCE1	Directed	1056		1
RRAS2	RALGDS	Directed	1053		1
RRAS2	TIAM1	Directed	1043		1
RRAS2	RASSF1	Directed	1041		1
RRAS2	RGL1	Directed	1054		1
RRAS2	RGL2	Directed	1055		1
RRAS2	RIN1	Directed	1057		1
RRAS2	RALBP1	Directed	1058		1
RRAS2	BRAP	Directed	1059		1
RRAS2	RAPGEF5	Directed	1060		1
RRAS2	PLD1	Directed	1061		1
RRAS2	PLD2	Directed	1062		1
RRAS2	ARHGEF6	Directed	1064		1
MRAS	MOS	Directed	1067		1
MRAS	RAF1	Directed	1066		1
MRAS	BRAF	Directed	1065		1
MRAS	ARAF	Directed	1088		1
MRAS	MLLT4	Directed	1079		1
MRAS	RASSF5	Directed	1069		1
MRAS	PIK3R5	Directed	1071		1
MRAS	PIK3CA	Directed	1072		1
MRAS	PIK3CB	Directed	1073		1
MRAS	PIK3CD	Directed	1074		1
MRAS	PIK3CG	Directed	1075		1
MRAS	PIK3R1	Directed	1076		1
MRAS	PIK3R2	Directed	1077		1
MRAS	PIK3R3	Directed	1078		1
MRAS	PLCE1	Directed	1083		1
MRAS	RALGDS	Directed	1080		1
MRAS	TIAM1	Directed	1070		1
MRAS	RASSF1	Directed	1068		1
MRAS	RGL1	Directed	1081		1
MRAS	RGL2	Directed	1082		1
MRAS	RIN1	Directed	1084		1
MRAS	RALBP1	Directed	1085		1
MRAS	BRAP	Directed	1086		1
MRAS	RAPGEF5	Directed	1087		1
MRAS	ARHGEF6	Directed	1089		1
HRAS	MAP3K1	Directed	1117		1
HRAS	FOS	Directed	1114		1
HRAS	JUN	Directed	1115		1
HRAS	MOS	Directed	1092		1
HRAS	RAF1	Directed	1091		1
HRAS	BRAF	Directed	1090		1
HRAS	ARAF	Directed	1093		1
HRAS	MLLT4	Directed	1105		1
HRAS	RASSF5	Directed	1095		1
HRAS	PIK3R5	Directed	1097		1
HRAS	PIK3CA	Directed	1098		1
HRAS	PIK3CB	Directed	1099		1
HRAS	PIK3CD	Directed	1100		1
HRAS	PIK3CG	Directed	1101		1
HRAS	PIK3R1	Directed	1102		1
HRAS	PIK3R2	Directed	1103		1
HRAS	PIK3R3	Directed	1104		1
HRAS	PLCE1	Directed	1109		1
HRAS	RALGDS	Directed	1106		1
HRAS	TIAM1	Directed	1096		1
HRAS	RASSF1	Directed	1094		1
HRAS	RGL1	Directed	1107		1
HRAS	RGL2	Directed	1108		1
HRAS	RIN1	Directed	1110		1
HRAS	RALBP1	Directed	1111		1
HRAS	BRAP	Directed	1112		1
HRAS	RAPGEF5	Directed	1113		1
HRAS	ARHGEF6	Directed	1116		1
KRAS	MAP3K1	Directed	1145		1
KRAS	FOS	Directed	1142		1
KRAS	JUN	Directed	1143		1
KRAS	MOS	Directed	1120		1
KRAS	RAF1	Directed	1119		1
KRAS	BRAF	Directed	1118		1
KRAS	ARAF	Directed	1121		1
KRAS	MLLT4	Directed	1133		1
KRAS	RASSF5	Directed	1123		1
KRAS	PIK3R5	Directed	1125		1
KRAS	PIK3CA	Directed	1126		1
KRAS	PIK3CB	Directed	1127		1
KRAS	PIK3CD	Directed	1128		1
KRAS	PIK3CG	Directed	1129		1
KRAS	PIK3R1	Directed	1130		1
KRAS	PIK3R2	Directed	1131		1
KRAS	PIK3R3	Directed	1132		1
KRAS	PLCE1	Directed	1137		1
KRAS	RALGDS	Directed	1134		1
KRAS	TIAM1	Directed	1124		1
KRAS	RASSF1	Directed	1122		1
KRAS	RGL1	Directed	1135		1
KRAS	RGL2	Directed	1136		1
KRAS	RIN1	Directed	1138		1
KRAS	RALBP1	Directed	1139		1
KRAS	BRAP	Directed	1140		1
KRAS	RAPGEF5	Directed	1141		1
KRAS	ARHGEF6	Directed	1144		1
NRAS	MAP3K1	Directed	1173		1
NRAS	FOS	Directed	1170		1
NRAS	JUN	Directed	1171		1
NRAS	MOS	Directed	1148		1
NRAS	RAF1	Directed	1147		1
NRAS	BRAF	Directed	1146		1
NRAS	ARAF	Directed	1149		1
NRAS	MLLT4	Directed	1161		1
NRAS	RASSF5	Directed	1151		1
NRAS	PIK3R5	Directed	1153		1
NRAS	PIK3CA	Directed	1154		1
NRAS	PIK3CB	Directed	1155		1
NRAS	PIK3CD	Directed	1156		1
NRAS	PIK3CG	Directed	1157		1
NRAS	PIK3R1	Directed	1158		1
NRAS	PIK3R2	Directed	1159		1
NRAS	PIK3R3	Directed	1160		1
NRAS	PLCE1	Directed	1165		1
NRAS	RALGDS	Directed	1162		1
NRAS	TIAM1	Directed	1152		1
NRAS	RASSF1	Directed	1150		1
NRAS	RGL1	Directed	1163		1
NRAS	RGL2	Directed	1164		1
NRAS	RIN1	Directed	1166		1
NRAS	RALBP1	Directed	1167		1
NRAS	BRAP	Directed	1168		1
NRAS	RAPGEF5	Directed	1169		1
NRAS	ARHGEF6	Directed	1172		1
RRAS	MOS	Directed	1176		1
RRAS	RAF1	Directed	1175		1
RRAS	BRAF	Directed	1174		1
RRAS	ARAF	Directed	1199		1
RRAS	MLLT4	Directed	1188		1
RRAS	RASSF5	Directed	1178		1
RRAS	PIK3R5	Directed	1180		1
RRAS	PIK3CA	Directed	1181		1
RRAS	PIK3CB	Directed	1182		1
RRAS	PIK3CD	Directed	1183		1
RRAS	PIK3CG	Directed	1184		1
RRAS	PIK3R1	Directed	1185		1
RRAS	PIK3R2	Directed	1186		1
RRAS	PIK3R3	Directed	1187		1
RRAS	PLCE1	Directed	1192		1
RRAS	RALGDS	Directed	1189		1
RRAS	TIAM1	Directed	1179		1
RRAS	RASSF1	Directed	1177		1
RRAS	RGL1	Directed	1190		1
RRAS	RGL2	Directed	1191		1
RRAS	RIN1	Directed	1193		1
RRAS	RALBP1	Directed	1194		1
RRAS	BRAP	Directed	1195		1
RRAS	RAPGEF5	Directed	1196		1
RRAS	PLD1	Directed	1197		1
RRAS	PLD2	Directed	1198		1
RRAS	ARHGEF6	Directed	1200		1
RASGRF2	RRAS2	Directed	275		1
RASGRF2	MRAS	Directed	276		1
RASGRF2	HRAS	Directed	277		1
RASGRF2	KRAS	Directed	278		1
RASGRF2	NRAS	Directed	279		1
RASGRF2	RRAS	Directed	280		1
DUSP10	MAPK1	Directed	281		1
DUSP10	MAPK3	Directed	282		1
DUSP10	MAPK8	Directed	283		1
DUSP10	MAPK9	Directed	284		1
DUSP10	MAPK10	Directed	285		1
DUSP10	MAPK14	Directed	286		1
DUSP10	MAPK11	Directed	287		1
DUSP10	MAPK13	Directed	288		1
DUSP10	MAPK12	Directed	289		1
MAPK1	NOS2	Directed	589		1
MAPK1	TNF	Directed	590		1
MAPK1	IL6	Directed	591		1
MAPK1	IL12A	Directed	592		1
MAPK1	IL12B	Directed	593		1
MAPK1	IL18	Directed	594		1
MAPK1	IL23A	Directed	595		1
MAPK1	IL1A	Directed	596		1
MAPK1	IL1B	Directed	597		1
MAPK1	LAMTOR3	Directed	526		1
MAPK1	MAPT	Directed	527		1
MAPK1	STMN1	Directed	528		1
MAPK1	PLA2G4B	Directed	529		1
MAPK1	PLA2G4E	Directed	530		1
MAPK1	PLA2G4F	Directed	531		1
MAPK1	PLA2G4D	Directed	532		1
MAPK1	PLA2G4A	Directed	533		1
MAPK1	PLA2G4C	Directed	534		1
MAPK1	JMJD7-PLA2G4B	Directed	535		1
MAPK1	MKNK2	Directed	536		1
MAPK1	MKNK1	Directed	537		1
MAPK1	RPS6KA6	Directed	538		1
MAPK1	RPS6KA1	Directed	539		1
MAPK1	RPS6KA2	Directed	540		1
MAPK1	RPS6KA3	Directed	541		1
MAPK1	ELK1	Directed	542		1
MAPK1	ELK4	Directed	543		1
MAPK1	MYC	Directed	544		1
MAPK1	PLA2G16	Directed	545		1
MAPK1	PLA2G2D	Directed	546		1
MAPK1	PLA2G2E	Directed	547		1
MAPK1	PLA2G2C	Directed	548		1
MAPK1	PLA2G3	Directed	549		1
MAPK1	PLA1A	Directed	550		1
MAPK1	PLA2G1B	Directed	551		1
MAPK1	PLA2G2A	Directed	552		1
MAPK1	PLA2G5	Directed	553		1
MAPK1	PLA2G2F	Directed	554		1
MAPK1	PLA2G12A	Directed	555		1
MAPK1	PLA2G6	Directed	556		1
MAPK1	PLA2G10	Directed	557		1
MAPK1	PLA2G12B	Directed	558		1
MAPK1	ETS1	Directed	559		1
MAPK1	ETS2	Directed	560		1
MAPK1	CREB3	Directed	561		1
MAPK1	CREB1	Directed	562		1
MAPK1	CREB3L4	Directed	563		1
MAPK1	CREB3L2	Directed	564		1
MAPK1	CREB3L3	Directed	565		1
MAPK1	CREB3L1	Directed	566		1
MAPK1	CREB5	Directed	567		1
MAPK1	SPHK2	Directed	568		1
MAPK1	SPHK1	Directed	569		1
MAPK1	FOS	Directed	570		1
MAPK1	JUN	Directed	571		1
MAPK1	RPS6KA4	Directed	572		1
MAPK1	RPS6KA5	Directed	573		1
MAPK1	ROCK1	Directed	574		1
MAPK1	ROCK2	Directed	575		1
MAPK1	STAT1	Directed	576		1
MAPK1	TP53	Directed	577		1
MAPK1	ESR1	Directed	578		1
MAPK1	THRB	Directed	579		1
MAPK1	ATP1B4	Directed	580		1
MAPK1	ATP1A1	Directed	581		1
MAPK1	ATP1A2	Directed	582		1
MAPK1	ATP1A3	Directed	583		1
MAPK1	ATP1A4	Directed	584		1
MAPK1	ATP1B1	Directed	585		1
MAPK1	ATP1B2	Directed	586		1
MAPK1	ATP1B3	Directed	587		1
MAPK1	FXYD2	Directed	588		1
MAPK1	ATF2	Directed	598		1
MAPK1	ATF6B	Directed	599		1
MAPK1	ATF4	Directed	600		1
MAPK1	STAT3	Directed	601		1
MAPK3	NOS2	Directed	665		1
MAPK3	TNF	Directed	666		1
MAPK3	IL6	Directed	667		1
MAPK3	IL12A	Directed	668		1
MAPK3	IL12B	Directed	669		1
MAPK3	IL18	Directed	670		1
MAPK3	IL23A	Directed	671		1
MAPK3	IL1A	Directed	672		1
MAPK3	IL1B	Directed	673		1
MAPK3	LAMTOR3	Directed	602		1
MAPK3	MAPT	Directed	603		1
MAPK3	STMN1	Directed	604		1
MAPK3	PLA2G4B	Directed	605		1
MAPK3	PLA2G4E	Directed	606		1
MAPK3	PLA2G4F	Directed	607		1
MAPK3	PLA2G4D	Directed	608		1
MAPK3	PLA2G4A	Directed	609		1
MAPK3	PLA2G4C	Directed	610		1
MAPK3	JMJD7-PLA2G4B	Directed	611		1
MAPK3	MKNK2	Directed	612		1
MAPK3	MKNK1	Directed	613		1
MAPK3	RPS6KA6	Directed	614		1
MAPK3	RPS6KA1	Directed	615		1
MAPK3	RPS6KA2	Directed	616		1
MAPK3	RPS6KA3	Directed	617		1
MAPK3	ELK1	Directed	618		1
MAPK3	ELK4	Directed	619		1
MAPK3	MYC	Directed	620		1
MAPK3	PLA2G16	Directed	621		1
MAPK3	PLA2G2D	Directed	622		1
MAPK3	PLA2G2E	Directed	623		1
MAPK3	PLA2G2C	Directed	624		1
MAPK3	PLA2G3	Directed	625		1
MAPK3	PLA1A	Directed	626		1
MAPK3	PLA2G1B	Directed	627		1
MAPK3	PLA2G2A	Directed	628		1
MAPK3	PLA2G5	Directed	629		1
MAPK3	PLA2G2F	Directed	630		1
MAPK3	PLA2G12A	Directed	631		1
MAPK3	PLA2G6	Directed	632		1
MAPK3	PLA2G10	Directed	633		1
MAPK3	PLA2G12B	Directed	634		1
MAPK3	ETS1	Directed	635		1
MAPK3	ETS2	Directed	636		1
MAPK3	CREB3	Directed	637		1
MAPK3	CREB1	Directed	638		1
MAPK3	CREB3L4	Directed	639		1
MAPK3	CREB3L2	Directed	640		1
MAPK3	CREB3L3	Directed	641		1
MAPK3	CREB3L1	Directed	642		1
MAPK3	CREB5	Directed	643		1
MAPK3	SPHK2	Directed	644		1
MAPK3	SPHK1	Directed	645		1
MAPK3	FOS	Directed	646		1
MAPK3	JUN	Directed	647		1
MAPK3	RPS6KA4	Directed	648		1
MAPK3	RPS6KA5	Directed	649		1
MAPK3	ROCK1	Directed	650		1
MAPK3	ROCK2	Directed	651		1
MAPK3	STAT1	Directed	652		1
MAPK3	TP53	Directed	653		1
MAPK3	ESR1	Directed	654		1
MAPK3	THRB	Directed	655		1
MAPK3	ATP1B4	Directed	656		1
MAPK3	ATP1A1	Directed	657		1
MAPK3	ATP1A2	Directed	658		1
MAPK3	ATP1A3	Directed	659		1
MAPK3	ATP1A4	Directed	660		1
MAPK3	ATP1B1	Directed	661		1
MAPK3	ATP1B2	Directed	662		1
MAPK3	ATP1B3	Directed	663		1
MAPK3	FXYD2	Directed	664		1
MAPK3	ATF2	Directed	674		1
MAPK3	ATF6B	Directed	675		1
MAPK3	ATF4	Directed	676		1
MAPK3	STAT3	Directed	677		1
MAPK8	NOS2	Directed	2741		1
MAPK8	TNF	Directed	2742		1
MAPK8	IL6	Directed	2743		1
MAPK8	IL12A	Directed	2744		1
MAPK8	IL12B	Directed	2745		1
MAPK8	IL18	Directed	2746		1
MAPK8	IL23A	Directed	2747		1
MAPK8	IL1A	Directed	2748		1
MAPK8	IL1B	Directed	2749		1
MAPK8	ELK1	Directed	2733		1
MAPK8	FOS	Directed	2740		1
MAPK8	JUN	Directed	2731		1
MAPK8	TP53	Directed	2734		1
MAPK8	ATF2	Directed	2751		1
MAPK8	NFATC1	Directed	2735		1
MAPK8	TRPV1	Directed	2739		1
MAPK8	CRK	Directed	2729		1
MAPK8	CRKL	Directed	2730		1
MAPK8	BAX	Directed	2737		1
MAPK8	NFATC3	Directed	2736		1
MAPK8	SMAD3	Directed	2752		1
MAPK8	MAPK8IP3	Directed	2728		1
MAPK8	JUND	Directed	2732		1
MAPK8	ITCH	Directed	2738		1
MAPK8	SMAD4	Directed	2750		1
MAPK9	NOS2	Directed	2766		1
MAPK9	TNF	Directed	2767		1
MAPK9	IL6	Directed	2768		1
MAPK9	IL12A	Directed	2769		1
MAPK9	IL12B	Directed	2770		1
MAPK9	IL18	Directed	2771		1
MAPK9	IL23A	Directed	2772		1
MAPK9	IL1A	Directed	2773		1
MAPK9	IL1B	Directed	2774		1
MAPK9	ELK1	Directed	2758		1
MAPK9	FOS	Directed	2763		1
MAPK9	JUN	Directed	2756		1
MAPK9	TP53	Directed	2759		1
MAPK9	ATF2	Directed	2776		1
MAPK9	NFATC1	Directed	2760		1
MAPK9	TRPV1	Directed	2765		1
MAPK9	CRK	Directed	2754		1
MAPK9	CRKL	Directed	2755		1
MAPK9	BAX	Directed	2762		1
MAPK9	NFATC3	Directed	2761		1
MAPK9	SMAD3	Directed	2777		1
MAPK9	MAPK8IP3	Directed	2753		1
MAPK9	JUND	Directed	2757		1
MAPK9	ITCH	Directed	2764		1
MAPK9	SMAD4	Directed	2775		1
MAPK10	NOS2	Directed	2791		1
MAPK10	TNF	Directed	2792		1
MAPK10	IL6	Directed	2793		1
MAPK10	IL12A	Directed	2794		1
MAPK10	IL12B	Directed	2795		1
MAPK10	IL18	Directed	2796		1
MAPK10	IL23A	Directed	2797		1
MAPK10	IL1A	Directed	2798		1
MAPK10	IL1B	Directed	2799		1
MAPK10	ELK1	Directed	2783		1
MAPK10	FOS	Directed	2790		1
MAPK10	JUN	Directed	2781		1
MAPK10	TP53	Directed	2784		1
MAPK10	ATF2	Directed	2801		1
MAPK10	NFATC1	Directed	2785		1
MAPK10	TRPV1	Directed	2789		1
MAPK10	CRK	Directed	2779		1
MAPK10	CRKL	Directed	2780		1
MAPK10	BAX	Directed	2787		1
MAPK10	NFATC3	Directed	2786		1
MAPK10	SMAD3	Directed	2802		1
MAPK10	MAPK8IP3	Directed	2778		1
MAPK10	JUND	Directed	2782		1
MAPK10	ITCH	Directed	2788		1
MAPK10	SMAD4	Directed	2800		1
MAPK14	AKT3	Directed	2141		1
MAPK14	AKT1	Directed	2142		1
MAPK14	AKT2	Directed	2143		1
MAPK14	CEBPB	Directed	2147		1
MAPK14	NOS2	Directed	2151		1
MAPK14	TNF	Directed	2152		1
MAPK14	IL6	Directed	2153		1
MAPK14	IL12A	Directed	2154		1
MAPK14	IL12B	Directed	2155		1
MAPK14	IL18	Directed	2156		1
MAPK14	IL23A	Directed	2157		1
MAPK14	IL1A	Directed	2158		1
MAPK14	IL1B	Directed	2159		1
MAPK14	ELK1	Directed	2128		1
MAPK14	ELK4	Directed	2130		1
MAPK14	FOS	Directed	2149		1
MAPK14	JUN	Directed	2150		1
MAPK14	RPS6KA4	Directed	2137		1
MAPK14	RPS6KA5	Directed	2138		1
MAPK14	TP53	Directed	2129		1
MAPK14	ATF2	Directed	2127		1
MAPK14	NFATC1	Directed	2144		1
MAPK14	TRPV1	Directed	2148		1
MAPK14	CDC25B	Directed	2139		1
MAPK14	MAPKAPK3	Directed	2135		1
MAPK14	MAPKAPK2	Directed	2136		1
MAPK14	MAX	Directed	2132		1
MAPK14	DDIT3	Directed	2131		1
MAPK14	MEF2C	Directed	2133		1
MAPK14	MAPKAPK5	Directed	2134		1
MAPK14	BAX	Directed	2140		1
MAPK14	NFATC2	Directed	2145		1
MAPK14	NFATC3	Directed	2146		1
MAPK11	AKT3	Directed	2174		1
MAPK11	AKT1	Directed	2175		1
MAPK11	AKT2	Directed	2176		1
MAPK11	CEBPB	Directed	2180		1
MAPK11	NOS2	Directed	2184		1
MAPK11	TNF	Directed	2185		1
MAPK11	IL6	Directed	2186		1
MAPK11	IL12A	Directed	2187		1
MAPK11	IL12B	Directed	2188		1
MAPK11	IL18	Directed	2189		1
MAPK11	IL23A	Directed	2190		1
MAPK11	IL1A	Directed	2191		1
MAPK11	IL1B	Directed	2192		1
MAPK11	ELK1	Directed	2161		1
MAPK11	ELK4	Directed	2163		1
MAPK11	FOS	Directed	2182		1
MAPK11	JUN	Directed	2183		1
MAPK11	RPS6KA4	Directed	2170		1
MAPK11	RPS6KA5	Directed	2171		1
MAPK11	TP53	Directed	2162		1
MAPK11	ATF2	Directed	2160		1
MAPK11	NFATC1	Directed	2177		1
MAPK11	TRPV1	Directed	2181		1
MAPK11	CDC25B	Directed	2172		1
MAPK11	MAPKAPK3	Directed	2168		1
MAPK11	MAPKAPK2	Directed	2169		1
MAPK11	MAX	Directed	2165		1
MAPK11	DDIT3	Directed	2164		1
MAPK11	MEF2C	Directed	2166		1
MAPK11	MAPKAPK5	Directed	2167		1
MAPK11	BAX	Directed	2173		1
MAPK11	NFATC2	Directed	2178		1
MAPK11	NFATC3	Directed	2179		1
MAPK13	AKT3	Directed	2207		1
MAPK13	AKT1	Directed	2208		1
MAPK13	AKT2	Directed	2209		1
MAPK13	CEBPB	Directed	2213		1
MAPK13	NOS2	Directed	2217		1
MAPK13	TNF	Directed	2218		1
MAPK13	IL6	Directed	2219		1
MAPK13	IL12A	Directed	2220		1
MAPK13	IL12B	Directed	2221		1
MAPK13	IL18	Directed	2222		1
MAPK13	IL23A	Directed	2223		1
MAPK13	IL1A	Directed	2224		1
MAPK13	IL1B	Directed	2225		1
MAPK13	ELK1	Directed	2194		1
MAPK13	ELK4	Directed	2196		1
MAPK13	FOS	Directed	2215		1
MAPK13	JUN	Directed	2216		1
MAPK13	RPS6KA4	Directed	2203		1
MAPK13	RPS6KA5	Directed	2204		1
MAPK13	TP53	Directed	2195		1
MAPK13	ATF2	Directed	2193		1
MAPK13	NFATC1	Directed	2210		1
MAPK13	TRPV1	Directed	2214		1
MAPK13	CDC25B	Directed	2205		1
MAPK13	MAPKAPK3	Directed	2201		1
MAPK13	MAPKAPK2	Directed	2202		1
MAPK13	MAX	Directed	2198		1
MAPK13	DDIT3	Directed	2197		1
MAPK13	MEF2C	Directed	2199		1
MAPK13	MAPKAPK5	Directed	2200		1
MAPK13	BAX	Directed	2206		1
MAPK13	NFATC2	Directed	2211		1
MAPK13	NFATC3	Directed	2212		1
MAPK12	AKT3	Directed	2240		1
MAPK12	AKT1	Directed	2241		1
MAPK12	AKT2	Directed	2242		1
MAPK12	CEBPB	Directed	2246		1
MAPK12	NOS2	Directed	2250		1
MAPK12	TNF	Directed	2251		1
MAPK12	IL6	Directed	2252		1
MAPK12	IL12A	Directed	2253		1
MAPK12	IL12B	Directed	2254		1
MAPK12	IL18	Directed	2255		1
MAPK12	IL23A	Directed	2256		1
MAPK12	IL1A	Directed	2257		1
MAPK12	IL1B	Directed	2258		1
MAPK12	ELK1	Directed	2227		1
MAPK12	ELK4	Directed	2229		1
MAPK12	FOS	Directed	2248		1
MAPK12	JUN	Directed	2249		1
MAPK12	RPS6KA4	Directed	2236		1
MAPK12	RPS6KA5	Directed	2237		1
MAPK12	TP53	Directed	2228		1
MAPK12	ATF2	Directed	2226		1
MAPK12	NFATC1	Directed	2243		1
MAPK12	TRPV1	Directed	2247		1
MAPK12	CDC25B	Directed	2238		1
MAPK12	MAPKAPK3	Directed	2234		1
MAPK12	MAPKAPK2	Directed	2235		1
MAPK12	MAX	Directed	2231		1
MAPK12	DDIT3	Directed	2230		1
MAPK12	MEF2C	Directed	2232		1
MAPK12	MAPKAPK5	Directed	2233		1
MAPK12	BAX	Directed	2239		1
MAPK12	NFATC2	Directed	2244		1
MAPK12	NFATC3	Directed	2245		1
DUSP1	MAPK1	Directed	290		1
DUSP1	MAPK3	Directed	291		1
DUSP1	MAPK8	Directed	292		1
DUSP1	MAPK9	Directed	293		1
DUSP1	MAPK10	Directed	294		1
DUSP1	MAPK14	Directed	295		1
DUSP1	MAPK11	Directed	296		1
DUSP1	MAPK13	Directed	297		1
DUSP1	MAPK12	Directed	298		1
DUSP2	MAPK1	Directed	299		1
DUSP2	MAPK3	Directed	300		1
DUSP2	MAPK8	Directed	301		1
DUSP2	MAPK9	Directed	302		1
DUSP2	MAPK10	Directed	303		1
DUSP2	MAPK14	Directed	304		1
DUSP2	MAPK11	Directed	305		1
DUSP2	MAPK13	Directed	306		1
DUSP2	MAPK12	Directed	307		1
DUSP4	MAPK1	Directed	308		1
DUSP4	MAPK3	Directed	309		1
DUSP4	MAPK8	Directed	310		1
DUSP4	MAPK9	Directed	311		1
DUSP4	MAPK10	Directed	312		1
DUSP4	MAPK14	Directed	313		1
DUSP4	MAPK11	Directed	314		1
DUSP4	MAPK13	Directed	315		1
DUSP4	MAPK12	Directed	316		1
DUSP5	MAPK1	Directed	317		1
DUSP5	MAPK3	Directed	318		1
DUSP5	MAPK8	Directed	319		1
DUSP5	MAPK9	Directed	320		1
DUSP5	MAPK10	Directed	321		1
DUSP5	MAPK14	Directed	322		1
DUSP5	MAPK11	Directed	323		1
DUSP5	MAPK13	Directed	324		1
DUSP5	MAPK12	Directed	325		1
DUSP6	MAPK1	Directed	326		1
DUSP6	MAPK3	Directed	327		1
DUSP6	MAPK8	Directed	328		1
DUSP6	MAPK9	Directed	329		1
DUSP6	MAPK10	Directed	330		1
DUSP6	MAPK14	Directed	331		1
DUSP6	MAPK11	Directed	332		1
DUSP6	MAPK13	Directed	333		1
DUSP6	MAPK12	Directed	334		1
DUSP7	MAPK1	Directed	335		1
DUSP7	MAPK3	Directed	336		1
DUSP7	MAPK8	Directed	337		1
DUSP7	MAPK9	Directed	338		1
DUSP7	MAPK10	Directed	339		1
DUSP7	MAPK14	Directed	340		1
DUSP7	MAPK11	Directed	341		1
DUSP7	MAPK13	Directed	342		1
DUSP7	MAPK12	Directed	343		1
DUSP8	MAPK1	Directed	344		1
DUSP8	MAPK3	Directed	345		1
DUSP8	MAPK8	Directed	346		1
DUSP8	MAPK9	Directed	347		1
DUSP8	MAPK10	Directed	348		1
DUSP8	MAPK14	Directed	349		1
DUSP8	MAPK11	Directed	350		1
DUSP8	MAPK13	Directed	351		1
DUSP8	MAPK12	Directed	352		1
DUSP9	MAPK1	Directed	353		1
DUSP9	MAPK3	Directed	354		1
DUSP9	MAPK8	Directed	355		1
DUSP9	MAPK9	Directed	356		1
DUSP9	MAPK10	Directed	357		1
DUSP9	MAPK14	Directed	358		1
DUSP9	MAPK11	Directed	359		1
DUSP9	MAPK13	Directed	360		1
DUSP9	MAPK12	Directed	361		1
DUSP16	MAPK1	Directed	362		1
DUSP16	MAPK3	Directed	363		1
DUSP16	MAPK8	Directed	364		1
DUSP16	MAPK9	Directed	365		1
DUSP16	MAPK10	Directed	366		1
DUSP16	MAPK14	Directed	367		1
DUSP16	MAPK11	Directed	368		1
DUSP16	MAPK13	Directed	369		1
DUSP16	MAPK12	Directed	370		1
DUSP3	MAPK1	Directed	371		1
DUSP3	MAPK3	Directed	372		1
DUSP3	MAPK8	Directed	373		1
DUSP3	MAPK9	Directed	374		1
DUSP3	MAPK10	Directed	375		1
DUSP3	MAPK14	Directed	376		1
DUSP3	MAPK11	Directed	377		1
DUSP3	MAPK13	Directed	378		1
DUSP3	MAPK12	Directed	379		1
PTPN7	MAPK1	Directed	380		1
PTPN7	MAPK3	Directed	381		1
PTPN7	MAPK8	Directed	382		1
PTPN7	MAPK9	Directed	383		1
PTPN7	MAPK10	Directed	384		1
PTPN7	MAPK14	Directed	385		1
PTPN7	MAPK11	Directed	386		1
PTPN7	MAPK13	Directed	387		1
PTPN7	MAPK12	Directed	388		1
PTPRR	MAPK1	Directed	389		1
PTPRR	MAPK3	Directed	390		1
PTPRR	MAPK8	Directed	391		1
PTPRR	MAPK9	Directed	392		1
PTPRR	MAPK10	Directed	393		1
PTPRR	MAPK14	Directed	394		1
PTPRR	MAPK11	Directed	395		1
PTPRR	MAPK13	Directed	396		1
PTPRR	MAPK12	Directed	397		1
PTPN5	MAPK1	Directed	398		1
PTPN5	MAPK3	Directed	399		1
PTPN5	MAPK8	Directed	400		1
PTPN5	MAPK9	Directed	401		1
PTPN5	MAPK10	Directed	402		1
PTPN5	MAPK14	Directed	403		1
PTPN5	MAPK11	Directed	404		1
PTPN5	MAPK13	Directed	405		1
PTPN5	MAPK12	Directed	406		1
PPM1B	MAP3K7	Directed	407		1
MAP3K7	MAPK8	Directed	2398		1
MAP3K7	MAPK9	Directed	2399		1
MAP3K7	MAPK10	Directed	2400		1
MAP3K7	NFKBIA	Directed	2396		1
MAP3K7	CHUK	Directed	2388		1
MAP3K7	NFKBIB	Directed	2397		1
MAP3K7	IKBKB	Directed	2389		1
MAP3K7	IKBKG	Directed	2390		1
MAP3K7	MAP3K14	Directed	2387		1
MAP3K7	MAP2K3	Directed	2391		1
MAP3K7	MAP2K6	Directed	2392		1
MAP3K7	NLK	Directed	2393		1
MAP3K7	MAP2K7	Directed	2394		1
MAP3K7	MAP2K4	Directed	2395		1
FASLG	FAS	Directed	408		1
FASLG	TNFRSF6B	Directed	409		1
FAS	DAXX	Directed	2520		1
FAS	FADD	Directed	2521		1
MAP4K4	MAP3K1	Directed	410		1
MAP3K1	MAPK8	Directed	2992		1
MAP3K1	MAPK9	Directed	2993		1
MAP3K1	MAPK10	Directed	2994		1
MAP3K1	CHUK	Directed	2986		1
MAP3K1	IKBKB	Directed	2987		1
MAP3K1	IKBKG	Directed	2988		1
MAP3K1	MAP2K1	Directed	2990		1
MAP3K1	MAP2K2	Directed	2991		1
MAP3K1	MAP2K4	Directed	2989		1
NFKB1	NFKB1	Directed	445		1
NFKB1	AMH	Directed	411		1
NFKB1	BCL2L1	Directed	412		1
NFKB1	MYB	Directed	413		1
NFKB1	CFLAR	Directed	414		1
NFKB1	CEBPB	Directed	415		1
NFKB1	CEBPG	Directed	416		1
NFKB1	NOS2	Directed	417		1
NFKB1	TNF	Directed	418		1
NFKB1	IL6	Directed	419		1
NFKB1	IL12A	Directed	420		1
NFKB1	IL12B	Directed	421		1
NFKB1	IL18	Directed	422		1
NFKB1	IL23A	Directed	423		1
NFKB1	IL1A	Directed	424		1
NFKB1	IL1B	Directed	425		1
NFKB1	RELA	Directed	426		1
NFKB1	NFKBIA	Directed	427		1
NFKB1	MMP9	Directed	428		1
NFKB1	BCL2	Directed	429		1
NFKB1	CASP8	Directed	430		1
NFKB1	PTGS2	Directed	431		1
NFKB1	BIRC8	Directed	432		1
NFKB1	BIRC2	Directed	433		1
NFKB1	BIRC3	Directed	434		1
NFKB1	XIAP	Directed	435		1
NFKB1	BIRC7	Directed	436		1
NFKB1	TRAF1	Directed	437		1
NFKB1	TRAF2	Directed	438		1
NFKB1	TRAF3	Directed	439		1
NFKB1	TRAF5	Directed	440		1
NFKB1	TRAF6	Directed	441		1
NFKB1	TRAF4	Directed	442		1
NFKB1	CCND1	Directed	443		1
NFKB1	IFNG	Directed	444		1
AMH	ACVR1	Directed	6417		1
AMH	AMHR2	Directed	6418		1
AMH	BMPR1A	Directed	6419		1
AMH	BMPR1B	Directed	6420		1
AMH	BMPR2	Directed	6421		1
CFLAR	CASP8	Directed	14134		1
CEBPB	CIITA	Directed	14092		1
CEBPG	CIITA	Directed	14756		1
TNF	TNFRSF1A	Directed	2573		1
TNF	TNFRSF1B	Directed	2574		1
IL6	STAT3	Directed	9059		1
IL6	JAK1	Directed	9029		1
IL6	IL20RB	Directed	9055		1
IL6	JAK2	Directed	9030		1
IL6	JAK3	Directed	9031		1
IL6	IL13RA1	Directed	9047		1
IL6	IL4R	Directed	9025		1
IL6	IL2RG	Directed	9023		1
IL6	CSF3R	Directed	9016		1
IL6	EPOR	Directed	9017		1
IL6	GHR	Directed	9018		1
IL6	IFNAR1	Directed	9019		1
IL6	IFNAR2	Directed	9020		1
IL6	IL2RA	Directed	9021		1
IL6	IL2RB	Directed	9022		1
IL6	IL3RA	Directed	9024		1
IL6	IL6R	Directed	9015		1
IL6	IL7R	Directed	9026		1
IL6	PRLR	Directed	9027		1
IL6	OSMR	Directed	9028		1
IL6	IL22RA2	Directed	9032		1
IL6	CNTFR	Directed	9033		1
IL6	CSF2RA	Directed	9034		1
IL6	CSF2RB	Directed	9035		1
IL6	IL23R	Directed	9036		1
IL6	IFNLR1	Directed	9037		1
IL6	IFNGR1	Directed	9038		1
IL6	IFNGR2	Directed	9039		1
IL6	IL5RA	Directed	9040		1
IL6	IL6ST	Directed	9014		1
IL6	IL9R	Directed	9041		1
IL6	IL10RA	Directed	9042		1
IL6	IL10RB	Directed	9043		1
IL6	IL11RA	Directed	9044		1
IL6	IL12RB1	Directed	9045		1
IL6	IL12RB2	Directed	9046		1
IL6	IL13RA2	Directed	9048		1
IL6	IL15RA	Directed	9049		1
IL6	LEPR	Directed	9050		1
IL6	LIFR	Directed	9051		1
IL6	MPL	Directed	9052		1
IL6	IL21R	Directed	9053		1
IL6	IL20RA	Directed	9054		1
IL6	IL22RA1	Directed	9056		1
IL6	CRLF2	Directed	9057		1
IL6	IL27RA	Directed	9058		1
IL12A	IL20RB	Directed	8621		1
IL12A	IL13RA1	Directed	8613		1
IL12A	IL4R	Directed	8604		1
IL12A	IL2RG	Directed	8602		1
IL12A	CSF3R	Directed	8591		1
IL12A	EPOR	Directed	8594		1
IL12A	GHR	Directed	8595		1
IL12A	IFNAR1	Directed	8596		1
IL12A	IFNAR2	Directed	8597		1
IL12A	IL2RA	Directed	8600		1
IL12A	IL2RB	Directed	8601		1
IL12A	IL3RA	Directed	8603		1
IL12A	IL6R	Directed	8606		1
IL12A	IL7R	Directed	8608		1
IL12A	PRLR	Directed	8622		1
IL12A	OSMR	Directed	8625		1
IL12A	IL22RA2	Directed	8587		1
IL12A	CNTFR	Directed	8588		1
IL12A	CSF2RA	Directed	8589		1
IL12A	CSF2RB	Directed	8590		1
IL12A	IL23R	Directed	8592		1
IL12A	IFNLR1	Directed	8593		1
IL12A	IFNGR1	Directed	8598		1
IL12A	IFNGR2	Directed	8599		1
IL12A	IL5RA	Directed	8605		1
IL12A	IL6ST	Directed	8607		1
IL12A	IL9R	Directed	8609		1
IL12A	IL10RA	Directed	8610		1
IL12A	IL10RB	Directed	8611		1
IL12A	IL11RA	Directed	8612		1
IL12A	IL12RB1	Directed	8586		1
IL12A	IL12RB2	Directed	8585		1
IL12A	IL13RA2	Directed	8614		1
IL12A	IL15RA	Directed	8615		1
IL12A	LEPR	Directed	8616		1
IL12A	LIFR	Directed	8617		1
IL12A	MPL	Directed	8618		1
IL12A	IL21R	Directed	8619		1
IL12A	IL20RA	Directed	8620		1
IL12A	IL22RA1	Directed	8623		1
IL12A	CRLF2	Directed	8624		1
IL12A	IL27RA	Directed	8626		1
IL12B	IL20RB	Directed	8663		1
IL12B	IL13RA1	Directed	8655		1
IL12B	IL4R	Directed	8646		1
IL12B	IL2RG	Directed	8644		1
IL12B	CSF3R	Directed	8633		1
IL12B	EPOR	Directed	8636		1
IL12B	GHR	Directed	8637		1
IL12B	IFNAR1	Directed	8638		1
IL12B	IFNAR2	Directed	8639		1
IL12B	IL2RA	Directed	8642		1
IL12B	IL2RB	Directed	8643		1
IL12B	IL3RA	Directed	8645		1
IL12B	IL6R	Directed	8648		1
IL12B	IL7R	Directed	8650		1
IL12B	PRLR	Directed	8664		1
IL12B	OSMR	Directed	8667		1
IL12B	IL22RA2	Directed	8629		1
IL12B	CNTFR	Directed	8630		1
IL12B	CSF2RA	Directed	8631		1
IL12B	CSF2RB	Directed	8632		1
IL12B	IL23R	Directed	8634		1
IL12B	IFNLR1	Directed	8635		1
IL12B	IFNGR1	Directed	8640		1
IL12B	IFNGR2	Directed	8641		1
IL12B	IL5RA	Directed	8647		1
IL12B	IL6ST	Directed	8649		1
IL12B	IL9R	Directed	8651		1
IL12B	IL10RA	Directed	8652		1
IL12B	IL10RB	Directed	8653		1
IL12B	IL11RA	Directed	8654		1
IL12B	IL12RB1	Directed	8628		1
IL12B	IL12RB2	Directed	8627		1
IL12B	IL13RA2	Directed	8656		1
IL12B	IL15RA	Directed	8657		1
IL12B	LEPR	Directed	8658		1
IL12B	LIFR	Directed	8659		1
IL12B	MPL	Directed	8660		1
IL12B	IL21R	Directed	8661		1
IL12B	IL20RA	Directed	8662		1
IL12B	IL22RA1	Directed	8665		1
IL12B	CRLF2	Directed	8666		1
IL12B	IL27RA	Directed	8668		1
IL18	IL18RAP	Directed	6586		1
IL18	IL18R1	Directed	6587		1
IL23A	IL20RB	Directed	8579		1
IL23A	IL13RA1	Directed	8571		1
IL23A	IL4R	Directed	8561		1
IL23A	IL2RG	Directed	8559		1
IL23A	CSF3R	Directed	8549		1
IL23A	EPOR	Directed	8551		1
IL23A	GHR	Directed	8552		1
IL23A	IFNAR1	Directed	8553		1
IL23A	IFNAR2	Directed	8554		1
IL23A	IL2RA	Directed	8557		1
IL23A	IL2RB	Directed	8558		1
IL23A	IL3RA	Directed	8560		1
IL23A	IL6R	Directed	8563		1
IL23A	IL7R	Directed	8565		1
IL23A	PRLR	Directed	8580		1
IL23A	OSMR	Directed	8583		1
IL23A	IL22RA2	Directed	8545		1
IL23A	CNTFR	Directed	8546		1
IL23A	CSF2RA	Directed	8547		1
IL23A	CSF2RB	Directed	8548		1
IL23A	IL23R	Directed	8544		1
IL23A	IFNLR1	Directed	8550		1
IL23A	IFNGR1	Directed	8555		1
IL23A	IFNGR2	Directed	8556		1
IL23A	IL5RA	Directed	8562		1
IL23A	IL6ST	Directed	8564		1
IL23A	IL9R	Directed	8566		1
IL23A	IL10RA	Directed	8567		1
IL23A	IL10RB	Directed	8568		1
IL23A	IL11RA	Directed	8569		1
IL23A	IL12RB1	Directed	8543		1
IL23A	IL12RB2	Directed	8570		1
IL23A	IL13RA2	Directed	8572		1
IL23A	IL15RA	Directed	8573		1
IL23A	LEPR	Directed	8574		1
IL23A	LIFR	Directed	8575		1
IL23A	MPL	Directed	8576		1
IL23A	IL21R	Directed	8577		1
IL23A	IL20RA	Directed	8578		1
IL23A	IL22RA1	Directed	8581		1
IL23A	CRLF2	Directed	8582		1
IL23A	IL27RA	Directed	8584		1
IL1A	NOS2	Directed	2568		1
IL1A	IL1R1	Directed	2565		1
IL1A	IL1R2	Directed	2566		1
IL1A	IL1RAP	Directed	2567		1
IL1B	NOS2	Directed	2572		1
IL1B	IL1R1	Directed	2569		1
IL1B	IL1R2	Directed	2570		1
IL1B	IL1RAP	Directed	2571		1
RELA	NFKB1	Directed	480		1
RELA	AMH	Directed	462		1
RELA	BCL2L1	Directed	463		1
RELA	MYB	Directed	464		1
RELA	CFLAR	Directed	465		1
RELA	CEBPB	Directed	466		1
RELA	CEBPG	Directed	467		1
RELA	NOS2	Directed	468		1
RELA	TNF	Directed	469		1
RELA	IL6	Directed	470		1
RELA	IL12A	Directed	471		1
RELA	IL12B	Directed	472		1
RELA	IL18	Directed	473		1
RELA	IL23A	Directed	474		1
RELA	IL1A	Directed	475		1
RELA	IL1B	Directed	476		1
RELA	RELA	Directed	496		1
RELA	NFKBIA	Directed	477		1
RELA	MMP9	Directed	478		1
RELA	BCL2	Directed	479		1
RELA	CASP8	Directed	481		1
RELA	PTGS2	Directed	482		1
RELA	BIRC8	Directed	483		1
RELA	BIRC2	Directed	484		1
RELA	BIRC3	Directed	485		1
RELA	XIAP	Directed	486		1
RELA	BIRC7	Directed	487		1
RELA	TRAF1	Directed	488		1
RELA	TRAF2	Directed	489		1
RELA	TRAF3	Directed	490		1
RELA	TRAF5	Directed	491		1
RELA	TRAF6	Directed	492		1
RELA	TRAF4	Directed	493		1
RELA	CCND1	Directed	494		1
RELA	IFNG	Directed	495		1
NFKBIA	NFKB1	Directed	6414		1
NFKBIA	RELA	Directed	6415		1
NFKBIA	NFKB2	Directed	6416		1
BCL2	TP53	Directed	10506		1
BCL2	BAX	Directed	10510		1
BCL2	CASP9	Directed	10509		1
BCL2	CYCS	Directed	10507		1
BCL2	APAF1	Directed	10508		1
CASP8	CASP3	Directed	14096		1
CASP8	BID	Directed	14098		1
CASP8	CYCS	Directed	14099		1
CASP8	CASP10	Directed	14097		1
CASP8	CASP7	Directed	14095		1
BIRC2	RIPK1	Directed	11442		1
BIRC3	RIPK1	Directed	11443		1
TRAF1	MAPK8	Directed	14100		1
TRAF1	MAPK9	Directed	14101		1
TRAF1	MAPK10	Directed	14102		1
TRAF1	IKBKG	Directed	14103		1
TRAF1	MAP3K14	Directed	14112		1
TRAF1	PIK3R5	Directed	14104		1
TRAF1	PIK3CA	Directed	14105		1
TRAF1	PIK3CB	Directed	14106		1
TRAF1	PIK3CD	Directed	14107		1
TRAF1	PIK3CG	Directed	14108		1
TRAF1	PIK3R1	Directed	14109		1
TRAF1	PIK3R2	Directed	14110		1
TRAF1	PIK3R3	Directed	14111		1
TRAF2	MAPK8	Directed	2499		1
TRAF2	MAPK9	Directed	2500		1
TRAF2	MAPK10	Directed	2501		1
TRAF2	MAP3K7	Directed	2486		1
TRAF2	MAP3K1	Directed	2483		1
TRAF2	NFKBIA	Directed	2498		1
TRAF2	BIRC2	Directed	2488		1
TRAF2	BIRC3	Directed	2489		1
TRAF2	IKBKG	Directed	2502		1
TRAF2	MAP3K14	Directed	2487		1
TRAF2	SPHK2	Directed	2484		1
TRAF2	SPHK1	Directed	2485		1
TRAF2	PIK3R5	Directed	2490		1
TRAF2	PIK3CA	Directed	2491		1
TRAF2	PIK3CB	Directed	2492		1
TRAF2	PIK3CD	Directed	2493		1
TRAF2	PIK3CG	Directed	2494		1
TRAF2	PIK3R1	Directed	2495		1
TRAF2	PIK3R2	Directed	2496		1
TRAF2	PIK3R3	Directed	2497		1
TRAF2	MAP3K5	Directed	2482		1
TRAF2	MAP4K2	Directed	2481		1
TRAF3	MAPK8	Directed	14116		1
TRAF3	MAPK9	Directed	14117		1
TRAF3	MAPK10	Directed	14118		1
TRAF3	IKBKG	Directed	14119		1
TRAF3	MAP3K14	Directed	14128		1
TRAF3	PIK3R5	Directed	14120		1
TRAF3	PIK3CA	Directed	14121		1
TRAF3	PIK3CB	Directed	14122		1
TRAF3	PIK3CD	Directed	14123		1
TRAF3	PIK3CG	Directed	14124		1
TRAF3	PIK3R1	Directed	14125		1
TRAF3	PIK3R2	Directed	14126		1
TRAF3	PIK3R3	Directed	14127		1
TRAF3	TBK1	Directed	14114		1
TRAF3	IKBKE	Directed	14115		1
TRAF5	MAPK8	Directed	14077		1
TRAF5	MAPK9	Directed	14078		1
TRAF5	MAPK10	Directed	14079		1
TRAF5	MAP3K7	Directed	14073		1
TRAF5	BIRC2	Directed	14075		1
TRAF5	BIRC3	Directed	14076		1
TRAF5	IKBKG	Directed	14080		1
TRAF5	MAP3K14	Directed	14074		1
TRAF5	PIK3R5	Directed	14081		1
TRAF5	PIK3CA	Directed	14082		1
TRAF5	PIK3CB	Directed	14083		1
TRAF5	PIK3CD	Directed	14084		1
TRAF5	PIK3CG	Directed	14085		1
TRAF5	PIK3R1	Directed	14086		1
TRAF5	PIK3R2	Directed	14087		1
TRAF5	PIK3R3	Directed	14088		1
TRAF6	MAPK1	Directed	2475		1
TRAF6	MAPK3	Directed	2476		1
TRAF6	MAPK8	Directed	2467		1
TRAF6	MAPK9	Directed	2468		1
TRAF6	MAPK10	Directed	2469		1
TRAF6	MAPK14	Directed	2463		1
TRAF6	MAPK11	Directed	2464		1
TRAF6	MAPK13	Directed	2465		1
TRAF6	MAPK12	Directed	2466		1
TRAF6	MAP3K7	Directed	2474		1
TRAF6	NFKB1	Directed	2470		1
TRAF6	RELA	Directed	2471		1
TRAF6	CHUK	Directed	2478		1
TRAF6	IKBKB	Directed	2479		1
TRAF6	IKBKG	Directed	2477		1
TRAF6	TAB2	Directed	2473		1
TRAF6	TAB1	Directed	2472		1
CCND1	RB1	Directed	11319		1
CCND1	RBL2	Directed	11318		1
CCND1	RBL1	Directed	11317		1
IFNG	IL20RB	Directed	7063		1
IFNG	IL13RA1	Directed	7055		1
IFNG	IL4R	Directed	7044		1
IFNG	IL2RG	Directed	7042		1
IFNG	CSF3R	Directed	7033		1
IFNG	EPOR	Directed	7036		1
IFNG	GHR	Directed	7037		1
IFNG	IFNAR1	Directed	7038		1
IFNG	IFNAR2	Directed	7039		1
IFNG	IL2RA	Directed	7040		1
IFNG	IL2RB	Directed	7041		1
IFNG	IL3RA	Directed	7043		1
IFNG	IL6R	Directed	7046		1
IFNG	IL7R	Directed	7048		1
IFNG	PRLR	Directed	7064		1
IFNG	OSMR	Directed	7067		1
IFNG	IL22RA2	Directed	7029		1
IFNG	CNTFR	Directed	7030		1
IFNG	CSF2RA	Directed	7031		1
IFNG	CSF2RB	Directed	7032		1
IFNG	IL23R	Directed	7034		1
IFNG	IFNLR1	Directed	7035		1
IFNG	IFNGR1	Directed	7028		1
IFNG	IFNGR2	Directed	7027		1
IFNG	IL5RA	Directed	7045		1
IFNG	IL6ST	Directed	7047		1
IFNG	IL9R	Directed	7049		1
IFNG	IL10RA	Directed	7050		1
IFNG	IL10RB	Directed	7051		1
IFNG	IL11RA	Directed	7052		1
IFNG	IL12RB1	Directed	7053		1
IFNG	IL12RB2	Directed	7054		1
IFNG	IL13RA2	Directed	7056		1
IFNG	IL15RA	Directed	7057		1
IFNG	LEPR	Directed	7058		1
IFNG	LIFR	Directed	7059		1
IFNG	MPL	Directed	7060		1
IFNG	IL21R	Directed	7061		1
IFNG	IL20RA	Directed	7062		1
IFNG	IL22RA1	Directed	7065		1
IFNG	CRLF2	Directed	7066		1
IFNG	IL27RA	Directed	7068		1
NFKB2	BCL2L1	Directed	454		1
NFKB2	NOS2	Directed	447		1
NFKB2	BCL2	Directed	448		1
NFKB2	PTGS2	Directed	446		1
NFKB2	BIRC8	Directed	449		1
NFKB2	BIRC2	Directed	450		1
NFKB2	BIRC3	Directed	451		1
NFKB2	XIAP	Directed	452		1
NFKB2	BIRC7	Directed	453		1
NFKB2	TRAF1	Directed	455		1
NFKB2	TRAF2	Directed	456		1
NFKB2	TRAF3	Directed	457		1
NFKB2	TRAF5	Directed	458		1
NFKB2	TRAF6	Directed	459		1
NFKB2	TRAF4	Directed	460		1
NFKB2	CCND1	Directed	461		1
CHUK	NFKB1	Directed	497		1
CHUK	RELA	Directed	499		1
CHUK	NFKBIA	Directed	501		1
CHUK	NFKB2	Directed	498		1
CHUK	RELB	Directed	500		1
CHUK	NFKBIB	Directed	502		1
CHUK	NFKBIE	Directed	503		1
NFKBIB	NFKB1	Directed	10348		1
NFKBIB	RELA	Directed	10349		1
NFKBIE	NFKB1	Directed	14033		1
NFKBIE	RELA	Directed	14034		1
IKBKB	NFKB1	Directed	504		1
IKBKB	RELA	Directed	506		1
IKBKB	NFKBIA	Directed	508		1
IKBKB	NFKB2	Directed	505		1
IKBKB	CHUK	Directed	511		1
IKBKB	RELB	Directed	507		1
IKBKB	NFKBIB	Directed	509		1
IKBKB	NFKBIE	Directed	510		1
IKBKB	IKBKG	Directed	512		1
IKBKG	NFKB1	Directed	513		1
IKBKG	RELA	Directed	515		1
IKBKG	NFKBIA	Directed	517		1
IKBKG	NFKB2	Directed	514		1
IKBKG	RELB	Directed	516		1
IKBKG	NFKBIB	Directed	518		1
MAP3K14	NFKB1	Directed	519		1
MAP3K14	RELA	Directed	521		1
MAP3K14	NFKB2	Directed	520		1
MAP3K14	CHUK	Directed	523		1
MAP3K14	RELB	Directed	522		1
MAP3K14	IKBKB	Directed	524		1
MAP3K14	IKBKG	Directed	525		1
LAMTOR3	MAP2K1	Directed	678		1
LAMTOR3	MAP2K2	Directed	679		1
MKNK2	ATF4	Directed	3038		1
MKNK1	ATF4	Directed	3039		1
RPS6KA6	ATF4	Directed	3034		1
RPS6KA1	ATF4	Directed	3035		1
RPS6KA2	ATF4	Directed	3036		1
RPS6KA3	ATF4	Directed	3037		1
ELK1	FOS	Directed	2122		1
ELK4	FOS	Directed	2113		1
MYC	MMP1	Directed	3026		1
MYC	MMP9	Directed	3028		1
MYC	CCND1	Directed	3029		1
MYC	CXCL8	Directed	3025		1
MYC	PIAS2	Directed	3031		1
MYC	CKS1B	Directed	3032		1
MYC	CKS2	Directed	3033		1
MYC	FIGF	Directed	3020		1
MYC	PGF	Directed	3021		1
MYC	VEGFA	Directed	3022		1
MYC	VEGFB	Directed	3023		1
MYC	VEGFC	Directed	3024		1
MYC	MMP2	Directed	3027		1
MYC	CDK4	Directed	3030		1
MYC	ZBTB17	Directed	3019		1
ETS1	MMP1	Directed	4298		1
ETS1	MMP9	Directed	4300		1
ETS1	CCND1	Directed	4302		1
ETS1	CXCL8	Directed	4301		1
ETS1	FIGF	Directed	4293		1
ETS1	PGF	Directed	4294		1
ETS1	VEGFA	Directed	4295		1
ETS1	VEGFB	Directed	4296		1
ETS1	VEGFC	Directed	4297		1
ETS1	MMP2	Directed	4299		1
ETS1	CDK4	Directed	4303		1
CREB3	BCL2	Directed	6082		1
CREB3	FOS	Directed	6080		1
CREB3	JUN	Directed	6081		1
CREB3	BDNF	Directed	6079		1
CREB3	MCL1	Directed	6083		1
CREB3	CXCL8	Directed	6084		1
CREB3	PCNA	Directed	6085		1
CREB1	BCL2	Directed	6089		1
CREB1	FOS	Directed	6087		1
CREB1	JUN	Directed	6088		1
CREB1	BDNF	Directed	6086		1
CREB1	MCL1	Directed	6090		1
CREB1	CXCL8	Directed	6109		1
CREB1	PCNA	Directed	6110		1
CREB1	PER1	Directed	6091		1
CREB1	PER3	Directed	6092		1
CREB1	PER2	Directed	6093		1
CREB1	HLA-DMA	Directed	6094		1
CREB1	HLA-DMB	Directed	6095		1
CREB1	HLA-DOA	Directed	6096		1
CREB1	HLA-DOB	Directed	6097		1
CREB1	HLA-DPA1	Directed	6098		1
CREB1	HLA-DPB1	Directed	6099		1
CREB1	HLA-DQA1	Directed	6100		1
CREB1	HLA-DQA2	Directed	6101		1
CREB1	HLA-DQB1	Directed	6102		1
CREB1	HLA-DRA	Directed	6103		1
CREB1	HLA-DRB1	Directed	6104		1
CREB1	HLA-DRB3	Directed	6105		1
CREB1	HLA-DRB4	Directed	6106		1
CREB1	HLA-DRB5	Directed	6107		1
CREB1	CD74	Directed	6108		1
CREB3L4	BCL2	Directed	6118		1
CREB3L4	FOS	Directed	6116		1
CREB3L4	JUN	Directed	6117		1
CREB3L4	BDNF	Directed	6115		1
CREB3L4	MCL1	Directed	6119		1
CREB3L4	CXCL8	Directed	6120		1
CREB3L4	PCNA	Directed	6121		1
CREB3L2	BCL2	Directed	6125		1
CREB3L2	FOS	Directed	6123		1
CREB3L2	JUN	Directed	6124		1
CREB3L2	BDNF	Directed	6122		1
CREB3L2	MCL1	Directed	6126		1
CREB3L2	CXCL8	Directed	6127		1
CREB3L2	PCNA	Directed	6128		1
CREB3L3	BCL2	Directed	6132		1
CREB3L3	FOS	Directed	6130		1
CREB3L3	JUN	Directed	6131		1
CREB3L3	BDNF	Directed	6129		1
CREB3L3	MCL1	Directed	6133		1
CREB3L3	CXCL8	Directed	6134		1
CREB3L3	PCNA	Directed	6135		1
CREB3L1	BCL2	Directed	6139		1
CREB3L1	FOS	Directed	6137		1
CREB3L1	JUN	Directed	6138		1
CREB3L1	BDNF	Directed	6136		1
CREB3L1	MCL1	Directed	6140		1
CREB3L1	CXCL8	Directed	6141		1
CREB3L1	PCNA	Directed	6142		1
CREB5	BCL2	Directed	6146		1
CREB5	FOS	Directed	6144		1
CREB5	JUN	Directed	6145		1
CREB5	BDNF	Directed	6143		1
CREB5	MCL1	Directed	6147		1
CREB5	CXCL8	Directed	6148		1
CREB5	PCNA	Directed	6149		1
FOS	MMP1	Directed	3012		1
FOS	MMP9	Directed	3005		1
FOS	CCND1	Directed	3014		1
FOS	CXCL8	Directed	3011		1
FOS	FIGF	Directed	3006		1
FOS	PGF	Directed	3007		1
FOS	VEGFA	Directed	3008		1
FOS	VEGFB	Directed	3009		1
FOS	VEGFC	Directed	3010		1
FOS	MMP2	Directed	3013		1
FOS	CDK4	Directed	3015		1
JUN	MMP1	Directed	2905		1
JUN	MMP9	Directed	2907		1
JUN	CCND1	Directed	2908		1
JUN	IFNG	Directed	2910		1
JUN	CXCL8	Directed	2904		1
JUN	FIGF	Directed	2899		1
JUN	PGF	Directed	2900		1
JUN	VEGFA	Directed	2901		1
JUN	VEGFB	Directed	2902		1
JUN	VEGFC	Directed	2903		1
JUN	MMP2	Directed	2906		1
JUN	CDK4	Directed	2909		1
RPS6KA4	CREB3	Directed	2083		1
RPS6KA4	CREB1	Directed	2084		1
RPS6KA4	CREB3L4	Directed	2087		1
RPS6KA4	CREB3L2	Directed	2088		1
RPS6KA4	CREB3L3	Directed	2089		1
RPS6KA4	CREB3L1	Directed	2090		1
RPS6KA4	CREB5	Directed	2091		1
RPS6KA4	ATF2	Directed	2085		1
RPS6KA4	ATF6B	Directed	2086		1
RPS6KA4	ATF4	Directed	2082		1
RPS6KA5	CREB3	Directed	2093		1
RPS6KA5	CREB1	Directed	2094		1
RPS6KA5	CREB3L4	Directed	2097		1
RPS6KA5	CREB3L2	Directed	2098		1
RPS6KA5	CREB3L3	Directed	2099		1
RPS6KA5	CREB3L1	Directed	2100		1
RPS6KA5	CREB5	Directed	2101		1
RPS6KA5	ATF2	Directed	2095		1
RPS6KA5	ATF6B	Directed	2096		1
RPS6KA5	ATF4	Directed	2092		1
ROCK1	NFKB1	Directed	6008		1
ROCK1	RELA	Directed	6009		1
ROCK1	SLC9A1	Directed	6018		1
ROCK1	LIMK1	Directed	6026		1
ROCK1	LIMK2	Directed	6027		1
ROCK1	MYL9	Directed	6011		1
ROCK1	MYL12B	Directed	6010		1
ROCK1	MYL12A	Directed	6012		1
ROCK1	MYLPF	Directed	6013		1
ROCK1	MYL2	Directed	6014		1
ROCK1	MYL5	Directed	6015		1
ROCK1	MYL7	Directed	6016		1
ROCK1	MYL10	Directed	6017		1
ROCK1	PPP1R12A	Directed	6003		1
ROCK1	PPP1CA	Directed	6004		1
ROCK1	PPP1CB	Directed	6005		1
ROCK1	PPP1CC	Directed	6006		1
ROCK1	PTEN	Directed	6007		1
ROCK1	PIKFYVE	Directed	6019		1
ROCK1	PIP5K1C	Directed	6020		1
ROCK1	PIP4K2A	Directed	6021		1
ROCK1	PIP4K2C	Directed	6022		1
ROCK1	PIP5K1A	Directed	6023		1
ROCK1	PIP5K1B	Directed	6024		1
ROCK1	PIP4K2B	Directed	6025		1
ROCK1	PPP1R12B	Directed	6028		1
ROCK1	PPP1R12C	Directed	6029		1
ROCK2	NFKB1	Directed	6035		1
ROCK2	RELA	Directed	6036		1
ROCK2	SLC9A1	Directed	6045		1
ROCK2	LIMK1	Directed	6053		1
ROCK2	LIMK2	Directed	6054		1
ROCK2	MYL9	Directed	6038		1
ROCK2	MYL12B	Directed	6037		1
ROCK2	MYL12A	Directed	6039		1
ROCK2	MYLPF	Directed	6040		1
ROCK2	MYL2	Directed	6041		1
ROCK2	MYL5	Directed	6042		1
ROCK2	MYL7	Directed	6043		1
ROCK2	MYL10	Directed	6044		1
ROCK2	PPP1R12A	Directed	6030		1
ROCK2	PPP1CA	Directed	6031		1
ROCK2	PPP1CB	Directed	6032		1
ROCK2	PPP1CC	Directed	6033		1
ROCK2	PTEN	Directed	6034		1
ROCK2	PIKFYVE	Directed	6046		1
ROCK2	PIP5K1C	Directed	6047		1
ROCK2	PIP4K2A	Directed	6048		1
ROCK2	PIP4K2C	Directed	6049		1
ROCK2	PIP5K1A	Directed	6050		1
ROCK2	PIP5K1B	Directed	6051		1
ROCK2	PIP4K2B	Directed	6052		1
ROCK2	PPP1R12B	Directed	6055		1
ROCK2	PPP1R12C	Directed	6056		1
STAT1	BCL2L1	Directed	10255		1
STAT1	NOS2	Directed	10274		1
STAT1	BCL2	Directed	10254		1
STAT1	CCND1	Directed	10269		1
STAT1	MYC	Directed	10256		1
STAT1	STAT1	Directed	10282		1
STAT1	STAT3	Directed	10248		1
STAT1	STAT5A	Directed	10250		1
STAT1	STAT5B	Directed	10251		1
STAT1	MCL1	Directed	10267		1
STAT1	CDKN1A	Directed	10257		1
STAT1	FIGF	Directed	10276		1
STAT1	PGF	Directed	10277		1
STAT1	VEGFA	Directed	10278		1
STAT1	VEGFB	Directed	10279		1
STAT1	VEGFC	Directed	10280		1
STAT1	STAT2	Directed	10247		1
STAT1	STAT4	Directed	10249		1
STAT1	STAT6	Directed	10252		1
STAT1	CISH	Directed	10253		1
STAT1	AOX1	Directed	10258		1
STAT1	GFAP	Directed	10259		1
STAT1	SOCS4	Directed	10260		1
STAT1	SOCS7	Directed	10261		1
STAT1	SOCS1	Directed	10262		1
STAT1	SOCS2	Directed	10263		1
STAT1	SOCS3	Directed	10264		1
STAT1	SOCS6	Directed	10265		1
STAT1	SOCS5	Directed	10266		1
STAT1	PIM1	Directed	10268		1
STAT1	CCND2	Directed	10270		1
STAT1	CCND3	Directed	10271		1
STAT1	IRF9	Directed	10272		1
STAT1	CIITA	Directed	10273		1
STAT1	MYD88	Directed	10275		1
STAT1	TBX21	Directed	10281		1
TP53	CDKN1A	Directed	2114		1
TP53	GADD45G	Directed	2115		1
TP53	GADD45A	Directed	2116		1
TP53	GADD45B	Directed	2117		1
TP53	SFN	Directed	2118		1
TP53	SIAH1	Directed	2119		1
TP53	CDKN1B	Directed	2120		1
TP53	MDM2	Directed	2121		1
THRB	CCND1	Directed	10586		1
THRB	MYC	Directed	10590		1
THRB	PIK3R5	Directed	10578		1
THRB	PIK3CA	Directed	10579		1
THRB	PIK3CB	Directed	10580		1
THRB	PIK3CD	Directed	10581		1
THRB	PIK3CG	Directed	10582		1
THRB	PIK3R1	Directed	10583		1
THRB	PIK3R2	Directed	10584		1
THRB	PIK3R3	Directed	10585		1
THRB	PLN	Directed	10593		1
THRB	CTNNB1	Directed	10595		1
THRB	GATA4	Directed	10587		1
THRB	HIF1A	Directed	10589		1
THRB	ATP2A2	Directed	10592		1
THRB	WNT4	Directed	10594		1
THRB	MYH6	Directed	10591		1
THRB	RCAN1	Directed	10588		1
ATF2	BCL2	Directed	2123		1
ATF2	MCL1	Directed	2124		1
ATF2	CXCL8	Directed	2125		1
ATF2	PCNA	Directed	2126		1
ATF6B	BCL2	Directed	6111		1
ATF6B	MCL1	Directed	6112		1
ATF6B	CXCL8	Directed	6113		1
ATF6B	PCNA	Directed	6114		1
ATF4	BCL2	Directed	2106		1
ATF4	MCL1	Directed	2107		1
ATF4	CXCL8	Directed	2108		1
ATF4	PCNA	Directed	2109		1
STAT3	BCL2L1	Directed	10318		1
STAT3	BCL2	Directed	10317		1
STAT3	CCND1	Directed	10332		1
STAT3	MYC	Directed	10319		1
STAT3	STAT1	Directed	10310		1
STAT3	STAT3	Directed	10345		1
STAT3	STAT5A	Directed	10313		1
STAT3	STAT5B	Directed	10314		1
STAT3	MCL1	Directed	10330		1
STAT3	CDKN1A	Directed	10320		1
STAT3	FIGF	Directed	10336		1
STAT3	PGF	Directed	10337		1
STAT3	VEGFA	Directed	10338		1
STAT3	VEGFB	Directed	10339		1
STAT3	VEGFC	Directed	10340		1
STAT3	STAT2	Directed	10311		1
STAT3	STAT4	Directed	10312		1
STAT3	STAT6	Directed	10315		1
STAT3	CISH	Directed	10316		1
STAT3	AOX1	Directed	10321		1
STAT3	GFAP	Directed	10322		1
STAT3	SOCS4	Directed	10323		1
STAT3	SOCS7	Directed	10324		1
STAT3	SOCS1	Directed	10325		1
STAT3	SOCS2	Directed	10326		1
STAT3	SOCS3	Directed	10327		1
STAT3	SOCS6	Directed	10328		1
STAT3	SOCS5	Directed	10329		1
STAT3	PIM1	Directed	10331		1
STAT3	CCND2	Directed	10333		1
STAT3	CCND3	Directed	10334		1
STAT3	IRF9	Directed	10335		1
STAT3	IL23R	Directed	10342		1
STAT3	IL21	Directed	10341		1
STAT3	RORC	Directed	10343		1
STAT3	RORA	Directed	10344		1
MAP2K1	MAPK1	Directed	682		1
MAP2K1	MAPK3	Directed	683		1
MAP2K2	MAPK1	Directed	680		1
MAP2K2	MAPK3	Directed	681		1
MOS	MAP2K1	Directed	684		1
MOS	MAP2K2	Directed	685		1
RAF1	MAPK1	Directed	690		1
RAF1	MAPK3	Directed	691		1
RAF1	MAPK8	Directed	692		1
RAF1	MAPK9	Directed	693		1
RAF1	MAPK10	Directed	694		1
RAF1	MAPK14	Directed	695		1
RAF1	MAPK11	Directed	696		1
RAF1	MAPK13	Directed	697		1
RAF1	MAPK12	Directed	698		1
RAF1	NFKB1	Directed	688		1
RAF1	RELA	Directed	689		1
RAF1	NFKBIA	Directed	699		1
RAF1	MAP2K1	Directed	686		1
RAF1	MAP2K2	Directed	687		1
BRAF	MAPK1	Directed	702		1
BRAF	MAPK3	Directed	703		1
BRAF	MAPK8	Directed	704		1
BRAF	MAPK9	Directed	705		1
BRAF	MAPK10	Directed	706		1
BRAF	MAPK14	Directed	707		1
BRAF	MAPK11	Directed	708		1
BRAF	MAPK13	Directed	709		1
BRAF	MAPK12	Directed	710		1
BRAF	MAP2K1	Directed	700		1
BRAF	MAP2K2	Directed	701		1
RASA1	RRAS2	Directed	711		1
RASA1	MRAS	Directed	712		1
RASA1	HRAS	Directed	713		1
RASA1	KRAS	Directed	714		1
RASA1	NRAS	Directed	715		1
RASA1	RRAS	Directed	716		1
NF1	RRAS2	Directed	717		1
NF1	MRAS	Directed	718		1
NF1	HRAS	Directed	719		1
NF1	KRAS	Directed	720		1
NF1	NRAS	Directed	721		1
NF1	RRAS	Directed	722		1
PRKD3	RAP1A	Directed	5352		1
PRKD3	RAP1B	Directed	5353		1
PRKD2	RAP1A	Directed	5354		1
PRKD2	RAP1B	Directed	5355		1
PRKD1	RAP1A	Directed	5109		1
PRKD1	RAP1B	Directed	5110		1
PRKD1	ITGAL	Directed	5111		1
PRKD1	ITGAM	Directed	5112		1
PRKD1	ITGB1	Directed	5113		1
PRKD1	ITGB2	Directed	5114		1
SLC9A1	MSN	Directed	6203		1
SLC9A1	RDX	Directed	6204		1
SLC9A1	EZR	Directed	6205		1
ARAF	MAPK1	Directed	3705		1
ARAF	MAPK3	Directed	3706		1
ARAF	MAPK8	Directed	3707		1
ARAF	MAPK9	Directed	3708		1
ARAF	MAPK10	Directed	3709		1
ARAF	MAPK14	Directed	3710		1
ARAF	MAPK11	Directed	3711		1
ARAF	MAPK13	Directed	3712		1
ARAF	MAPK12	Directed	3713		1
ARAF	MAP2K1	Directed	3703		1
ARAF	MAP2K2	Directed	3704		1
PRKCB	RRAS2	Directed	739		1
PRKCB	MRAS	Directed	740		1
PRKCB	HRAS	Directed	741		1
PRKCB	KRAS	Directed	742		1
PRKCB	NRAS	Directed	743		1
PRKCB	RRAS	Directed	744		1
PRKCB	MAPK1	Directed	751		1
PRKCB	MAPK3	Directed	752		1
PRKCB	RAF1	Directed	745		1
PRKCB	BRAF	Directed	757		1
PRKCB	PRKD3	Directed	746		1
PRKCB	PRKD2	Directed	747		1
PRKCB	PRKD1	Directed	748		1
PRKCB	TRPV4	Directed	750		1
PRKCB	SLC9A1	Directed	753		1
PRKCB	ARAF	Directed	756		1
PRKCB	NCF1	Directed	749		1
PRKCB	NCF2	Directed	754		1
PRKCB	NCF4	Directed	755		1
NCF1	NOS2	Directed	10245		1
NCF1	CYBA	Directed	10246		1
NCF2	NOS2	Directed	14615		1
NCF2	CYBA	Directed	14616		1
NCF4	NOS2	Directed	14617		1
NCF4	CYBA	Directed	14618		1
PRKCG	RRAS2	Directed	758		1
PRKCG	MRAS	Directed	759		1
PRKCG	HRAS	Directed	760		1
PRKCG	KRAS	Directed	761		1
PRKCG	NRAS	Directed	762		1
PRKCG	RRAS	Directed	763		1
PRKCG	MAPK1	Directed	769		1
PRKCG	MAPK3	Directed	770		1
PRKCG	RAF1	Directed	764		1
PRKCG	BRAF	Directed	773		1
PRKCG	PRKD3	Directed	765		1
PRKCG	PRKD2	Directed	766		1
PRKCG	PRKD1	Directed	767		1
PRKCG	TRPV4	Directed	768		1
PRKCG	SLC9A1	Directed	771		1
PRKCG	ARAF	Directed	772		1
RAP1A	RAF1	Directed	801		1
RAP1A	BRAF	Directed	774		1
RAP1A	PRKD1	Directed	781		1
RAP1A	APBB1IP	Directed	775		1
RAP1A	ARAP3	Directed	776		1
RAP1A	MLLT4	Directed	777		1
RAP1A	KRIT1	Directed	778		1
RAP1A	RGS14	Directed	779		1
RAP1A	RASSF5	Directed	780		1
RAP1A	MAP2K3	Directed	782		1
RAP1A	MAP2K6	Directed	783		1
RAP1A	PIK3R5	Directed	784		1
RAP1A	PIK3CA	Directed	785		1
RAP1A	PIK3CB	Directed	786		1
RAP1A	PIK3CD	Directed	787		1
RAP1A	PIK3CG	Directed	788		1
RAP1A	PIK3R1	Directed	789		1
RAP1A	PIK3R2	Directed	790		1
RAP1A	PIK3R3	Directed	791		1
RAP1A	PLCE1	Directed	792		1
RAP1A	ID1	Directed	793		1
RAP1A	RALGDS	Directed	794		1
RAP1A	SRC	Directed	795		1
RAP1A	FARP2	Directed	796		1
RAP1A	VAV2	Directed	797		1
RAP1A	TIAM1	Directed	798		1
RAP1A	VAV3	Directed	799		1
RAP1A	VAV1	Directed	800		1
RAP1A	CDC42	Directed	802		1
APBB1IP	TLN1	Directed	4845		1
APBB1IP	TLN2	Directed	4846		1
APBB1IP	PFN3	Directed	4847		1
APBB1IP	PFN4	Directed	4848		1
APBB1IP	PFN1	Directed	4849		1
APBB1IP	PFN2	Directed	4850		1
APBB1IP	VASP	Directed	4851		1
ARAP3	RHOA	Directed	5108		1
[truncated: 13,009 more rows]

## Sheet: Nodes
Id	Label	In-Degree	Out-Degree	Degree	Eccentricity	Closeness Centrality	Betweenness Centrality	Modularity Class	Component ID	Strongly-Connected ID	Deg	Hierarch
IL17RA	IL17RA	1	0	1	0	0	0	15	0	262	-1	2
STAG1	STAG1	1	0	1	0	0	0	13	0	814	-1	2
GRAP2	GRAP2	1	1	2	10	5.95592	0	4	0	400	-1	1
ADCYAP1R1	ADCYAP1R1	1	1	2	10	6.17431	8.98031	3	0	654	-1	1
VIPR2	VIPR2	1	1	2	10	6.17431	8.98031	3	0	662	-1	1
MLST8	MLST8	1	1	2	2	1.75	9.33333	2	0	375	-1	1
IRAK2	IRAK2	1	1	2	9	5.26079	0	1	0	400	-1	1
TBX21	TBX21	1	3	4	10	5.7539	1386.06	1	0	400	-1	1
GADD45B	GADD45B	1	5	6	14	8.89991	2089.42	13	0	400	-1	1
WAS	WAS	1	7	8	1	1	554.98	6	0	304	-1	1
WASF2	WASF2	1	7	8	1	1	87.1356	6	0	158	-1	1
IL21	IL21	1	42	43	10	5.58861	7405.65	1	0	400	-1	1
IL17F	IL17F	2	0	2	0	0	0	15	0	264	-1	2
AREG	AREG	2	1	3	11	4.89807	2438.56	15	0	400	-1	1
IRAK1	IRAK1	2	1	3	9	5.26171	0	1	0	400	-1	1
VDR	VDR	2	1	3	1	1	1394	1	0	386	-1	1
RPS6KB1	RPS6KB1	2	2	4	1	1	1399	8	0	362	-1	1
IL1RAP	IL1RAP	2	2	4	10	5.84022	1072.69	0	0	400	-1	1
RGS2	RGS2	2	2	4	11	6.23119	9.33333	11	0	625	-1	1
APAF1	APAF1	2	2	4	10	6.43526	1313.39	0	0	400	-1	1
HTR1D	HTR1D	2	3	5	10	4.35321	54.483	0	0	643	-1	1
SKP2	SKP2	2	7	9	13	7.86318	3646.49	15	0	400	-1	1
GAB2	GAB2	2	8	10	10	4.66391	4260.78	0	0	400	-1	1
HSPB1	HSPB1	3	0	3	0	0	0	0	0	124	-1	2
FOXO1	FOXO1	3	0	3	0	0	0	2	0	381	-1	2
ABL2	ABL2	3	0	3	0	0	0	14	0	169	-1	2
ID2	ID2	3	0	3	0	0	0	15	0	289	-1	2
CFLAR	CFLAR	3	1	4	11	7.40863	1335.02	1	0	400	-1	1
TSHR	TSHR	3	1	4	10	6.17431	1386.52	3	0	661	-1	1
EIF4EBP1	EIF4EBP1	3	3	6	1	1	4203	2	0	367	-1	1
TFDP2	TFDP2	3	3	6	11	6.02847	26694.5	15	0	400	-1	1
CIITA	CIITA	3	7	10	12	6.0854	12799.3	10	0	400	-1	1
ABL1	ABL1	3	9	12	10	4.6079	10203.5	0	0	400	-1	1
CBL	CBL	3	11	14	9	4.45179	3388.86	0	0	400	-1	1
CBLB	CBLB	3	11	14	9	4.45179	3388.86	0	0	400	-1	1
TLR4	TLR4	3	13	16	7	3.69716	2711.65	0	0	481	-1	1
IRF1	IRF1	4	2	6	11	6.57576	57.9768	0	0	400	-1	1
SERPINE1	SERPINE1	5	0	5	0	0	0	15	0	287	-1	2
BIRC3	BIRC3	5	1	6	10	6.61616	2680.7	1	0	400	-1	1
SYK	SYK	5	4	9	9	4.85032	9442.59	4	0	400	-1	1
RBL1	RBL1	5	5	10	11	6.05877	27333.1	15	0	400	-1	1
BRK1	BRK1	5	7	12	1	1	383.178	6	0	162	-1	1
NFKB2	NFKB2	5	16	21	9	4.70983	4210.69	1	0	400	-1	1
ANGPTL4	ANGPTL4	6	0	6	0	0	0	8	0	36	-1	2
TSC1	TSC1	6	1	7	4	3	2110.5	2	0	378	-1	1
NFATC4	NFATC4	6	11	17	10	6.15794	1233.36	3	0	400	-1	1
EP300	EP300	6	30	36	8	4.07805	28269.9	0	0	400	-1	1
TGFB3	TGFB3	7	9	16	9	5.16162	3110.18	5	0	400	-1	1
SOCS3	SOCS3	8	4	12	10	5.16621	1255.06	1	0	400	-1	1
PGF	PGF	8	18	26	11	4.84114	23416.7	4	0	400	-1	1
MYD88	MYD88	8	22	30	9	4.80533	46270.3	1	0	400	-1	1
MAP3K7	MAP3K7	9	14	23	8	4.84573	5852.06	1	0	400	-1	1
PRKACA	PRKACA	9	64	73	7	3.23232	38668.7	3	0	400	-1	1
MAP2K1	MAP2K1	10	2	12	9	4.90358	4649.51	0	0	400	-1	1
SOS1	SOS1	10	8	18	9	4.6832	5611.76	4	0	400	-1	1
WNT3	WNT3	10	12	22	11	5.67769	1403.75	15	0	400	-1	1
WNT7A	WNT7A	10	12	22	11	5.67769	1403.75	15	0	400	-1	1
WNT11	WNT11	10	12	22	11	5.67769	1403.75	15	0	400	-1	1
WNT5B	WNT5B	10	12	22	11	5.67769	1403.75	15	0	400	-1	1
BCL2L1	BCL2L1	11	0	11	0	0	0	1	0	45	-1	2
BRAF	BRAF	11	11	22	9	4.39118	10176.8	0	0	400	-1	1
IL1A	IL1A	12	4	16	10	6.08999	3482.26	0	0	400	-1	1
ITK	ITK	12	5	17	10	4.79798	29053.3	0	0	400	-1	1
IKBKB	IKBKB	14	9	23	10	5.42149	4718.85	1	0	400	-1	1
GNA13	GNA13	15	3	18	9	5.18182	2495.63	11	0	400	-1	1
ADCY1	ADCY1	16	3	19	8	4.21947	12422.6	3	0	400	-1	1
ADCY9	ADCY9	16	3	19	8	4.21947	12422.6	3	0	400	-1	1
CCNB1	CCNB1	17	1	18	16	10.8852	1193.57	13	0	400	-1	1
CREB3L2	CREB3L2	17	7	24	11	5.25253	2820.34	0	0	400	-1	1
MAP2K3	MAP2K3	17	7	24	9	4.84665	7091.29	0	0	400	-1	1
RBPJ	RBPJ	17	8	25	11	4.99082	19073.5	0	0	400	-1	1
RHOA	RHOA	18	17	35	8	4.19284	38262.5	0	0	400	-1	1
CREB1	CREB1	19	25	44	11	5.11754	38190.3	10	0	400	-1	1
RAF1	RAF1	20	14	34	8	4.29017	39249.2	0	0	400	-1	1
NOTCH1	NOTCH1	21	7	28	12	5.9596	8059.88	15	0	400	-1	1
CTNNB1	CTNNB1	22	8	30	9	5.26997	23275.6	15	0	400	-1	1
STAT5B	STAT5B	24	27	51	9	5.01102	10420.4	1	0	400	-1	1
CCND3	CCND3	25	3	28	12	7.04132	5433.45	15	0	400	-1	1
JUN	JUN	25	12	37	10	5.14876	30711.2	0	0	400	-1	1
FZD5	FZD5	26	7	33	10	4.73186	5770.04	15	0	400	-1	1
FZD7	FZD7	26	7	33	10	4.73186	5770.04	15	0	400	-1	1
NFKB1	NFKB1	26	35	61	9	4.43893	32534.5	1	0	400	-1	1
STAT3	STAT3	27	36	63	9	4.81359	49663.8	1	0	400	-1	1
MAPK1	MAPK1	33	76	109	8	3.90817	73914.6	0	0	400	-1	1
STAT1	STAT1	37	36	73	8	4.57392	89686	1	0	400	-1	1
GNA15	GNA15	38	4	42	10	5.26263	7872.93	11	0	400	-1	1
PDGFRB	PDGFRB	48	24	72	10	4.21671	19059.5	4	0	400	-1	1
RASGRF2	RASGRF2	52	6	58	9	4.88522	7724.65	3	0	400	-1	1
EGFR	EGFR	52	33	85	10	3.90266	53454.2	4	0	400	-1	1
GNAI2	GNAI2	55	55	110	9	3.36547	58236.7	0	0	400	-1	1
IL13RA1	IL13RA1	56	4	60	10	5.16529	835.21	1	0	400	-1	1
IL2RA	IL2RA	56	4	60	10	5.16529	835.21	1	0	400	-1	1
IL7R	IL7R	56	4	60	10	5.16529	835.21	1	0	400	-1	1
IL22RA2	IL22RA2	56	4	60	10	5.16529	835.21	1	0	400	-1	1
IL15RA	IL15RA	56	4	60	10	5.16529	835.21	1	0	400	-1	1
CCR1	CCR1	56	5	61	10	4.2213	7738.71	7	0	400	-1	1
CCR5	CCR5	56	5	61	10	4.2213	7738.71	7	0	400	-1	1
CXCR4	CXCR4	56	5	61	10	4.2213	7738.71	7	0	400	-1	1
IFNGR1	IFNGR1	56	5	61	9	4.85399	4202.93	1	0	400	-1	1
IL10RA	IL10RA	56	5	61	10	5.05234	3928.72	1	0	400	-1	1
GNAQ	GNAQ	56	12	68	10	5.24059	15122.7	11	0	400	-1	1
LIFR	LIFR	57	4	61	10	5.16529	1197.54	1	0	400	-1	1
MAPK9	MAPK9	57	25	82	8	4.26446	41689.3	0	0	400	-1	1
MAPK10	MAPK10	57	25	82	8	4.26446	41689.3	0	0	400	-1	1
CSF3R	CSF3R	58	4	62	10	5.16529	1573.27	1	0	400	-1	1
PIK3R2	PIK3R2	73	29	102	9	3.68044	56411.1	0	0	400	-1	1
PIK3R3	PIK3R3	73	29	102	9	3.68044	56411.1	0	0	400	-1	1
PIK3R5	PIK3R5	81	29	110	9	3.68044	61087.2	0	0	400	-1	1
PIK3CG	PIK3CG	81	29	110	9	3.68044	61087.2	0	0	400	-1	1
PTGER4	PTGER4	0	1	1	10	6.17431	0	3	0	807	-1	0
CD8A	CD8A	0	1	1	10	6.46789	0	0	0	1033	-1	0
IFIH1	IFIH1	0	1	1	10	6.12649	0	2	0	1125	-1	0
PILRA	PILRA	0	1	1	11	6.67431	0	4	0	1130	-1	0
HRH2	HRH2	0	2	2	10	6.16957	0	3	0	607	-1	0
HTR5A	HTR5A	0	2	2	10	6.16957	0	3	0	609	-1	0
MAML2	MAML2	0	2	2	12	5.98165	0	0	0	969	-1	0
MAML1	MAML1	0	2	2	12	5.98165	0	0	0	970	-1	0
PTPRC	PTPRC	0	2	2	10	6.06972	0	0	0	1041	-1	0
ADORA2B	ADORA2B	0	3	3	10	5.67094	0	3	0	541	-1	0
ADORA3	ADORA3	0	3	3	10	4.35321	0	0	0	636	-1	0
S1PR1	S1PR1	0	3	3	10	4.35321	0	0	0	767	-1	0
TBL1XR1	TBL1XR1	0	3	3	10	5.88257	0	15	0	943	-1	0
MALT1	MALT1	0	3	3	10	5.42752	0	1	0	1036	-1	0
LPAR1	LPAR1	0	4	4	10	4.44037	0	0	0	542	-1	0
LPAR4	LPAR4	0	4	4	10	4.44037	0	0	0	545	-1	0
CYSLTR1	CYSLTR1	0	4	4	11	6.22202	0	11	0	563	-1	0
GRPR	GRPR	0	4	4	11	6.22202	0	11	0	576	-1	0
HTR2B	HTR2B	0	4	4	11	6.22202	0	11	0	579	-1	0
TRHR	TRHR	0	4	4	11	6.22202	0	11	0	598	-1	0
DLL1	DLL1	0	4	4	13	6.94037	0	15	0	981	-1	0
NCOA2	NCOA2	0	5	5	9	4.92018	0	8	0	1064	-1	0
MED14	MED14	0	5	5	9	4.92018	0	8	0	1072	-1	0
MED17	MED17	0	5	5	9	4.92018	0	8	0	1073	-1	0
MED27	MED27	0	5	5	9	4.92018	0	8	0	1074	-1	0
MED13	MED13	0	5	5	9	4.92018	0	8	0	1077	-1	0
DNAJB1	DNAJB1	0	7	7	10	5.99544	0	0	0	1129	-1	0
PTPN7	PTPN7	0	9	9	9	4.39541	0	0	0	413	-1	0
PTPRR	PTPRR	0	9	9	9	4.39541	0	0	0	414	-1	0
CUL1	CUL1	0	9	9	13	8.50183	0	15	0	822	-1	0
PDGFA	PDGFA	0	18	18	11	4.84037	0	4	0	442	-1	0
FGF7	FGF7	0	18	18	11	4.84037	0	4	0	448	-1	0
EFNA1	EFNA1	0	18	18	11	4.84037	0	4	0	511	-1	0
ANGPT1	ANGPT1	0	18	18	11	4.84037	0	4	0	516	-1	0
ANGPT2	ANGPT2	0	18	18	11	4.84037	0	4	0	517	-1	0
CCL11	CCL11	0	18	18	11	5.13945	0	7	0	718	-1	0
CCL20	CCL20	0	18	18	11	5.13945	0	7	0	739	-1	0
CXCL16	CXCL16	0	18	18	11	5.13945	0	7	0	747	-1	0
IGF1	IGF1	0	19	19	11	4.83685	0	4	0	520	-1	0
HTR7	HTR7	0	19	19	10	4.95784	0	0	0	534	-1	0
PKN3	PKN3	1	0	1	0	0	0	8	0	393	0	2
PKN1	PKN1	1	0	1	0	0	0	8	0	394	0	2
PKN2	PKN2	1	0	1	0	0	0	8	0	395	0	2
C8orf44-SGK3	C8orf44-SGK3	1	0	1	0	0	0	8	0	396	0	2
SGK2	SGK2	1	0	1	0	0	0	8	0	397	0	2
SGK3	SGK3	1	0	1	0	0	0	8	0	398	0	2
SGK1	SGK1	1	0	1	0	0	0	8	0	399	0	2
SIAH1	SIAH1	1	0	1	0	0	0	0	0	392	0	2
MOB1A	MOB1A	1	0	1	0	0	0	2	0	302	0	2
MOB1B	MOB1B	1	0	1	0	0	0	2	0	303	0	2
MAP4K2	MAP4K2	1	0	1	0	0	0	0	0	387	0	2
BAG4	BAG4	1	0	1	0	0	0	0	0	390	0	2
FLNA	FLNA	1	0	1	0	0	0	0	0	310	0	2
FLNB	FLNB	1	0	1	0	0	0	0	0	311	0	2
FLNC	FLNC	1	0	1	0	0	0	0	0	312	0	2
GYS1	GYS1	1	0	1	0	0	0	15	0	357	0	2
GYS2	GYS2	1	0	1	0	0	0	15	0	358	0	2
EIF4E	EIF4E	1	0	1	0	0	0	2	0	364	0	2
EIF4E1B	EIF4E1B	1	0	1	0	0	0	2	0	365	0	2
EIF4E2	EIF4E2	1	0	1	0	0	0	2	0	366	0	2
TRPV2	TRPV2	1	0	1	0	0	0	4	0	519	0	2
FYB	FYB	1	0	1	0	0	0	4	0	286	0	2
REL	REL	1	0	1	0	0	0	2	0	188	0	2
RYR1	RYR1	1	0	1	0	0	0	3	0	555	0	2
RYR3	RYR3	1	0	1	0	0	0	3	0	556	0	2
ATP2A1	ATP2A1	1	0	1	0	0	0	3	0	208	0	2
ATP2A3	ATP2A3	1	0	1	0	0	0	3	0	210	0	2
KCNJ8	KCNJ8	1	0	1	0	0	0	6	0	276	0	2
PPIF	PPIF	1	0	1	0	0	0	6	0	277	0	2
SLC25A4	SLC25A4	1	0	1	0	0	0	6	0	278	0	2
SLC25A5	SLC25A5	1	0	1	0	0	0	6	0	279	0	2
SLC25A6	SLC25A6	1	0	1	0	0	0	6	0	280	0	2
VDAC1	VDAC1	1	0	1	0	0	0	6	0	281	0	2
VDAC2	VDAC2	1	0	1	0	0	0	6	0	282	0	2
SLC25A31	SLC25A31	1	0	1	0	0	0	6	0	283	0	2
TRPA1	TRPA1	1	0	1	0	0	0	6	0	284	0	2
MSN	MSN	1	0	1	0	0	0	3	0	171	0	2
RDX	RDX	1	0	1	0	0	0	3	0	172	0	2
EZR	EZR	1	0	1	0	0	0	3	0	173	0	2
AMHR2	AMHR2	1	0	1	0	0	0	5	0	50	0	2
CD40	CD40	1	0	1	0	0	0	0	0	676	0	2
G6PC	G6PC	1	0	1	0	0	0	8	0	370	0	2
G6PC2	G6PC2	1	0	1	0	0	0	8	0	371	0	2
G6PC3	G6PC3	1	0	1	0	0	0	8	0	372	0	2
BCL2L11	BCL2L11	1	0	1	0	0	0	8	0	373	0	2
SMPD2	SMPD2	1	0	1	0	0	0	0	0	388	0	2
CD3E	CD3E	1	0	1	0	0	0	0	0	309	0	2
RCAN1	RCAN1	1	0	1	0	0	0	8	0	294	0	2
SMC1B	SMC1B	1	0	1	0	0	0	13	0	811	0	2
SMC1A	SMC1A	1	0	1	0	0	0	13	0	812	0	2
SMC3	SMC3	1	0	1	0	0	0	13	0	813	0	2
STAG2	STAG2	1	0	1	0	0	0	13	0	815	0	2
RAD21	RAD21	1	0	1	0	0	0	13	0	816	0	2
PDCD1	PDCD1	1	0	1	0	0	0	0	0	1023	0	2
CTLA4	CTLA4	1	0	1	0	0	0	0	0	1024	0	2
DNM1L	DNM1L	1	0	1	0	0	0	2	0	313	0	2
ENAH	ENAH	1	0	1	0	0	0	0	0	159	0	2
PFKP	PFKP	1	0	1	0	0	0	4	0	291	0	2
IL33	IL33	1	0	1	0	0	0	0	0	1094	0	2
TCIRG1	TCIRG1	1	0	1	0	0	0	9	0	189	0	2
ATP6V0A2	ATP6V0A2	1	0	1	0	0	0	9	0	190	0	2
ATP6V0D2	ATP6V0D2	1	0	1	0	0	0	9	0	191	0	2
ATP6V0A4	ATP6V0A4	1	0	1	0	0	0	9	0	192	0	2
ATP6V1H	ATP6V1H	1	0	1	0	0	0	9	0	193	0	2
ATP6V0C	ATP6V0C	1	0	1	0	0	0	9	0	194	0	2
ATP6V0B	ATP6V0B	1	0	1	0	0	0	9	0	195	0	2
ATP6V0A1	ATP6V0A1	1	0	1	0	0	0	9	0	196	0	2
ATP6V0D1	ATP6V0D1	1	0	1	0	0	0	9	0	197	0	2
LAMP1	LAMP1	1	0	1	0	0	0	9	0	198	0	2
LAMP2	LAMP2	1	0	1	0	0	0	9	0	199	0	2
CAMP	CAMP	1	0	1	0	0	0	1	0	385	0	2
FDPS	FDPS	1	0	1	0	0	0	1	0	186	0	2
KLK3	KLK3	1	0	1	0	0	0	2	0	870	0	2
MAPK7	MAPK7	1	1	2	12	7.12661	1090	2	0	468	0	1
NSMAF	NSMAF	1	1	2	1	1	1394	0	0	389	0	1
DIAPH3	DIAPH3	1	1	2	3	2.6	15.913	0	0	306	0	1
ZBTB17	ZBTB17	1	1	2	14	9.01928	269.173	15	0	400	0	1
ARHGAP35	ARHGAP35	1	1	2	9	5.18825	1880.36	14	0	400	0	1
RAB5A	RAB5A	1	1	2	12	7.05051	6488.18	9	0	400	0	1
RAB5B	RAB5B	1	1	2	12	7.05051	6488.18	9	0	400	0	1
RAB5C	RAB5C	1	1	2	12	7.05051	6488.18	9	0	400	0	1
ARF6	ARF6	1	1	2	10	4.99082	0	0	0	400	0	1
CTNND1	CTNND1	1	1	2	11	6.95133	143.236	15	0	400	0	1
NPR1	NPR1	1	1	2	10	6.17431	8.98031	3	0	615	0	1
GPR119	GPR119	1	1	2	10	6.17431	8.98031	3	0	655	0	1
GIPR	GIPR	1	1	2	10	6.17431	8.98031	3	0	657	0	1
GLP1R	GLP1R	1	1	2	10	6.17431	8.98031	3	0	658	0	1
MC2R	MC2R	1	1	2	10	6.17431	8.98031	3	0	659	0	1
PTGER2	PTGER2	1	1	2	10	6.17431	8.98031	3	0	660	0	1
CD40LG	CD40LG	1	1	2	1	1	1	0	0	677	0	1
CTSD	CTSD	1	1	2	12	8.29201	97.4509	9	0	400	0	1
PKMYT1	PKMYT1	1	1	2	14	8.90266	1832.76	13	0	400	0	1
TICAM2	TICAM2	1	1	2	10	5.73327	0	2	0	480	0	1
MPP5	MPP5	1	1	2	10	6.53804	1091	15	0	999	0	1
CR1	CR1	1	1	2	1	1	4	16	0	1031	0	1
CARD11	CARD11	1	1	2	11	6.42149	21.7454	3	0	400	0	1
RIPK3	RIPK3	1	1	2	3	2	4182	2	0	316	0	1
MLKL	MLKL	1	1	2	2	1.5	2790	2	0	315	0	1
PGAM5	PGAM5	1	1	2	1	1	1396	2	0	314	0	1
TLR6	TLR6	1	1	2	10	5.80092	14.4291	1	0	1110	0	1
TLR1	TLR1	1	1	2	10	5.80092	14.4291	1	0	1111	0	1
APPL1	APPL1	1	1	2	10	6.43893	543.5	0	0	400	0	1
FAS	FAS	1	2	3	11	6.64922	4925.05	5	0	400	0	1
NCF2	NCF2	1	2	3	1	1	163.026	0	0	177	0	1
NCF4	NCF4	1	2	3	1	1	163.026	0	0	178	0	1
DCC	DCC	1	2	3	11	7.43434	1402.7	0	0	400	0	1
SIPA1	SIPA1	1	2	3	9	4.96051	1085	0	0	400	0	1
DLG1	DLG1	1	2	3	9	5.5427	878.495	15	0	400	0	1
SKAP1	SKAP1	1	2	3	9	4.95868	204.345	0	0	400	0	1
TLN1	TLN1	1	2	3	10	5.23324	1667.44	14	0	400	0	1
TLN2	TLN2	1	2	3	10	5.23324	1667.44	14	0	400	0	1
MAGI3	MAGI3	1	2	3	10	5.68136	1610.46	0	0	400	0	1
MAGI1	MAGI1	1	2	3	10	5.68136	1610.46	0	0	400	0	1
DRD1	DRD1	1	2	3	10	6.16957	16.0634	3	0	605	0	1
HTR6	HTR6	1	2	3	10	6.16957	16.0634	3	0	610	0	1
MAD1L1	MAD1L1	1	2	3	16	10.7002	1114	13	0	852	0	1
CARD9	CARD9	1	2	3	10	5.43251	1927.59	1	0	400	0	1
AMOT	AMOT	1	2	3	9	5.54312	2180	15	0	998	0	1
SFN	SFN	1	3	4	17	11.8531	1615.18	13	0	400	0	1
HSPA1A	HSPA1A	1	3	4	9	5.25505	148.038	0	0	493	0	1
HSPA1B	HSPA1B	1	3	4	9	5.25505	148.038	0	0	494	0	1
HSPA1L	HSPA1L	1	3	4	9	5.25505	148.038	0	0	495	0	1
HSPA2	HSPA2	1	3	4	9	5.25505	148.038	0	0	496	0	1
HSPA6	HSPA6	1	3	4	9	5.25505	148.038	0	0	497	0	1
HSPA8	HSPA8	1	3	4	9	5.25505	148.038	0	0	498	0	1
FRAT1	FRAT1	1	3	4	10	5.49403	1798.02	15	0	400	0	1
DAAM1	DAAM1	1	3	4	10	5.49311	995.444	15	0	400	0	1
DAAM2	DAAM2	1	3	4	10	5.49311	995.444	15	0	400	0	1
ADORA2A	ADORA2A	1	3	4	10	5.67094	40.1246	3	0	540	0	1
SUFU	SUFU	1	3	4	12	7.37557	4882.5	15	0	400	0	1
STK36	STK36	1	3	4	12	7.37557	4882.5	15	0	400	0	1
C1R	C1R	1	3	4	13	7.77575	219.4	16	0	1085	0	1
C1S	C1S	1	3	4	13	7.77575	219.4	16	0	1086	0	1
C1QA	C1QA	1	3	4	13	7.77575	219.4	16	0	1087	0	1
C1QB	C1QB	1	3	4	13	7.77575	219.4	16	0	1088	0	1
C1QC	C1QC	1	3	4	13	7.77575	219.4	16	0	1089	0	1
ATP6AP1	ATP6AP1	1	3	4	10	5.15243	5300.08	0	0	400	0	1
NLK	NLK	1	4	5	9	5.71166	677.441	15	0	400	0	1
DIAPH1	DIAPH1	1	4	5	13	9.39853	214.062	6	0	400	0	1
DIAPH2	DIAPH2	1	4	5	13	9.39853	214.062	6	0	400	0	1
PRKAA1	PRKAA1	1	4	5	14	9.40642	545	2	0	876	0	1
PRKAA2	PRKAA2	1	4	5	14	9.40642	545	2	0	877	0	1
GATA3	GATA3	1	4	5	10	5.94766	2116.71	1	0	400	0	1
DNAJC3	DNAJC3	1	4	5	9	5.73394	201.774	0	0	1128	0	1
GADD45G	GADD45G	1	5	6	14	8.89991	2089.42	13	0	400	0	1
GADD45A	GADD45A	1	5	6	14	8.89991	2089.42	13	0	400	0	1
VDAC3	VDAC3	1	5	6	10	5.40771	474.142	3	0	400	0	1
ADRB1	ADRB1	1	5	6	10	4.34647	896.819	3	0	602	0	1
ITGAX	ITGAX	1	5	6	10	4.82661	4348	14	0	1056	0	1
ORC6	ORC6	1	6	7	1	1	1395	12	0	100	0	1
ORC3	ORC3	1	6	7	1	1	1395	12	0	101	0	1
ORC1	ORC1	1	6	7	1	1	1395	12	0	102	0	1
ORC2	ORC2	1	6	7	1	1	1395	12	0	103	0	1
ORC4	ORC4	1	6	7	1	1	1395	12	0	104	0	1
ORC5	ORC5	1	6	7	1	1	1395	12	0	105	0	1
NCK1	NCK1	1	7	8	10	5.53535	1862.68	0	0	400	0	1
TRADD	TRADD	1	8	9	9	5.04683	52.6148	1	0	400	0	1
IRS2	IRS2	1	8	9	10	4.66391	79.1521	0	0	400	0	1
FLT3	FLT3	1	9	10	10	4.53303	1090	0	0	682	0	1
DDX58	DDX58	1	9	10	8	5.07699	1091	2	0	1118	0	1
RIPK2	RIPK2	1	11	12	8	4.2945	1090	0	0	1042	0	1
MAD2L2	MAD2L2	1	12	13	15	9.71763	1112	13	0	832	0	1
MAD2L1	MAD2L1	1	12	13	15	9.71763	1112	13	0	833	0	1
TAB2	TAB2	1	13	14	8	4.65473	142.911	1	0	400	0	1
ARRB1	ARRB1	1	18	19	11	5.13866	4767.39	7	0	400	0	1
ARRB2	ARRB2	1	18	19	11	5.13866	4767.39	7	0	400	0	1
THBS1	THBS1	1	21	22	10	4.85583	36792.5	14	0	400	0	1
IFNA1	IFNA1	1	45	46	9	4.96327	202.631	1	0	400	0	1
IFNA2	IFNA2	1	45	46	9	4.96327	202.631	1	0	400	0	1
IFNA4	IFNA4	1	45	46	9	4.96327	202.631	1	0	400	0	1
IFNA5	IFNA5	1	45	46	9	4.96327	202.631	1	0	400	0	1
IFNA6	IFNA6	1	45	46	9	4.96327	202.631	1	0	400	0	1
IFNA7	IFNA7	1	45	46	9	4.96327	202.631	1	0	400	0	1
IFNA8	IFNA8	1	45	46	9	4.96327	202.631	1	0	400	0	1
IFNA10	IFNA10	1	45	46	9	4.96327	202.631	1	0	400	0	1
IFNA13	IFNA13	1	45	46	9	4.96327	202.631	1	0	400	0	1
IFNA14	IFNA14	1	45	46	9	4.96327	202.631	1	0	400	0	1
IFNA16	IFNA16	1	45	46	9	4.96327	202.631	1	0	400	0	1
IFNA17	IFNA17	1	45	46	9	4.96327	202.631	1	0	400	0	1
IFNA21	IFNA21	1	45	46	9	4.96327	202.631	1	0	400	0	1
IL2	IL2	1	45	46	9	4.96419	3633.03	1	0	400	0	1
TNFRSF6B	TNFRSF6B	2	0	2	0	0	0	5	0	246	0	2
MYB	MYB	2	0	2	0	0	0	1	0	51	0	2
MAPT	MAPT	2	0	2	0	0	0	0	0	321	0	2
STMN1	STMN1	2	0	2	0	0	0	0	0	322	0	2
PLA2G16	PLA2G16	2	0	2	0	0	0	0	0	330	0	2
PLA2G2D	PLA2G2D	2	0	2	0	0	0	0	0	331	0	2
PLA2G2E	PLA2G2E	2	0	2	0	0	0	0	0	332	0	2
PLA2G2C	PLA2G2C	2	0	2	0	0	0	0	0	333	0	2
PLA2G3	PLA2G3	2	0	2	0	0	0	0	0	334	0	2
PLA1A	PLA1A	2	0	2	0	0	0	0	0	335	0	2
PLA2G1B	PLA2G1B	2	0	2	0	0	0	0	0	336	0	2
PLA2G2A	PLA2G2A	2	0	2	0	0	0	0	0	337	0	2
PLA2G5	PLA2G5	2	0	2	0	0	0	0	0	338	0	2
PLA2G2F	PLA2G2F	2	0	2	0	0	0	0	0	339	0	2
PLA2G12A	PLA2G12A	2	0	2	0	0	0	0	0	340	0	2
PLA2G10	PLA2G10	2	0	2	0	0	0	0	0	342	0	2
PLA2G12B	PLA2G12B	2	0	2	0	0	0	0	0	343	0	2
ESR1	ESR1	2	0	2	0	0	0	0	0	356	0	2
MAP3K2	MAP3K2	2	0	2	0	0	0	0	0	127	0	2
MAP3K3	MAP3K3	2	0	2	0	0	0	0	0	128	0	2
EIF4B	EIF4B	2	0	2	0	0	0	8	0	360	0	2
RPS6	RPS6	2	0	2	0	0	0	8	0	361	0	2
TMSB4X	TMSB4X	2	0	2	0	0	0	6	0	272	0	2
TMSB4Y	TMSB4Y	2	0	2	0	0	0	6	0	273	0	2
GNAO1	GNAO1	2	0	2	0	0	0	0	0	550	0	2
ORAI2	ORAI2	2	0	2	0	0	0	3	0	611	0	2
ORAI3	ORAI3	2	0	2	0	0	0	3	0	612	0	2
SLC8A2	SLC8A2	2	0	2	0	0	0	0	0	616	0	2
SLC8A1	SLC8A1	2	0	2	0	0	0	0	0	617	0	2
SLC8A3	SLC8A3	2	0	2	0	0	0	0	0	618	0	2
GTF2I	GTF2I	2	0	2	0	0	0	0	0	626	0	2
GTF2IRD1	GTF2IRD1	2	0	2	0	0	0	0	0	627	0	2
ACKR3	ACKR3	2	0	2	0	0	0	7	0	749	0	2
MYH6	MYH6	2	0	2	0	0	0	8	0	285	0	2
HES1	HES1	2	0	2	0	0	0	0	0	247	0	2
HES5	HES5	2	0	2	0	0	0	0	0	248	0	2
PTCRA	PTCRA	2	0	2	0	0	0	0	0	249	0	2
SNW1	SNW1	2	0	2	0	0	0	0	0	250	0	2
CR2	CR2	2	0	2	0	0	0	0	0	251	0	2
FCER2	FCER2	2	0	2	0	0	0	0	0	252	0	2
AFP	AFP	2	0	2	0	0	0	15	0	295	0	2
CASP7	CASP7	2	0	2	0	0	0	1	0	245	0	2
SLC2A1	SLC2A1	2	0	2	0	0	0	4	0	290	0	2
ARNT	ARNT	2	0	2	0	0	0	4	0	292	0	2
ARNT2	ARNT2	2	0	2	0	0	0	4	0	293	0	2
CYP27B1	CYP27B1	2	0	2	0	0	0	1	0	384	0	2
SRSF8	SRSF8	2	0	2	0	0	0	15	0	109	0	2
SRSF1	SRSF1	2	0	2	0	0	0	15	0	110	0	2
SRSF2	SRSF2	2	0	2	0	0	0	15	0	111	0	2
SRSF3	SRSF3	2	0	2	0	0	0	15	0	112	0	2
SRSF4	SRSF4	2	0	2	0	0	0	15	0	113	0	2
SRSF5	SRSF5	2	0	2	0	0	0	15	0	114	0	2
SRSF6	SRSF6	2	0	2	0	0	0	15	0	115	0	2
SRSF7	SRSF7	2	0	2	0	0	0	15	0	116	0	2
SRSF9	SRSF9	2	0	2	0	0	0	15	0	117	0	2
CEBPG	CEBPG	2	1	3	13	7.07897	555.194	1	0	400	0	1
MKNK2	MKNK2	2	1	3	13	6.89532	0	0	0	400	0	1
MKNK1	MKNK1	2	1	3	13	6.89532	0	0	0	400	0	1
RPS6KA6	RPS6KA6	2	1	3	13	6.89532	0	0	0	400	0	1
RPS6KA2	RPS6KA2	2	1	3	13	6.89532	0	0	0	400	0	1
RPS6KA3	RPS6KA3	2	1	3	13	6.89532	0	0	0	400	0	1
ARAP3	ARAP3	2	1	3	9	5.18825	193.935	0	0	400	0	1
KRIT1	KRIT1	2	1	3	10	6.2663	1023.56	0	0	400	0	1
FARP2	FARP2	2	1	3	10	5.28191	0	0	0	400	0	1
FGD3	FGD3	2	1	3	10	5.28007	55.9009	0	0	400	0	1
CKS1B	CKS1B	2	1	3	14	8.8595	1430.75	15	0	400	0	1
MAP4K1	MAP4K1	2	1	3	11	6.98808	0	0	0	485	0	1
EXOC2	EXOC2	2	1	3	12	7.92746	570.281	0	0	400	0	1
FSHR	FSHR	2	1	3	10	6.17431	296.518	3	0	656	0	1
IL17A	IL17A	2	1	3	1	1	1394	15	0	263	0	1
E2F4	E2F4	2	1	3	11	6.07622	430.645	15	0	400	0	1
E2F5	E2F5	2	1	3	11	6.07622	430.645	15	0	400	0	1
GIT1	GIT1	2	1	3	1	1	54.3123	0	0	130	0	1
LSP1	LSP1	2	1	3	9	5.28624	79.6983	5	0	1105	0	1
PLK3	PLK3	2	1	3	9	5.28624	79.6983	5	0	1106	0	1
RPS6KB2	RPS6KB2	2	2	4	1	1	1399	8	0	363	0	1
NFKBIE	NFKBIE	2	2	4	10	5.43526	0	1	0	400	0	1
LAMTOR3	LAMTOR3	2	2	4	10	5.89899	90.7816	0	0	400	0	1
NCF1	NCF1	2	2	4	1	1	1088.52	0	0	176	0	1
TNFRSF1B	TNFRSF1B	2	2	4	9	5.11478	2144.31	0	0	400	0	1
BID	BID	2	2	4	11	7.30211	1222.17	0	0	400	0	1
CASP10	CASP10	2	2	4	10	6.43159	823.174	1	0	400	0	1
IL1R2	IL1R2	2	3	5	9	5.10468	2761.54	0	0	400	0	1
MRVI1	MRVI1	2	3	5	1	1	1.2	4	0	628	0	1
GABBR1	GABBR1	2	3	5	10	4.35321	54.483	0	0	637	0	1
GHSR	GHSR	2	3	5	10	4.35321	54.483	0	0	638	0	1
HCAR1	HCAR1	2	3	5	10	4.35321	54.483	0	0	639	0	1
FFAR2	FFAR2	2	3	5	10	4.35321	54.483	0	0	640	0	1
HTR1B	HTR1B	2	3	5	10	4.35321	54.483	0	0	642	0	1
HTR1E	HTR1E	2	3	5	10	4.35321	54.483	0	0	644	0	1
HTR1F	HTR1F	2	3	5	10	4.35321	54.483	0	0	645	0	1
HCAR2	HCAR2	2	3	5	10	4.35321	54.483	0	0	646	0	1
SUCNR1	SUCNR1	2	3	5	10	4.35321	54.483	0	0	648	0	1
SSTR2	SSTR2	2	3	5	10	4.35321	54.483	0	0	650	0	1
SSTR5	SSTR5	2	3	5	10	4.35321	54.483	0	0	651	0	1
HCAR3	HCAR3	2	3	5	10	4.35321	54.483	0	0	652	0	1
GABBR2	GABBR2	2	3	5	10	4.35321	54.483	0	0	653	0	1
SMO	SMO	2	3	5	13	8.36731	11464	15	0	400	0	1
RHEB	RHEB	2	3	5	3	2.18182	2848	2	0	376	0	1
DRD2	DRD2	2	4	6	10	4.35014	56.483	0	0	552	0	1
LHCGR	LHCGR	2	4	6	11	6.22202	1604.93	11	0	581	0	1
KCNMB2	KCNMB2	2	4	6	11	6.61468	0	3	0	619	0	1
KCNU1	KCNU1	2	4	6	11	6.61468	0	3	0	620	0	1
KCNMB3	KCNMB3	2	4	6	11	6.61468	0	3	0	621	0	1
KCNMB4	KCNMB4	2	4	6	11	6.61468	0	3	0	622	0	1
KCNMA1	KCNMA1	2	4	6	11	6.61468	0	3	0	623	0	1
KCNMB1	KCNMB1	2	4	6	11	6.61468	0	3	0	624	0	1
TNFRSF14	TNFRSF14	2	4	6	9	5.13394	1481.35	0	0	675	0	1
CHEK1	CHEK1	2	4	6	14	8.73786	279.526	15	0	827	0	1
CHEK2	CHEK2	2	4	6	14	8.73786	279.526	15	0	828	0	1
IRAK4	IRAK4	2	4	6	9	5.19008	2599.58	1	0	400	0	1
MAGI2	MAGI2	2	5	7	9	4.93388	4812.17	0	0	400	0	1
TIRAP	TIRAP	2	5	7	10	5.76972	15.7	1	0	478	0	1
RASA2	RASA2	2	6	8	9	4.88522	1695.44	0	0	400	0	1
TLR2	TLR2	2	6	8	9	4.63428	230.826	1	0	482	0	1
CTBP1	CTBP1	2	6	8	9	5.44587	81.5716	15	0	488	0	1
CTBP2	CTBP2	2	6	8	9	5.44587	81.5716	15	0	489	0	1
PLCD3	PLCD3	2	6	8	10	5.14325	415.945	4	0	400	0	1
PLCD1	PLCD1	2	6	8	10	5.14325	415.945	4	0	400	0	1
PLCD4	PLCD4	2	6	8	10	5.14325	415.945	4	0	400	0	1
PLCZ1	PLCZ1	2	6	8	10	5.14325	415.945	4	0	400	0	1
ESPL1	ESPL1	2	6	8	1	1	144	13	0	817	0	1
MAVS	MAVS	2	6	8	9	5.13119	1168.57	2	0	1117	0	1
CEBPA	CEBPA	2	6	8	10	5.42477	319.492	15	0	1144	0	1
APBB1IP	APBB1IP	2	7	9	11	6.12672	7189.91	6	0	400	0	1
PTGER3	PTGER3	2	7	9	10	4.33119	64.211	11	0	590	0	1
CTSS	CTSS	2	7	9	12	6.08632	4992.85	10	0	400	0	1
PIAS2	PIAS2	2	8	10	9	5.5124	27796.1	1	0	400	0	1
TNFRSF1A	TNFRSF1A	2	8	10	9	4.6832	9955.29	0	0	400	0	1
HDAC1	HDAC1	2	8	10	9	4.86789	237.434	8	0	490	0	1
HDAC2	HDAC2	2	8	10	9	4.86789	237.434	8	0	491	0	1
PPP1R12B	PPP1R12B	2	8	10	1	1	0	6	0	354	0	1
PPP1R12C	PPP1R12C	2	8	10	1	1	0	6	0	355	0	1
CHRM2	CHRM2	2	11	13	10	4.00642	422.688	0	0	566	0	1
CHRM1	CHRM1	2	13	15	10	4	430.134	0	0	565	0	1
ERBB3	ERBB3	2	15	17	10	4.31009	848.978	4	0	501	0	1
RFX5	RFX5	2	15	17	1	1	543.551	10	0	88	0	1
RFXAP	RFXAP	2	15	17	1	1	543.551	10	0	89	0	1
RFXANK	RFXANK	2	15	17	1	1	543.551	10	0	90	0	1
NFYA	NFYA	2	15	17	1	1	543.551	10	0	91	0	1
NFYB	NFYB	2	15	17	1	1	543.551	10	0	92	0	1
NFYC	NFYC	2	15	17	1	1	543.551	10	0	93	0	1
PDGFB	PDGFB	2	18	20	11	4.84114	1574.25	4	0	400	0	1
IL22	IL22	2	42	44	10	5.5877	25019.7	1	0	400	0	1
IL5	IL5	2	42	44	10	5.5877	168.949	1	0	400	0	1
BIRC8	BIRC8	3	0	3	0	0	0	1	0	71	0	2
XIAP	XIAP	3	0	3	0	0	0	1	0	317	0	2
BIRC7	BIRC7	3	0	3	0	0	0	1	0	318	0	2
TRAF4	TRAF4	3	0	3	0	0	0	1	0	319	0	2
PLA2G4B	PLA2G4B	3	0	3	0	0	0	0	0	323	0	2
PLA2G4E	PLA2G4E	3	0	3	0	0	0	0	0	324	0	2
PLA2G4F	PLA2G4F	3	0	3	0	0	0	0	0	325	0	2
PLA2G4D	PLA2G4D	3	0	3	0	0	0	0	0	326	0	2
PLA2G4A	PLA2G4A	3	0	3	0	0	0	0	0	327	0	2
PLA2G4C	PLA2G4C	3	0	3	0	0	0	0	0	328	0	2
JMJD7-PLA2G4B	JMJD7-PLA2G4B	3	0	3	0	0	0	0	0	329	0	2
PLA2G6	PLA2G6	3	0	3	0	0	0	0	0	341	0	2
GRIN3A	GRIN3A	3	0	3	0	0	0	3	0	215	0	2
GRIN3B	GRIN3B	3	0	3	0	0	0	3	0	216	0	2
GRIN1	GRIN1	3	0	3	0	0	0	3	0	217	0	2
GRIN2A	GRIN2A	3	0	3	0	0	0	3	0	218	0	2
GRIN2B	GRIN2B	3	0	3	0	0	0	3	0	219	0	2
GRIN2C	GRIN2C	3	0	3	0	0	0	3	0	220	0	2
GRIN2D	GRIN2D	3	0	3	0	0	0	3	0	221	0	2
GRIA1	GRIA1	3	0	3	0	0	0	3	0	222	0	2
GRIA2	GRIA2	3	0	3	0	0	0	3	0	223	0	2
GRIA3	GRIA3	3	0	3	0	0	0	3	0	224	0	2
GRIA4	GRIA4	3	0	3	0	0	0	3	0	225	0	2
CFTR	CFTR	3	0	3	0	0	0	3	0	226	0	2
GSK3A	GSK3A	3	0	3	0	0	0	2	0	369	0	2
TBC1D4	TBC1D4	3	0	3	0	0	0	2	0	379	0	2
PFKFB2	PFKFB2	3	0	3	0	0	0	2	0	380	0	2
MAP3K4	MAP3K4	3	0	3	0	0	0	13	0	391	0	2
JUND	JUND	3	0	3	0	0	0	0	0	359	0	2
PXN	PXN	3	0	3	0	0	0	14	0	129	0	2
CD247	CD247	3	0	3	0	0	0	0	0	308	0	2
ATP2A2	ATP2A2	3	0	3	0	0	0	8	0	209	0	2
PTCH2	PTCH2	3	0	3	0	0	0	15	0	301	0	2
LTBR	LTBR	3	0	3	0	0	0	5	0	678	0	2
CYBA	CYBA	3	0	3	0	0	0	0	0	175	0	2
POU2F3	POU2F3	3	0	3	0	0	0	15	0	119	0	2
SAV1	SAV1	3	0	3	0	0	0	15	0	1011	0	2
BHLHE41	BHLHE41	3	0	3	0	0	0	15	0	265	0	2
BHLHE40	BHLHE40	3	0	3	0	0	0	15	0	266	0	2
C5	C5	3	0	3	0	0	0	16	0	1081	0	2
SOX9	SOX9	3	1	4	13	8.81726	170.318	3	0	400	0	1
FOXO4	FOXO4	3	1	4	13	8.63177	1398.6	2	0	400	0	1
DAXX	DAXX	3	1	4	10	5.77319	7598.2	5	0	400	0	1
ITCH	ITCH	3	1	4	12	8.40404	644.249	0	0	400	0	1
IHH	IHH	3	1	4	15	10.3618	1086.67	15	0	400	0	1
DHH	DHH	3	1	4	15	10.3618	1086.67	15	0	400	0	1
SHH	SHH	3	1	4	15	10.3618	1086.67	15	0	400	0	1
NR1D1	NR1D1	3	1	4	13	8.5023	0.333333	15	0	400	0	1
PRKD3	PRKD3	3	2	5	9	4.9596	1672.63	0	0	400	0	1
PRKD2	PRKD2	3	2	5	9	4.9596	1672.63	0	0	400	0	1
ABI2	ABI2	3	2	5	2	1.77778	703.871	0	0	163	0	1
NCKAP1	NCKAP1	3	2	5	2	1.77778	703.871	0	0	164	0	1
NCKAP1L	NCKAP1L	3	2	5	2	1.77778	703.871	0	0	165	0	1
CYFIP1	CYFIP1	3	2	5	2	1.77778	703.871	0	0	166	0	1
CYFIP2	CYFIP2	3	2	5	2	1.77778	703.871	0	0	167	0	1
MAP3K11	MAP3K11	3	2	5	10	5.99358	1093.73	0	0	484	0	1
RAPGEF1	RAPGEF1	3	2	5	9	4.95868	13304.3	14	0	400	0	1
VASP	VASP	3	2	5	12	8.40496	53.117	6	0	400	0	1
RAPGEF6	RAPGEF6	3	2	5	9	4.95868	1214.58	0	0	400	0	1
PRICKLE1	PRICKLE1	3	2	5	1	1	0	15	0	260	0	1
PRICKLE2	PRICKLE2	3	2	5	1	1	0	15	0	261	0	1
PPP1R1B	PPP1R1B	3	3	6	9	5.6382	1249.73	3	0	400	0	1
HHIP	HHIP	3	3	6	16	11.3462	4170	15	0	400	0	1
IL18R1	IL18R1	3	3	6	8	5.04959	4856.3	1	0	400	0	1
TFDP1	TFDP1	3	3	6	11	6.02847	26694.5	15	0	400	0	1
RIPK1	RIPK1	3	3	6	9	5.61892	10423.4	2	0	400	0	1
BMP2	BMP2	3	4	7	12	7.83563	1629.68	5	0	400	0	1
C3	C3	3	4	7	11	5.80495	12012	16	0	1080	0	1
AMH	AMH	3	5	8	12	7.82645	3971.72	5	0	400	0	1
PSEN1	PSEN1	3	5	8	10	6.10468	671.969	15	0	400	0	1
CCNA2	CCNA2	3	5	8	13	7.92654	6197.66	15	0	400	0	1
ITGAL	ITGAL	3	5	8	10	4.82645	597.791	14	0	400	0	1
LAT	LAT	3	6	9	10	5.1506	5310.08	4	0	400	0	1
RALA	RALA	3	7	10	9	4.97704	2344.29	0	0	400	0	1
RALB	RALB	3	7	10	9	4.97704	2344.29	0	0	400	0	1
PIKFYVE	PIKFYVE	3	7	10	2	1.46154	1394.86	6	0	353	0	1
PIP5K1C	PIP5K1C	3	7	10	2	1.46154	1394.86	6	0	353	0	1
PIP4K2A	PIP4K2A	3	7	10	2	1.46154	1394.86	6	0	353	0	1
PIP4K2C	PIP4K2C	3	7	10	2	1.46154	1394.86	6	0	353	0	1
PIP5K1A	PIP5K1A	3	7	10	2	1.46154	1394.86	6	0	353	0	1
PIP5K1B	PIP5K1B	3	7	10	2	1.46154	1394.86	6	0	353	0	1
PIP4K2B	PIP4K2B	3	7	10	2	1.46154	1394.86	6	0	353	0	1
RAPGEF2	RAPGEF2	3	8	11	9	4.68962	4136.68	0	0	400	0	1
MAP3K8	MAP3K8	3	8	11	8	5.00367	1194.39	2	0	400	0	1
TICAM1	TICAM1	3	8	11	9	4.73761	1204.82	2	0	479	0	1
FXYD1	FXYD1	3	9	12	1	1	384.266	0	0	227	0	1
YWHAQ	YWHAQ	3	9	12	9	5.14587	545	15	0	838	0	1
YWHAB	YWHAB	3	9	12	9	5.14587	545	15	0	839	0	1
YWHAE	YWHAE	3	9	12	9	5.14587	545	15	0	840	0	1
YWHAG	YWHAG	3	9	12	9	5.14587	545	15	0	841	0	1
YWHAH	YWHAH	3	9	12	9	5.14587	545	15	0	842	0	1
YWHAZ	YWHAZ	3	9	12	9	5.14587	545	15	0	843	0	1
C1QBP	C1QBP	3	9	12	1	1	12573	15	0	118	0	1
CBLC	CBLC	3	11	14	9	4.45179	3388.86	0	0	400	0	1
HCK	HCK	3	17	20	10	4.4371	357.977	0	0	400	0	1
ROCK1	ROCK1	3	27	30	9	4.48118	21204.6	6	0	400	0	1
PPARA	PPARA	3	38	41	1	1	14318.3	8	0	38	0	1
HMGCS2	HMGCS2	4	0	4	0	0	0	8	0	0	0	2
APOA1	APOA1	4	0	4	0	0	0	8	0	1	0	2
APOA2	APOA2	4	0	4	0	0	0	8	0	2	0	2
APOC3	APOC3	4	0	4	0	0	0	8	0	3	0	2
APOA5	APOA5	4	0	4	0	0	0	8	0	4	0	2
PLTP	PLTP	4	0	4	0	0	0	8	0	5	0	2
ME1	ME1	4	0	4	0	0	0	8	0	6	0	2
FADS2	FADS2	4	0	4	0	0	0	8	0	9	0	2
CYP7A1	CYP7A1	4	0	4	0	0	0	8	0	10	0	2
CYP8B1	CYP8B1	4	0	4	0	0	0	8	0	11	0	2
DBI	DBI	4	0	4	0	0	0	8	0	13	0	2
FABP1	FABP1	4	0	4	0	0	0	8	0	14	0	2
EHHADH	EHHADH	4	0	4	0	0	0	8	0	25	0	2
ACAA1	ACAA1	4	0	4	0	0	0	8	0	26	0	2
SCP2	SCP2	4	0	4	0	0	0	8	0	27	0	2
CPT2	CPT2	4	0	4	0	0	0	8	0	34	0	2
ACADM	ACADM	4	0	4	0	0	0	8	0	35	0	2
FABP3	FABP3	4	0	4	0	0	0	8	0	39	0	2
ACADL	ACADL	4	0	4	0	0	0	8	0	40	0	2
ILK	ILK	4	0	4	0	0	0	8	0	41	0	2
UBC	UBC	4	0	4	0	0	0	8	0	232	0	2
CYP27A1	CYP27A1	4	0	4	0	0	0	8	0	233	0	2
CD36	CD36	4	0	4	0	0	0	8	0	234	0	2
PLIN1	PLIN1	4	0	4	0	0	0	8	0	236	0	2
FABP4	FABP4	4	0	4	0	0	0	8	0	237	0	2
ADIPOQ	ADIPOQ	4	0	4	0	0	0	8	0	238	0	2
SORBS1	SORBS1	4	0	4	0	0	0	8	0	239	0	2
AQP7	AQP7	4	0	4	0	0	0	8	0	242	0	2
GK	GK	4	0	4	0	0	0	8	0	243	0	2
GK2	GK2	4	0	4	0	0	0	8	0	244	0	2
RELB	RELB	4	0	4	0	0	0	1	0	72	0	2
RYR2	RYR2	4	0	4	0	0	0	3	0	214	0	2
DDIT3	DDIT3	4	0	4	0	0	0	0	0	125	0	2
IQGAP2	IQGAP2	4	0	4	0	0	0	0	0	148	0	2
IQGAP3	IQGAP3	4	0	4	0	0	0	0	0	149	0	2
IQGAP1	IQGAP1	4	0	4	0	0	0	0	0	150	0	2
MMP2	MMP2	4	0	4	0	0	0	0	0	344	0	2
MEF2B	MEF2B	4	0	4	0	0	0	3	0	62	0	2
MEF2A	MEF2A	4	0	4	0	0	0	3	0	63	0	2
MEF2BNB-MEF2B	MEF2BNB-MEF2B	4	0	4	0	0	0	3	0	64	0	2
MEF2D	MEF2D	4	0	4	0	0	0	3	0	65	0	2
MYH7	MYH7	4	0	4	0	0	0	3	0	66	0	2
NPPB	NPPB	4	0	4	0	0	0	3	0	67	0	2
PIK3C3	PIK3C3	4	0	4	0	0	0	3	0	274	0	2
ACVR1B	ACVR1B	4	0	4	0	0	0	5	0	669	0	2
ACVR2B	ACVR2B	4	0	4	0	0	0	5	0	670	0	2
FOSL1	FOSL1	4	0	4	0	0	0	15	0	268	0	2
MMP7	MMP7	4	0	4	0	0	0	15	0	269	0	2
DTX2	DTX2	4	0	4	0	0	0	15	0	253	0	2
DTX3L	DTX3L	4	0	4	0	0	0	15	0	254	0	2
DTX1	DTX1	4	0	4	0	0	0	15	0	255	0	2
DTX3	DTX3	4	0	4	0	0	0	15	0	256	0	2
DTX4	DTX4	4	0	4	0	0	0	15	0	257	0	2
EIF2S1	EIF2S1	4	0	4	0	0	0	0	0	275	0	2
ARHGEF1	ARHGEF1	4	1	5	9	5.18916	226.157	0	0	400	0	1
MAPKAPK5	MAPKAPK5	4	1	5	1	1	464	0	0	126	0	1
STK4	STK4	4	1	5	0	0	0	0	0	168	0	1
PLD1	PLD1	4	2	6	1	1	90.0396	0	0	184	0	1
PLD2	PLD2	4	2	6	1	1	90.0396	0	0	185	0	1
NR4A1	NR4A1	4	2	6	11	6.13223	24752.7	2	0	400	0	1
MAPKAPK3	MAPKAPK3	4	2	6	13	6.88981	471.63	0	0	400	0	1
LATS2	LATS2	4	2	6	9	5.5427	13145.2	15	0	400	0	1
LATS1	LATS1	4	2	6	9	5.5427	13145.2	15	0	400	0	1
BAIAP2	BAIAP2	4	2	6	2	1.77778	2870.14	0	0	160	0	1
ELMO1	ELMO1	4	2	6	10	4.98898	246.256	0	0	400	0	1
DOCK2	DOCK2	4	2	6	10	4.98898	246.256	0	0	400	0	1
CYCS	CYCS	4	2	6	10	6.43526	3422.79	0	0	400	0	1
IKBKE	IKBKE	4	2	6	11	6.94123	1330.63	2	0	400	0	1
MAX	MAX	4	3	7	10	6.46097	838.681	0	0	400	0	1
MTOR	MTOR	4	3	7	2	1.625	6087.23	2	0	368	0	1
DOCK1	DOCK1	4	3	7	10	4.98806	1002.94	14	0	400	0	1
BMP4	BMP4	4	3	7	12	7.84298	3090.72	5	0	400	0	1
PLK1	PLK1	4	3	7	15	9.89532	7238.17	13	0	400	0	1
SPI1	SPI1	4	3	7	11	5.4367	1082.41	15	0	865	0	1
ITGAM	ITGAM	4	6	10	10	4.82277	5055.62	14	0	400	0	1
PPP1R12A	PPP1R12A	4	8	12	1	1	4	6	0	346	0	1
EIF2AK1	EIF2AK1	4	12	16	8	4.75758	1545.91	0	0	400	0	1
EIF2AK4	EIF2AK4	4	12	16	8	4.75758	1545.91	0	0	400	0	1
EIF2AK2	EIF2AK2	4	12	16	8	4.75758	1545.91	0	0	400	0	1
EIF2AK3	EIF2AK3	4	12	16	8	4.75758	1545.91	0	0	400	0	1
TRAF1	TRAF1	4	13	17	8	4.2314	3420.59	0	0	400	0	1
RAB7A	RAB7A	4	13	17	11	6.0551	22428.5	9	0	400	0	1
VAV2	VAV2	4	14	18	9	4.27824	976.841	0	0	400	0	1
VAV3	VAV3	4	14	18	9	4.27824	976.841	0	0	400	0	1
VAV1	VAV1	4	14	18	9	4.27824	976.841	0	0	400	0	1
GNB5	GNB5	4	15	19	10	4.35354	146.037	0	0	400	0	1
GNB1	GNB1	4	15	19	10	4.35354	146.037	0	0	400	0	1
GNB2	GNB2	4	15	19	10	4.35354	146.037	0	0	400	0	1
GNB3	GNB3	4	15	19	10	4.35354	146.037	0	0	400	0	1
GNG3	GNG3	4	15	19	10	4.35354	146.037	0	0	400	0	1
GNG5	GNG5	4	15	19	10	4.35354	146.037	0	0	400	0	1
GNG7	GNG7	4	15	19	10	4.35354	146.037	0	0	400	0	1
GNG10	GNG10	4	15	19	10	4.35354	146.037	0	0	400	0	1
GNG11	GNG11	4	15	19	10	4.35354	146.037	0	0	400	0	1
GNGT1	GNGT1	4	15	19	10	4.35354	146.037	0	0	400	0	1
GNGT2	GNGT2	4	15	19	10	4.35354	146.037	0	0	400	0	1
GNG13	GNG13	4	15	19	10	4.35354	146.037	0	0	400	0	1
GNB4	GNB4	4	15	19	10	4.35354	146.037	0	0	400	0	1
GNG8	GNG8	4	15	19	10	4.35354	146.037	0	0	400	0	1
TRAF5	TRAF5	4	16	20	8	4.191	3695.92	0	0	400	0	1
LYN	LYN	4	21	25	9	4.27273	2960.25	0	0	400	0	1
IFNG	IFNG	4	42	46	10	5.5877	7839.34	1	0	400	0	1
IL4	IL4	4	46	50	9	4.96143	5039.57	1	0	400	0	1
SCD	SCD	5	0	5	0	0	0	8	0	7	0	2
SCD5	SCD5	5	0	5	0	0	0	8	0	8	0	2
NR1H3	NR1H3	5	0	5	0	0	0	8	0	12	0	2
SLC27A4	SLC27A4	5	0	5	0	0	0	8	0	15	0	2
SLC27A1	SLC27A1	5	0	5	0	0	0	8	0	16	0	2
ACSL1	ACSL1	5	0	5	0	0	0	8	0	18	0	2
ACSL3	ACSL3	5	0	5	0	0	0	8	0	19	0	2
ACSL4	ACSL4	5	0	5	0	0	0	8	0	20	0	2
ACSBG1	ACSBG1	5	0	5	0	0	0	8	0	21	0	2
ACSL6	ACSL6	5	0	5	0	0	0	8	0	22	0	2
ACSL5	ACSL5	5	0	5	0	0	0	8	0	23	0	2
ACSBG2	ACSBG2	5	0	5	0	0	0	8	0	24	0	2
ACOX1	ACOX1	5	0	5	0	0	0	8	0	28	0	2
ACOX2	ACOX2	5	0	5	0	0	0	8	0	29	0	2
ACOX3	ACOX3	5	0	5	0	0	0	8	0	30	0	2
PCK2	PCK2	5	0	5	0	0	0	8	0	241	0	2
ORAI1	ORAI1	5	0	5	0	0	0	3	0	212	0	2
ATP2B1	ATP2B1	5	0	5	0	0	0	3	0	228	0	2
ATP2B2	ATP2B2	5	0	5	0	0	0	3	0	229	0	2
ATP2B3	ATP2B3	5	0	5	0	0	0	3	0	230	0	2
ATP2B4	ATP2B4	5	0	5	0	0	0	3	0	231	0	2
NTRK2	NTRK2	5	0	5	0	0	0	4	0	307	0	2
GATA4	GATA4	5	0	5	0	0	0	3	0	69	0	2
HCFC2	HCFC2	5	0	5	0	0	0	15	0	107	0	2
HCFC1	HCFC1	5	0	5	0	0	0	15	0	108	0	2
VANGL2	VANGL2	5	0	5	0	0	0	15	0	258	0	2
VANGL1	VANGL1	5	0	5	0	0	0	15	0	259	0	2
ID1	ID1	5	1	6	11	5.85124	37096.5	15	0	400	0	1
MDM2	MDM2	5	2	7	13	7.85216	1363.94	2	0	400	0	1
FADD	FADD	5	2	7	11	7.4068	1361.57	1	0	400	0	1
PARD6A	PARD6A	5	2	7	10	5.4022	452.008	0	0	400	0	1
PARD6G	PARD6G	5	2	7	10	5.4022	452.008	0	0	400	0	1
PARD6B	PARD6B	5	2	7	10	5.4022	452.008	0	0	400	0	1
PFN3	PFN3	5	2	7	12	8.4123	555.45	6	0	400	0	1
PFN4	PFN4	5	2	7	12	8.4123	555.45	6	0	400	0	1
PFN1	PFN1	5	2	7	12	8.4123	555.45	6	0	400	0	1
PFN2	PFN2	5	2	7	12	8.4123	555.45	6	0	400	0	1
E2F2	E2F2	5	2	7	14	8.89624	284.146	15	0	400	0	1
E2F3	E2F3	5	2	7	14	8.89624	284.146	15	0	400	0	1
C2	C2	5	2	7	12	6.79433	2188	16	0	1084	0	1
TGFBR1	TGFBR1	5	3	8	10	6.02112	1407.52	5	0	400	0	1
TGFBR2	TGFBR2	5	3	8	10	6.02112	1407.52	5	0	400	0	1
TBK1	TBK1	5	3	8	11	6.9348	2829.78	2	0	400	0	1
SMAD1	SMAD1	5	3	8	10	5.86226	18739.3	5	0	400	0	1
PTK2B	PTK2B	5	4	9	10	4.83104	1486.12	14	0	400	0	1
CSNK2A1	CSNK2A1	5	4	9	2	1.69231	5253.88	15	0	120	0	1
CSNK2A2	CSNK2A2	5	4	9	2	1.69231	5253.88	15	0	121	0	1
CSNK2B	CSNK2B	5	4	9	2	1.69231	5253.88	15	0	122	0	1
SMAD7	SMAD7	5	4	9	10	6.27273	1060.14	5	0	400	0	1
CDKN2B	CDKN2B	5	5	10	13	8.02296	1332.73	15	0	400	0	1
PRKD1	PRKD1	5	6	11	9	4.9247	3309.52	14	0	400	0	1
WASF1	WASF1	5	7	12	1	1	383.178	6	0	161	0	1
ZAP70	ZAP70	5	8	13	8	4.47842	8806.83	0	0	400	0	1
TAB1	TAB1	5	12	17	8	4.90083	2237.7	0	0	400	0	1
NTRK1	NTRK1	5	13	18	9	4.20845	10610.9	0	0	400	0	1
PPARD	PPARD	5	14	19	10	5.42792	8085.47	8	0	400	0	1
FGR	FGR	5	17	22	10	4.43893	21743.8	0	0	400	0	1
LPL	LPL	6	0	6	0	0	0	8	0	17	0	2
CPT1C	CPT1C	6	0	6	0	0	0	8	0	31	0	2
CPT1A	CPT1A	6	0	6	0	0	0	8	0	32	0	2
CPT1B	CPT1B	6	0	6	0	0	0	8	0	33	0	2
UCP1	UCP1	6	0	6	0	0	0	8	0	37	0	2
MMP9	MMP9	6	0	6	0	0	0	15	0	43	0	2
SPHK2	SPHK2	6	0	6	0	0	0	0	0	182	0	2
SPHK1	SPHK1	6	0	6	0	0	0	0	0	183	0	2
TRPM8	TRPM8	6	0	6	0	0	0	3	0	213	0	2
PDE1A	PDE1A	6	0	6	0	0	0	3	0	297	0	2
PDE1C	PDE1C	6	0	6	0	0	0	3	0	298	0	2
PDE1B	PDE1B	6	0	6	0	0	0	3	0	299	0	2
NOS1	NOS1	6	0	6	0	0	0	3	0	300	0	2
ACVR1	ACVR1	6	0	6	0	0	0	5	0	49	0	2
ACVR2A	ACVR2A	6	0	6	0	0	0	5	0	666	0	2
CEBPB	CEBPB	6	1	7	13	7.07989	1646.72	0	0	400	0	1
ARHGEF12	ARHGEF12	6	1	7	9	5.18916	226.157	5	0	400	0	1
MAPK8IP3	MAPK8IP3	6	1	7	9	5.76125	1080.92	0	0	400	0	1
FASLG	FASLG	6	2	8	12	7.63728	6622.05	5	0	400	0	1
MOS	MOS	6	2	8	10	5.89624	189	0	0	400	0	1
RGL1	RGL1	6	2	8	10	5.96694	1619.49	0	0	400	0	1
RGL2	RGL2	6	2	8	10	5.96694	1619.49	0	0	400	0	1
BRAP	BRAP	6	2	8	10	6.27273	2783	0	0	400	0	1
RAPGEF5	RAPGEF5	6	2	8	9	4.9596	5643.25	0	0	400	0	1
PTPN11	PTPN11	6	2	8	10	5.67952	3286.24	4	0	400	0	1
RIN1	RIN1	6	5	11	11	5.52801	26808	0	0	400	0	1
CCNA1	CCNA1	6	5	11	13	7.92654	6275.39	15	0	400	0	1
ITGB2	ITGB2	6	6	12	10	4.82277	12772.9	14	0	400	0	1
RPS6KA4	RPS6KA4	6	10	16	12	6.07163	336.508	0	0	400	0	1
RPS6KA5	RPS6KA5	6	10	16	12	6.07163	336.508	0	0	400	0	1
SMAD4	SMAD4	6	12	18	9	5.10009	37604.1	15	0	400	0	1
PRKCE	PRKCE	6	17	23	9	5.2461	30769.6	6	0	400	0	1
PPP1CA	PPP1CA	6	22	28	8	4.65565	8413.36	6	0	400	0	1
PPP1CB	PPP1CB	6	22	28	8	4.65565	8413.36	6	0	400	0	1
PPP1CC	PPP1CC	6	22	28	8	4.65565	8413.36	6	0	400	0	1
CREBBP	CREBBP	6	30	36	8	4.07805	28269.9	0	0	400	0	1
IL10	IL10	6	43	49	10	5.58678	5535.93	1	0	400	0	1
PRKCI	PRKCI	7	0	7	0	0	0	0	0	147	0	2
AOX1	AOX1	7	0	7	0	0	0	1	0	47	0	2
GFAP	GFAP	7	0	7	0	0	0	1	0	48	0	2
PIM1	PIM1	7	0	7	0	0	0	1	0	382	0	2
IRF9	IRF9	7	0	7	0	0	0	1	0	383	0	2
ARPC5	ARPC5	7	0	7	0	0	0	6	0	151	0	2
ARPC4	ARPC4	7	0	7	0	0	0	6	0	152	0	2
ARPC3	ARPC3	7	0	7	0	0	0	6	0	153	0	2
ARPC1B	ARPC1B	7	0	7	0	0	0	6	0	154	0	2
ARPC2	ARPC2	7	0	7	0	0	0	6	0	155	0	2
ARPC1A	ARPC1A	7	0	7	0	0	0	6	0	156	0	2
ARPC5L	ARPC5L	7	0	7	0	0	0	6	0	157	0	2
HLA-DMA	HLA-DMA	7	0	7	0	0	0	10	0	73	0	2
HLA-DMB	HLA-DMB	7	0	7	0	0	0	10	0	74	0	2
HLA-DOA	HLA-DOA	7	0	7	0	0	0	10	0	75	0	2
HLA-DOB	HLA-DOB	7	0	7	0	0	0	10	0	76	0	2
HLA-DPA1	HLA-DPA1	7	0	7	0	0	0	10	0	77	0	2
HLA-DPB1	HLA-DPB1	7	0	7	0	0	0	10	0	78	0	2
HLA-DQA1	HLA-DQA1	7	0	7	0	0	0	10	0	79	0	2
HLA-DQA2	HLA-DQA2	7	0	7	0	0	0	10	0	80	0	2
HLA-DQB1	HLA-DQB1	7	0	7	0	0	0	10	0	81	0	2
HLA-DRA	HLA-DRA	7	0	7	0	0	0	10	0	82	0	2
HLA-DRB1	HLA-DRB1	7	0	7	0	0	0	10	0	83	0	2
HLA-DRB3	HLA-DRB3	7	0	7	0	0	0	10	0	84	0	2
HLA-DRB4	HLA-DRB4	7	0	7	0	0	0	10	0	85	0	2
HLA-DRB5	HLA-DRB5	7	0	7	0	0	0	10	0	86	0	2
CD74	CD74	7	0	7	0	0	0	10	0	87	0	2
ACTN4	ACTN4	7	0	7	0	0	0	6	0	347	0	2
ACTN1	ACTN1	7	0	7	0	0	0	6	0	348	0	2
ACTN2	ACTN2	7	0	7	0	0	0	6	0	349	0	2
ACTN3	ACTN3	7	0	7	0	0	0	6	0	350	0	2
GSN	GSN	7	0	7	0	0	0	6	0	351	0	2
SCIN	SCIN	7	0	7	0	0	0	6	0	352	0	2
ELK4	ELK4	7	1	8	13	6.45363	0	0	0	400	0	1
LCK	LCK	7	1	8	9	5.47291	3794.5	0	0	400	0	1
PTCH1	PTCH1	7	1	8	14	9.36639	10678	15	0	400	0	1
BDNF	BDNF	7	2	9	10	5.20018	7751.13	0	0	400	0	1
F2RL3	F2RL3	7	2	9	10	5.67523	585.243	11	0	548	0	1
C4A	C4A	7	2	9	12	6.79433	3282	16	0	1082	0	1
C4B	C4B	7	2	9	12	6.79433	3282	16	0	1083	0	1
PLN	PLN	7	3	10	1	1	2848.94	3	0	211	0	1
FYN	FYN	7	3	10	11	5.64555	5085.2	0	0	400	0	1
SOCS4	SOCS4	7	4	11	10	5.16621	807.014	1	0	400	0	1
SOCS6	SOCS6	7	4	11	10	5.16621	807.014	1	0	400	0	1
MAP3K14	MAP3K14	7	7	14	10	5.42241	357.529	1	0	400	0	1
CISH	CISH	7	7	14	9	5.51791	0	1	0	400	0	1
VCL	VCL	7	7	14	2	1.46154	42	6	0	353	0	1
RASSF1	RASSF1	7	8	15	9	4.77043	5040.04	0	0	400	0	1
CDKN1C	CDKN1C	7	8	15	13	7.86869	1051.46	15	0	400	0	1
TGFB1	TGFB1	7	9	16	9	5.16162	3110.18	5	0	400	0	1
LOC648044	LOC648044	7	10	17	10	4.55596	765.663	0	0	564	0	1
MAP3K5	MAP3K5	7	11	18	9	4.77778	13694.4	0	0	400	0	1
SMAD2	SMAD2	7	11	18	9	5.50505	2999.49	5	0	400	0	1
CSNK1D	CSNK1D	7	12	19	9	5.19284	1607.41	15	0	400	0	1
ERBB4	ERBB4	7	17	24	10	4.06239	4750.87	4	0	500	0	1
TRAF2	TRAF2	7	22	29	8	4.1607	9883.63	0	0	400	0	1
MMP1	MMP1	8	0	8	0	0	0	8	0	42	0	2
PDE3A	PDE3A	8	0	8	0	0	0	3	0	202	0	2
PDE3B	PDE3B	8	0	8	0	0	0	3	0	203	0	2
PDE4A	PDE4A	8	0	8	0	0	0	3	0	204	0	2
PDE4B	PDE4B	8	0	8	0	0	0	3	0	205	0	2
PDE4C	PDE4C	8	0	8	0	0	0	3	0	206	0	2
PDE4D	PDE4D	8	0	8	0	0	0	3	0	207	0	2
MEF2C	MEF2C	8	0	8	0	0	0	3	0	61	0	2
RCAN2	RCAN2	8	0	8	0	0	0	0	0	320	0	2
CFL1	CFL1	8	0	8	0	0	0	6	0	131	0	2
CFL2	CFL2	8	0	8	0	0	0	6	0	132	0	2
MLLT4	MLLT4	8	2	10	10	5.95041	2925.24	0	0	400	0	1
LIMK1	LIMK1	8	2	10	1	1	227.871	0	0	133	0	1
LIMK2	LIMK2	8	2	10	1	1	227.871	0	0	134	0	1
SLC9A1	SLC9A1	8	3	11	1	1	4182	3	0	174	0	1
RALGDS	RALGDS	8	6	14	9	4.81451	3683	0	0	400	0	1
PAK4	PAK4	8	10	18	10	5.25161	2582.86	0	0	400	0	1
PAK3	PAK3	8	10	18	10	5.25161	2582.86	0	0	400	0	1
PAK6	PAK6	8	10	18	10	5.25161	2582.86	0	0	400	0	1
PAK7	PAK7	8	10	18	10	5.25161	2582.86	0	0	400	0	1
NPAS2	NPAS2	8	11	19	12	7.50321	8871.53	15	0	400	0	1
CLOCK	CLOCK	8	11	19	12	7.50321	8871.53	15	0	400	0	1
EPAS1	EPAS1	8	15	23	8	4.55872	4312.48	4	0	823	0	1
FIGF	FIGF	8	18	26	11	4.84114	23416.7	4	0	400	0	1
VEGFC	VEGFC	8	18	26	11	4.84114	23416.7	4	0	400	0	1
MCM7	MCM7	9	0	9	0	0	0	12	0	94	0	2
MCM6	MCM6	9	0	9	0	0	0	12	0	95	0	2
MCM5	MCM5	9	0	9	0	0	0	12	0	96	0	2
MCM4	MCM4	9	0	9	0	0	0	12	0	97	0	2
MCM3	MCM3	9	0	9	0	0	0	12	0	98	0	2
MCM2	MCM2	9	0	9	0	0	0	12	0	99	0	2
CTGF	CTGF	9	0	9	0	0	0	15	0	288	0	2
SOX2	SOX2	9	0	9	0	0	0	15	0	270	0	2
SNAI2	SNAI2	9	0	9	0	0	0	15	0	271	0	2
CDC25C	CDC25C	9	1	10	14	8.90266	1941.59	15	0	400	0	1
CDK6	CDK6	9	3	12	12	7.04132	5226.33	15	0	400	0	1
NKD1	NKD1	9	3	12	10	5.49219	3903.55	15	0	400	0	1
BAX	BAX	9	4	13	11	7.24151	1332.4	0	0	400	0	1
RASSF5	RASSF5	9	6	15	10	5.45087	4606.32	0	0	400	0	1
ARNTL	ARNTL	9	11	20	12	7.50321	9959.53	15	0	400	0	1
PAK1	PAK1	9	12	21	10	5.2461	7498.33	0	0	400	0	1
PAK2	PAK2	9	12	21	10	5.2461	7498.33	0	0	400	0	1
LOC400927-CSNK1E	LOC400927-CSNK1E	9	12	21	9	5.19284	6041.08	15	0	400	0	1
CSNK1E	CSNK1E	9	12	21	9	5.19284	6041.08	15	0	400	0	1
PRKACB	PRKACB	9	64	73	7	3.23232	38668.7	3	0	400	0	1
PRKACG	PRKACG	9	64	73	7	3.23232	38668.7	3	0	400	0	1
TRPV4	TRPV4	10	0	10	0	0	0	3	0	170	0	2
NFKBIB	NFKBIB	10	2	12	10	5.43526	349.838	1	0	400	0	1
MAP2K2	MAP2K2	10	2	12	9	4.90358	4649.51	0	0	400	0	1
PLCE1	PLCE1	10	6	16	10	5.14692	3953.97	0	0	400	0	1
CASP3	CASP3	10	6	16	9	5.44077	28582.9	0	0	400	0	1
SOS2	SOS2	10	8	18	9	4.6832	5611.76	4	0	400	0	1
PPP3CA	PPP3CA	10	10	20	10	5.07254	3277.87	3	0	400	0	1
PPP3CB	PPP3CB	10	10	20	10	5.07254	3277.87	3	0	400	0	1
PPP3CC	PPP3CC	10	10	20	10	5.07254	3277.87	3	0	400	0	1
PPP3R1	PPP3R1	10	10	20	10	5.07254	3277.87	3	0	400	0	1
PPP3R2	PPP3R2	10	10	20	10	5.07254	3277.87	3	0	400	0	1
TIAM1	TIAM1	10	11	21	10	4.46924	1460.69	0	0	400	0	1
CDK2	CDK2	10	12	22	13	7.84389	20012.2	15	0	400	0	1
WNT16	WNT16	10	12	22	11	5.67769	1403.75	15	0	400	0	1
WNT2	WNT2	10	12	22	11	5.67769	1403.75	15	0	400	0	1
WNT6	WNT6	10	12	22	11	5.67769	1403.75	15	0	400	0	1
WNT7B	WNT7B	10	12	22	11	5.67769	1403.75	15	0	400	0	1
WNT8A	WNT8A	10	12	22	11	5.67769	1403.75	15	0	400	0	1
WNT10B	WNT10B	10	12	22	11	5.67769	1403.75	15	0	400	0	1
WNT2B	WNT2B	10	12	22	11	5.67769	1403.75	15	0	400	0	1
WNT9A	WNT9A	10	12	22	11	5.67769	1403.75	15	0	400	0	1
TCF7	TCF7	10	15	25	8	4.72635	8006.02	15	0	400	0	1
TCF7L1	TCF7L1	10	15	25	8	4.72635	8006.02	15	0	400	0	1
CDC42	CDC42	10	25	35	9	4.2865	20540.3	0	0	400	0	1
PTGS2	PTGS2	11	0	11	0	0	0	0	0	70	0	2
PARD3	PARD3	11	3	14	11	6.38567	291.025	11	0	400	0	1
CCNE1	CCNE1	11	3	14	13	7.89991	2883.33	15	0	400	0	1
CCNE2	CCNE2	11	3	14	13	7.89991	2883.33	15	0	400	0	1
CRY1	CRY1	11	3	14	13	8.49862	4876.53	15	0	400	0	1
CRY2	CRY2	11	3	14	13	8.49862	4876.53	15	0	400	0	1
ATF6B	ATF6B	11	4	15	12	5.89991	1268.95	0	0	400	0	1
CACNA1C	CACNA1C	11	6	17	10	5.64463	2733.06	3	0	400	0	1
CACNA1D	CACNA1D	11	6	17	10	5.64463	2733.06	3	0	400	0	1
CACNA1F	CACNA1F	11	6	17	10	5.64463	2733.06	3	0	400	0	1
CACNA1S	CACNA1S	11	6	17	10	5.64463	2733.06	3	0	400	0	1
NFATC2	NFATC2	11	11	22	10	6.15978	4030.1	3	0	400	0	1
SMAD3	SMAD3	11	12	23	9	5.50505	8707.57	5	0	400	0	1
ACTB	ACTB	11	16	27	11	7.41506	14168.3	6	0	400	0	1
ACTG1	ACTG1	11	16	27	11	7.41506	14168.3	6	0	400	0	1
GNG12	GNG12	11	24	35	10	4.23783	8332.98	0	0	400	0	1
NOS3	NOS3	12	0	12	0	0	0	3	0	201	0	2
ITPR1	ITPR1	12	0	12	0	0	0	4	0	179	0	2
ITPR2	ITPR2	12	0	12	0	0	0	4	0	180	0	2
ITPR3	ITPR3	12	0	12	0	0	0	4	0	181	0	2
IL18	IL18	12	2	14	9	6.045	3046.33	0	0	400	0	1
PRKCD	PRKCD	12	3	15	10	4.88062	12149.8	0	0	400	0	1
PER1	PER1	12	3	15	13	8.49862	3320.29	15	0	400	0	1
PER3	PER3	12	3	15	13	8.49862	3320.29	15	0	400	0	1
PER2	PER2	12	3	15	13	8.49862	3320.29	15	0	400	0	1
MYLK4	MYLK4	12	8	20	1	1	1035	6	0	143	0	1
MYLK	MYLK	12	8	20	1	1	1035	6	0	144	0	1
MYLK2	MYLK2	12	8	20	1	1	1035	6	0	145	0	1
MYLK3	MYLK3	12	8	20	1	1	1035	6	0	146	0	1
MAP3K1	MAP3K1	12	9	21	8	4.76309	22728.4	0	0	400	0	1
AXIN1	AXIN1	12	9	21	8	4.86777	13889.4	15	0	400	0	1
AXIN2	AXIN2	12	9	21	8	4.86777	13889.4	15	0	400	0	1
CDKN1B	CDKN1B	12	10	22	13	7.86501	10255.2	15	0	400	0	1
PDPK1	PDPK1	12	14	26	9	4.48026	32689.4	8	0	400	0	1
PRKCG	PRKCG	12	16	28	9	4.17355	22939.7	0	0	400	0	1
CAMK2A	CAMK2A	12	24	36	9	4.38017	20143.3	3	0	400	0	1
CAMK2B	CAMK2B	12	24	36	9	4.38017	20143.3	3	0	400	0	1
CAMK2D	CAMK2D	12	24	36	9	4.38017	20143.3	3	0	400	0	1
CAMK2G	CAMK2G	12	24	36	9	4.38017	20143.3	3	0	400	0	1
ATP1B4	ATP1B4	13	0	13	0	0	0	0	0	52	0	2
ATP1A1	ATP1A1	13	0	13	0	0	0	0	0	53	0	2
ATP1A2	ATP1A2	13	0	13	0	0	0	0	0	54	0	2
ATP1A3	ATP1A3	13	0	13	0	0	0	0	0	55	0	2
ATP1A4	ATP1A4	13	0	13	0	0	0	0	0	56	0	2
ATP1B1	ATP1B1	13	0	13	0	0	0	0	0	57	0	2
ATP1B2	ATP1B2	13	0	13	0	0	0	0	0	58	0	2
ATP1B3	ATP1B3	13	0	13	0	0	0	0	0	59	0	2
FXYD2	FXYD2	13	0	13	0	0	0	0	0	60	0	2
CDC25B	CDC25B	13	1	14	14	8.90266	8026.81	15	0	400	0	1
BMPR1A	BMPR1A	13	1	14	11	6.85859	5173.95	5	0	400	0	1
BMPR1B	BMPR1B	13	1	14	11	6.85859	5173.95	5	0	400	0	1
BMPR2	BMPR2	13	1	14	11	6.85859	5173.95	5	0	400	0	1
PTTG2	PTTG2	13	1	14	2	1.85714	77	13	0	818	0	1
PTTG1	PTTG1	13	1	14	2	1.85714	77	13	0	819	0	1
CDK4	CDK4	13	3	16	12	7.04316	6313.29	15	0	400	0	1
PCNA	PCNA	13	5	18	13	8.0202	3795.91	0	0	400	0	1
PLCG2	PLCG2	13	10	23	9	4.53444	7168.45	4	0	400	0	1
PRKCA	PRKCA	13	16	29	9	4.17355	31112.1	0	0	400	0	1
IL12A	IL12A	13	42	55	10	5.5877	8901.79	1	0	400	0	1
IL12B	IL12B	13	42	55	10	5.5877	8901.79	1	0	400	0	1
BAD	BAD	14	3	17	10	6.30303	2281.98	15	0	400	0	1
NFATC3	NFATC3	14	11	25	10	6.15978	5249.49	3	0	400	0	1
CXCL8	CXCL8	14	18	32	11	5.13958	93799	7	0	400	0	1
TRPC6	TRPC6	15	0	15	0	0	0	11	0	68	0	2
MYL9	MYL9	15	0	15	0	0	0	6	0	135	0	2
MYL12B	MYL12B	15	0	15	0	0	0	6	0	136	0	2
MYL12A	MYL12A	15	0	15	0	0	0	6	0	137	0	2
MYLPF	MYLPF	15	0	15	0	0	0	6	0	138	0	2
MYL2	MYL2	15	0	15	0	0	0	6	0	139	0	2
MYL5	MYL5	15	0	15	0	0	0	6	0	140	0	2
MYL7	MYL7	15	0	15	0	0	0	6	0	141	0	2
MYL10	MYL10	15	0	15	0	0	0	6	0	142	0	2
TNF	TNF	15	2	17	10	5.63361	13099	0	0	400	0	1
ADCY5	ADCY5	15	3	18	8	4.21947	11713.1	3	0	400	0	1
GNA12	GNA12	15	4	19	9	5.03398	4670.34	11	0	400	0	1
FZR1	FZR1	15	4	19	14	8.87248	251.538	13	0	810	0	1
GNAL	GNAL	15	7	22	9	5.18807	3929.07	3	0	533	0	1
PLCG1	PLCG1	15	14	29	9	4.38108	34056.5	4	0	400	0	1
CALML6	CALML6	15	30	45	9	4.45087	3039	3	0	400	0	1
CALML5	CALML5	15	30	45	9	4.45087	3039	3	0	400	0	1
CALM1	CALM1	15	30	45	9	4.45087	3039	3	0	400	0	1
CALM2	CALM2	15	30	45	9	4.45087	3039	3	0	400	0	1
CALM3	CALM3	15	30	45	9	4.45087	3039	3	0	400	0	1
CALML3	CALML3	15	30	45	9	4.45087	3039	3	0	400	0	1
ADCY2	ADCY2	16	3	19	8	4.21947	12422.6	3	0	400	0	1
ADCY3	ADCY3	16	3	19	8	4.21947	12422.6	3	0	400	0	1
ADCY8	ADCY8	16	3	19	8	4.21947	12422.6	3	0	400	0	1
ADCY4	ADCY4	16	3	19	8	4.21947	12422.6	3	0	400	0	1
PRKCZ	PRKCZ	16	5	21	9	4.41139	31842.8	0	0	400	0	1
MAP2K6	MAP2K6	16	7	23	9	4.84665	4196.87	0	0	400	0	1
TRPV1	TRPV1	17	1	18	0	0	0	0	0	123	0	1
CCNB3	CCNB3	17	1	18	16	10.8852	1193.57	13	0	400	0	1
CCNB2	CCNB2	17	1	18	16	10.8852	1193.57	13	0	400	0	1
STK3	STK3	17	4	21	10	6.52158	27505.4	2	0	400	0	1
CREB3	CREB3	17	7	24	11	5.25253	2820.34	0	0	400	0	1
CREB3L4	CREB3L4	17	7	24	11	5.25253	2820.34	0	0	400	0	1
CREB3L3	CREB3L3	17	7	24	11	5.25253	2820.34	0	0	400	0	1
CREB5	CREB5	17	7	24	11	5.25253	2820.34	0	0	400	0	1
NFATC1	NFATC1	17	13	30	9	4.76584	28313.9	3	0	400	0	1
HIF1A	HIF1A	17	16	33	8	4.55739	70990.8	4	0	400	0	1
PRKCB	PRKCB	17	19	36	9	4.16253	28790.3	0	0	400	0	1
GLI3	GLI3	17	25	42	11	6.38292	19448.8	15	0	400	0	1
NFKBIA	NFKBIA	18	3	21	10	5.43526	881.226	1	0	400	0	1
ATF2	ATF2	18	4	22	12	5.89991	3624.85	0	0	400	0	1
CDKN1A	CDKN1A	18	10	28	13	7.86134	31364.8	15	0	400	0	1
CASP9	CASP9	19	1	20	10	6.43893	9257.37	0	0	400	0	1
ATF4	ATF4	19	4	23	12	5.89991	9970.95	0	0	400	0	1
TP53	TP53	19	8	27	14	8.73921	22772.7	0	0	400	0	1
ANAPC10	ANAPC10	19	19	38	14	8.73537	894.705	13	0	820	0	1
CDC26	CDC26	19	19	38	14	8.73537	894.705	13	0	820	0	1
ANAPC13	ANAPC13	19	19	38	14	8.73537	894.705	13	0	820	0	1
ANAPC2	ANAPC2	19	19	38	14	8.73537	894.705	13	0	820	0	1
ANAPC4	ANAPC4	19	19	38	14	8.73537	894.705	13	0	820	0	1
ANAPC5	ANAPC5	19	19	38	14	8.73537	894.705	13	0	820	0	1
ANAPC7	ANAPC7	19	19	38	14	8.73537	894.705	13	0	820	0	1
ANAPC11	ANAPC11	19	19	38	14	8.73537	894.705	13	0	820	0	1
ANAPC1	ANAPC1	19	19	38	14	8.73537	894.705	13	0	820	0	1
CDC23	CDC23	19	19	38	14	8.73537	894.705	13	0	820	0	1
CDC16	CDC16	19	19	38	14	8.73537	894.705	13	0	820	0	1
CDC27	CDC27	19	19	38	14	8.73537	894.705	13	0	820	0	1
GLI1	GLI1	20	25	45	11	6.38567	19448.8	15	0	400	0	1
CDK1	CDK1	21	7	28	13	7.9045	41881.8	13	0	400	0	1
NOTCH2	NOTCH2	21	7	28	12	5.9596	8059.88	15	0	400	0	1
NOTCH3	NOTCH3	21	7	28	12	5.9596	8059.88	15	0	400	0	1
NOTCH4	NOTCH4	21	7	28	12	5.9596	8059.88	15	0	400	0	1
RAP1A	RAP1A	21	29	50	8	3.96419	32852.2	0	0	400	0	1
RAP1B	RAP1B	21	29	50	8	3.96419	32852.2	0	0	400	0	1
IKBKG	IKBKG	22	6	28	10	5.42792	7998.42	1	0	400	0	1
FOS	FOS	22	11	33	12	5.45822	23604.8	0	0	400	0	1
MAP2K4	MAP2K4	22	11	33	9	4.59504	28638.9	0	0	400	0	1
MRAS	MRAS	22	25	47	8	4.09642	11124.8	0	0	400	0	1
RAC3	RAC3	22	26	48	9	4.35813	27298.1	0	0	400	0	1
STAT4	STAT4	22	28	50	9	4.9697	10139.7	1	0	400	0	1
STAT6	STAT6	22	29	51	9	4.96511	13683	1	0	400	0	1
DVL1	DVL1	23	15	38	9	4.50138	19592.3	15	0	400	0	1
DVL2	DVL2	23	15	38	9	4.50138	19592.3	15	0	400	0	1
DVL3	DVL3	23	15	38	9	4.50138	19592.3	15	0	400	0	1
GLI2	GLI2	23	25	48	11	6.38292	23416.2	15	0	400	0	1
LRP5	LRP5	24	10	34	11	5.68595	2176	15	0	400	0	1
RRAS2	RRAS2	24	27	51	8	4.09091	12653.2	0	0	400	0	1
RRAS	RRAS	24	27	51	8	4.09091	12653.2	0	0	400	0	1
STAT5A	STAT5A	24	27	51	9	5.01102	10420.4	1	0	400	0	1
SHC2	SHC2	25	1	26	10	5.43251	130.136	4	0	400	0	1
SHC4	SHC4	25	1	26	10	5.43251	130.136	4	0	400	0	1
SHC3	SHC3	25	1	26	10	5.43251	130.136	4	0	400	0	1
SHC1	SHC1	25	1	26	10	5.43251	130.136	4	0	400	0	1
PREX1	PREX1	25	2	27	10	4.99082	167.655	0	0	400	0	1
CCND2	CCND2	25	3	28	12	7.04132	5433.45	15	0	400	0	1
RAC2	RAC2	25	26	51	9	4.35813	28576.5	0	0	400	0	1
RASGRP4	RASGRP4	26	6	32	9	4.88338	4555.53	3	0	400	0	1
FZD10	FZD10	26	7	33	10	4.73186	5770.04	15	0	400	0	1
FZD3	FZD3	26	7	33	10	4.73186	5770.04	15	0	400	0	1
RASGRP2	RASGRP2	26	8	34	9	4.68595	8300.14	3	0	400	0	1
RASGRP3	RASGRP3	26	8	34	9	4.68595	8300.14	3	0	400	0	1
RELA	RELA	26	35	61	9	4.43893	32534.5	1	0	400	0	1
RXRB	RXRB	26	56	82	10	5.27456	12523.2	8	0	400	0	1
RXRA	RXRA	27	56	83	10	5.27732	37235.5	8	0	400	0	1
RAC1	RAC1	28	32	60	9	3.99449	46901.7	0	0	400	0	1
RASGRP1	RASGRP1	29	6	35	9	4.88705	4670.1	3	0	400	0	1
NOS2	NOS2	31	0	31	0	0	0	0	0	44	0	2
THRA	THRA	32	12	44	9	5.52433	53870.9	8	0	400	0	1
MYC	MYC	32	15	47	10	5.07897	140194	15	0	400	0	1
WWTR1	WWTR1	33	13	46	9	4.99633	22329.5	15	0	400	0	1
YAP1	YAP1	33	26	59	8	4.57208	43233.8	15	0	400	0	1
MAPK3	MAPK3	33	76	109	8	3.90817	73914.6	0	0	400	0	1
SRC	SRC	34	24	58	9	3.89256	64467.7	14	0	400	0	1
CCND1	CCND1	35	3	38	12	7.04316	8076.77	15	0	400	0	1
GNAS	GNAS	35	9	44	9	5.17906	27854.5	3	0	400	0	1
MAPK11	MAPK11	35	33	68	9	4.22039	16558.8	0	0	400	0	1
MAPK13	MAPK13	35	33	68	9	4.22039	16558.8	0	0	400	0	1
MAPK12	MAPK12	35	33	68	9	4.22039	16558.8	0	0	400	0	1
GNA11	GNA11	42	4	46	10	5.26263	9100.26	11	0	400	0	1
BCL2	BCL2	42	5	47	11	7.17264	11380.4	2	0	400	0	1
AKT1	AKT1	42	36	78	8	4.045	52499	2	0	400	0	1
HRAS	HRAS	44	28	72	8	3.90817	43894.1	0	0	400	0	1
EPHA2	EPHA2	46	12	58	10	4.64646	3421.33	4	0	400	0	1
FLT1	FLT1	46	12	58	10	4.64646	3421.33	4	0	400	0	1
FLT4	FLT4	46	12	58	10	4.64646	3421.33	4	0	400	0	1
KDR	KDR	46	12	58	10	4.64646	3421.33	4	0	400	0	1
MET	MET	46	12	58	10	4.64646	3421.33	4	0	400	0	1
NGFR	NGFR	46	12	58	10	4.64646	3421.33	4	0	400	0	1
TEK	TEK	46	12	58	10	4.64646	3421.33	4	0	400	0	1
INSR	INSR	46	14	60	10	4.63728	6205.33	4	0	400	0	1
IGF1R	IGF1R	46	22	68	10	4.2213	16315.2	4	0	400	0	1
FGFR1	FGFR1	47	14	61	10	4.64187	4801.61	4	0	400	0	1
FGFR3	FGFR3	47	14	61	10	4.64187	4801.61	4	0	400	0	1
FGFR2	FGFR2	47	14	61	10	4.64187	4801.61	4	0	400	0	1
FGFR4	FGFR4	47	14	61	10	4.64187	4801.61	4	0	400	0	1
PDGFRA	PDGFRA	47	24	71	10	4.21671	17970.5	4	0	400	0	1
CSF1R	CSF1R	49	12	61	10	4.64646	6013.29	4	0	400	0	1
ITGA11	ITGA11	50	5	55	10	4.82553	582.565	14	0	400	0	1
ITGA6	ITGA6	50	5	55	10	4.82553	582.565	14	0	400	0	1
ITGA1	ITGA1	50	5	55	10	4.82553	582.565	14	0	400	0	1
ITGA2	ITGA2	50	5	55	10	4.82553	582.565	14	0	400	0	1
ITGA3	ITGA3	50	5	55	10	4.82553	582.565	14	0	400	0	1
ITGA4	ITGA4	50	5	55	10	4.82553	582.565	14	0	400	0	1
ITGA5	ITGA5	50	5	55	10	4.82553	582.565	14	0	400	0	1
ITGA7	ITGA7	50	5	55	10	4.82553	582.565	14	0	400	0	1
ITGA9	ITGA9	50	5	55	10	4.82553	582.565	14	0	400	0	1
ITGA10	ITGA10	50	5	55	10	4.82553	582.565	14	0	400	0	1
ITGA8	ITGA8	50	5	55	10	4.82553	582.565	14	0	400	0	1
ITGB4	ITGB4	50	5	55	10	4.82553	582.565	14	0	400	0	1
ITGB5	ITGB5	50	5	55	10	4.82553	582.565	14	0	400	0	1
ITGB6	ITGB6	50	5	55	10	4.82553	582.565	14	0	400	0	1
ITGB7	ITGB7	50	5	55	10	4.82553	582.565	14	0	400	0	1
ITGB8	ITGB8	50	5	55	10	4.82553	582.565	14	0	400	0	1
ITGAV	ITGAV	50	19	69	9	4.24334	16040.3	14	0	400	0	1
ITGA2B	ITGA2B	52	5	57	10	4.82553	1209.48	14	0	400	0	1
RASGRF1	RASGRF1	52	6	58	9	4.88522	7724.65	3	0	400	0	1
ITGB3	ITGB3	52	19	71	9	4.24334	20000.5	14	0	400	0	1
ITGB1	ITGB1	53	5	58	10	4.82645	1180.36	14	0	400	0	1
TYK2	TYK2	53	16	69	9	4.17631	23626.1	1	0	400	0	1
GNAI1	GNAI1	55	55	110	9	3.36547	58236.7	0	0	400	0	1
GNAI3	GNAI3	55	55	110	9	3.36547	58236.7	0	0	400	0	1
IL20RB	IL20RB	56	4	60	10	5.16529	835.21	1	0	400	0	1
EPOR	EPOR	56	4	60	10	5.16529	835.21	1	0	400	0	1
GHR	GHR	56	4	60	10	5.16529	835.21	1	0	400	0	1
IL2RB	IL2RB	56	4	60	10	5.16529	835.21	1	0	400	0	1
IL3RA	IL3RA	56	4	60	10	5.16529	835.21	1	0	400	0	1
IL6R	IL6R	56	4	60	10	5.16529	835.21	1	0	400	0	1
PRLR	PRLR	56	4	60	10	5.16529	835.21	1	0	400	0	1
OSMR	OSMR	56	4	60	10	5.16529	835.21	1	0	400	0	1
IFNLR1	IFNLR1	56	4	60	10	5.16529	835.21	1	0	400	0	1
IL5RA	IL5RA	56	4	60	10	5.16529	835.21	1	0	400	0	1
IL9R	IL9R	56	4	60	10	5.16529	835.21	1	0	400	0	1
IL11RA	IL11RA	56	4	60	10	5.16529	835.21	1	0	400	0	1
IL13RA2	IL13RA2	56	4	60	10	5.16529	835.21	1	0	400	0	1
LEPR	LEPR	56	4	60	10	5.16529	835.21	1	0	400	0	1
MPL	MPL	56	4	60	10	5.16529	835.21	1	0	400	0	1
IL20RA	IL20RA	56	4	60	10	5.16529	835.21	1	0	400	0	1
CRLF2	CRLF2	56	4	60	10	5.16529	835.21	1	0	400	0	1
CXCR6	CXCR6	56	5	61	10	4.2213	7738.71	7	0	400	0	1
CCR9	CCR9	56	5	61	10	4.2213	7738.71	7	0	400	0	1
CCR3	CCR3	56	5	61	10	4.2213	7738.71	7	0	400	0	1
CCR4	CCR4	56	5	61	10	4.2213	7738.71	7	0	400	0	1
CCR6	CCR6	56	5	61	10	4.2213	7738.71	7	0	400	0	1
CCR7	CCR7	56	5	61	10	4.2213	7738.71	7	0	400	0	1
CCR8	CCR8	56	5	61	10	4.2213	7738.71	7	0	400	0	1
XCR1	XCR1	56	5	61	10	4.2213	7738.71	7	0	400	0	1
CXCR3	CXCR3	56	5	61	10	4.2213	7738.71	7	0	400	0	1
CXCR1	CXCR1	56	5	61	10	4.2213	7738.71	7	0	400	0	1
CXCR2	CXCR2	56	5	61	10	4.2213	7738.71	7	0	400	0	1
IL4R	IL4R	56	5	61	10	4.99541	1968.05	1	0	400	0	1
IFNGR2	IFNGR2	56	5	61	9	4.85399	4202.93	1	0	400	0	1
IL10RB	IL10RB	56	5	61	10	5.05234	3928.72	1	0	400	0	1
IL12RB1	IL12RB1	56	8	64	9	4.80716	7803.47	1	0	400	0	1
PLCB1	PLCB1	56	17	73	9	4.28007	41559.1	4	0	400	0	1
PLCB2	PLCB2	56	17	73	9	4.28007	41559.1	4	0	400	0	1
PLCB3	PLCB3	56	17	73	9	4.28007	41559.1	4	0	400	0	1
PLCB4	PLCB4	56	17	73	9	4.28007	41559.1	4	0	400	0	1
IL23R	IL23R	57	5	62	10	4.93388	3064.44	1	0	400	0	1
IL12RB2	IL12RB2	57	7	64	9	4.87603	6421.67	1	0	400	0	1
MAPK8	MAPK8	57	25	82	8	4.26446	41689.3	0	0	400	0	1
PIK3CD	PIK3CD	73	29	102	9	3.68044	56411.1	0	0	400	0	1
JAK1	JAK1	83	16	99	9	4.17631	38644.7	1	0	400	0	1
PTK2	PTK2	88	11	99	10	4.64555	31212.2	14	0	400	0	1
JAK3	JAK3	98	16	114	9	4.17631	45049.6	1	0	400	0	1
PPM1B	PPM1B	0	1	1	9	5.84128	0	1	0	416	0	0
MAP4K4	MAP4K4	0	1	1	9	5.75872	0	0	0	417	0	0
MAP2K5	MAP2K5	0	1	1	13	8.12007	0	2	0	469	0	0
PPP5D1	PPP5D1	0	1	1	10	5.77339	0	0	0	470	0	0
PPP5C	PPP5C	0	1	1	10	5.77339	0	0	0	471	0	0
ZAK	ZAK	0	1	1	10	6.09908	0	0	0	474	0	0
MAP3K12	MAP3K12	0	1	1	10	6.09908	0	0	0	475	0	0
MAP3K13	MAP3K13	0	1	1	10	6.09908	0	0	0	476	0	0
ECSIT	ECSIT	0	1	1	9	5.26147	0	1	0	477	0	0
MAP4K3	MAP4K3	0	1	1	9	5.75872	0	0	0	499	0	0
NRG3	NRG3	0	1	1	11	5.05866	0	4	0	503	0	0
NRG4	NRG4	0	1	1	11	5.05866	0	4	0	509	0	0
LTB	LTB	0	1	1	1	1	0	5	0	680	0	0
FLT3LG	FLT3LG	0	1	1	11	5.52887	0	0	0	692	0	0
PLEKHO2	PLEKHO2	0	1	1	11	5.21284	0	4	0	693	0	0
FCER1A	FCER1A	0	1	1	12	6.64037	0	0	0	788	0	0
TSHB	TSHB	0	1	1	11	7.16865	0	3	0	801	0	0
LHB	LHB	0	1	1	12	7.21632	0	11	0	802	0	0
BUB1	BUB1	0	1	1	16	10.7089	0	13	0	835	0	0
PRKDC	PRKDC	0	1	1	15	9.73119	0	0	0	844	0	0
WEE2	WEE2	0	1	1	14	8.89725	0	13	0	845	0	0
WEE1	WEE1	0	1	1	14	8.89725	0	13	0	846	0	0
TTK	TTK	0	1	1	17	11.6906	0	13	0	853	0	0
NEDD4	NEDD4	0	1	1	10	5.26881	0	0	0	868	0	0
CHD8	CHD8	0	1	1	10	6.26514	0	15	0	938	0	0
CTNNBIP1	CTNNBIP1	0	1	1	10	6.26514	0	15	0	939	0	0
RAB23	RAB23	0	1	1	14	9.35963	0	15	0	987	0	0
WWC1	WWC1	0	1	1	11	7.5156	0	2	0	990	0	0
NF2	NF2	0	1	1	11	7.5156	0	2	0	991	0	0
FRMD6	FRMD6	0	1	1	11	7.5156	0	2	0	992	0	0
FRMD1	FRMD1	0	1	1	11	7.5156	0	2	0	993	0	0
INADL	INADL	0	1	1	11	7.53205	0	15	0	1000	0	0
TP73	TP73	0	1	1	1	1	0	15	0	1015	0	0
RASSF6	RASSF6	0	1	1	11	7.5156	0	2	0	1022	0	0
CD8B	CD8B	0	1	1	10	6.46789	0	0	0	1034	0	0
NOD2	NOD2	0	1	1	9	5.29056	0	0	0	1043	0	0
PRKCH	PRKCH	0	1	1	1	1	0	3	0	1050	0	0
NLRP3	NLRP3	0	1	1	11	7.0844	0	0	0	1096	0	0
PYCARD	PYCARD	0	1	1	11	7.0844	0	0	0	1097	0	0
EEA1	EEA1	0	1	1	12	7.04954	0	9	0	1109	0	0
TLR9	TLR9	0	1	1	10	5.80092	0	1	0	1112	0	0
CLEC7A	CLEC7A	0	1	1	10	5.84587	0	4	0	1113	0	0
CLEC4E	CLEC4E	0	1	1	10	5.84587	0	4	0	1114	0	0
HSPD1	HSPD1	0	1	1	8	4.69378	0	0	0	1115	0	0
LAMTOR5	LAMTOR5	0	1	1	11	7.43303	0	0	0	1120	0	0
CASP12	CASP12	0	1	1	11	7.43303	0	0	0	1121	0	0
EGR3	EGR3	0	1	1	13	8.63028	0	5	0	1123	0	0
DDX3X	DDX3X	0	1	1	12	7.93486	0	2	0	1124	0	0
TRIM25	TRIM25	0	1	1	9	6.07234	0	2	0	1126	0	0
TLR7	TLR7	0	1	1	10	5.80092	0	1	0	1127	0	0
MAF	MAF	0	1	1	10	5.95688	0	1	0	1155	0	0
NTF3	NTF3	0	2	2	10	5.2	0	4	0	465	0	0
NTF4	NTF4	0	2	2	10	5.2	0	4	0	466	0	0
MAP3K6	MAP3K6	0	2	2	10	5.83853	0	0	0	473	0	0
NRG2	NRG2	0	2	2	11	5.05495	0	4	0	504	0	0
NRG1	NRG1	0	2	2	11	5.05495	0	4	0	506	0	0
EREG	EREG	0	2	2	11	4.89551	0	4	0	507	0	0
BTC	BTC	0	2	2	11	4.89551	0	4	0	508	0	0
DOCK4	DOCK4	0	2	2	9	4.95872	0	0	0	535	0	0
SIPA1L1	SIPA1L1	0	2	2	9	4.95872	0	0	0	538	0	0
RAP1GAP	RAP1GAP	0	2	2	9	4.95872	0	0	0	539	0	0
FPR1	FPR1	0	2	2	10	5.67523	0	11	0	544	0	0
SIPA1L2	SIPA1L2	0	2	2	9	4.95872	0	0	0	553	0	0
FCER1G	FCER1G	0	2	2	10	5.82202	0	4	0	790	0	0
LPAR6	LPAR6	0	2	2	10	4.67523	0	0	0	805	0	0
CHRM4	CHRM4	0	2	2	11	5.23006	0	0	0	808	0	0
CDK7	CDK7	0	2	2	14	8.79817	0	13	0	850	0	0
CCNH	CCNH	0	2	2	14	8.79817	0	13	0	851	0	0
TCEB1	TCEB1	0	2	2	9	5.54904	0	4	0	856	0	0
TCEB2	TCEB2	0	2	2	9	5.54904	0	4	0	857	0	0
VHL	VHL	0	2	2	9	5.54904	0	4	0	860	0	0
CUL2	CUL2	0	2	2	9	5.54904	0	4	0	861	0	0
DDIT4	DDIT4	0	2	2	5	3.57143	0	2	0	878	0	0
STK11	STK11	0	2	2	15	10.3892	0	2	0	879	0	0
DKK4	DKK4	0	2	2	12	6.67523	0	15	0	949	0	0
DKK2	DKK2	0	2	2	12	6.67523	0	15	0	950	0	0
SOST	SOST	0	2	2	12	6.67523	0	15	0	959	0	0
CIR1	CIR1	0	2	2	12	5.98165	0	0	0	964	0	0
NCOR2	NCOR2	0	2	2	12	5.98165	0	0	0	965	0	0
MAML3	MAML3	0	2	2	12	5.98165	0	0	0	968	0	0
TP53BP2	TP53BP2	0	2	2	9	5.54312	0	15	0	997	0	0
LLGL2	LLGL2	0	2	2	9	5.54312	0	15	0	1001	0	0
LLGL1	LLGL1	0	2	2	9	5.54312	0	15	0	1002	0	0
SCRIB	SCRIB	0	2	2	9	5.54312	0	15	0	1003	0	0
DLG2	DLG2	0	2	2	9	5.54312	0	15	0	1004	0	0
DLG3	DLG3	0	2	2	9	5.54312	0	15	0	1005	0	0
DLG4	DLG4	0	2	2	9	5.54312	0	15	0	1006	0	0
FBXL3	FBXL3	0	2	2	14	9.48899	0	15	0	1044	0	0
PRKAG2	PRKAG2	0	2	2	14	9.48899	0	15	0	1045	0	0
PRKAG3	PRKAG3	0	2	2	14	9.48899	0	15	0	1046	0	0
PRKAB1	PRKAB1	0	2	2	14	9.48899	0	15	0	1047	0	0
PRKAB2	PRKAB2	0	2	2	14	9.48899	0	15	0	1048	0	0
PRKAG1	PRKAG1	0	2	2	14	9.48899	0	15	0	1049	0	0
SSH1	SSH1	0	2	2	1	1	0	6	0	1051	0	0
SSH3	SSH3	0	2	2	1	1	0	6	0	1052	0	0
SSH2	SSH2	0	2	2	1	1	0	6	0	1053	0	0
INSRR	INSRR	0	2	2	10	5.67706	0	4	0	1057	0	0
NOD1	NOD1	0	2	2	11	7.08073	0	0	0	1079	0	0
C4BPA	C4BPA	0	2	2	13	7.78193	0	16	0	1090	0	0
C4BPB	C4BPB	0	2	2	13	7.78193	0	16	0	1091	0	0
IRF8	IRF8	0	2	2	11	6.5789	0	1	0	1093	0	0
PTMA	PTMA	0	2	2	9	5.07156	0	0	0	1133	0	0
EGLN2	EGLN2	0	2	2	9	5.54904	0	4	0	1141	0	0
EGLN3	EGLN3	0	2	2	9	5.54904	0	4	0	1142	0	0
EGLN1	EGLN1	0	2	2	9	5.54904	0	4	0	1143	0	0
ZBTB16	ZBTB16	0	2	2	10	5.99175	0	15	0	1148	0	0
DAPK1	DAPK1	0	2	2	9	4.90183	0	0	0	1150	0	0
DAPK3	DAPK3	0	2	2	9	4.90183	0	0	0	1151	0	0
DAPK2	DAPK2	0	2	2	9	4.90183	0	0	0	1152	0	0
TLR5	TLR5	0	2	2	10	5.43394	0	1	0	1154	0	0
CD38	CD38	0	3	3	1	1	0	3	0	557	0	0
STIM2	STIM2	0	3	3	1	1	0	3	0	613	0	0
STIM1	STIM1	0	3	3	1	1	0	3	0	614	0	0
TNFSF14	TNFSF14	0	3	3	10	6.11905	0	5	0	679	0	0
CLCF1	CLCF1	0	3	3	11	6.15321	0	1	0	708	0	0
CGA	CGA	0	3	3	11	6.64593	0	3	0	800	0	0
ATM	ATM	0	3	3	15	9.69991	0	15	0	829	0	0
ATR	ATR	0	3	3	15	9.69991	0	15	0	830	0	0
PML	PML	0	3	3	10	5.65293	0	15	0	867	0	0
THEM4	THEM4	0	3	3	9	5.03578	0	2	0	869	0	0
CRTC2	CRTC2	0	3	3	9	5.03578	0	2	0	880	0	0
PHLPP2	PHLPP2	0	3	3	9	5.03578	0	2	0	881	0	0
PHLPP1	PHLPP1	0	3	3	9	5.03578	0	2	0	882	0	0
MTCP1	MTCP1	0	3	3	9	5.03578	0	2	0	933	0	0
TCL1A	TCL1A	0	3	3	9	5.03578	0	2	0	934	0	0
TCL1B	TCL1B	0	3	3	9	5.03578	0	2	0	935	0	0
TBL1X	TBL1X	0	3	3	10	5.88257	0	15	0	942	0	0
TBL1Y	TBL1Y	0	3	3	10	5.88257	0	15	0	944	0	0
NKD2	NKD2	0	3	3	10	5.49174	0	15	0	945	0	0
SENP2	SENP2	0	3	3	10	5.49174	0	15	0	946	0	0
ZIC2	ZIC2	0	3	3	12	7.37248	0	15	0	983	0	0
CSNK1G2	CSNK1G2	0	3	3	12	7.37248	0	15	0	984	0	0
CSNK1G3	CSNK1G3	0	3	3	12	7.37248	0	15	0	985	0	0
CSNK1G1	CSNK1G1	0	3	3	12	7.37248	0	15	0	986	0	0
LRP2	LRP2	0	3	3	16	11.3413	0	15	0	988	0	0
GAS1	GAS1	0	3	3	16	11.3413	0	15	0	989	0	0
WTIP	WTIP	0	3	3	10	6.52704	0	15	0	1012	0	0
AJUBA	AJUBA	0	3	3	10	6.52704	0	15	0	1013	0	0
LIMD1	LIMD1	0	3	3	10	6.52704	0	15	0	1014	0	0
GDF7	GDF7	0	3	3	12	7.84312	0	5	0	1016	0	0
BMP8A	BMP8A	0	3	3	12	7.84312	0	5	0	1017	0	0
GDF6	GDF6	0	3	3	12	7.84312	0	5	0	1018	0	0
BMP5	BMP5	0	3	3	12	7.84312	0	5	0	1019	0	0
BMP6	BMP6	0	3	3	12	7.84312	0	5	0	1020	0	0
BMP8B	BMP8B	0	3	3	12	7.84312	0	5	0	1021	0	0
CASP1	CASP1	0	3	3	10	6.56554	0	0	0	1095	0	0
USP7	USP7	0	3	3	9	5.16972	0	1	0	1131	0	0
TFG	TFG	0	3	3	9	4.90092	0	0	0	1135	0	0
TPM3	TPM3	0	3	3	9	4.90092	0	0	0	1136	0	0
TPR	TPR	0	3	3	9	4.90092	0	0	0	1137	0	0
CCDC6	CCDC6	0	3	3	9	4.90092	0	0	0	1139	0	0
NCOA4	NCOA4	0	3	3	9	4.90092	0	0	0	1140	0	0
PAX8	PAX8	0	3	3	11	6.25963	0	8	0	1146	0	0
NKX3-1	NKX3-1	0	3	3	9	5.03578	0	2	0	1153	0	0
PPM1A	PPM1A	0	4	4	10	5.36147	0	0	0	472	0	0
LPAR3	LPAR3	0	4	4	10	4.44037	0	0	0	543	0	0
LPAR5	LPAR5	0	4	4	10	4.44037	0	0	0	547	0	0
GRM5	GRM5	0	4	4	11	6.22202	0	11	0	575	0	0
HRH1	HRH1	0	4	4	11	6.22202	0	11	0	577	0	0
HTR2A	HTR2A	0	4	4	11	6.22202	0	11	0	578	0	0
AVPR1B	AVPR1B	0	4	4	11	6.22202	0	11	0	585	0	0
LTB4R2	LTB4R2	0	4	4	11	6.22202	0	11	0	586	0	0
CYSLTR2	CYSLTR2	0	4	4	11	6.22202	0	11	0	587	0	0
PTAFR	PTAFR	0	4	4	11	6.22202	0	11	0	588	0	0
PTGER1	PTGER1	0	4	4	11	6.22202	0	11	0	589	0	0
TBXA2R	TBXA2R	0	4	4	11	6.22202	0	11	0	597	0	0
CCKBR	CCKBR	0	4	4	11	6.22202	0	11	0	600	0	0
CHRM5	CHRM5	0	4	4	10	5.04212	0	3	0	601	0	0
GDF5	GDF5	0	4	4	12	7.83685	0	5	0	667	0	0
BMP7	BMP7	0	4	4	12	7.83685	0	5	0	668	0	0
INHBE	INHBE	0	4	4	1	1	0	5	0	671	0	0
INHBC	INHBC	0	4	4	1	1	0	5	0	672	0	0
INHBB	INHBB	0	4	4	1	1	0	5	0	673	0	0
INHBA	INHBA	0	4	4	1	1	0	5	0	674	0	0
LTA	LTA	0	4	4	10	5.60714	0	0	0	681	0	0
PPP2R3B	PPP2R3B	0	4	4	9	5.02018	0	2	0	772	0	0
PPP2R3C	PPP2R3C	0	4	4	9	5.02018	0	2	0	773	0	0
PPP2R3A	PPP2R3A	0	4	4	9	5.02018	0	2	0	781	0	0
PPP2R5A	PPP2R5A	0	4	4	9	5.02018	0	2	0	782	0	0
PPP2R5B	PPP2R5B	0	4	4	9	5.02018	0	2	0	783	0	0
PPP2R5C	PPP2R5C	0	4	4	9	5.02018	0	2	0	784	0	0
PPP2R5D	PPP2R5D	0	4	4	9	5.02018	0	2	0	785	0	0
PPP2R5E	PPP2R5E	0	4	4	9	5.02018	0	2	0	786	0	0
SOX17	SOX17	0	4	4	9	5.71376	0	15	0	936	0	0
NCSTN	NCSTN	0	4	4	13	6.94037	0	15	0	960	0	0
APH1A	APH1A	0	4	4	13	6.94037	0	15	0	961	0	0
APH1B	APH1B	0	4	4	13	6.94037	0	15	0	962	0	0
PSEN2	PSEN2	0	4	4	13	6.94037	0	15	0	963	0	0
ADAM17	ADAM17	0	4	4	13	6.94037	0	15	0	971	0	0
PSENEN	PSENEN	0	4	4	13	6.94037	0	15	0	972	0	0
NUMB	NUMB	0	4	4	13	6.94037	0	15	0	973	0	0
NUMBL	NUMBL	0	4	4	13	6.94037	0	15	0	974	0	0
JAG2	JAG2	0	4	4	13	6.94037	0	15	0	976	0	0
LFNG	LFNG	0	4	4	13	6.94037	0	15	0	977	0	0
MFNG	MFNG	0	4	4	13	6.94037	0	15	0	978	0	0
RFNG	RFNG	0	4	4	13	6.94037	0	15	0	979	0	0
DLL3	DLL3	0	4	4	13	6.94037	0	15	0	980	0	0
DLL4	DLL4	0	4	4	13	6.94037	0	15	0	982	0	0
STAM2	STAM2	0	4	4	10	5.16422	0	1	0	1026	0	0
STAM	STAM	0	4	4	10	5.16422	0	1	0	1027	0	0
BCL10	BCL10	0	4	4	9	5.13853	0	1	0	1037	0	0
PLA2R1	PLA2R1	0	4	4	10	5.89541	0	5	0	1102	0	0
MRC1	MRC1	0	4	4	10	5.89541	0	5	0	1103	0	0
MRC2	MRC2	0	4	4	10	5.89541	0	5	0	1104	0	0
HSPA9	HSPA9	0	4	4	8	4.68368	0	1	0	1116	0	0
RUNX1T1	RUNX1T1	0	4	4	9	5.06953	0	15	0	1149	0	0
CD14	CD14	0	5	5	8	4.48402	0	11	0	483	0	0
ADRB3	ADRB3	0	5	5	10	4.34647	0	0	0	604	0	0
ADRA2C	ADRA2C	0	5	5	10	5.55138	0	11	0	633	0	0
S1PR4	S1PR4	0	5	5	10	4.30367	0	0	0	770	0	0
S1PR5	S1PR5	0	5	5	10	4.30367	0	0	0	771	0	0
CTSG	CTSG	0	5	5	11	5.35316	0	11	0	793	0	0
F2	F2	0	5	5	11	5.35316	0	11	0	794	0	0
GZMA	GZMA	0	5	5	11	5.35316	0	11	0	795	0	0
PLG	PLG	0	5	5	11	5.35316	0	11	0	796	0	0
PRSS1	PRSS1	0	5	5	11	5.35316	0	11	0	797	0	0
PRSS2	PRSS2	0	5	5	11	5.35316	0	11	0	798	0	0
PRSS3	PRSS3	0	5	5	11	5.35316	0	11	0	799	0	0
CDKN2C	CDKN2C	0	5	5	13	8.02018	0	15	0	854	0	0
CDKN2D	CDKN2D	0	5	5	13	8.02018	0	15	0	855	0	0
RUVBL1	RUVBL1	0	5	5	9	5.53945	0	15	0	937	0	0
TEC	TEC	0	5	5	10	4.79633	0	0	0	1040	0	0
ITGAD	ITGAD	0	5	5	10	4.82661	0	14	0	1054	0	0
ITGAE	ITGAE	0	5	5	10	4.82661	0	14	0	1055	0	0
SIN3A	SIN3A	0	5	5	9	4.92018	0	8	0	1062	0	0
HDAC3	HDAC3	0	5	5	9	4.92018	0	8	0	1063	0	0
NCOA3	NCOA3	0	5	5	9	4.92018	0	8	0	1065	0	0
NCOA1	NCOA1	0	5	5	9	4.92018	0	8	0	1066	0	0
MED16	MED16	0	5	5	9	4.92018	0	8	0	1067	0	0
MED13L	MED13L	0	5	5	9	4.92018	0	8	0	1069	0	0
MED30	MED30	0	5	5	9	4.92018	0	8	0	1071	0	0
MED24	MED24	0	5	5	9	4.92018	0	8	0	1075	0	0
MED12	MED12	0	5	5	9	4.92018	0	8	0	1076	0	0
MED1	MED1	0	5	5	9	4.92018	0	8	0	1078	0	0
SERPING1	SERPING1	0	5	5	14	8.74047	0	16	0	1092	0	0
RASA1	RASA1	0	6	6	9	4.88716	0	0	0	418	0	0
NF1	NF1	0	6	6	9	4.88716	0	0	0	419	0	0
CACNG3	CACNG3	0	6	6	10	5.64771	0	3	0	420	0	0
CACNG2	CACNG2	0	6	6	10	5.64771	0	3	0	421	0	0
CACNG5	CACNG5	0	6	6	10	5.64771	0	3	0	422	0	0
CACNG4	CACNG4	0	6	6	10	5.64771	0	3	0	423	0	0
CACNA2D3	CACNA2D3	0	6	6	10	5.64771	0	3	0	424	0	0
CACNG8	CACNG8	0	6	6	10	5.64771	0	3	0	425	0	0
CACNG7	CACNG7	0	6	6	10	5.64771	0	3	0	426	0	0
CACNG6	CACNG6	0	6	6	10	5.64771	0	3	0	427	0	0
CACNA1A	CACNA1A	0	6	6	10	5.64771	0	3	0	428	0	0
CACNA1B	CACNA1B	0	6	6	10	5.64771	0	3	0	429	0	0
CACNA1E	CACNA1E	0	6	6	10	5.64771	0	3	0	430	0	0
CACNA2D1	CACNA2D1	0	6	6	10	5.64771	0	3	0	431	0	0
CACNB1	CACNB1	0	6	6	10	5.64771	0	3	0	432	0	0
CACNB2	CACNB2	0	6	6	10	5.64771	0	3	0	433	0	0
CACNB3	CACNB3	0	6	6	10	5.64771	0	3	0	434	0	0
CACNB4	CACNB4	0	6	6	10	5.64771	0	3	0	435	0	0
CACNG1	CACNG1	0	6	6	10	5.64771	0	3	0	436	0	0
CACNA1I	CACNA1I	0	6	6	10	5.64771	0	3	0	437	0	0
CACNA1H	CACNA1H	0	6	6	10	5.64771	0	3	0	438	0	0
CACNA1G	CACNA1G	0	6	6	10	5.64771	0	3	0	439	0	0
CACNA2D2	CACNA2D2	0	6	6	10	5.64771	0	3	0	440	0	0
CACNA2D4	CACNA2D4	0	6	6	10	5.64771	0	3	0	441	0	0
MAPK8IP2	MAPK8IP2	0	6	6	9	5.20696	0	0	0	486	0	0
MAPK8IP1	MAPK8IP1	0	6	6	9	5.20696	0	0	0	487	0	0
RASA4B	RASA4B	0	6	6	9	4.88716	0	0	0	526	0	0
RASA4	RASA4	0	6	6	9	4.88716	0	0	0	527	0	0
RASA3	RASA3	0	6	6	9	4.88716	0	0	0	528	0	0
RASAL3	RASAL3	0	6	6	9	4.88716	0	0	0	529	0	0
RASAL1	RASAL1	0	6	6	9	4.88716	0	0	0	530	0	0
SYNGAP1	SYNGAP1	0	6	6	9	4.88716	0	0	0	531	0	0
RASAL2	RASAL2	0	6	6	9	4.88716	0	0	0	532	0	0
PHKA1	PHKA1	0	6	6	10	5.43761	0	3	0	558	0	0
PHKA2	PHKA2	0	6	6	10	5.43761	0	3	0	559	0	0
PHKB	PHKB	0	6	6	10	5.43761	0	3	0	560	0	0
PHKG1	PHKG1	0	6	6	10	5.43761	0	3	0	561	0	0
PHKG2	PHKG2	0	6	6	10	5.43761	0	3	0	562	0	0
BDKRB1	BDKRB1	0	6	6	11	5.18973	0	11	0	592	0	0
S1PR2	S1PR2	0	6	6	10	4.29266	0	11	0	768	0	0
S1PR3	S1PR3	0	6	6	10	4.29266	0	11	0	769	0	0
CDKN2A	CDKN2A	0	6	6	13	7.88349	0	15	0	809	0	0
DBF4	DBF4	0	6	6	1	1	0	12	0	831	0	0
CDC7	CDC7	0	6	6	1	1	0	12	0	847	0	0
CDC45	CDC45	0	6	6	1	1	0	12	0	849	0	0
PIK3AP1	PIK3AP1	0	6	6	10	4.66789	0	0	0	932	0	0
CSNK1A1L	CSNK1A1L	0	6	6	9	5.51009	0	15	0	940	0	0
CSNK1A1	CSNK1A1	0	6	6	9	5.51009	0	15	0	941	0	0
CTNNA1	CTNNA1	0	6	6	10	6.1177	0	15	0	994	0	0
CTNNA2	CTNNA2	0	6	6	10	6.1177	0	15	0	995	0	0
CTNNA3	CTNNA3	0	6	6	10	6.1177	0	15	0	996	0	0
FCGR1A	FCGR1A	0	6	6	9	4.51927	0	0	0	1032	0	0
FCGR2A	FCGR2A	0	6	6	9	4.51927	0	0	0	1098	0	0
FCGR3A	FCGR3A	0	6	6	9	4.51927	0	0	0	1099	0	0
FCGR3B	FCGR3B	0	6	6	9	4.51927	0	0	0	1100	0	0
FCGR2C	FCGR2C	0	6	6	9	4.51927	0	0	0	1101	0	0
MECOM	MECOM	0	7	7	9	4.81718	0	15	0	492	0	0
RAPGEF3	RAPGEF3	0	7	7	9	4.40275	0	0	0	536	0	0
RAPGEF4	RAPGEF4	0	7	7	9	4.40275	0	0	0	537	0	0
ADRA1D	ADRA1D	0	7	7	10	5.5422	0	11	0	568	0	0
ADRA1B	ADRA1B	0	7	7	10	5.5422	0	11	0	569	0	0
AGTR1	AGTR1	0	7	7	10	5.5422	0	11	0	571	0	0
EDNRB	EDNRB	0	7	7	10	5.5422	0	11	0	573	0	0
PIAS3	PIAS3	0	7	7	9	5.51468	0	1	0	862	0	0
PIAS4	PIAS4	0	7	7	9	5.51468	0	1	0	863	0	0
PIAS1	PIAS1	0	7	7	9	5.51468	0	1	0	864	0	0
KAT2A	KAT2A	0	7	7	9	4.88349	0	8	0	966	0	0
KAT2B	KAT2B	0	7	7	9	4.88349	0	8	0	967	0	0
FHL1	FHL1	0	7	7	9	5.51468	0	1	0	1028	0	0
CHRM3	CHRM3	0	8	8	10	5.00183	0	11	0	567	0	0
BCR	BCR	0	8	8	10	4.61651	0	0	0	1134	0	0
RUNX1	RUNX1	0	8	8	9	4.73017	0	15	0	1145	0	0
DUSP10	DUSP10	0	9	9	9	4.39541	0	0	0	402	0	0
DUSP2	DUSP2	0	9	9	9	4.39541	0	0	0	404	0	0
DUSP4	DUSP4	0	9	9	9	4.39541	0	0	0	405	0	0
DUSP5	DUSP5	0	9	9	9	4.39541	0	0	0	406	0	0
DUSP6	DUSP6	0	9	9	9	4.39541	0	0	0	407	0	0
DUSP7	DUSP7	0	9	9	9	4.39541	0	0	0	408	0	0
DUSP8	DUSP8	0	9	9	9	4.39541	0	0	0	409	0	0
DUSP9	DUSP9	0	9	9	9	4.39541	0	0	0	410	0	0
DUSP16	DUSP16	0	9	9	9	4.39541	0	0	0	411	0	0
DUSP3	DUSP3	0	9	9	9	4.39541	0	0	0	412	0	0
PTPN5	PTPN5	0	9	9	9	4.39541	0	0	0	415	0	0
BDKRB2	BDKRB2	0	9	9	10	4.29331	0	11	0	593	0	0
PPP2CA	PPP2CA	0	9	9	9	4.34862	0	2	0	774	0	0
PPP2CB	PPP2CB	0	9	9	9	4.34862	0	2	0	775	0	0
PPP2R1A	PPP2R1A	0	9	9	9	4.34862	0	2	0	776	0	0
PPP2R1B	PPP2R1B	0	9	9	9	4.34862	0	2	0	777	0	0
PPP2R2A	PPP2R2A	0	9	9	9	4.34862	0	2	0	778	0	0
PPP2R2B	PPP2R2B	0	9	9	9	4.34862	0	2	0	779	0	0
PPP2R2C	PPP2R2C	0	9	9	9	4.34862	0	2	0	780	0	0
PPP2R2D	PPP2R2D	0	9	9	9	4.34862	0	2	0	787	0	0
SKP1	SKP1	0	9	9	13	8.50183	0	15	0	821	0	0
BTRC	BTRC	0	9	9	9	5.2422	0	15	0	859	0	0
ICOS	ICOS	0	9	9	10	4.65842	0	0	0	1039	0	0
CLEC4M	CLEC4M	0	9	9	9	4.94414	0	5	0	1107	0	0
CD209	CD209	0	9	9	9	4.94414	0	5	0	1108	0	0
SRPK1	SRPK1	0	9	9	1	1	0	15	0	1132	0	0
PTPN6	PTPN6	0	10	10	9	4.33608	0	0	0	1025	0	0
MYH9	MYH9	0	10	10	12	8.34037	0	6	0	1058	0	0
MYH10	MYH10	0	10	10	12	8.34037	0	6	0	1059	0	0
MYH14	MYH14	0	10	10	12	8.34037	0	6	0	1060	0	0
RBX1	RBX1	0	11	11	9	5.34005	0	15	0	824	0	0
PTPN2	PTPN2	0	11	11	9	4.79817	0	1	0	1029	0	0
BUB1B	BUB1B	0	12	12	15	9.71763	0	13	0	825	0	0
CDC14B	CDC14B	0	13	13	15	9.71673	0	13	0	836	0	0
CDC14A	CDC14A	0	13	13	15	9.71673	0	13	0	837	0	0
TEAD1	TEAD1	0	13	13	9	5.08257	0	15	0	1007	0	0
TEAD4	TEAD4	0	13	13	9	5.08257	0	15	0	1008	0	0
TEAD3	TEAD3	0	13	13	9	5.08257	0	15	0	1009	0	0
TEAD2	TEAD2	0	13	13	9	5.08257	0	15	0	1010	0	0
TLR3	TLR3	0	13	13	8	4.31897	0	0	0	1119	0	0
CDC20	CDC20	0	15	15	15	9.70863	0	13	0	848	0	0
BAMBI	BAMBI	0	15	15	10	5.10826	0	15	0	958	0	0
ERBB2	ERBB2	0	16	16	10	4.18899	0	4	0	502	0	0
FSHB	FSHB	0	16	16	11	5.27281	0	3	0	665	0	0
FGF2	FGF2	0	18	18	11	4.84037	0	4	0	443	0	0
FGF3	FGF3	0	18	18	11	4.84037	0	4	0	444	0	0
FGF6	FGF6	0	18	18	11	4.84037	0	4	0	447	0	0
FGF8	FGF8	0	18	18	11	4.84037	0	4	0	449	0	0
FGF9	FGF9	0	18	18	11	4.84037	0	4	0	450	0	0
FGF10	FGF10	0	18	18	11	4.84037	0	4	0	451	0	0
FGF11	FGF11	0	18	18	11	4.84037	0	4	0	452	0	0
FGF12	FGF12	0	18	18	11	4.84037	0	4	0	453	0	0
FGF14	FGF14	0	18	18	11	4.84037	0	4	0	455	0	0
FGF20	FGF20	0	18	18	11	4.84037	0	4	0	456	0	0
FGF21	FGF21	0	18	18	11	4.84037	0	4	0	457	0	0
FGF22	FGF22	0	18	18	11	4.84037	0	4	0	458	0	0
FGF23	FGF23	0	18	18	11	4.84037	0	4	0	459	0	0
FGF18	FGF18	0	18	18	11	4.84037	0	4	0	460	0	0
FGF17	FGF17	0	18	18	11	4.84037	0	4	0	461	0	0
FGF16	FGF16	0	18	18	11	4.84037	0	4	0	462	0	0
FGF19	FGF19	0	18	18	11	4.84037	0	4	0	463	0	0
EGF	EGF	0	18	18	11	4.84037	0	4	0	464	0	0
CSF1	CSF1	0	18	18	11	4.84037	0	4	0	510	0	0
EFNA2	EFNA2	0	18	18	11	4.84037	0	4	0	512	0	0
EFNA5	EFNA5	0	18	18	11	4.84037	0	4	0	515	0	0
HGF	HGF	0	18	18	11	4.84037	0	4	0	518	0	0
INS	INS	0	18	18	11	4.84037	0	4	0	521	0	0
KITLG	KITLG	0	18	18	11	4.84037	0	4	0	522	0	0
ANGPT4	ANGPT4	0	18	18	11	4.84037	0	4	0	523	0	0
PDGFC	PDGFC	0	18	18	11	4.84037	0	4	0	524	0	0
PDGFD	PDGFD	0	18	18	11	4.84037	0	4	0	525	0	0
CCL18	CCL18	0	18	18	11	5.13945	0	7	0	713	0	0
CCL27	CCL27	0	18	18	11	5.13945	0	7	0	714	0	0
CCL26	CCL26	0	18	18	11	5.13945	0	7	0	716	0	0
CCL24	CCL24	0	18	18	11	5.13945	0	7	0	717	0	0
CCL8	CCL8	0	18	18	11	5.13945	0	7	0	719	0	0
CCL15	CCL15	0	18	18	11	5.13945	0	7	0	720	0	0
CCL23	CCL23	0	18	18	11	5.13945	0	7	0	721	0	0
CCL16	CCL16	0	18	18	11	5.13945	0	7	0	722	0	0
CCL14	CCL14	0	18	18	11	5.13945	0	7	0	723	0	0
CCL7	CCL7	0	18	18	11	5.13945	0	7	0	725	0	0
CCL13	CCL13	0	18	18	11	5.13945	0	7	0	726	0	0
CCL3L3	CCL3L3	0	18	18	11	5.13945	0	7	0	727	0	0
CCL3L1	CCL3L1	0	18	18	11	5.13945	0	7	0	729	0	0
CCL4L1	CCL4L1	0	18	18	11	5.13945	0	7	0	730	0	0
CCL4	CCL4	0	18	18	11	5.13945	0	7	0	731	0	0
CCL4L2	CCL4L2	0	18	18	11	5.13945	0	7	0	732	0	0
CCL2	CCL2	0	18	18	11	5.13945	0	7	0	733	0	0
CCL21	CCL21	0	18	18	11	5.13945	0	7	0	734	0	0
CCL19	CCL19	0	18	18	11	5.13945	0	7	0	735	0	0
CCL17	CCL17	0	18	18	11	5.13945	0	7	0	737	0	0
CCL25	CCL25	0	18	18	11	5.13945	0	7	0	738	0	0
CCL1	CCL1	0	18	18	11	5.13945	0	7	0	740	0	0
XCL2	XCL2	0	18	18	11	5.13945	0	7	0	742	0	0
XCL1	XCL1	0	18	18	11	5.13945	0	7	0	743	0	0
CXCL14	CXCL14	0	18	18	11	5.13945	0	7	0	744	0	0
PF4	PF4	0	18	18	11	5.13945	0	7	0	745	0	0
PF4V1	PF4V1	0	18	18	11	5.13945	0	7	0	746	0	0
CXCL13	CXCL13	0	18	18	11	5.13945	0	7	0	748	0	0
CXCL9	CXCL9	0	18	18	11	5.13945	0	7	0	753	0	0
CXCL6	CXCL6	0	18	18	11	5.13945	0	7	0	754	0	0
PPBP	PPBP	0	18	18	11	5.13945	0	7	0	755	0	0
CXCL3	CXCL3	0	18	18	11	5.13945	0	7	0	757	0	0
GRK7	GRK7	0	18	18	11	5.13945	0	7	0	760	0	0
ADRBK1	ADRBK1	0	18	18	11	5.13945	0	7	0	761	0	0
ADRBK2	ADRBK2	0	18	18	11	5.13945	0	7	0	762	0	0
GRK4	GRK4	0	18	18	11	5.13945	0	7	0	763	0	0
GRK6	GRK6	0	18	18	11	5.13945	0	7	0	765	0	0
GRK1	GRK1	0	18	18	11	5.13945	0	7	0	766	0	0
CXCL11	CXCL11	0	19	19	11	5.13566	0	7	0	751	0	0
WIF1	WIF1	0	19	19	12	6.58991	0	15	0	951	0	0
CER1	CER1	0	19	19	12	6.58991	0	15	0	952	0	0
PORCN	PORCN	0	19	19	12	6.58991	0	15	0	957	0	0
NGF	NGF	0	20	20	10	4.74954	0	4	0	467	0	0
CAMK4	CAMK4	0	21	21	9	4.87156	0	3	0	554	0	0
LAMC3	LAMC3	0	21	21	10	4.85688	0	14	0	883	0	0
CHAD	CHAD	0	21	21	10	4.85688	0	14	0	884	0	0
COL1A1	COL1A1	0	21	21	10	4.85688	0	14	0	885	0	0
COL1A2	COL1A2	0	21	21	10	4.85688	0	14	0	886	0	0
COL2A1	COL2A1	0	21	21	10	4.85688	0	14	0	887	0	0
COL3A1	COL3A1	0	21	21	10	4.85688	0	14	0	888	0	0
COL4A1	COL4A1	0	21	21	10	4.85688	0	14	0	889	0	0
COL4A2	COL4A2	0	21	21	10	4.85688	0	14	0	890	0	0
COL4A3	COL4A3	0	21	21	10	4.85688	0	14	0	891	0	0
COL4A4	COL4A4	0	21	21	10	4.85688	0	14	0	892	0	0
COL4A5	COL4A5	0	21	21	10	4.85688	0	14	0	893	0	0
COL4A6	COL4A6	0	21	21	10	4.85688	0	14	0	894	0	0
COL5A1	COL5A1	0	21	21	10	4.85688	0	14	0	895	0	0
COL5A2	COL5A2	0	21	21	10	4.85688	0	14	0	896	0	0
COL6A1	COL6A1	0	21	21	10	4.85688	0	14	0	897	0	0
COL6A2	COL6A2	0	21	21	10	4.85688	0	14	0	898	0	0
COL6A3	COL6A3	0	21	21	10	4.85688	0	14	0	899	0	0
COL11A1	COL11A1	0	21	21	10	4.85688	0	14	0	900	0	0
COL11A2	COL11A2	0	21	21	10	4.85688	0	14	0	901	0	0
COMP	COMP	0	21	21	10	4.85688	0	14	0	902	0	0
COL6A6	COL6A6	0	21	21	10	4.85688	0	14	0	903	0	0
LAMB4	LAMB4	0	21	21	10	4.85688	0	14	0	904	0	0
COL24A1	COL24A1	0	21	21	10	4.85688	0	14	0	906	0	0
COL6A5	COL6A5	0	21	21	10	4.85688	0	14	0	907	0	0
LAMA1	LAMA1	0	21	21	10	4.85688	0	14	0	908	0	0
TNC	TNC	0	21	21	10	4.85688	0	14	0	909	0	0
IBSP	IBSP	0	21	21	10	4.85688	0	14	0	910	0	0
LAMA2	LAMA2	0	21	21	10	4.85688	0	14	0	911	0	0
LAMA3	LAMA3	0	21	21	10	4.85688	0	14	0	912	0	0
LAMA4	LAMA4	0	21	21	10	4.85688	0	14	0	913	0	0
LAMA5	LAMA5	0	21	21	10	4.85688	0	14	0	914	0	0
LAMB1	LAMB1	0	21	21	10	4.85688	0	14	0	915	0	0
LAMB2	LAMB2	0	21	21	10	4.85688	0	14	0	916	0	0
LAMB3	LAMB3	0	21	21	10	4.85688	0	14	0	917	0	0
LAMC1	LAMC1	0	21	21	10	4.85688	0	14	0	918	0	0
LAMC2	LAMC2	0	21	21	10	4.85688	0	14	0	919	0	0
COL5A3	COL5A3	0	21	21	10	4.85688	0	14	0	920	0	0
RELN	RELN	0	21	21	10	4.85688	0	14	0	921	0	0
TNN	TNN	0	21	21	10	4.85688	0	14	0	922	0	0
SPP1	SPP1	0	21	21	10	4.85688	0	14	0	923	0	0
THBS2	THBS2	0	21	21	10	4.85688	0	14	0	924	0	0
THBS3	THBS3	0	21	21	10	4.85688	0	14	0	925	0	0
THBS4	THBS4	0	21	21	10	4.85688	0	14	0	926	0	0
TNR	TNR	0	21	21	10	4.85688	0	14	0	927	0	0
TNXB	TNXB	0	21	21	10	4.85688	0	14	0	928	0	0
VTN	VTN	0	21	21	10	4.85688	0	14	0	929	0	0
VWF	VWF	0	21	21	10	4.85688	0	14	0	930	0	0
COL27A1	COL27A1	0	21	21	10	4.85688	0	14	0	931	0	0
SFRP4	SFRP4	0	29	29	11	5.60917	0	15	0	955	0	0
PPARG	PPARG	0	34	34	11	6.23119	0	8	0	401	0	0
IFNL1	IFNL1	0	42	42	10	5.58624	0	1	0	683	0	0
IFNL3	IFNL3	0	42	42	10	5.58624	0	1	0	684	0	0
IFNL2	IFNL2	0	42	42	10	5.58624	0	1	0	685	0	0
IL24	IL24	0	42	42	10	5.58624	0	1	0	686	0	0
IL20	IL20	0	42	42	10	5.58624	0	1	0	687	0	0
IL19	IL19	0	42	42	10	5.58624	0	1	0	688	0	0
IFNE	IFNE	0	42	42	10	5.58624	0	1	0	689	0	0
IFNK	IFNK	0	42	42	10	5.58624	0	1	0	690	0	0
IFNW1	IFNW1	0	42	42	10	5.58624	0	1	0	691	0	0
THPO	THPO	0	42	42	10	5.58624	0	1	0	694	0	0
TSLP	TSLP	0	42	42	10	5.58624	0	1	0	699	0	0
IL15	IL15	0	42	42	10	5.58624	0	1	0	700	0	0
IL9	IL9	0	42	42	10	5.58624	0	1	0	701	0	0
CSF2	CSF2	0	42	42	10	5.58624	0	1	0	704	0	0
LEP	LEP	0	42	42	10	5.58624	0	1	0	705	0	0
CTF1	CTF1	0	42	42	10	5.58624	0	1	0	707	0	0
LIF	LIF	0	42	42	10	5.58624	0	1	0	710	0	0
IL17D	IL17D	0	42	42	10	5.58624	0	1	0	1030	0	0
PRL	PRL	0	45	45	9	4.96239	0	1	0	695	0	0
GH2	GH2	0	45	45	9	4.96239	0	1	0	696	0	0
GH1	GH1	0	45	45	9	4.96239	0	1	0	697	0	0
EPO	EPO	0	45	45	9	4.96239	0	1	0	698	0	0
IL7	IL7	0	45	45	9	4.96239	0	1	0	702	0	0
CSF3	CSF3	0	45	45	9	4.96239	0	1	0	706	0	0
OSM	OSM	0	45	45	9	4.96239	0	1	0	711	0	0
CSH1	CSH1	0	45	45	9	4.96239	0	1	0	803	0	0
CSH2	CSH2	0	45	45	9	4.96239	0	1	0	804	0	0
PRKG1	PRKG1	0	54	54	8	4.05893	0	0	0	629	0	0
PRKG2	PRKG2	0	54	54	8	4.05893	0	0	0	630	0	0
KSR2	KSR2	1	0	1	0	0	0	0	0	200	1	2
RSAD2	RSAD2	1	1	2	1	1	1394	1	0	187	1	1
RPTOR	RPTOR	1	1	2	2	1.75	9.33333	2	0	374	1	1
DRD5	DRD5	1	2	3	10	6.16957	16.0634	3	0	606	1	1
HTR4	HTR4	1	2	3	10	6.16957	16.0634	3	0	608	1	1
FRAT2	FRAT2	1	3	4	10	5.49403	1798.02	15	0	400	1	1
PRKCQ	PRKCQ	1	3	4	9	5.8292	2265.62	3	0	400	1	1
NCK2	NCK2	1	7	8	10	5.53535	1862.68	0	0	400	1	1
WASL	WASL	1	7	8	1	1	554.98	6	0	305	1	1
GAB1	GAB1	1	8	9	10	4.66391	185.081	0	0	400	1	1
IRS4	IRS4	1	8	9	10	4.66391	79.1521	0	0	400	1	1
BUB3	BUB3	1	12	13	15	9.71763	1112	13	0	834	1	1
IL13	IL13	1	42	43	10	5.5877	81.2313	1	0	400	1	1
ETS2	ETS2	2	0	2	0	0	0	0	0	345	1	2
RPS6KA1	RPS6KA1	2	1	3	13	6.89532	0	0	0	400	1	1
FGD1	FGD1	2	1	3	10	5.28007	55.9009	0	0	400	1	1
CKS2	CKS2	2	1	3	14	8.8595	1430.75	15	0	400	1	1
TGFA	TGFA	2	1	3	11	4.89991	289.432	4	0	400	1	1
ADORA1	ADORA1	2	3	5	10	4.35321	54.483	0	0	635	1	1
HTR1A	HTR1A	2	3	5	10	4.35321	54.483	0	0	641	1	1
NPY1R	NPY1R	2	3	5	10	4.35321	54.483	0	0	647	1	1
SSTR1	SSTR1	2	3	5	10	4.35321	54.483	0	0	649	1	1
ARHGEF4	ARHGEF4	2	3	5	10	4.98714	630.592	0	0	400	1	1
RGS14	RGS14	2	4	6	11	5.80533	175.904	14	0	400	1	1
CDC25A	CDC25A	2	4	6	13	7.83853	2650.08	15	0	826	1	1
IL1R1	IL1R1	2	5	7	9	5.10285	3834.23	0	0	400	1	1
ADRB2	ADRB2	2	5	7	10	4.34647	61.9293	0	0	603	1	1
OXTR	OXTR	2	7	9	10	4.33119	64.211	11	0	583	1	1
PTEN	PTEN	2	8	10	10	4.66391	760.431	0	0	400	1	1
CD19	CD19	2	8	10	10	4.66391	1690.39	0	0	400	1	1
EDNRA	EDNRA	2	10	12	10	4.2789	105.648	11	0	572	1	1
ETS1	ETS1	2	11	13	12	5.45822	1177.04	4	0	400	1	1
FGF1	FGF1	2	18	20	11	4.8393	15277.8	4	0	400	1	1
BBC3	BBC3	3	0	3	0	0	0	15	0	296	1	2
RORB	RORB	3	0	3	0	0	0	15	0	267	1	2
FOXP3	FOXP3	3	1	4	12	7.56749	178.279	5	0	400	1	1
KSR1	KSR1	3	1	4	9	5.28466	1166.7	5	0	400	1	1
CDH1	CDH1	3	2	5	10	5.955	1416.89	15	0	400	1	1
IL18RAP	IL18RAP	3	3	6	8	5.04959	4856.3	1	0	400	1	1
CDC6	CDC6	3	6	9	2	1.5	16728	12	0	106	1	1
ROCK2	ROCK2	3	27	30	9	4.48118	21204.6	6	0	400	1	1
IFNB1	IFNB1	3	46	49	9	4.95592	11280.7	1	0	400	1	1
OLR1	OLR1	4	0	4	0	0	0	8	0	235	1	2
IRF7	IRF7	4	1	5	10	5.95133	2378.31	2	0	400	1	1
MAPKAPK2	MAPKAPK2	4	2	6	13	6.88981	471.63	0	0	400	1	1
AR	AR	4	2	6	1	1	3	2	0	871	1	1
SRF	SRF	4	3	7	13	6.44353	1406.18	3	0	400	1	1
RORA	RORA	4	3	7	11	6.57392	13598.9	15	0	400	1	1
GNG4	GNG4	4	15	19	10	4.35354	146.037	0	0	400	1	1
GNG2	GNG2	4	15	19	10	4.35354	146.037	0	0	400	1	1
PCK1	PCK1	5	0	5	0	0	0	8	0	240	1	2
E2F1	E2F1	5	2	7	14	8.89624	284.146	15	0	400	1	1
RORC	RORC	5	3	8	11	6.57392	14817.8	15	0	400	1	1
CASP8	CASP8	5	5	10	10	6.41322	7321.68	1	0	400	1	1
JUP	JUP	5	7	12	9	5.0633	2392.96	15	0	866	1	1
TSC2	TSC2	6	1	7	4	3	2110.5	2	0	377	1	1
IRF3	IRF3	6	1	7	10	5.95225	5866.54	2	0	400	1	1
RBL2	RBL2	6	4	10	12	7.01561	3097.88	15	0	400	1	1
APC2	APC2	6	5	11	9	5.38567	3189.23	15	0	400	1	1
APC	APC	6	5	11	9	5.38567	3189.23	15	0	400	1	1
ARHGEF7	ARHGEF7	6	6	12	10	4.97888	2309.55	0	0	400	1	1
TRAF3	TRAF3	6	15	21	8	4.21671	10431.2	0	0	400	1	1
F2RL2	F2RL2	7	0	7	0	0	0	11	0	792	1	2
F2RL1	F2RL1	7	1	8	11	6.23578	141.116	11	0	791	1	1
SOCS7	SOCS7	7	4	11	10	5.16621	807.014	1	0	400	1	1
SOCS1	SOCS1	7	4	11	10	5.16621	807.014	1	0	400	1	1
SOCS2	SOCS2	7	4	11	10	5.16621	807.014	1	0	400	1	1
SOCS5	SOCS5	7	4	11	10	5.16621	807.014	1	0	400	1	1
TGFB2	TGFB2	7	9	16	9	5.16162	3110.18	5	0	400	1	1
RALBP1	RALBP1	8	5	13	10	4.94766	3446.81	0	0	400	1	1
F2R	F2R	8	9	17	10	4.37833	24900.8	11	0	400	1	1
VEGFA	VEGFA	8	18	26	11	4.84114	23416.7	4	0	400	1	1
VEGFB	VEGFB	8	18	26	11	4.84114	23416.7	4	0	400	1	1
FOXO3	FOXO3	9	9	18	13	7.3921	10257.9	8	0	400	1	1
ARAF	ARAF	9	11	20	9	4.39118	8101.16	0	0	400	1	1
ELK1	ELK1	10	1	11	13	6.45363	0	0	0	400	1	1
BIRC5	BIRC5	10	1	11	11	7.43434	726.855	15	0	400	1	1
WNT1	WNT1	10	12	22	11	5.67769	1403.75	15	0	400	1	1
WNT5A	WNT5A	10	12	22	11	5.67769	1403.75	15	0	400	1	1
WNT8B	WNT8B	10	12	22	11	5.67769	1403.75	15	0	400	1	1
WNT9B	WNT9B	10	12	22	11	5.67769	1403.75	15	0	400	1	1
WNT10A	WNT10A	10	12	22	11	5.67769	1403.75	15	0	400	1	1
WNT3A	WNT3A	10	12	22	11	5.67769	1403.75	15	0	400	1	1
LEF1	LEF1	10	15	25	8	4.72635	8006.02	15	0	400	1	1
TCF7L2	TCF7L2	10	15	25	8	4.72635	8006.02	15	0	400	1	1
LCP2	LCP2	11	2	13	9	4.96051	8056.83	0	0	400	1	1
IL23A	IL23A	11	42	53	10	5.5877	7787.3	1	0	400	1	1
ARHGEF6	ARHGEF6	12	6	18	10	4.97888	5764.79	0	0	400	1	1
CHUK	CHUK	12	7	19	10	5.42516	4564.52	1	0	400	1	1
WNT4	WNT4	12	12	24	11	5.67769	17228.5	15	0	400	1	1
IL6	IL6	12	46	58	9	4.77135	15096.7	1	0	400	1	1
BIRC2	BIRC2	14	1	15	10	6.61616	6917.03	15	0	400	1	1
TRAF6	TRAF6	14	17	31	8	4.26538	26724	1	0	400	1	1
ADCY6	ADCY6	15	3	18	8	4.21947	11713.1	3	0	400	1	1
IL1B	IL1B	15	4	19	10	6.08999	6193.19	0	0	400	1	1
ADCY7	ADCY7	16	3	19	8	4.21947	12422.6	3	0	400	1	1
RB1	RB1	16	5	21	12	7.01561	55905.4	15	0	400	1	1
MCL1	MCL1	17	0	17	0	0	0	0	0	46	1	2
CREB3L1	CREB3L1	17	7	24	11	5.25253	2820.34	0	0	400	1	1
RBPJL	RBPJL	17	8	25	11	4.99082	19073.5	0	0	400	1	1
IRS1	IRS1	18	8	26	10	4.66391	1746.15	4	0	400	1	1
GSK3B	GSK3B	22	19	41	8	4.68411	94121.7	15	0	400	1	1
MAP2K7	MAP2K7	24	5	29	9	5.10376	8494.67	0	0	400	1	1
LRP6	LRP6	24	10	34	11	5.68595	2176	15	0	400	1	1
FZD2	FZD2	26	7	33	10	4.73186	5770.04	15	0	400	1	1
FZD1	FZD1	26	7	33	10	4.73186	5770.04	15	0	400	1	1
FZD4	FZD4	26	7	33	10	4.73186	5770.04	15	0	400	1	1
FZD6	FZD6	26	7	33	10	4.73186	5770.04	15	0	400	1	1
FZD8	FZD8	26	7	33	10	4.73186	5770.04	15	0	400	1	1
FZD9	FZD9	26	7	33	10	4.73186	5770.04	15	0	400	1	1
THRB	THRB	26	18	44	8	4.21028	28840	8	0	400	1	1
RXRG	RXRG	26	56	82	10	5.27456	12523.2	8	0	400	1	1
BCAR1	BCAR1	27	3	30	11	5.25069	76.8417	14	0	400	1	1
STAT2	STAT2	29	27	56	9	5.01102	4620.22	1	0	400	1	1
GRB2	GRB2	32	18	50	9	4.43434	23901	4	0	400	1	1
MAPK14	MAPK14	35	33	68	9	4.22039	16558.8	0	0	400	1	1
GNA14	GNA14	38	4	42	10	5.26263	7872.93	11	0	400	1	1
AKT3	AKT3	42	36	78	8	4.045	52499	2	0	400	1	1
AKT2	AKT2	42	36	78	8	4.045	52499	2	0	400	1	1
KRAS	KRAS	44	28	72	8	3.90817	43894.1	0	0	400	1	1
NRAS	NRAS	44	28	72	8	3.90817	43894.1	0	0	400	1	1
KIT	KIT	46	20	66	10	4.23416	14971	4	0	400	1	1
CRK	CRK	52	12	64	10	4.42241	31465.1	14	0	400	1	1
CRKL	CRKL	52	12	64	10	4.42241	31465.1	14	0	400	1	1
IFNAR2	IFNAR2	56	4	60	10	5.16529	835.21	1	0	400	1	1
CSF2RB	CSF2RB	56	4	60	10	5.16529	835.21	1	0	400	1	1
IL22RA1	IL22RA1	56	4	60	10	5.16529	835.21	1	0	400	1	1
IL27RA	IL27RA	56	4	60	10	5.16529	835.21	1	0	400	1	1
CX3CR1	CX3CR1	56	5	61	10	4.2213	7738.71	7	0	400	1	1
CCR10	CCR10	56	5	61	10	4.2213	7738.71	7	0	400	1	1
CXCR5	CXCR5	56	5	61	10	4.2213	7738.71	7	0	400	1	1
CCR2	CCR2	56	5	61	10	4.2213	7738.71	7	0	400	1	1
IL2RG	IL2RG	56	5	61	10	4.99541	1968.05	1	0	400	1	1
IL21R	IL21R	56	5	61	10	4.93297	2955.88	1	0	400	1	1
IFNAR1	IFNAR1	56	6	62	9	4.85308	5076.69	1	0	400	1	1
CNTFR	CNTFR	57	4	61	10	5.16529	1197.54	1	0	400	1	1
CSF2RA	CSF2RA	57	4	61	10	5.16529	1256.28	1	0	400	1	1
IL6ST	IL6ST	57	4	61	10	5.16529	1197.54	1	0	400	1	1
PIK3CA	PIK3CA	73	29	102	9	3.68044	56411.1	0	0	400	1	1
PIK3CB	PIK3CB	73	29	102	9	3.68044	56411.1	0	0	400	1	1
PIK3R1	PIK3R1	73	29	102	9	3.68044	56411.1	0	0	400	1	1
JAK2	JAK2	98	16	114	9	4.17631	45049.6	1	0	400	1	1
MS4A2	MS4A2	0	1	1	12	6.64037	0	0	0	789	1	0
P2RY2	P2RY2	0	1	1	11	6.23578	0	11	0	806	1	0
CD4	CD4	0	1	1	10	6.46789	0	0	0	1035	1	0
EGR2	EGR2	0	1	1	13	8.63028	0	5	0	1122	1	0
HBEGF	HBEGF	0	2	2	11	4.89551	0	4	0	505	1	0
P2RY1	P2RY1	0	2	2	10	5.67523	0	11	0	546	1	0
DKK1	DKK1	0	2	2	12	6.67523	0	15	0	948	1	0
OPRD1	OPRD1	0	3	3	10	4.35321	0	0	0	634	1	0
CDC37	CDC37	0	3	3	9	5.03578	0	2	0	875	1	0
CXXC4	CXXC4	0	3	3	10	5.49174	0	15	0	947	1	0
RET	RET	0	3	3	9	4.90092	0	0	0	1138	1	0
RARA	RARA	0	3	3	10	5.65293	0	15	0	1147	1	0
LPAR2	LPAR2	0	4	4	10	4.44037	0	0	0	549	1	0
CNR1	CNR1	0	4	4	10	4.35014	0	0	0	551	1	0
GRM1	GRM1	0	4	4	11	6.22202	0	11	0	574	1	0
HTR2C	HTR2C	0	4	4	11	6.22202	0	11	0	580	1	0
NTSR1	NTSR1	0	4	4	11	6.22202	0	11	0	582	1	0
AVPR1A	AVPR1A	0	4	4	11	6.22202	0	11	0	584	1	0
PTGFR	PTGFR	0	4	4	11	6.22202	0	11	0	591	1	0
TACR2	TACR2	0	4	4	11	6.22202	0	11	0	594	1	0
TACR1	TACR1	0	4	4	11	6.22202	0	11	0	595	1	0
TACR3	TACR3	0	4	4	11	6.22202	0	11	0	596	1	0
CCKAR	CCKAR	0	4	4	11	6.22202	0	11	0	599	1	0
HSP90AA1	HSP90AA1	0	4	4	9	5.0293	0	2	0	872	1	0
HSP90AB1	HSP90AB1	0	4	4	9	5.0293	0	2	0	873	1	0
HSP90B1	HSP90B1	0	4	4	9	5.0293	0	2	0	874	1	0
JAG1	JAG1	0	4	4	13	6.94037	0	15	0	975	1	0
ADRA2A	ADRA2A	0	5	5	10	5.55138	0	11	0	631	1	0
ADRA2B	ADRA2B	0	5	5	10	5.55138	0	11	0	632	1	0
NCOR1	NCOR1	0	5	5	9	4.92018	0	8	0	1061	1	0
MED12L	MED12L	0	5	5	9	4.92018	0	8	0	1068	1	0
MED4	MED4	0	5	5	9	4.92018	0	8	0	1070	1	0
ADRA1A	ADRA1A	0	7	7	10	5.5422	0	11	0	570	1	0
DUSP1	DUSP1	0	9	9	9	4.39541	0	0	0	403	1	0
FBXW11	FBXW11	0	9	9	9	5.2422	0	15	0	858	1	0
CD28	CD28	0	9	9	10	4.53303	0	0	0	1038	1	0
FGF4	FGF4	0	18	18	11	4.84037	0	4	0	445	1	0
FGF5	FGF5	0	18	18	11	4.84037	0	4	0	446	1	0
FGF13	FGF13	0	18	18	11	4.84037	0	4	0	454	1	0
EFNA3	EFNA3	0	18	18	11	4.84037	0	4	0	513	1	0
EFNA4	EFNA4	0	18	18	11	4.84037	0	4	0	514	1	0
CCL28	CCL28	0	18	18	11	5.13945	0	7	0	715	1	0
CCL5	CCL5	0	18	18	11	5.13945	0	7	0	724	1	0
CCL3	CCL3	0	18	18	11	5.13945	0	7	0	728	1	0
CCL22	CCL22	0	18	18	11	5.13945	0	7	0	736	1	0
CX3CL1	CX3CL1	0	18	18	11	5.13945	0	7	0	741	1	0
CXCL10	CXCL10	0	18	18	11	5.13945	0	7	0	752	1	0
CXCL5	CXCL5	0	18	18	11	5.13945	0	7	0	756	1	0
CXCL2	CXCL2	0	18	18	11	5.13945	0	7	0	758	1	0
CXCL1	CXCL1	0	18	18	11	5.13945	0	7	0	759	1	0
GRK5	GRK5	0	18	18	11	5.13945	0	7	0	764	1	0
CXCL12	CXCL12	0	19	19	11	5.13566	0	7	0	750	1	0
FN1	FN1	0	21	21	10	4.85688	0	14	0	905	1	0
NPY	NPY	0	25	25	11	4.88819	0	0	0	663	1	0
GHRL	GHRL	0	25	25	11	4.88819	0	0	0	664	1	0
SFRP1	SFRP1	0	29	29	11	5.60917	0	15	0	953	1	0
SFRP2	SFRP2	0	29	29	11	5.60917	0	15	0	954	1	0
SFRP5	SFRP5	0	29	29	11	5.60917	0	15	0	956	1	0
CNTF	CNTF	0	42	42	10	5.58624	0	1	0	709	1	0
IL11	IL11	0	42	42	10	5.58624	0	1	0	712	1	0
IL3	IL3	0	45	45	9	4.96239	0	1	0	703	1	0
