# Supplementary material for: Systems Biomedicine of Rabies Delineates the Affected Signaling Pathways
Source: Front Microbiol. 2016 Nov 7;7:1688. doi: 10.3389/fmicb.2016.01688 (PMC5098112; doi:10.3389/fmicb.2016.01688)
Supplement: Supplementary Table 6 — The over- and under-expression of 694 DEGs in the unrefined RISN. [file Table6.xlsx]

## Sheet: Sheet1
GENE_SYMBOL	mRNA	miRNA Target	mRNANu	miRNANu	Result	ResultinString	Effect Size in mRNA	Effect Size in miRNA
1810033B17RIK	DOWN	UP	-1	1	0	DOWN	-1.36481	0.967936
2810417H13RIK	NA	UP	0	1	1	UP	NA	0.967936
4930544G11RIK	NA	UP	0	1	1	UP	NA	0.872793
4933421I07RIK	DOWN	UP	-1	1	0	DOWN	-1.76597	0.972195
6430571L13RIK	UP	UP	1	1	2	UP	1.89758	1.00843
9230110C19RIK	UP	UP	1	1	2	UP	1.2041	0.932472
9530003J23RIK	DOWN	UP	-1	1	0	DOWN	-0.899721	0.925755
ABI1	UP	UP	1	1	2	UP	1.22851	0.932472
ABL1	DOWN	DOWN	-1	-1	-2	DOWN	-1.27872	-0.813416
ABL2	DOWN	UP	-1	1	0	DOWN	-2.11384	3.06103
ACTR3B	UP	UP	1	1	2	UP	0.378732	0.944737
ADCY1	NA	DOWN	0	-1	-1	DOWN	NA	1.00843
ADCY6	UP	UP	1	1	2	UP	0.849197	0.967936
ADCY7	UP	UP	1	1	2	UP	1.39462	3.06103
ADCY9	NA	DOWN	0	-1	-1	DOWN	NA	-0.830568
ADCYAP1	NA	UP	0	1	1	UP	NA	1.23862
ADCYAP1R1	DOWN	UP	-1	1	0	DOWN	-0.863065	0.967936
ADM	UP	UP	1	1	2	UP	0.699046	0.967936
ADORA1	NA	UP	0	1	1	UP	NA	0.925755
ADORA2B	DOWN	DOWN	-1	-1	-2	DOWN	-1.16554	-1.2673
ADORA3	DOWN	NA	-1	0	-1	DOWN	-3.67217	NA
ADRA1A	NA	UP	0	1	1	UP	NA	3.06103
ADRA2A	UP	DOWN	1	-1	0	UP	0.803217	-0.813416
ADRA2B	UP	UP	1	1	2	UP	0.834184	3.06103
ADRB2	UP	UP	1	1	2	UP	1.05768	3.06103
AGT	NA	DOWN	0	-1	-1	DOWN	NA	-1.68349
AGTR1B	DOWN	UP	-1	1	0	DOWN	-1.16888	0.967936
AKAP13	DOWN	UP	-1	1	0	DOWN	-1.19307	0.925755
AKT2	NA	UP	0	1	1	UP	NA	1.00843
AKT3	NA	UP	0	1	1	UP	NA	1.04362
ANGPT1	DOWN	UP	-1	1	0	DOWN	-1.88626	0.872793
ANGPT2	DOWN	UP	-1	1	0	DOWN	-1.88994	0.925755
ANGPTL4	DOWN	UP	-1	1	0	DOWN	-2.14158	0.950124
ANXA1	DOWN	UP	-1	1	0	DOWN	-1.13585	1.04362
APAF1	DOWN	UP	-1	1	0	DOWN	-1.66236	-0.813416
APC	UP	UP	1	1	2	UP	-0.185535	0.972195
APC2	NA	UP	0	1	1	UP	NA	1.00843
APLN	UP	UP	1	1	2	UP	2.26252	0.972195
APOA4	NA	UP	0	1	1	UP	NA	0.972195
AR	UP	UP	1	1	2	UP	1.44892	1.00843
ARAF	UP	DOWN	1	-1	0	UP	1.10837	-0.813416
ARAP2	NA	UP	0	1	1	UP	NA	1.23862
AREG	DOWN	UP	-1	1	0	DOWN	-0.673163	1.04362
ARHGAP11A	NA	UP	0	1	1	UP	NA	1.04362
ARHGAP12	NA	UP	0	1	1	UP	NA	0.967936
ARHGAP15	DOWN	UP	-1	1	0	DOWN	-2.43589	1.32505
ARHGAP18	NA	DOWN	0	-1	-1	DOWN	NA	-1.2673
ARHGAP19	DOWN	UP	-1	1	0	DOWN	-0.724596	3.06103
ARHGAP20	UP	UP	1	1	2	UP	0.342333	0.93079
ARHGAP23	NA	UP	0	1	1	UP	NA	0.967936
ARHGAP24	NA	UP	0	1	1	UP	NA	1.25189
ARHGAP25	NA	UP	0	1	1	UP	NA	1.06359
ARHGAP28	DOWN	UP	-1	1	0	DOWN	-1.23009	3.06103
ARHGAP29	UP	UP	1	1	2	UP	0.753631	0.944737
ARHGAP31	NA	UP	0	1	1	UP	NA	1.00843
ARHGAP32	NA	UP	0	1	1	UP	NA	3.06103
ARHGAP39	NA	UP	0	1	1	UP	NA	1.25189
ARHGAP6	NA	UP	0	1	1	UP	NA	1.23862
ARHGAP9	DOWN	UP	-1	1	0	DOWN	-2.75487	1.00843
ARHGDIB	NA	UP	0	1	1	UP	NA	0.925755
ARHGEF10L	NA	UP	0	1	1	UP	NA	1.04362
ARHGEF17	NA	UP	0	1	1	UP	NA	0.925755
ARHGEF18	NA	UP	0	1	1	UP	NA	1.23862
ARHGEF3	NA	UP	0	1	1	UP	NA	1.04362
ARHGEF37	UP	UP	1	1	2	UP	2.10951	0.967936
ARHGEF4	UP	UP	1	1	2	UP	0.0199543	1.00901
ARHGEF6	NA	UP	0	1	1	UP	NA	-0.813416
ARHGEF7	UP	UP	1	1	2	UP	-0.616927	3.06103
ARHGEF9	UP	UP	1	1	2	UP	1.18206	1.32505
ARTN	NA	UP	0	1	1	UP	NA	0.964868
AURKA	NA	UP	0	1	1	UP	NA	0.967936
AVPR1A	NA	UP	0	1	1	UP	NA	1.25189
BBC3	NA	UP	0	1	1	UP	NA	1.04362
BCAR1	NA	UP	0	1	1	UP	NA	0.800052
BCL2L1	DOWN	UP	-1	1	0	UP	-1.74045	1.00843
BIRC2	UP	UP	1	1	2	UP	0.67853	1.25189
BIRC3	DOWN	UP	-1	1	0	DOWN	-1.16312	1.23862
BIRC5	NA	UP	0	1	1	UP	NA	1.23862
BNIP2	DOWN	UP	-1	1	0	DOWN	-2.20923	3.06103
BRAF	NA	DOWN	0	-1	-1	DOWN	NA	-0.830568
BRK1	NA	DOWN	0	-1	-1	DOWN	NA	-0.918589
BTLA	NA	UP	0	1	1	UP	NA	0.967936
BUB3	NA	UP	0	1	1	UP	NA	-1.08977
C130060K24RIK	NA	UP	0	1	1	UP	NA	0.987717
C330027C09RIK	NA	UP	0	1	1	UP	NA	1.23862
CALCA	DOWN	UP	-1	1	0	DOWN	-0.911587	0.872793
CALCB	NA	UP	0	1	1	UP	NA	3.06103
CALCR	NA	DOWN	0	-1	-1	DOWN	NA	1.00843
CARM1	UP	DOWN	1	-1	0	UP	-0.611048	-1.2673
CASP8	NA	UP	0	1	1	UP	NA	1.32505
CBL	DOWN	UP	-1	1	0	DOWN	-1.6204	1.32505
CBLB	DOWN	UP	-1	1	0	DOWN	-1.34833	-0.813416
CCK	NA	DOWN	0	-1	-1	DOWN	NA	-1.08977
CCKAR	NA	UP	0	1	1	UP	NA	1.32505
CCL11	DOWN	UP	-1	1	0	DOWN	-1.19016	1.00901
CCL20	DOWN	UP	-1	1	0	DOWN	-1.36602	0.944737
CCL22	NA	UP	0	1	1	UP	NA	1.00843
CCL28	NA	UP	0	1	1	UP	NA	0.967936
CCL3	NA	UP	0	1	1	UP	NA	1.00843
CCL5	UP	NA	1	0	1	UP	1.30177	NA
CCL6	DOWN	UP	-1	1	0	DOWN	-1.46207	1.14846
CCNB1	DOWN	UP	-1	1	0	DOWN	-2.161	0.967936
CCNC	NA	DOWN	0	-1	-1	DOWN	NA	-0.918589
CCND3	NA	DOWN	0	-1	-1	DOWN	NA	-1.2673
CCR1	DOWN	UP	-1	1	0	DOWN	-2.64688	0.944737
CCR10	NA	UP	0	1	1	UP	NA	1.2383
CCR2	NA	UP	0	1	1	UP	NA	0.950124
CCR5	NA	DOWN	0	-1	-1	DOWN	NA	-1.27152
CD19	NA	UP	0	1	1	UP	NA	0.987717
CD22	NA	DOWN	0	-1	-1	DOWN	NA	-1.2673
CD24A	NA	UP	0	1	1	UP	NA	1.04362
CD27	NA	UP	0	1	1	UP	NA	0.925755
CD274	UP	UP	1	1	2	UP	0.563413	1.06359
CD28	NA	UP	0	1	1	UP	NA	1.06359
CD37	NA	UP	0	1	1	UP	NA	1.00843
CD3D	NA	UP	0	1	1	UP	NA	0.967936
CD4	NA	UP	0	1	1	UP	NA	1.32505
CD44	DOWN	UP	-1	1	0	DOWN	-2.58847	3.06103
CD5	NA	UP	0	1	1	UP	NA	0.93079
CD69	UP	UP	1	1	2	UP	1.63591	-0.838574
CD72	UP	UP	1	1	2	UP	1.33537	0.93079
CD83	NA	UP	0	1	1	UP	NA	0.800052
CD84	NA	UP	0	1	1	UP	NA	0.925755
CD8A	DOWN	DOWN	-1	-1	-2	DOWN	-2.03048	-1.39686
CDC25A	UP	DOWN	1	-1	0	UP	0.477862	-1.39686
CDC37	NA	UP	0	1	1	UP	NA	3.06103
CDC42EP4	NA	UP	0	1	1	UP	NA	3.06103
CDC6	NA	UP	0	1	1	UP	NA	0.925755
CDCA7	NA	DOWN	0	-1	-1	DOWN	NA	-0.813416
CDH1	NA	UP	0	1	1	UP	NA	0.967936
CDH17	NA	UP	0	1	1	UP	NA	1.04362
CENPI	NA	UP	0	1	1	UP	NA	1.23862
CENPO	DOWN	UP	-1	1	0	DOWN	-1.39836	1.04362
CENPW	UP	UP	1	1	2	UP	1.63154	1.23862
CEP128	NA	DOWN	0	-1	-1	DOWN	NA	0.972195
CEP55	NA	UP	0	1	1	UP	NA	3.06103
CEP76	UP	UP	1	1	2	UP	1.10392	0.967936
CETN2	UP	UP	1	1	2	UP	1.27647	0.967936
CFLAR	DOWN	UP	-1	1	0	DOWN	-0.921463	3.06103
CHD9	NA	UP	0	1	1	UP	NA	3.06103
CHN2	UP	UP	1	1	2	UP	1.03789	1.04362
CHUK	NA	UP	0	1	1	UP	NA	1.32505
CIITA	NA	DOWN	0	-1	-1	DOWN	NA	-1.22992
CITED2	DOWN	UP	-1	1	0	DOWN	-1.17186	3.06103
CKS2	NA	UP	0	1	1	UP	NA	1.25189
CMPK2	UP	NA	1	0	1	UP	2.10206	NA
CNKSR3	NA	UP	0	1	1	UP	NA	1.32505
CNR1	NA	UP	0	1	1	UP	NA	3.06103
CNTF	NA	UP	0	1	1	UP	NA	0.967936
CNTFR	NA	UP	0	1	1	UP	NA	1.19173
CRADD	NA	UP	0	1	1	UP	NA	1.32505
CREB1	DOWN	UP	-1	1	0	DOWN	-1.8349	3.06103
CREB3L1	NA	UP	0	1	1	UP	NA	1.04362
CREB3L2	NA	DOWN	0	-1	-1	DOWN	NA	0.925755
CREM	DOWN	UP	-1	1	0	DOWN	-3.85542	0.944737
CRH	NA	UP	0	1	1	UP	NA	1.00901
CRK	UP	UP	1	1	2	UP	1.79988	1.32505
CRKL	NA	UP	0	1	1	UP	NA	1.32505
CRTC1	NA	DOWN	0	-1	-1	DOWN	NA	0.872793
CSF2RA	NA	UP	0	1	1	UP	NA	0.925755
CSF2RB	NA	UP	0	1	1	UP	NA	1.06359
CSF3R	DOWN	UP	-1	1	0	DOWN	0.211022	3.06103
CTNNB1	DOWN	UP	-1	1	0	DOWN	-1.07671	1.14846
CUL1	DOWN	UP	-1	1	0	DOWN	-1.24141	1.04362
CX3CL1	NA	UP	0	1	1	UP	NA	0.872793
CX3CR1	UP	UP	1	1	2	UP	0.880814	1.06359
CXCL1	UP	UP	1	1	2	UP	1.04316	1.23862
CXCL10	UP	UP	1	1	2	UP	1.21886	1.04362
CXCL12	UP	DOWN	1	-1	0	UP	0.0791604	-0.918589
CXCL16	DOWN	UP	-1	1	0	DOWN	-1.5619	1.23862
CXCL2	NA	UP	0	1	1	UP	NA	1.23862
CXCL5	NA	UP	0	1	1	UP	NA	1.23862
CXCR4	DOWN	UP	-1	1	0	DOWN	-1.23453	3.06103
CXCR5	NA	UP	0	1	1	UP	NA	1.00843
CXXC4	NA	UP	0	1	1	UP	NA	3.06103
CYSLTR1	DOWN	DOWN	-1	-1	-2	DOWN	-1.43873	-0.813416
DAPP1	DOWN	UP	-1	1	0	DOWN	-1.11845	0.925755
DCUN1D4	NA	UP	0	1	1	UP	NA	0.932472
DEPDC1A	NA	UP	0	1	1	UP	NA	1.23862
DEPDC1B	NA	UP	0	1	1	UP	NA	3.06103
DKK1	NA	UP	0	1	1	UP	NA	0.925755
DLL1	DOWN	UP	-1	1	0	DOWN	-0.942455	0.872793
DNAJB1	DOWN	DOWN	-1	-1	-2	DOWN	-0.842027	0.967936
DOK2	DOWN	UP	-1	1	0	DOWN	-1.42432	1.00843
DOK4	DOWN	UP	-1	1	0	DOWN	-1.15968	0.932472
DRD5	UP	DOWN	1	-1	0	UP	1.24701	-0.830568
DUSP1	NA	UP	0	1	1	UP	NA	3.06103
DYNC1I2	NA	UP	0	1	1	UP	NA	1.25189
E2F1	NA	UP	0	1	1	UP	NA	0.928972
EDN1	DOWN	UP	-1	1	0	DOWN	-1.31003	1.23862
EDN2	NA	UP	0	1	1	UP	NA	1.00901
EDN3	UP	NA	1	0	1	UP	2.35648	NA
EDNRA	UP	UP	1	1	2	UP	2.19036	1.00843
EEF2K	DOWN	UP	-1	1	0	DOWN	-1.07439	1.06359
EFNA1	NA	DOWN	0	-1	-1	DOWN	NA	-0.838574
EFNA3	UP	UP	1	1	2	UP	2.05025	-0.813416
EFNA4	NA	UP	0	1	1	UP	NA	0.925755
EGFR	DOWN	UP	-1	1	0	DOWN	-2.21107	0.987717
EGR2	NA	UP	0	1	1	UP	NA	1.25189
EIF4EBP1	DOWN	UP	-1	1	0	DOWN	-2.78081	1.23862
EIF4EBP3	DOWN	UP	-1	1	0	DOWN	-2.44961	1.00843
ELK1	NA	UP	0	1	1	UP	NA	1.00843
EP300	NA	DOWN	0	-1	-1	DOWN	NA	0.925755
EPSTI1	DOWN	UP	-1	1	0	DOWN	-0.689549	0.953857
ESR2	NA	DOWN	0	-1	-1	DOWN	NA	-1.10963
ESRRA	UP	DOWN	1	-1	0	UP	2.02409	-1.08977
ESRRB	UP	DOWN	1	-1	0	UP	1.79688	1.00843
ESRRG	UP	UP	1	1	2	UP	1.93901	1.00843
ETS1	NA	UP	0	1	1	UP	NA	0.932472
ETS2	NA	UP	0	1	1	UP	NA	0.944737
F11R	DOWN	DOWN	-1	-1	-2	DOWN	-3.0446	-0.918589
F13A1	DOWN	UP	-1	1	0	DOWN	-1.39976	0.972195
F2R	NA	UP	0	1	1	UP	NA	1.19173
F2RL1	NA	UP	0	1	1	UP	NA	0.928972
F2RL2	UP	UP	1	1	2	UP	0.702961	1.00843
FASL	DOWN	UP	-1	1	0	UP	-1.12527	0.944737
FAXC	NA	UP	0	1	1	UP	NA	1.04362
FBXL14	DOWN	UP	-1	1	0	DOWN	-1.35063	3.06103
FBXL18	UP	UP	1	1	2	UP	1.60692	1.00901
FBXL5	DOWN	DOWN	-1	-1	-2	DOWN	-2.37703	-0.813416
FBXL7	NA	UP	0	1	1	UP	NA	3.06103
FBXO25	DOWN	UP	-1	1	0	DOWN	-1.28226	0.800052
FBXO31	NA	DOWN	0	-1	-1	DOWN	NA	-0.918589
FBXO4	DOWN	UP	-1	1	0	DOWN	-2.56864	3.06103
FBXO44	UP	UP	1	1	2	UP	1.18837	0.800052
FBXO9	NA	UP	0	1	1	UP	NA	1.06359
FBXW11	NA	UP	0	1	1	UP	NA	0.932472
FBXW22	NA	UP	0	1	1	UP	NA	0.877956
FBXW28	NA	UP	0	1	1	UP	NA	0.925755
FBXW5	NA	UP	0	1	1	UP	NA	0.925755
FBXW7	UP	UP	1	1	2	UP	1.3823	3.06103
FBXW8	UP	UP	1	1	2	UP	1.19251	1.00901
FGD1	NA	UP	0	1	1	UP	NA	1.00843
FGF1	UP	DOWN	1	-1	0	UP	1.30039	-1.22992
FGF13	UP	DOWN	1	-1	0	UP	0.151802	0.972195
FGF4	NA	UP	0	1	1	UP	NA	1.23862
FGF5	NA	UP	0	1	1	UP	NA	0.967936
FGF7	DOWN	UP	-1	1	0	DOWN	-1.12	1.06359
FGFR1OP	UP	UP	1	1	2	UP	2.67826	0.932472
FJX1	DOWN	UP	-1	1	0	DOWN	-1.6546	0.967936
FN1	NA	UP	0	1	1	UP	NA	3.06103
FOXO1	DOWN	DOWN	-1	-1	-2	DOWN	-1.33454	0.967936
FOXO3	UP	UP	1	1	2	UP	1.60148	3.06103
FOXP3	NA	UP	0	1	1	UP	NA	1.32505
FRAT2	NA	UP	0	1	1	UP	NA	0.967936
FRS2	NA	UP	0	1	1	UP	NA	0.932472
FRS3	DOWN	DOWN	-1	-1	-2	DOWN	-1.5945	-1.2673
FZD1	UP	DOWN	1	-1	0	UP	1.67816	-1.27152
FZD2	UP	UP	1	1	2	UP	1.67819	1.19173
FZD4	NA	UP	0	1	1	UP	NA	0.967936
FZD5	NA	DOWN	0	-1	-1	DOWN	NA	-0.918589
FZD6	UP	UP	1	1	2	UP	1.79402	3.06103
FZD7	DOWN	UP	-1	1	0	DOWN	-0.768225	0.925755
FZD8	UP	UP	1	1	2	UP	2.07202	0.932472
FZD9	UP	DOWN	1	-1	0	UP	1.03243	-1.2673
GAB1	NA	UP	0	1	1	UP	NA	0.972195
GAB2	NA	DOWN	0	-1	-1	DOWN	NA	0.925755
GADD45B	DOWN	NA	-1	0	-1	DOWN	-6.69268	NA
GALR1	NA	DOWN	0	-1	-1	DOWN	NA	-0.813416
GAS2L3	DOWN	UP	-1	1	0	DOWN	-1.42792	1.00843
GAS6	UP	UP	1	1	2	UP	1.68949	1.04362
GBP11	NA	UP	0	1	1	UP	NA	0.824849
GBP2	UP	UP	1	1	2	UP	3.12238	0.925755
GBP3	UP	NA	1	0	1	UP	0.957908	NA
GBP4	NA	UP	0	1	1	UP	NA	1.06359
GBP7	DOWN	DOWN	-1	-1	-2	DOWN	-1.9771	-0.918589
GCG	NA	DOWN	0	-1	-1	DOWN	NA	-1.08977
GDI1	DOWN	UP	-1	1	0	DOWN	-1.1216	1.00843
GFRA1	NA	UP	0	1	1	UP	NA	0.925755
GFRA2	NA	UP	0	1	1	UP	NA	1.00843
GHRL	NA	UP	0	1	1	UP	NA	0.972195
GIMAP7	DOWN	NA	-1	0	-1	DOWN	-2.88714	NA
GLP2R	DOWN	UP	-1	1	0	DOWN	0.15255	0.987717
GM11787	NA	UP	0	1	1	UP	NA	0.967936
GM9840	NA	UP	0	1	1	UP	NA	1.2383
GMIP	DOWN	UP	-1	1	0	DOWN	0.0192109	3.06103
GNA13	DOWN	UP	-1	1	0	DOWN	-1.67136	3.06103
GNA14	NA	UP	0	1	1	UP	NA	3.06103
GNA15	DOWN	UP	-1	1	0	DOWN	-0.970218	1.14846
GNAI2	NA	DOWN	0	-1	-1	DOWN	NA	-0.813416
GNAQ	DOWN	UP	-1	1	0	DOWN	-1.08317	1.06359
GNG2	NA	UP	0	1	1	UP	NA	0.925755
GNG4	UP	UP	1	1	2	UP	1.17035	1.00843
GPR132	NA	UP	0	1	1	UP	NA	1.32505
GPR17	UP	UP	1	1	2	UP	2.07071	1.00843
GPR18	DOWN	DOWN	-1	-1	-2	DOWN	-1.80947	-1.08977
GPR44	NA	UP	0	1	1	UP	NA	1.32505
GPR68	UP	UP	1	1	2	UP	1.37228	1.00843
GRAP2	DOWN	UP	-1	1	0	DOWN	-2.59101	0.967936
GRB2	UP	UP	1	1	2	UP	0.878257	3.06103
GRK5	NA	UP	0	1	1	UP	NA	1.00901
GRM1	NA	UP	0	1	1	UP	NA	-0.918589
GRM3	NA	DOWN	0	-1	-1	DOWN	NA	-0.813416
GRM8	NA	DOWN	0	-1	-1	DOWN	NA	-0.838574
GRPR	NA	DOWN	0	-1	-1	DOWN	NA	-0.918589
GSK3B	NA	UP	0	1	1	UP	NA	1.00843
GVIN1	DOWN	UP	-1	1	0	DOWN	-1.21946	3.06103
HAUS2	NA	DOWN	0	-1	-1	DOWN	NA	0.967936
HAVCR2	DOWN	UP	-1	1	0	DOWN	-1.54304	0.925755
HBEGF	NA	UP	0	1	1	UP	NA	3.06103
HCRTR2	NA	UP	0	1	1	UP	NA	1.32505
HELZ2	NA	UP	0	1	1	UP	NA	1.2383
HERC6	UP	DOWN	1	-1	0	UP	0.359808	-0.813416
HEY1	NA	UP	0	1	1	UP	NA	3.06103
HEYL	NA	DOWN	0	-1	-1	DOWN	NA	-0.918589
HLF	DOWN	DOWN	-1	-1	-2	DOWN	-1.44429	0.928972
HMGB2	DOWN	UP	-1	1	0	DOWN	-0.964733	1.04362
HNF4A	NA	DOWN	0	-1	-1	DOWN	NA	0.872793
HNF4G	NA	UP	0	1	1	UP	NA	3.06103
HRH2	NA	DOWN	0	-1	-1	DOWN	NA	0.972195
HRH3	UP	UP	1	1	2	UP	2.29344	0.925755
HSP90AA1	UP	UP	1	1	2	UP	1.60289	0.932472
HSP90AB1	UP	UP	1	1	2	UP	1.3842	3.06103
HSP90B1	NA	UP	0	1	1	UP	NA	1.25189
HSPB1	DOWN	NA	-1	0	-1	DOWN	-3.95654	NA
HSPB6	NA	UP	0	1	1	UP	NA	0.872793
HTR1A	NA	UP	0	1	1	UP	NA	3.06103
HTR1D	NA	DOWN	0	-1	-1	DOWN	NA	-1.68349
HTR2B	DOWN	UP	-1	1	0	DOWN	-2.0538	0.967936
HTR2C	NA	UP	0	1	1	UP	NA	0.932472
HTR4	NA	UP	0	1	1	UP	NA	3.06103
HTR5A	NA	DOWN	0	-1	-1	DOWN	NA	-0.918589
HTR7	NA	DOWN	0	-1	-1	DOWN	NA	-1.08977
ID2	DOWN	UP	-1	1	0	DOWN	-2.4922	1.25189
IFI202B	NA	DOWN	0	-1	-1	DOWN	NA	-0.918589
IFI203	UP	UP	1	1	2	UP	0.046135	0.987717
IFI204	UP	UP	1	1	2	UP	1.78293	1.25189
IFI44	UP	UP	1	1	2	UP	1.14806	0.925755
IFI47	UP	DOWN	1	-1	0	UP	0.660467	0.967936
IFIH1	DOWN	DOWN	-1	-1	-2	DOWN	-1.29209	-0.830568
IFIT1	UP	NA	1	0	1	UP	4.41369	NA
IFIT2	UP	NA	1	0	1	UP	2.03051	NA
IFIT3	NA	UP	0	1	1	UP	NA	0.967936
IFNAR1	NA	UP	0	1	1	UP	NA	0.967936
IFNAR2	NA	UP	0	1	1	UP	NA	3.06103
IFNB1	UP	NA	1	0	1	UP	2.98109	NA
IFNGR1	DOWN	UP	-1	1	0	DOWN	-1.80575	0.925755
IGF1	DOWN	UP	-1	1	0	DOWN	-0.948746	3.06103
IIGP1	DOWN	UP	-1	1	0	DOWN	-1.01461	0.932472
IKBKB	DOWN	UP	-1	1	0	DOWN	-0.86051	0.928972
IL10RA	DOWN	UP	-1	1	0	DOWN	-0.999792	0.93079
IL11	UP	UP	1	1	2	UP	0.993725	0.972195
IL13	NA	UP	0	1	1	UP	NA	0.967936
IL13RA1	NA	DOWN	0	-1	-1	DOWN	NA	-0.86606
IL15RA	DOWN	UP	-1	1	0	DOWN	-1.28779	0.967936
IL17F	NA	DOWN	0	-1	-1	DOWN	NA	0.967936
IL17RA	DOWN	DOWN	-1	-1	-2	DOWN	-1.94229	-0.918589
IL18RAP	NA	UP	0	1	1	UP	NA	0.800052
IL1A	DOWN	UP	-1	1	0	DOWN	-2.0331	-0.813416
IL1B	NA	UP	0	1	1	UP	NA	1.23862
IL1F9	UP	UP	1	1	2	UP	1.41485	0.944737
IL1R1	UP	UP	1	1	2	UP	0.857078	1.00843
IL1RAP	DOWN	UP	-1	1	0	DOWN	-1.5525	1.32505
IL21	DOWN	UP	-1	1	0	DOWN	-1.88215	1.06359
IL21R	UP	DOWN	1	-1	0	UP	1.41868	-0.813416
IL22RA1	NA	UP	0	1	1	UP	NA	0.925755
IL22RA2	NA	DOWN	0	-1	-1	DOWN	NA	-1.27152
IL23A	UP	DOWN	1	-1	0	UP	-0.20206	-1.08977
IL27RA	NA	UP	0	1	1	UP	NA	0.972195
IL2RA	DOWN	UP	-1	1	0	DOWN	-1.18842	0.967936
IL2RG	NA	UP	0	1	1	UP	NA	1.00843
IL3	NA	UP	0	1	1	UP	NA	1.23862
IL4RA	NA	UP	0	1	1	UP	NA	0.872793
IL6	NA	UP	0	1	1	UP	NA	1.2383
IL6RA	DOWN	DOWN	-1	-1	-2	DOWN	-2.96678	0.872793
IL6ST	UP	UP	1	1	2	UP	0.39896	-1.27152
IL7R	DOWN	UP	-1	1	0	DOWN	-1.88926	1.25189
IRAK1	DOWN	UP	-1	1	0	DOWN	-1.07937	0.824849
IRAK2	DOWN	UP	-1	1	0	DOWN	-2.28069	1.00843
IRF1	DOWN	DOWN	-1	-1	-2	DOWN	-1.38037	-0.813416
IRF2	DOWN	NA	-1	0	-1	DOWN	-3.08261	NA
IRF3	UP	UP	1	1	2	UP	0.933251	0.925755
IRF4	DOWN	UP	-1	1	0	DOWN	-0.877118	-0.813416
IRF7	UP	NA	1	0	1	UP	1.5354	NA
IRGM2	UP	UP	1	1	2	UP	-0.639053	0.925755
IRS1	NA	UP	0	1	1	UP	NA	-0.813416
IRS4	NA	UP	0	1	1	UP	NA	0.967936
ITGB3BP	UP	UP	1	1	2	UP	0.968381	0.928972
ITK	DOWN	NA	-1	0	-1	DOWN	-3.09901	NA
ITM2B	DOWN	DOWN	-1	-1	-2	DOWN	-2.60705	-0.931182
ITSN1	UP	UP	1	1	2	UP	1.54085	3.06103
IVL	NA	UP	0	1	1	UP	NA	0.800052
JAG1	UP	UP	1	1	2	UP	1.28602	0.872793
JAK2	NA	UP	0	1	1	UP	NA	0.967936
JUN	DOWN	UP	-1	1	0	UP	-1.09233	3.06103
JUNB	DOWN	NA	-1	0	-1	DOWN	-4.10047	NA
JUP	UP	UP	1	1	2	UP	1.09094	0.800052
KIF20A	DOWN	UP	-1	1	0	DOWN	-2.7542	1.10474
KIF2A	UP	UP	1	1	2	UP	0.340906	0.932472
KIT	NA	UP	0	1	1	UP	NA	0.967936
KLRA18	NA	UP	0	1	1	UP	NA	0.812778
KLRA22	NA	UP	0	1	1	UP	NA	0.812778
KLRA3	DOWN	UP	-1	1	0	DOWN	-1.79773	0.812778
KRAS	NA	UP	0	1	1	UP	NA	1.06359
KSR1	UP	DOWN	1	-1	0	UP	1.30405	-0.813416
KSR2	UP	UP	1	1	2	UP	1.17755	0.967936
LAIR1	DOWN	NA	-1	0	-1	DOWN	-1.90833	NA
LAPTM5	DOWN	UP	-1	1	0	DOWN	-2.49288	1.00843
LCP2	NA	UP	0	1	1	UP	NA	0.925755
LEF1	NA	UP	0	1	1	UP	NA	0.872793
LGALS9	DOWN	UP	-1	1	0	DOWN	-1.79906	0.953857
LIFR	DOWN	UP	-1	1	0	DOWN	-0.910377	1.23862
LIN52	NA	UP	0	1	1	UP	NA	1.23862
LPAR1	NA	DOWN	0	-1	-1	DOWN	NA	-0.86606
LPAR2	NA	UP	0	1	1	UP	NA	0.967936
LPAR4	NA	DOWN	0	-1	-1	DOWN	NA	-0.919593
LRP6	UP	UP	1	1	2	UP	1.27935	3.06103
LTF	NA	UP	0	1	1	UP	NA	0.928972
MAFG	NA	DOWN	0	-1	-1	DOWN	NA	-1.08977
MAFK	NA	UP	0	1	1	UP	NA	1.32505
MALT1	DOWN	UP	-1	1	0	DOWN	-1.73681	0.953857
MAML1	DOWN	DOWN	-1	-1	-2	DOWN	-0.835613	-0.813416
MAML2	DOWN	UP	-1	1	0	DOWN	-1.01726	3.06103
MAP2K1	NA	DOWN	0	-1	-1	DOWN	NA	-0.918589
MAP2K3	NA	DOWN	0	-1	-1	DOWN	NA	-1.68349
MAP2K7	NA	UP	0	1	1	UP	NA	1.00843
MAP3K7	NA	DOWN	0	-1	-1	DOWN	NA	0.925755
MAPK1	DOWN	UP	-1	1	0	DOWN	-0.998505	1.23862
MAPK10	DOWN	UP	-1	1	0	DOWN	-0.673879	3.06103
MAPK14	NA	UP	0	1	1	UP	NA	0.928972
MAPK9	DOWN	DOWN	-1	-1	-2	DOWN	-1.64363	-1.08977
MAPKAPK2	NA	UP	0	1	1	UP	NA	0.928972
MC4R	NA	DOWN	0	-1	-1	DOWN	NA	-0.86606
MCL1	NA	UP	0	1	1	UP	NA	1.23862
MED12L	UP	UP	1	1	2	UP	2.27855	3.06103
MED13	DOWN	UP	-1	1	0	DOWN	-1.25678	1.04362
MED14	DOWN	UP	-1	1	0	DOWN	-0.942325	0.932472
MED15	NA	DOWN	0	-1	-1	DOWN	NA	-0.830568
MED17	DOWN	DOWN	-1	-1	-2	DOWN	-1.14606	-0.931182
MED20	NA	UP	0	1	1	UP	NA	0.932472
MED22	DOWN	UP	-1	1	0	DOWN	-0.301966	0.872793
MED27	NA	DOWN	0	-1	-1	DOWN	NA	-1.2673
MED4	NA	UP	0	1	1	UP	NA	0.932472
MED9	DOWN	DOWN	-1	-1	-2	DOWN	-0.978786	-1.2673
MLST8	NA	DOWN	0	-1	-1	DOWN	NA	-1.2673
MMP13	DOWN	UP	-1	1	0	DOWN	-1.5965	3.06103
MS4A2	NA	UP	0	1	1	UP	NA	1.23862
MTFR2	NA	UP	0	1	1	UP	NA	0.872793
MX1	UP	DOWN	1	-1	0	UP	1.26171	-1.10963
MX2	UP	NA	1	0	1	UP	4.0284	NA
MYD88	DOWN	DOWN	-1	-1	-2	DOWN	-3.57964	0.925755
MYO1C	DOWN	DOWN	-1	-1	-2	DOWN	-1.61207	0.872793
MYO9A	UP	DOWN	1	-1	0	UP	1.21499	0.944737
MYOCD	NA	UP	0	1	1	UP	NA	3.06103
NCAM1	DOWN	DOWN	-1	-1	-2	DOWN	-1.19069	0.925755
NCAPG	DOWN	UP	-1	1	0	DOWN	-0.981177	1.32505
NCK2	NA	UP	0	1	1	UP	NA	1.06359
NCOA2	DOWN	DOWN	-1	-1	-2	DOWN	-2.63809	-0.918589
NCOA6	NA	UP	0	1	1	UP	NA	1.04362
NCOR1	UP	UP	1	1	2	UP	1.6327	1.19173
NEDD9	DOWN	DOWN	-1	-1	-2	DOWN	-1.56547	0.944737
NFATC4	DOWN	UP	-1	1	0	DOWN	-1.16071	0.967936
NFKB1	DOWN	DOWN	-1	-1	-2	DOWN	-1.23003	-1.2673
NFKB2	DOWN	UP	-1	1	0	DOWN	-3.70571	1.04362
NIACR1	NA	UP	0	1	1	UP	NA	0.93079
NLRP1A	NA	UP	0	1	1	UP	NA	0.953857
NMB	NA	UP	0	1	1	UP	NA	1.2383
NMUR2	NA	UP	0	1	1	UP	NA	1.32505
NOTCH1	DOWN	UP	-1	1	0	DOWN	-1.71034	0.872793
NOX1	NA	UP	0	1	1	UP	NA	1.00843
NOX4	NA	UP	0	1	1	UP	NA	1.32505
NPBWR1	NA	UP	0	1	1	UP	NA	0.967936
NPY	NA	UP	0	1	1	UP	NA	0.967936
NPY1R	NA	UP	0	1	1	UP	NA	0.967936
NPY5R	UP	UP	1	1	2	UP	1.75528	0.944737
NR2C2	NA	DOWN	0	-1	-1	DOWN	NA	0.928972
NR2C2AP	DOWN	UP	-1	1	0	DOWN	-1.04534	0.972195
NR2E1	NA	UP	0	1	1	UP	NA	0.925755
NR3C1	UP	UP	1	1	2	UP	1.51441	1.32505
NR3C2	DOWN	UP	-1	1	0	DOWN	-1.20022	1.06359
NR4A2	NA	DOWN	0	-1	-1	DOWN	NA	0.925755
NR5A1	NA	UP	0	1	1	UP	NA	0.824849
NR5A2	NA	DOWN	0	-1	-1	DOWN	NA	-0.813416
NRAS	NA	UP	0	1	1	UP	NA	3.06103
NRBF2	NA	UP	0	1	1	UP	NA	3.06103
NRBP1	NA	DOWN	0	-1	-1	DOWN	NA	-0.813416
NRIP1	NA	DOWN	0	-1	-1	DOWN	NA	-0.813416
NTSR1	NA	UP	0	1	1	UP	NA	1.00843
OAS1C	UP	UP	1	1	2	UP	1.54115	0.967936
OAS1E	DOWN	UP	-1	1	0	DOWN	-2.00455	0.967936
OAS3	DOWN	UP	-1	1	0	DOWN	-1.02111	0.967936
OASL1	UP	NA	1	0	1	UP	1.5528	NA
OASL2	UP	NA	1	0	1	UP	1.00747	NA
OCRL	NA	DOWN	0	-1	-1	DOWN	NA	-0.813416
OLR1	NA	UP	0	1	1	UP	NA	1.04362
OPHN1	NA	UP	0	1	1	UP	NA	3.06103
OPRD1	NA	UP	0	1	1	UP	NA	1.06359
OPRK1	NA	UP	0	1	1	UP	NA	0.932472
OPRM1	NA	UP	0	1	1	UP	NA	0.925755
OXGR1	UP	UP	1	1	2	UP	0.820987	1.32505
OXTR	NA	UP	0	1	1	UP	NA	0.925755
P2RY1	NA	UP	0	1	1	UP	NA	3.06103
P2RY10	NA	DOWN	0	-1	-1	DOWN	NA	-0.919593
P2RY12	NA	UP	0	1	1	UP	NA	1.04362
P2RY13	DOWN	UP	-1	1	0	DOWN	-2.42619	0.925755
P2RY2	NA	UP	0	1	1	UP	NA	0.872793
P2RY4	NA	UP	0	1	1	UP	NA	3.06103
P2RY6	DOWN	NA	-1	0	-1	DOWN	-3.4303	NA
PCK1	NA	UP	0	1	1	UP	NA	0.967936
PDGFA	NA	DOWN	0	-1	-1	DOWN	NA	-1.08977
PDGFRB	DOWN	DOWN	-1	-1	-2	DOWN	-1.2049	1.00843
PDYN	DOWN	UP	-1	1	0	DOWN	-0.857289	1.04362
PELI3	DOWN	DOWN	-1	-1	-2	DOWN	-1.76512	-1.2673
PGF	NA	DOWN	0	-1	-1	DOWN	NA	-1.68349
PGR	NA	UP	0	1	1	UP	NA	1.06359
PHF11D	NA	UP	0	1	1	UP	NA	1.00843
PIK3CA	NA	UP	0	1	1	UP	NA	1.06359
PIK3CB	NA	UP	0	1	1	UP	NA	0.93079
PIK3CG	DOWN	UP	-1	1	0	DOWN	-1.54725	0.967936
PIK3R1	NA	UP	0	1	1	UP	NA	1.06359
PIK3R2	NA	DOWN	0	-1	-1	DOWN	NA	-0.813416
PIK3R3	NA	DOWN	0	-1	-1	DOWN	NA	-0.918589
PIK3R5	DOWN	UP	-1	1	0	DOWN	-1.83165	0.925755
PILRA	DOWN	DOWN	-1	-1	-2	DOWN	-0.00409693	0.925755
PLAU	DOWN	UP	-1	1	0	DOWN	-1.44931	0.967936
PNOC	NA	DOWN	0	-1	-1	DOWN	NA	0.872793
POC1A	NA	DOWN	0	-1	-1	DOWN	NA	-0.86606
PRC1	NA	UP	0	1	1	UP	NA	1.32505
PRKACA	NA	DOWN	0	-1	-1	DOWN	NA	0.93079
PRKCQ	NA	UP	0	1	1	UP	NA	1.00843
PRL3B1	DOWN	UP	-1	1	0	DOWN	-1.11151	1.06359
PRL7A1	NA	UP	0	1	1	UP	NA	0.967936
PRL7A2	NA	UP	0	1	1	UP	NA	1.2786
PROKR2	NA	UP	0	1	1	UP	NA	0.925755
PRR5	NA	UP	0	1	1	UP	NA	0.872793
PRR5L	NA	UP	0	1	1	UP	NA	0.925755
PRUNE2	NA	DOWN	0	-1	-1	DOWN	NA	0.972195
PTEN	UP	UP	1	1	2	UP	0.940126	3.06103
PTGDR	NA	UP	0	1	1	UP	NA	1.32505
PTGER4	DOWN	DOWN	-1	-1	-2	DOWN	-0.88466	-1.08977
PTGES	DOWN	UP	-1	1	0	DOWN	-0.751084	0.967936
PTGFR	UP	UP	1	1	2	UP	1.6847	0.925755
PTGIR	DOWN	UP	-1	1	0	DOWN	-1.38382	1.17361
PTH2R	NA	UP	0	1	1	UP	NA	1.14846
PTHLH	DOWN	UP	-1	1	0	DOWN	-1.12663	1.04362
PTPN20	UP	UP	1	1	2	UP	1.16439	0.932472
PTPN7	DOWN	DOWN	-1	-1	-2	DOWN	-1.20092	-1.10963
PTPRC	DOWN	UP	-1	1	0	DOWN	-1.49689	0.967936
PTPRR	NA	DOWN	0	-1	-1	DOWN	NA	0.928972
PYGO2	NA	DOWN	0	-1	-1	DOWN	NA	-1.2673
PYY	NA	UP	0	1	1	UP	NA	0.967936
RAF1	DOWN	UP	-1	1	0	DOWN	-1.16384	0.944737
RAG1	NA	DOWN	0	-1	-1	DOWN	NA	-0.830568
RAG2	NA	DOWN	0	-1	-1	DOWN	NA	-0.813416
RALBP1	NA	UP	0	1	1	UP	NA	0.872793
RALGPS2	NA	UP	0	1	1	UP	NA	3.06103
RARA	NA	UP	0	1	1	UP	NA	0.925755
RARB	NA	UP	0	1	1	UP	NA	0.932472
RARG	NA	DOWN	0	-1	-1	DOWN	NA	-0.813416
RASGRF2	NA	DOWN	0	-1	-1	DOWN	NA	0.967936
RB1	NA	UP	0	1	1	UP	NA	0.932472
RBL1	NA	DOWN	0	-1	-1	DOWN	NA	0.967936
RBL2	UP	UP	1	1	2	UP	1.5202	0.953857
RBPJ	DOWN	UP	-1	1	0	DOWN	-1.21169	3.06103
RBPJL	UP	UP	1	1	2	UP	0.970623	0.93079
RET	NA	UP	0	1	1	UP	NA	1.32505
RGS14	NA	UP	0	1	1	UP	NA	1.04362
RGS18	DOWN	UP	-1	1	0	DOWN	-1.31457	1.25189
RGS2	NA	DOWN	0	-1	-1	DOWN	NA	0.928972
RGS20	DOWN	UP	-1	1	0	DOWN	-1.71509	0.967936
RGS4	NA	UP	0	1	1	UP	NA	1.32505
RGS6	NA	UP	0	1	1	UP	NA	0.925755
RGS7	NA	UP	0	1	1	UP	NA	0.928972
RGS9BP	NA	UP	0	1	1	UP	NA	0.925755
RHBDD1	DOWN	DOWN	-1	-1	-2	DOWN	-0.406727	-0.918589
RHOA	DOWN	DOWN	-1	-1	-2	DOWN	-1.03674	-1.08977
RHOB	DOWN	UP	-1	1	0	DOWN	-1.15672	1.14846
RHOBTB1	UP	UP	1	1	2	UP	0.138103	3.06103
RHOJ	DOWN	UP	-1	1	0	DOWN	-0.106446	0.872793
RHOQ	NA	UP	0	1	1	UP	NA	3.06103
RHOT2	NA	DOWN	0	-1	-1	DOWN	NA	-1.2673
RHOU	NA	DOWN	0	-1	-1	DOWN	NA	-0.918589
RICTOR	NA	UP	0	1	1	UP	NA	3.06103
RNASE6	DOWN	DOWN	-1	-1	-2	DOWN	-2.25666	-1.22992
RNF7	UP	DOWN	1	-1	0	UP	0.934253	-0.918589
ROCK2	NA	UP	0	1	1	UP	NA	1.32505
ROR1	NA	DOWN	0	-1	-1	DOWN	NA	-0.918589
RORA	UP	UP	1	1	2	UP	1.49412	1.04362
RORB	NA	UP	0	1	1	UP	NA	3.06103
RORC	NA	UP	0	1	1	UP	NA	1.19173
RPS6KA1	NA	UP	0	1	1	UP	NA	1.04362
RPS6KB1	NA	DOWN	0	-1	-1	DOWN	NA	-1.08977
RPTOR	NA	UP	0	1	1	UP	NA	0.928972
RSAD2	UP	DOWN	1	-1	0	UP	0.45065	0.967936
RTP4	UP	NA	1	0	1	UP	2.70168	NA
RXRG	NA	UP	0	1	1	UP	NA	1.04362
S1PR1	NA	DOWN	0	-1	-1	DOWN	NA	-1.22992
SAA2	DOWN	UP	-1	1	0	DOWN	-3.01605	0.967936
SARM1	NA	UP	0	1	1	UP	NA	0.925755
SDCCAG8	NA	DOWN	0	-1	-1	DOWN	NA	-1.08977
SELL	NA	UP	0	1	1	UP	NA	0.953857
SEMA4D	NA	DOWN	0	-1	-1	DOWN	NA	-0.919593
SERPINE1	NA	DOWN	0	-1	-1	DOWN	NA	-0.813416
SFRP1	NA	UP	0	1	1	UP	NA	0.932472
SFRP2	NA	UP	0	1	1	UP	NA	0.812778
SFRP5	UP	UP	1	1	2	UP	1.07173	1.10474
SH2B1	NA	UP	0	1	1	UP	NA	0.987717
SH2B2	NA	UP	0	1	1	UP	NA	1.00901
SH2B3	UP	UP	1	1	2	UP	0.486903	0.925755
SH2D2A	NA	UP	0	1	1	UP	NA	1.32505
SHB	DOWN	UP	-1	1	0	DOWN	-0.627844	0.928972
SHD	NA	UP	0	1	1	UP	NA	0.925755
SHISA5	DOWN	UP	-1	1	0	DOWN	0.405795	1.17361
SIGLEC1	DOWN	DOWN	-1	-1	-2	DOWN	-1.49878	-0.838574
SIGLECH	UP	UP	1	1	2	UP	1.25629	1.00843
SKP2	DOWN	DOWN	-1	-1	-2	DOWN	-1.4224	-0.813416
SLFN1	UP	DOWN	1	-1	0	UP	2.05176	-0.838574
SLFN5	NA	UP	0	1	1	UP	NA	1.19173
SLFN8	NA	UP	0	1	1	UP	NA	1.25189
SMC2	NA	UP	0	1	1	UP	NA	1.23862
SMG1	NA	DOWN	0	-1	-1	DOWN	NA	0.925755
SNAI1	DOWN	DOWN	-1	-1	-2	DOWN	-1.01457	0.872793
SNCA	NA	UP	0	1	1	UP	NA	1.04362
SNX24	DOWN	DOWN	-1	-1	-2	DOWN	-0.832692	-0.918589
SOCS1	UP	UP	1	1	2	UP	1.37846	-0.813416
SOCS2	NA	UP	0	1	1	UP	NA	1.2383
SOCS3	NA	DOWN	0	-1	-1	DOWN	NA	-0.813416
SOCS5	UP	UP	1	1	2	UP	1.3211	1.2383
SOCS7	NA	UP	0	1	1	UP	NA	3.06103
SOS1	DOWN	DOWN	-1	-1	-2	DOWN	-1.67609	-0.813416
SP100	DOWN	DOWN	-1	-1	-2	DOWN	-1.99201	-1.22992
SPN	NA	UP	0	1	1	UP	NA	1.06359
SPRY1	UP	UP	1	1	2	UP	0.312871	1.23862
SPRY4	UP	UP	1	1	2	UP	1.06695	1.00843
SRF	NA	UP	0	1	1	UP	NA	1.04362
SSTR1	NA	UP	0	1	1	UP	NA	1.06359
STAG1	DOWN	UP	-1	1	0	DOWN	-1.09394	0.932472
STARD13	NA	UP	0	1	1	UP	NA	1.23862
STARD8	NA	UP	0	1	1	UP	NA	1.32505
STAT1	DOWN	UP	-1	1	0	DOWN	-2.52776	3.06103
STAT2	UP	DOWN	1	-1	0	DOWN	1.54681	-0.918589
STAT3	DOWN	UP	-1	1	0	DOWN	0.433071	3.06103
STAT5B	DOWN	DOWN	-1	-1	-2	DOWN	-1.33691	-0.838574
SYDE1	DOWN	UP	-1	1	0	DOWN	-0.945823	0.967936
SYDE2	NA	UP	0	1	1	UP	NA	3.06103
SYK	DOWN	UP	-1	1	0	DOWN	-1.57525	0.93079
TACR1	NA	UP	0	1	1	UP	NA	0.925755
TACR2	NA	UP	0	1	1	UP	NA	0.925755
TACR3	NA	UP	0	1	1	UP	NA	0.93079
TBL1XR1	DOWN	UP	-1	1	0	DOWN	-0.641126	3.06103
TBX21	DOWN	NA	-1	0	-1	DOWN	-4.31108	NA
TCF7L2	UP	UP	1	1	2	UP	0.724378	1.06359
TFDP2	DOWN	UP	-1	1	0	DOWN	-1.27127	1.04362
TGFA	NA	UP	0	1	1	UP	NA	3.06103
TGFB2	NA	UP	0	1	1	UP	NA	3.06103
TGFB3	NA	DOWN	0	-1	-1	DOWN	NA	0.872793
TGFBI	DOWN	UP	-1	1	0	DOWN	-1.41673	1.06359
THRB	UP	DOWN	1	-1	0	UP	1.04836	0.972195
TLR4	DOWN	UP	-1	1	0	DOWN	-1.26914	0.967936
TMEM198	NA	UP	0	1	1	UP	NA	0.967936
TNFRSF13C	DOWN	UP	-1	1	0	DOWN	-1.69292	1.32505
TNFSF10	NA	UP	0	1	1	UP	NA	0.872793
TNFSF11	NA	UP	0	1	1	UP	NA	0.932472
TNFSF18	NA	UP	0	1	1	UP	NA	0.928972
TOB2	NA	UP	0	1	1	UP	NA	1.04362
TOR3A	UP	UP	1	1	2	UP	-0.144505	0.925755
TRAF3	NA	UP	0	1	1	UP	NA	1.00843
TRAF6	NA	UP	0	1	1	UP	NA	0.944737
TRAIP	NA	DOWN	0	-1	-1	DOWN	NA	-1.27152
TRHR	NA	DOWN	0	-1	-1	DOWN	NA	1.23862
TRIM12C	DOWN	UP	-1	1	0	DOWN	-1.29706	1.32505
TRIM30A	DOWN	UP	-1	1	0	DOWN	-1.36984	3.06103
TRIP10	DOWN	UP	-1	1	0	DOWN	-0.798098	0.972195
TSC1	DOWN	DOWN	-1	-1	-2	DOWN	-1.62881	1.00843
TSC2	UP	UP	1	1	2	UP	0.907415	0.953857
TSHR	NA	DOWN	0	-1	-1	DOWN	NA	-1.68349
TTI1	NA	UP	0	1	1	UP	NA	0.925755
UBA3	NA	DOWN	0	-1	-1	DOWN	NA	-0.813416
UCN2	NA	UP	0	1	1	UP	NA	0.872793
USP18	UP	UP	1	1	2	UP	2.68184	1.19173
VDR	DOWN	UP	-1	1	0	DOWN	-0.184499	1.06359
VEGFA	UP	UP	1	1	2	UP	1.29681	1.32505
VEGFB	UP	UP	1	1	2	UP	0.146288	1.17361
VIP	NA	DOWN	0	-1	-1	DOWN	NA	-0.813416
VIPR2	DOWN	UP	-1	1	0	DOWN	-1.07516	0.925755
WAS	DOWN	UP	-1	1	0	DOWN	-1.17869	0.972195
WASF2	DOWN	UP	-1	1	0	DOWN	-2.64664	1.00843
WASL	NA	UP	0	1	1	UP	NA	3.06103
WIPF2	NA	UP	0	1	1	UP	NA	1.00843
WIPF3	UP	UP	1	1	2	UP	1.88474	1.32505
WNT1	NA	UP	0	1	1	UP	NA	1.00843
WNT10A	NA	UP	0	1	1	UP	NA	0.824849
WNT11	NA	DOWN	0	-1	-1	DOWN	NA	-0.918589
WNT3	NA	DOWN	0	-1	-1	DOWN	NA	1.23862
WNT3A	NA	UP	0	1	1	UP	NA	3.06103
WNT4	NA	UP	0	1	1	UP	NA	1.32505
WNT5A	UP	DOWN	1	-1	0	UP	1.02183	0.967936
WNT5B	DOWN	DOWN	-1	-1	-2	DOWN	-1.23189	-1.22992
WNT7A	NA	DOWN	0	-1	-1	DOWN	NA	0.928972
WNT8B	NA	UP	0	1	1	UP	NA	0.824849
WNT9B	NA	UP	0	1	1	UP	NA	1.19173
XAF1	NA	UP	0	1	1	UP	NA	0.972195
ZEB1	DOWN	UP	-1	1	0	DOWN	-1.65733	0.932472
ZEB2	UP	UP	1	1	2	UP	0.257537	1.32505
