# Supplementary material for: Systems Biomedicine of Rabies Delineates the Affected Signaling Pathways
Source: Front Microbiol. 2016 Nov 7;7:1688. doi: 10.3389/fmicb.2016.01688 (PMC5098112; doi:10.3389/fmicb.2016.01688)
Supplement: Supplementary Table 7 — Properties of refined SHIDEG-PPIN nodes and list of edges. [file Table7.xlsx]

## Sheet: Nodes
Id	Label	Degree	Eccentricity	ComponentID	ClosenessCentrality	BetweennessCentrality	ModularityClass	PageRank
1	FRAT2	18	9	0	4.19481	23347.5	10	0.00425704
2	CTNNB1	33	10	0	4.93074	9107.8	10	0.00704364
3	GSK3B	2	10	0	5.18759	59.8715	10	0.000589865
4	APC	1	10	0	5.19336	0	10	0.000417168
5	CXCL12	61	10	0	4.95815	120.851	4	0.00167054
6	ADORA3	67	10	0	4.72872	42.3959	4	0.00170702
7	GNAI2	61	10	0	4.92496	830.43	4	0.00184597
8	CCL5	62	10	0	4.73449	23.7406	4	0.00160487
9	CXCR4	67	10	0	4.72727	51.9121	4	0.00172465
10	CCR1	67	10	0	4.72727	112.906	4	0.00176159
11	CCR5	67	10	0	4.72727	51.2795	4	0.00172485
12	CXCL10	66	10	0	4.33911	17415	4	0.00204943
13	CCR2	68	10	0	4.72583	53.525	4	0.00174677
14	AGT	103	9	0	4.06349	21209.7	4	0.00296365
15	NPY	65	10	0	4.7316	37.9465	4	0.00166314
16	CXCL16	58	10	0	4.77201	49.0456	4	0.00154381
17	CXCR5	68	10	0	4.72583	53.525	4	0.00174677
18	GNG2	117	9	0	4.33478	12031.8	0	0.00338589
19	CCL20	68	10	0	4.72583	53.525	4	0.00174677
20	CNR1	63	10	0	4.89322	20.241	4	0.00161451
21	CCL6	98	9	0	4.37374	1814.45	4	0.00253889
22	S1PR1	67	10	0	4.72872	42.3959	4	0.00170702
23	OPRM1	67	10	0	4.72872	42.3959	4	0.00170702
24	HTR1A	67	10	0	4.72872	42.3959	4	0.00170702
25	CXCL5	68	10	0	4.72583	53.525	4	0.00174677
26	GRM8	67	10	0	4.72872	42.3959	4	0.00170702
27	CXCL2	68	10	0	4.72583	53.525	4	0.00174677
28	GRM3	67	10	0	4.72872	42.3959	4	0.00170702
29	LPAR1	98	9	0	4.37518	1588.41	4	0.00252966
30	CXCL1	68	10	0	4.72583	53.525	4	0.00174677
31	P2RY13	67	10	0	4.72872	42.3959	4	0.00170702
32	P2RY4	67	10	0	4.72872	42.3959	4	0.00170702
33	CCL28	68	10	0	4.72583	53.525	4	0.00174677
34	ADRA2A	67	10	0	4.72872	42.3959	4	0.00170702
35	P2RY12	67	10	0	4.72872	42.3959	4	0.00170702
36	NPY1R	67	10	0	4.72872	42.3959	4	0.00170702
37	ADORA1	67	10	0	4.72872	42.3959	4	0.00170702
38	OPRD1	67	10	0	4.72872	42.3959	4	0.00170702
39	NPY5R	67	10	0	4.72872	42.3959	4	0.00170702
40	NIACR1	67	10	0	4.72872	42.3959	4	0.00170702
41	OPRK1	67	10	0	4.72872	42.3959	4	0.00170702
42	GPR18	67	10	0	4.72872	42.3959	4	0.00170702
43	PNOC	67	10	0	4.72872	42.3959	4	0.00170702
44	PDYN	67	10	0	4.72872	42.3959	4	0.00170702
45	LPAR2	100	9	0	4.37229	1653.03	4	0.00258272
46	CCR10	68	10	0	4.72583	53.525	4	0.00174677
47	SSTR1	67	10	0	4.72872	42.3959	4	0.00170702
48	PYY	67	10	0	4.72872	42.3959	4	0.00170702
49	NPBWR1	67	10	0	4.72872	42.3959	4	0.00170702
50	HRH3	67	10	0	4.72872	42.3959	4	0.00170702
51	HTR5A	67	10	0	4.72872	42.3959	4	0.00170702
52	APLN	67	10	0	4.72872	42.3959	4	0.00170702
53	GALR1	67	10	0	4.72872	42.3959	4	0.00170702
54	C130060K24RIK	53	9	0	4.14141	727.732	0	0.00163825
55	GNAQ	44	10	0	4.90043	1.61513	0	0.00135392
56	GPR132	53	9	0	4.14141	727.732	0	0.00163825
57	HTR1D	67	10	0	4.72872	42.3959	4	0.00170702
58	ADRA2B	67	10	0	4.72872	42.3959	4	0.00170702
59	NMUR2	107	9	0	4.35786	2338.83	4	0.00276999
60	SAA2	98	9	0	4.34921	3903.09	4	0.00274589
61	GPR44	67	10	0	4.72872	42.3959	4	0.00170702
62	OXGR1	67	10	0	4.72872	42.3959	4	0.00170702
63	GPR17	106	9	0	4.35931	2270.51	4	0.00274291
64	ANXA1	93	9	0	4.38384	1352.65	4	0.00240546
65	GNA14	41	10	0	4.94949	0.193095	0	0.00128312
66	EDN1	39	9	0	4.21789	96.1388	0	0.00126506
67	WASL	1	10	0	5.5873	0	1	0.000460286
68	WIPF3	11	9	0	4.58874	3932.51	1	0.00315957
69	GNA15	42	10	0	4.91631	0.49303	0	0.00130786
70	GPR68	53	9	0	4.14141	727.732	0	0.00163825
71	HCRTR2	53	9	0	4.14141	727.732	0	0.00163825
72	EDNRA	52	9	0	4.14286	689.647	0	0.00161603
73	NR2C2AP	30	11	0	5.26407	13151.8	5	0.00428668
74	RXRG	6	12	0	6.25541	0	5	0.000948419
75	NR3C1	15	12	0	6.24098	11.4762	5	0.00215413
76	CENPO	6	12	0	7.66234	1035	2	0.0016013
77	CENPI	11	11	0	6.68254	2398.87	2	0.00198094
78	HTR2C	51	9	0	4.1443	688.782	0	0.00158827
79	F2R	47	9	0	4.16306	486.425	0	0.00149783
80	GCG	54	10	0	4.88889	4216.58	0	0.00196477
81	CCK	53	9	0	4.14141	727.732	0	0.00163825
82	GRM1	39	9	0	4.62915	0.0222222	0	0.0012299
83	P2RY2	53	9	0	4.14141	727.732	0	0.00163825
84	ADRA1A	53	9	0	4.14141	727.732	0	0.00163825
85	AGTR1B	53	9	0	4.14141	727.732	0	0.00163825
86	AVPR1A	53	9	0	4.14141	727.732	0	0.00163825
87	P2RY1	53	9	0	4.14141	727.732	0	0.00163825
88	TACR1	53	9	0	4.14141	727.732	0	0.00163825
89	EDN3	53	9	0	4.14141	727.732	0	0.00163825
90	NMB	53	9	0	4.14141	727.732	0	0.00163825
91	HTR2B	53	9	0	4.14141	727.732	0	0.00163825
92	GRPR	53	9	0	4.14141	727.732	0	0.00163825
93	CYSLTR1	53	9	0	4.14141	727.732	0	0.00163825
94	CCKAR	53	9	0	4.14141	727.732	0	0.00163825
95	GHRL	53	9	0	4.14141	727.732	0	0.00163825
96	TRHR	53	9	0	4.14141	727.732	0	0.00163825
97	TACR3	53	9	0	4.14141	727.732	0	0.00163825
98	OXTR	53	9	0	4.14141	727.732	0	0.00163825
99	P2RY10	53	9	0	4.14141	727.732	0	0.00163825
100	EDN2	53	9	0	4.14141	727.732	0	0.00163825
101	PTGFR	53	9	0	4.14141	727.732	0	0.00163825
102	PROKR2	53	9	0	4.14141	727.732	0	0.00163825
103	NTSR1	53	9	0	4.14141	727.732	0	0.00163825
104	F2RL1	53	9	0	4.14141	727.732	0	0.00163825
105	P2RY6	53	9	0	4.14141	727.732	0	0.00163825
106	F2RL2	53	9	0	4.14141	727.732	0	0.00163825
107	TACR2	53	9	0	4.14141	727.732	0	0.00163825
108	LPAR4	53	9	0	4.14141	727.732	0	0.00163825
109	THRB	7	12	0	6.25397	0.290909	5	0.00107452
110	NR5A1	5	12	0	6.25685	0	5	0.000827945
111	VEGFA	8	8	0	4.25108	1553.96	1	0.00219467
112	VEGFB	14	8	0	4.09957	3842.77	1	0.00344184
113	RORA	8	12	0	6.25253	0.376623	5	0.00119474
114	WAS	2	10	0	5.57143	7.81491	1	0.000556698
115	SDCCAG8	8	9	0	5.42857	1981.05	2	0.00189168
116	HSP90AA1	12	8	0	4.5873	11162.8	9	0.00313872
117	RARA	6	12	0	6.25541	0	5	0.00095545
118	ESR2	6	12	0	6.25541	0.142857	5	0.000947745
119	AR	14	12	0	6.24242	9.20952	5	0.00201306
120	HNF4A	8	12	0	6.25253	0.866667	5	0.00121356
121	PRL7A2	5	11	0	4.41703	1939.01	11	0.00134212
122	PRL3B1	3	11	0	5.12554	0	11	0.000912686
123	VDR	8	11	0	5.29726	1771.24	5	0.00139879
124	OAS1C	24	9	0	4.1241	3136.68	8	0.00305008
125	STAT1	63	8	0	3.44012	39489.4	8	0.00878311
126	NR4A2	4	12	0	6.2583	0	5	0.000695877
127	ESRRA	8	12	0	6.25253	0.424242	5	0.00120093
128	RARB	7	12	0	6.25397	0.166667	5	0.00108168
129	ESRRG	9	12	0	6.25108	1.15758	5	0.00133656
130	NR5A2	7	12	0	6.25397	0.542857	5	0.00108763
131	NR2C2	5	12	0	6.25685	0	5	0.000817943
132	ESRRB	6	12	0	6.25541	0	5	0.000949704
133	NR3C2	5	12	0	6.25685	0	5	0.000817943
134	PRKACA	3	10	0	6.42424	0	2	0.000819125
135	PGR	5	12	0	6.25685	0	5	0.000818097
136	CETN2	3	10	0	6.42424	0	2	0.000819125
137	CALCB	28	10	0	5.24964	345.248	3	0.0014417
138	CALCA	12	11	0	5.64646	627.164	3	0.000942954
139	RARG	8	12	0	6.25253	0.657576	5	0.00120686
140	HNF4G	7	11	0	5.30014	1079.29	5	0.00109562
141	PRL7A1	4	11	0	4.41847	1482.44	11	0.00105364
142	ADCY7	70	10	0	5.20779	278.794	4	0.00208527
143	ADCY1	69	10	0	5.20924	265.939	4	0.00206318
144	ADCY6	69	10	0	5.20924	265.939	4	0.00206318
145	RORB	26	12	0	6.22511	52.5028	5	0.00365207
146	NR2E1	4	12	0	6.2583	0	5	0.000695877
147	NRBP1	26	12	0	6.22511	52.5028	5	0.00365207
148	RORC	9	12	0	6.25108	1.10996	5	0.0013303
149	ITGB3BP	6	12	0	7.66234	1035	2	0.0016013
150	GRB2	38	9	0	3.91486	19575.7	1	0.0072359
151	DYNC1I2	3	10	0	6.42424	0	2	0.000819125
152	AURKA	15	10	0	6.114	5241.36	2	0.00268304
153	CEP76	8	9	0	5.42857	1981.05	2	0.00189168
154	FGFR1OP	5	9	0	5.4329	1292.05	2	0.0011935
155	ADCY9	69	10	0	5.20635	250.807	4	0.00204278
156	NRBF2	27	12	0	6.10534	554.886	5	0.00379589
157	IRF7	19	9	0	4.23377	73.5018	8	0.00194278
158	HAUS2	8	9	0	5.42857	1981.05	2	0.00189168
159	BIRC5	14	12	0	6.98124	1072.09	2	0.00248987
160	MAML2	11	11	0	5.19192	9501.04	5	0.0027369
161	NOTCH1	9	10	0	4.98413	4489.23	5	0.00323448
162	EP300	24	10	0	4.34488	41050.9	5	0.00419537
163	OASL1	19	10	0	4.69697	101.337	8	0.00195862
164	PIK3R1	48	9	0	3.69264	17294	0	0.00275786
165	WIPF2	1	10	0	5.5873	0	1	0.000460286
166	PIK3CA	60	9	0	3.65224	25129.8	0	0.0042186
167	MAML1	5	11	0	5.22511	698.693	5	0.00132167
168	GMIP	39	9	0	4.33189	2452.55	6	0.00278033
169	RHOA	59	8	0	3.90909	26390.7	6	0.00607343
170	RGS7	67	10	0	4.72872	42.3959	4	0.00170702
171	RGS6	67	10	0	4.72872	42.3959	4	0.00170702
172	ADM	28	10	0	5.24964	345.248	3	0.0014417
173	RGS14	60	10	0	4.92496	19.6635	4	0.00154704
174	RGS20	67	10	0	4.72872	42.3959	4	0.00170702
175	ADCYAP1	28	10	0	5.24964	345.248	3	0.0014417
176	RGS4	61	10	0	4.8961	20.0122	4	0.00156981
177	CALCR	16	10	0	5.2684	32.395	3	0.000851689
178	GBP2	20	9	0	4.23232	117.583	8	0.00208581
179	IRF1	17	9	0	3.97258	2379.92	8	0.0019226
180	ADCYAP1R1	21	10	0	5.26118	154.378	3	0.0010711
181	RHOB	38	9	0	4.66089	451.727	6	0.00282601
182	CX3CR1	67	10	0	4.72872	42.3959	4	0.00170702
183	RGS18	87	9	0	4.5469	1073.24	4	0.00226
184	RGS2	39	9	0	4.19192	130.254	0	0.00127133
185	IL23A	16	9	0	4.21789	345.561	8	0.00199494
186	IL6	19	10	0	4.80808	438.177	8	0.00222695
187	JAK2	38	10	0	3.78066	13926.6	8	0.00475034
188	VIPR2	27	10	0	5.25108	327.002	3	0.00138545
189	GLP2R	28	10	0	5.24964	345.248	3	0.0014417
190	BUB3	2	13	0	8.65945	0	2	0.000669844
191	GRK5	53	9	0	4.14141	727.732	0	0.00163825
192	VIP	11	11	0	5.83983	0	3	0.000692564
193	CRH	19	10	0	5.2886	822.125	3	0.00115717
194	PTH2R	28	10	0	5.24964	345.248	3	0.0014417
195	RBPJ	4	11	0	5.62482	692	5	0.00139316
196	PTHLH	10	11	0	6.23377	0	3	0.000661638
197	MED14	9	12	0	6.17605	5.76625	5	0.00145672
198	MED9	22	11	0	5.19048	2434.53	5	0.00356093
199	KIF2A	2	13	0	8.65945	0	2	0.000669844
200	STAG1	2	13	0	8.65945	0	2	0.000669844
201	TSHR	10	11	0	5.84271	0	3	0.000640797
202	HTR7	18	10	0	5.29149	0.526839	3	0.000896407
203	ADORA2B	12	11	0	6.23088	0.302632	3	0.000748109
204	MED4	9	11	0	5.26407	70.4462	5	0.00146097
205	MC4R	9	11	0	5.84416	0	3	0.000597182
206	ADRB2	11	11	0	6.23377	0.0526316	3	0.000696342
207	PTGER4	10	11	0	6.23521	0	3	0.000652989
208	HTR4	20	10	0	5.2886	175.503	3	0.00101457
209	PTGDR	28	10	0	5.24964	345.248	3	0.0014417
210	MED17	9	11	0	5.26407	70.4462	5	0.00146097
211	PTGIR	28	10	0	5.24964	345.248	3	0.0014417
212	DRD5	17	10	0	5.29293	0.138205	3	0.000864582
213	MED13	7	11	0	5.26696	70.2795	5	0.00118529
214	IL3	16	9	0	4.21789	345.561	8	0.00199494
215	HRH2	28	10	0	5.24964	345.248	3	0.0014417
216	MED15	10	11	0	5.26118	166.797	5	0.00161999
217	MED20	22	11	0	5.19048	2434.53	5	0.00356093
218	CCNC	6	12	0	6.09668	98.0386	5	0.00110639
219	MED27	18	11	0	5.24964	636.036	5	0.00279836
220	IGF1	4	9	0	4.34776	341.627	1	0.00103695
221	SOCS3	20	9	0	4.07792	1068.68	8	0.00241767
222	ARHGAP23	39	9	0	4.33189	2452.55	6	0.00278033
223	IL22RA1	26	9	0	4.23232	478.524	8	0.00291936
224	RHOU	32	9	0	4.79221	108.993	6	0.00235343
225	RHOJ	31	10	0	5.23954	108.993	6	0.00226593
226	RHOQ	31	10	0	5.23954	108.993	6	0.00226593
227	RHOBTB1	31	9	0	4.79365	106.451	6	0.00228947
228	GAB1	28	9	0	3.43867	19825	1	0.00416541
229	IL6RA	24	9	0	4.23521	334.109	8	0.00270551
230	MED22	20	11	0	5.19336	1744.03	5	0.00314715
231	SP100	4	10	0	4.72006	16.7556	8	0.000625558
232	FGD1	20	9	0	4.75469	82.8076	6	0.00174489
233	SYDE2	39	9	0	4.33189	2452.55	6	0.00278033
234	CCNB1	17	11	0	6.05628	6470.73	2	0.00298261
235	CENPW	15	11	0	6.03608	4203.43	2	0.00259535
236	SLFN5	30	9	0	4.00866	4356.59	8	0.00314167
237	IFI44	32	9	0	4.00577	3586.77	8	0.00308048
238	HELZ2	5	12	0	6.18182	0	5	0.000897646
239	NCOA2	9	11	0	5.22944	395.05	5	0.00145627
240	STAT3	37	8	0	3.5772	17319.6	8	0.00484098
241	RHOT2	26	9	0	4.67965	227.451	6	0.00195639
242	CUL1	10	12	0	6.14863	3747.3	7	0.00305115
243	FBXO31	13	11	0	5.92496	3697.82	7	0.00387373
244	MYO9A	15	10	0	5.31025	0.311256	6	0.00112735
245	PIK3R3	9	9	0	4.23232	977.647	1	0.00123416
246	IL10RA	8	10	0	5.22078	0	8	0.000987234
247	IL6ST	17	9	0	4.29293	68.0007	8	0.0019364
248	IL22RA2	25	9	0	4.23377	385.782	8	0.00282573
249	GM9840	7	12	0	6.15296	2865.2	7	0.00220161
250	PIK3R5	8	9	0	4.24098	922.029	1	0.00108979
251	IL4RA	17	9	0	4.29293	55.7055	8	0.00193233
252	OAS3	3	10	0	4.72727	8.54065	8	0.000543734
253	ARHGAP6	21	9	0	4.75325	363.751	6	0.0015405
254	IL13	6	10	0	4.59307	5.48038	8	0.000851839
255	ARHGAP15	13	10	0	5.31313	0.18956	6	0.00100581
256	ARHGAP9	14	9	0	4.81962	37.8515	6	0.00110089
257	IFNGR1	19	9	0	4.29004	133.755	8	0.00213646
258	ARHGAP25	12	10	0	5.31457	0.0769231	6	0.000947406
259	SOCS1	18	9	0	4.23088	166.267	8	0.00215076
260	ARHGAP29	19	9	0	4.81241	30.8508	6	0.00140311
261	CHN2	14	9	0	4.81962	0.0357143	6	0.00108968
262	ARHGAP39	39	9	0	4.33189	2452.55	6	0.00278033
263	CBLB	7	10	0	4.02453	424.626	1	0.00106991
264	CBL	17	9	0	4.10534	1648.32	1	0.00242268
265	IFNAR1	16	9	0	4.29437	158.78	8	0.00183471
266	IL21	10	9	0	4.40837	89.5895	8	0.00131059
267	NCOR1	11	11	0	5.18615	1385.1	5	0.00186254
268	ARHGAP11A	17	10	0	5.18182	13359.7	6	0.00149399
269	IL2RA	12	9	0	4.30014	27.7181	8	0.00142044
270	GNG4	2	10	0	5.32756	0	0	0.000266457
271	ARHGEF4	20	9	0	4.75469	82.8076	6	0.00174489
272	PIK3CG	13	9	0	3.886	740.586	1	0.00181407
273	OPHN1	18	9	0	4.81385	14.2638	6	0.00133922
274	ARHGAP31	29	9	0	4.35642	1406.36	6	0.00207518
275	IFIT3	14	10	0	4.70563	22.1832	8	0.00142132
276	RALBP1	19	9	0	4.81241	14.2638	6	0.00140158
277	NCAPG	15	11	0	6.67388	118.16	2	0.00250848
278	ARHGEF17	20	9	0	4.75469	82.8076	6	0.00174489
279	IL13RA1	11	9	0	4.30159	27.7181	8	0.00132382
280	RTP4	31	9	0	4.00722	3413.18	8	0.00294853
281	IRGM2	28	9	0	4.01154	3094.19	8	0.0026555
282	TRIP10	17	9	0	4.8153	14.1525	6	0.00127908
283	IFNAR2	23	9	0	4.23665	378.85	8	0.00259544
284	PIK3R2	25	9	0	3.68543	24695.4	6	0.00223473
285	FRS3	14	9	0	4.22944	974.973	1	0.00201998
286	ARAP2	14	9	0	4.81962	0.0357143	6	0.00108968
287	STARD8	17	9	0	4.8153	14.2281	6	0.00128167
288	ARHGAP20	37	9	0	4.33478	2269.37	6	0.0026002
289	IL17F	8	9	0	4.0101	17065.3	8	0.00161248
290	ARHGAP24	20	9	0	4.42569	189.104	6	0.00148849
291	IFIT1	14	10	0	4.70563	22.1832	8	0.00142132
292	STARD13	18	9	0	4.42857	98.4343	6	0.00135763
293	OCRL	12	10	0	5.31457	0.0357143	6	0.000938969
294	SYDE1	38	9	0	4.33333	2406.77	6	0.00268798
295	ARHGAP19	37	9	0	4.33478	2269.37	6	0.0026002
296	PRUNE2	37	9	0	4.33478	2269.37	6	0.0026002
297	IIGP1	24	9	0	4.01732	2871.98	8	0.0022946
298	CNTF	14	9	0	4.22078	265.318	8	0.00175316
299	ARHGAP32	19	9	0	4.42713	97.7158	6	0.00141832
300	LIFR	15	9	0	4.29582	64.7536	8	0.0017307
301	ARHGAP18	37	9	0	4.33478	2269.37	6	0.0026002
302	ARHGAP12	29	9	0	4.35642	1420.99	6	0.00207568
303	MAPKAPK2	2	9	0	4.27128	61.4288	9	0.000710869
304	MAPK14	29	8	0	3.50072	24926.1	9	0.00766892
305	ARHGEF18	15	9	0	4.7619	58.6604	6	0.00133626
306	ARHGAP28	37	9	0	4.33478	2269.37	6	0.0026002
307	DEPDC1B	12	10	0	5.20635	6907.21	6	0.00104114
308	IRF3	4	9	0	3.99567	2131.03	8	0.000843169
309	IL7R	7	10	0	5.05195	491.065	8	0.0012025
310	CNTFR	9	9	0	4.48629	7.79549	8	0.00111064
311	CEP128	13	11	0	6.0404	3123.43	2	0.00209361
312	ITSN1	11	9	0	4.88889	2.52244	6	0.00106068
313	CCL22	21	10	0	4.84848	768.789	4	0.000986423
314	ARHGEF7	10	9	0	4.76768	23.1646	6	0.00101051
315	CSF2RB	8	9	0	4.48773	7.79549	8	0.00101166
316	FBXO25	4	12	0	6.57431	82.6272	7	0.00132599
317	FBXW22	4	13	0	7.13997	385.212	7	0.00140517
318	FBXW28	4	13	0	7.13997	385.212	7	0.00140517
319	SOCS5	10	10	0	4.49784	46.3964	8	0.00128107
320	ARHGEF6	16	9	0	4.76046	58.4614	6	0.00141744
321	SOS1	23	9	0	4.01299	6237.11	6	0.00273734
322	IL11	11	9	0	4.29726	92.6448	8	0.00139105
323	SKP2	3	12	0	6.92063	0	7	0.000964509
324	AKAP13	7	9	0	4.8961	0	6	0.00075014
325	PIK3CB	13	9	0	3.886	740.586	1	0.00181407
326	IL1RAP	8	10	0	5.33622	4735.66	8	0.00350526
327	IRAK1	2	11	0	6.329	7.66667	8	0.00101408
328	CSF2RA	7	10	0	4.59307	0	8	0.000900446
329	DEPDC1A	16	11	0	6.02742	4786.87	2	0.0025403
330	FRS2	14	9	0	4.22944	1004.59	1	0.00203053
331	IL21R	22	9	0	4.2381	371.224	8	0.00251326
332	SOCS7	11	9	0	4.40693	77.9687	8	0.0013935
333	IFIT2	14	10	0	4.70563	22.1832	8	0.00142132
334	FBXW8	8	11	0	5.93218	1031.86	7	0.0023069
335	CDC37	2	9	0	5.58442	0	9	0.00068255
336	IRF2	6	9	0	3.79509	12219.4	8	0.00108789
337	CSF3R	5	10	0	4.59596	0	8	0.000708702
338	ARHGEF3	15	9	0	4.7619	48.4984	6	0.00132132
339	GAB2	23	9	0	3.44589	16155.2	1	0.00347171
340	IFNB1	7	9	0	4.30303	43.763	8	0.000981928
341	OASL2	15	10	0	4.70418	22.4054	8	0.00150774
342	FBXO4	6	12	0	6.56854	71.7943	7	0.00176443
343	FBXW7	4	12	0	6.1645	380.276	7	0.001176
344	RSAD2	23	9	0	4.22799	221.157	8	0.00225658
345	IL15RA	21	9	0	4.23954	333.749	8	0.00241306
346	CIITA	3	9	0	4.41847	0	8	0.000573224
347	ARHGEF9	20	9	0	4.75469	82.8076	6	0.00174489
348	CDC6	10	12	0	6.9798	2735.14	2	0.00198644
349	RASGRF2	20	9	0	4.75469	82.8076	6	0.00174489
350	JUP	2	10	0	5.10823	0	10	0.000598597
351	SLFN8	25	9	0	4.01876	3177.89	8	0.00242983
352	PDGFA	24	8	0	3.36941	24839.5	1	0.00426151
353	STAT2	13	9	0	4.15296	784.627	8	0.00142229
354	FBXW11	3	10	0	5.13564	5180.52	7	0.000915572
355	USP18	14	10	0	4.70418	21.0254	8	0.00142345
356	RBL1	1	14	0	8.95671	0	2	0.000566372
357	LIN52	7	13	0	7.95815	2671.8	2	0.00288422
358	MYD88	5	10	0	4.90909	2720.23	8	0.00181833
359	RBL2	2	14	0	8.95527	0	2	0.000924335
360	MTFR2	12	11	0	6.67388	3556.13	2	0.00217352
361	CEP55	12	11	0	6.67821	100.05	2	0.00199488
362	PGF	6	8	0	4.08081	765.783	1	0.00131995
363	CARM1	6	12	0	6.14574	0	5	0.00103518
364	IL18RAP	5	9	0	4.02453	4321.39	8	0.00163394
365	NFKB1	7	10	0	4.39105	3836.33	9	0.00253419
366	IFIH1	14	10	0	4.70563	22.1832	8	0.00142132
367	CD28	18	9	0	3.79654	6344.27	1	0.0030026
368	SYK	8	10	0	4.24098	3380.08	1	0.00171226
369	CHD9	5	12	0	6.18182	0	5	0.000897646
370	CRK	15	9	0	4.20924	1595.65	1	0.00254824
371	OAS1E	14	9	0	4.13853	1263.84	8	0.00215037
372	KIF20A	7	12	0	7.00577	5.54205	2	0.0012374
373	IRF4	4	9	0	3.99567	2131.03	8	0.000843169
374	CCL11	3	10	0	5.05339	2.04287	4	0.000303797
375	CDC42EP4	9	9	0	4.89177	214.451	6	0.00102084
376	IRS4	8	9	0	3.94084	1597.15	1	0.00135792
377	IRS1	8	9	0	3.99856	386.422	1	0.00131367
378	GVIN1	17	9	0	4.24242	158.474	8	0.00172301
379	ARHGDIB	8	9	0	4.89466	0	6	0.000812932
380	RPTOR	3	10	0	5.97835	765.397	9	0.00156848
381	PRR5L	12	9	0	5.02453	8601.37	9	0.00606358
382	XAF1	2	9	0	4.43723	0	8	0.000430772
383	DOK4	5	10	0	4.36652	454.646	1	0.000732183
384	ANGPTL4	4	11	0	5.27128	0	5	0.000773642
385	CITED2	3	9	0	4.05628	6019.11	9	0.000859455
386	NCOA6	10	11	0	5.26263	427.819	5	0.0016523
387	TRAF6	2	11	0	6.33189	692	8	0.00120915
388	MX2	10	10	0	4.7114	19.3079	8	0.00107463
389	IL1R1	3	9	0	4.54257	4150.17	8	0.00100893
390	CRKL	6	9	0	3.87302	633.383	1	0.000960582
391	TFDP2	1	14	0	8.95671	0	2	0.000566372
392	FBXW5	3	12	0	6.57864	0	7	0.000981884
393	NLRP1A	3	11	0	6.32179	2756.5	9	0.00168198
394	APAF1	2	10	0	5.33766	1717.5	9	0.00106637
395	IRAK2	1	11	0	6.33478	0	8	0.000588592
396	PRC1	7	12	0	6.99711	2.60839	2	0.00122318
397	TBL1XR1	6	12	0	6.09668	105.831	5	0.00110914
398	GM11787	6	10	0	4.33766	497.543	1	0.00117166
399	TRIM30A	10	9	0	4.24964	1.36946	8	0.00109326
400	GAS2L3	11	11	0	6.68831	116.127	2	0.00185989
401	EGFR	9	8	0	4.16162	1841.67	1	0.00201385
402	MLST8	1	10	0	6.02309	0	9	0.000645811
403	GRAP2	3	10	0	4.29293	6.30682	1	0.000646238
404	HSP90AB1	7	9	0	4.79654	983.97	9	0.00201
405	NFATC4	3	9	0	4.23954	2265.76	10	0.00109888
406	JUN	35	8	0	3.44156	47396.8	9	0.0111155
407	LRP6	3	10	0	5.10534	0	10	0.000758375
408	RICTOR	1	10	0	6.02309	0	9	0.000645811
409	SMC2	6	12	0	7.00433	2.60839	2	0.00107489
410	SNX24	2	13	0	8.65801	0	2	0.000881061
411	9230110C19RIK	5	12	0	7.66089	2757.5	2	0.00184478
412	GBP11	20	9	0	4.23521	189.965	8	0.00198137
413	CD44	2	10	0	5.12121	0	8	0.00045472
414	GAS6	3	9	0	5.24387	18.5107	1	0.000966788
415	KRAS	10	9	0	4.20491	600.744	1	0.00170747
416	CCL3	1	11	0	5.84704	0	4	0.000256064
417	IFI203	17	9	0	4.24242	190.274	8	0.00173374
418	GDI1	6	9	0	4.89755	0	6	0.00067442
419	ELK1	4	9	0	4.26118	870.349	9	0.00134915
420	NCAM1	2	10	0	5.12121	0	8	0.00045472
421	E2F1	3	12	0	7.03608	1404.59	2	0.00107347
422	HERC6	6	10	0	4.99423	0.1457	8	0.000712316
423	TCF7L2	2	10	0	5.10823	0	10	0.000598597
424	GFRA1	3	10	0	4.44156	149.497	1	0.000582179
425	MAP2K3	3	9	0	4.26407	178.349	9	0.000921723
426	IVL	4	9	0	4.04906	8977.53	9	0.00107031
427	STAT5B	11	9	0	4.27128	16.71	8	0.00138621
428	IL27RA	10	9	0	4.20346	11921.4	8	0.00200722
429	GNA13	5	10	0	5.32468	0	6	0.000518644
430	SH2B2	2	10	0	4.89466	0	1	0.000499146
431	IFI47	11	9	0	4.24531	19.9134	8	0.00119589
432	BRK1	5	9	0	4.76623	335.395	1	0.0010761
433	ABI1	2	10	0	5.58153	2.9006	1	0.000643223
434	DAPP1	8	10	0	4.18326	960.231	1	0.0011868
435	GBP7	16	9	0	4.24098	129.459	8	0.00160882
436	ROCK2	5	9	0	4.83261	0	6	0.000546019
437	WNT3A	23	10	0	5.07648	1552.53	10	0.00432338
438	FN1	1	9	0	5.09812	0	1	0.000425107
439	ABL1	9	10	0	4.39538	1020.71	1	0.00174122
440	WASF2	4	9	0	4.79654	20.9117	1	0.000895177
441	FBXO9	1	12	0	6.92352	0	7	0.000469427
442	CMPK2	5	10	0	4.99567	0.102222	8	0.00063105
443	WNT8B	8	11	0	5.74603	41.9961	10	0.00149367
444	KLRA22	1	11	0	5.8557	0	1	0.00062445
445	PTPRC	32	10	0	4.85714	17945.6	1	0.015366
446	KLRA18	4	11	0	5.13564	1989.29	1	0.00174135
447	WNT10A	10	11	0	5.74315	44.3628	10	0.00183492
448	SH2B3	4	9	0	4.07504	1263.29	8	0.000713986
449	IL1B	3	11	0	6.33045	692	8	0.00160081
450	FBXL5	2	12	0	6.57864	0	7	0.000728781
451	TOB2	1	12	0	6.29582	0	5	0.000364759
452	GBP3	16	9	0	4.24098	129.459	8	0.00160882
453	ANGPT2	2	9	0	4.88456	0	1	0.000668991
454	ANGPT1	6	8	0	3.89177	3707.33	1	0.00155049
455	NRAS	5	9	0	4.24964	51.5362	1	0.000886881
456	CD274	1	9	0	4.43867	0	8	0.000334642
457	CD72	1	11	0	5.8557	0	1	0.00062445
458	SIGLECH	2	11	0	5.85426	0	1	0.00108595
459	CX3CL1	5	10	0	5.04473	2.04287	4	0.000348768
460	SH2B1	4	9	0	4.13564	390.982	1	0.000735067
461	ZEB1	4	9	0	4.31025	3619.17	10	0.0015545
462	CDH1	4	9	0	4.89755	1758.07	10	0.00198794
463	ITK	2	10	0	4.49206	95.709	1	0.000528516
464	WNT5A	21	10	0	5.08081	1090.53	10	0.00383219
465	BCAR1	5	9	0	4.16595	702.598	1	0.000829239
466	WNT1	19	10	0	4.9596	4044.9	10	0.00337153
467	PTEN	7	8	0	4.19769	8039.53	1	0.00142813
468	AREG	2	9	0	4.30592	460.746	9	0.00067629
469	CDC25A	1	14	0	8.95671	0	2	0.000566372
470	6430571L13RIK	4	13	0	8.65512	1.5	2	0.00165314
471	LEF1	2	10	0	5.10823	0	10	0.000598597
472	SHB	5	10	0	4.34921	293.845	1	0.000804484
473	FBXL7	3	12	0	6.91486	82.6272	7	0.00106664
474	CKS2	3	12	0	7.00289	0.194444	2	0.000681194
475	SPRY1	2	9	0	4.81818	20.9511	1	0.000568212
476	SERPINE1	2	9	0	5.09524	29.0938	1	0.00069903
477	HEYL	1	11	0	5.98268	0	5	0.00052162
478	CD19	5	10	0	4.79221	3687.93	1	0.00133684
479	FBXO44	3	12	0	6.57287	3.31429	7	0.000996123
480	FOXP3	2	10	0	5.00577	692	8	0.000894223
481	MX1	4	10	0	4.99711	0.102222	8	0.000550437
482	RHBDD1	2	13	0	8.65801	0	2	0.000881061
483	FZD7	7	11	0	5.74892	99.7595	10	0.00140952
484	TMEM198	2	11	0	5.89033	5.25931	10	0.000526749
485	SFRP5	9	11	0	5.74459	43.5961	10	0.0016672
486	GBP4	3	9	0	4.4329	17.1432	8	0.000510911
487	CD22	1	11	0	5.8557	0	1	0.00062445
488	NOX1	3	7	0	3.96248	8630.65	9	0.000798367
489	CHUK	1	12	0	6.38528	0	9	0.000686978
490	IKBKB	2	11	0	5.38672	692	9	0.00110772
491	TRIM12C	13	9	0	4.2482	156.185	8	0.00137046
492	HSP90B1	2	9	0	5.58442	0	9	0.00068255
493	C330027C09RIK	4	11	0	6.71284	14.0202	2	0.000810637
494	IL17RA	5	9	0	4.28571	2954.55	8	0.00141506
495	KLRA3	1	11	0	5.8557	0	1	0.00062445
496	FZD6	10	11	0	5.74315	152.392	10	0.00188202
497	ARHGEF37	2	13	0	8.65801	0	2	0.000881061
498	POC1A	5	11	0	6.70996	25.5824	2	0.000960896
499	OLR1	4	9	0	3.81818	19183.3	9	0.00104301
500	CCND3	3	12	0	6.18615	0	5	0.000625055
501	ETS2	1	9	0	4.44012	0	9	0.000486084
502	HEY1	2	11	0	5.62915	0	5	0.000733111
503	EEF2K	6	10	0	5.82107	762.135	9	0.00254895
504	WNT4	7	10	0	5.16595	354.563	10	0.00137064
505	TNFSF11	2	9	0	4.27128	61.4288	9	0.000710869
506	TSC2	3	10	0	5.9798	408.897	9	0.00142378
507	WNT3	10	11	0	5.7417	32.1993	10	0.00182149
508	CDCA7	2	12	0	7.04473	0.194444	2	0.000534122
509	ACTR3B	1	10	0	5.5873	0	1	0.000460286
510	HBEGF	1	9	0	5.16017	0	1	0.000406344
511	TRAIP	4	11	0	6.71284	14.0202	2	0.000810637
512	RPS6KB1	1	10	0	6.02309	0	9	0.000645811
513	2810417H13RIK	5	12	0	7	0.492443	2	0.000935365
514	WNT5B	11	11	0	5.74026	44.455	10	0.0019851
515	CD5	1	11	0	5.8557	0	1	0.00062445
516	MED12L	8	11	0	5.32323	71.2274	5	0.0013358
517	ETS1	1	9	0	4.44012	0	9	0.000486084
518	DKK1	4	11	0	5.75325	30.1893	10	0.000863291
519	NEDD9	4	9	0	4.40693	117.816	1	0.000750882
520	MAPK10	3	9	0	4.41847	0	9	0.000992878
521	MAPK9	3	9	0	4.41847	0	9	0.000992878
522	WNT7A	9	11	0	5.74459	31.1357	10	0.00164879
523	FZD1	5	10	0	5.10245	53.2268	10	0.00108464
524	GIMAP7	1	11	0	5.8557	0	1	0.00062445
525	MAPK1	14	8	0	3.96392	5456.43	9	0.00347275
526	APC2	2	10	0	5.10823	0	10	0.000598597
527	GADD45B	3	9	0	4.25397	510.15	9	0.00101855
528	FOXO3	3	10	0	5.39683	187.818	9	0.00120053
529	IFI204	1	9	0	4.43867	0	8	0.000334642
530	IL1A	2	11	0	6.33189	0	8	0.00104217
531	ARAF	3	9	0	4.47619	2.62368	9	0.00086655
532	RAF1	8	9	0	4.28427	874.714	9	0.00202133
533	PYGO2	1	11	0	5.92929	0	10	0.000397567
534	NOX4	2	9	0	4.27128	61.4288	9	0.000710869
535	ZEB2	1	10	0	5.8961	0	10	0.000638612
536	RNASE6	1	11	0	5.8557	0	1	0.00062445
537	FZD5	5	11	0	5.8355	0.328571	10	0.00105831
538	KIT	5	10	0	4.34055	1178.42	1	0.00119129
539	DCUN1D4	3	13	0	7.14574	1383	7	0.00164168
540	UBA3	1	14	0	8.1443	0	7	0.000681299
541	CD37	1	11	0	5.8557	0	1	0.00062445
542	SH2D2A	2	10	0	4.80087	2656.22	1	0.000786318
543	IFI202B	1	9	0	4.43867	0	8	0.000334642
544	TLR4	2	10	0	5.25974	283.258	8	0.000829173
545	RET	1	10	0	5.69986	0	10	0.000572011
546	ARTN	4	9	0	4.7013	3262.11	10	0.00167473
547	MAP2K7	4	9	0	4.2684	204.746	9	0.00127351
548	HSPB6	2	9	0	5.58442	0	9	0.00068255
549	CD24A	2	11	0	5.14863	302.758	1	0.000827011
550	WNT9B	6	11	0	5.74892	41.485	10	0.0011857
551	PDGFRB	3	10	0	4.43146	7.83836	1	0.000588509
552	TGFB2	1	9	0	5.09812	0	1	0.000425107
553	FZD4	5	11	0	5.8355	0.276488	10	0.00104359
554	EIF4EBP1	2	10	0	6.0202	692	9	0.00129881
555	LGALS9	1	9	0	4.43867	0	8	0.000334642
556	TRAF3	1	12	0	7.33045	0	8	0.000730038
557	PCK1	2	12	0	6.18759	0	5	0.000491301
558	HAVCR2	1	11	0	5.8557	0	1	0.00062445
559	KSR2	4	9	0	4.47475	219.062	9	0.00115391
560	MS4A2	3	10	0	4.88745	26.6898	1	0.000725971
561	FZD8	5	10	0	5.10245	75.7713	10	0.0010934
562	MAFK	2	9	0	4.43867	0	9	0.000845382
563	SFRP1	5	11	0	5.75036	30.1893	10	0.00102075
564	HLF	1	11	0	5.34343	0	5	0.000364725
565	WNT11	5	11	0	5.75036	30.1893	10	0.00101926
566	GFRA2	3	10	0	4.44156	149.497	1	0.000582179
567	SPRY4	2	10	0	4.87879	7.30807	1	0.00052315
568	CDH17	1	10	0	5.8961	0	10	0.000638612
569	FAXC	3	10	0	4.90332	698.513	1	0.000956561
570	DUSP1	1	9	0	4.49928	0	9	0.000440923
571	BBC3	6	9	0	4.35354	7094.64	9	0.00263341
572	BCL2L1	2	10	0	5.33766	1717.5	9	0.00106637
573	ROR1	7	11	0	5.74603	69.3243	10	0.00142221
574	FGF1	1	9	0	4.36797	0	1	0.000367068
575	CD69	2	11	0	5.58153	0	1	0.00099445
576	FZD9	2	11	0	5.92641	0	10	0.000557346
577	RB1	3	13	0	8.02453	107.817	2	0.00126338
578	FZD2	5	10	0	5.1039	106.454	10	0.00108484
579	HMGB2	1	12	0	7.03463	0	2	0.00036321
580	BNIP2	2	9	0	4.33478	5284.21	9	0.000622352
581	MALT1	1	11	0	5.38961	0	9	0.000523824
582	CD3D	1	11	0	5.8557	0	1	0.00062445
583	RALGPS2	1	10	0	5.01154	0	6	0.000317304
584	CRTC1	4	9	0	4.47186	1681.96	9	0.00133209
585	DOK2	1	10	0	4.91342	0	1	0.000378007
586	AKT2	2	10	0	5.17893	1157.41	9	0.00101906
587	EPSTI1	1	9	0	4.43867	0	8	0.000334642
588	SFRP2	4	11	0	5.75325	30.1893	10	0.000863291
589	MAFG	2	9	0	4.43867	0	9	0.000845382
590	FOXO1	3	10	0	5.39683	187.818	9	0.00120053
591	EFNA3	4	10	0	4.90188	1385.89	1	0.00122756
592	EFNA1	2	11	0	5.89899	0	1	0.000829567
593	CNKSR3	9	9	0	4.03896	6878.69	9	0.00183759
594	MAP2K1	1	10	0	5.03752	0	9	0.000389691
595	RGS9BP	1	11	0	5.92352	0	4	0.00024186
596	SLFN1	1	9	0	4.43867	0	8	0.000334642
597	PTPN7	2	9	0	4.49206	2.62368	9	0.000651777
598	PTPN20	4	9	0	4.34488	2272.54	9	0.00111819
599	DLL1	1	11	0	5.98268	0	5	0.00052162
600	CREB1	5	9	0	4.88456	3063.6	10	0.0022823
601	CFLAR	1	9	0	4.44012	0	9	0.000486084
602	BTLA	1	11	0	5.8557	0	1	0.00062445
603	JUNB	1	9	0	4.44012	0	9	0.000486084
604	FASL	2	9	0	4.27128	61.4288	9	0.000710869
605	PELI3	3	11	0	5.90188	783.555	8	0.00150164
606	EGR2	2	12	0	6.18759	0	5	0.000491301
607	LAIR1	1	11	0	5.8557	0	1	0.00062445
608	TGFB3	1	9	0	5.09812	0	1	0.000425107
609	NCK2	2	10	0	4.84993	0	1	0.000622155
610	FBXL18	1	13	0	7.14719	0	7	0.000475492
611	SIGLEC1	1	11	0	5.8557	0	1	0.00062445
612	FJX1	1	11	0	5.92929	0	10	0.000397567
613	FGF7	2	9	0	4.35209	42.7348	1	0.000576036
614	NRIP1	2	11	0	5.30736	0	5	0.000486179
615	SNAI1	1	10	0	5.3088	0	10	0.000546467
616	LAPTM5	1	11	0	5.8557	0	1	0.00062445
617	AKT3	1	10	0	6.02309	0	9	0.000645811
618	TNFRSF13C	1	11	0	5.8557	0	1	0.00062445
619	SHISA5	1	9	0	4.43867	0	8	0.000334642
620	LCP2	1	10	0	4.79509	0	1	0.000357921
621	CD27	1	13	0	7.12987	0	1	0.00072847
622	CD8A	2	12	0	6.13131	692	1	0.00120528
623	CREB3L1	2	10	0	5.88023	692	10	0.00123351
624	DNAJB1	2	9	0	5.58442	0	9	0.00068255
625	LTF	2	11	0	5.12698	0	11	0.000688785
626	SMG1	1	10	0	6.02309	0	9	0.000645811
627	PTGES	1	9	0	4.44012	0	9	0.000486084
628	MYOCD	1	9	0	4.44012	0	9	0.000486084
629	KSR1	2	9	0	4.78355	0	9	0.000641765
630	SELL	2	11	0	5.85426	0	1	0.00108595
631	9530003J23RIK	10	10	0	4.73882	4336.75	11	0.00287627
632	CD84	1	11	0	5.8557	0	1	0.00062445
633	RPS6KA1	1	10	0	6.02309	0	9	0.000645811
634	F11R	1	9	0	4.90765	0	6	0.000303637
635	MCL1	1	10	0	5.35209	0	9	0.000589391
636	4930544G11RIK	1	9	0	4.90765	0	6	0.000303637
637	FBXL14	2	14	0	8.13564	0.25	7	0.000813352
638	CREM	1	10	0	5.88312	0	10	0.000604148
639	SARM1	1	9	0	4.44012	0	9	0.000486084
640	TNFSF10	1	9	0	4.43867	0	8	0.000334642
641	FGF5	1	10	0	5.36364	0	1	0.000582622
642	FGF4	2	9	0	4.36508	692	1	0.000862295
643	BRAF	2	10	0	5.28139	0	9	0.000676124
644	NFKB2	1	10	0	5.02309	0	8	0.000493932
645	MYO1C	1	10	0	5.5873	0	1	0.000460286
646	EFNA4	2	11	0	5.89899	0	1	0.000829567
647	IL1F9	1	12	0	7.329	0	8	0.000669717
648	CASP8	2	12	0	7.31169	2070	9	0.00131883
649	SEMA4D	1	9	0	4.90765	0	6	0.000303637
650	EIF4EBP3	1	11	0	7.01876	0	9	0.000767961
651	MMP13	1	9	0	4.44012	0	9	0.000486084
652	HSPB1	2	8	0	4.26696	5048.65	9	0.000708417
653	PHF11D	1	10	0	5.00722	0	8	0.000305152
654	4933421I07RIK	2	9	0	4.49206	2.62368	9	0.000651777
655	RNF7	1	14	0	8.1443	0	7	0.000681299
656	TTI1	1	10	0	6.02309	0	9	0.000645811
657	FGF13	2	9	0	4.35209	42.7348	1	0.000576036
658	ARHGEF10L	1	9	0	4.90765	0	6	0.000303637
659	CRADD	3	13	0	8.30447	1383	9	0.00220592
660	SRF	1	10	0	5.25974	0	9	0.00050284
661	RBPJL	1	12	0	6.62338	0	5	0.000512186
662	CD4	1	11	0	5.8557	0	1	0.00062445
663	PLAU	1	9	0	4.44012	0	9	0.000486084
664	CREB3L2	1	11	0	6.87879	0	10	0.000740384
665	ABL2	1	11	0	5.90188	0	1	0.000487159
666	PTPRR	1	9	0	4.49928	0	9	0.000440923
667	RAG2	1	11	0	5.8557	0	1	0.00062445
668	RAG1	1	11	0	5.8557	0	1	0.00062445
669	1810033B17RIK	1	11	0	5.8557	0	1	0.00062445
670	F13A1	1	9	0	5.24964	0	1	0.00044933
671	CD83	1	11	0	5.8557	0	1	0.00062445
672	BIRC3	1	14	0	9.30303	0	9	0.000841857
673	TSC1	2	11	0	6.50072	0	9	0.000980638
674	TGFA	2	9	0	5.12987	7.15568	1	0.000639536
675	SOCS2	1	9	0	4.44012	0	9	0.000486084
676	TNFSF18	1	11	0	6.00433	0	8	0.000596187
677	SHD	1	10	0	4.91342	0	1	0.000378007
678	IL2RG	1	10	0	5.20202	0	8	0.000386733
679	BIRC2	1	14	0	9.30303	0	9	0.000841857
680	ID2	1	11	0	5.98268	0	5	0.00052162
681	ITM2B	1	11	0	5.73737	0	11	0.000460623
682	UCN2	1	11	0	6.28716	0	3	0.000267905
683	TGFBI	1	11	0	5.73737	0	11	0.000460623
684	PILRA	1	11	0	5.8557	0	1	0.00062445
685	SNCA	1	11	0	5.73737	0	11	0.000460623
686	PRKCQ	1	10	0	4.79509	0	1	0.000357921
687	TBX21	1	10	0	5.00866	0	8	0.000387465
688	APOA4	1	11	0	5.73737	0	11	0.000460623
689	CXXC4	1	11	0	5.92929	0	10	0.000397567
690	PRR5	1	11	0	6.97691	0	9	0.000660458
691	MAP3K7	1	12	0	6.90043	0	8	0.000641625
692	JAG1	1	11	0	5.98268	0	5	0.00052162
693	TOR3A	1	9	0	4.43867	0	8	0.000334642
694	SPN	1	11	0	5.8557	0	1	0.00062445

## Sheet: Edges
Source	Target	Type	Id	Label	Weight	EdgeBetweenness	Community	Neighborhood Overlap	Embeddedness
1	2	Undirected	1		1	1089	6	0.243902	10
1	3	Undirected	2		1	1427	1	0	0
1	161	Undirected	3		1	8697.5	2	0	0
1	350	Undirected	4		1	1139	5569	0.0526316	1
1	354	Undirected	5		1	15478	4	0	0
1	406	Undirected	6		1	55996.5	5	0	0
1	464	Undirected	7		1	5159	6	0.114286	4
1	466	Undirected	8		1	11053	6	0	0
1	471	Undirected	9		1	1139	5569	0.0526316	1
2	533	Undirected	10		1	1340.5	9	0	0
4	1	Undirected	11		1	1276.5	10	0	0
5	6	Undirected	12		1	92.5	725	0.802817	57
5	8	Undirected	13		1	87	725	0.835821	56
5	9	Undirected	14		1	88	725	0.828571	58
5	10	Undirected	15		1	88	725	0.828571	58
5	13	Undirected	16		1	89	725	0.816901	58
5	15	Undirected	17		1	94.5	725	0.774648	55
5	16	Undirected	18		1	72	725	0.888889	56
5	17	Undirected	19		1	89	725	0.816901	58
5	20	Undirected	20		1	149.5	725	0.771429	54
5	21	Undirected	21		1	226	725	0.574257	58
5	22	Undirected	22		1	92.5	725	0.802817	57
5	24	Undirected	23		1	92.5	725	0.802817	57
5	25	Undirected	24		1	89	725	0.816901	58
5	28	Undirected	25		1	92.5	725	0.802817	57
5	29	Undirected	26		1	231.5	725	0.543689	56
5	30	Undirected	27		1	89	725	0.816901	58
5	31	Undirected	28		1	92.5	725	0.802817	57
5	32	Undirected	29		1	92.5	725	0.802817	57
5	34	Undirected	30		1	92.5	725	0.802817	57
5	35	Undirected	31		1	92.5	725	0.802817	57
5	36	Undirected	32		1	92.5	725	0.802817	57
5	37	Undirected	33		1	92.5	725	0.802817	57
5	38	Undirected	34		1	92.5	725	0.802817	57
5	39	Undirected	35		1	92.5	725	0.802817	57
5	40	Undirected	36		1	92.5	725	0.802817	57
5	41	Undirected	37		1	92.5	725	0.802817	57
5	42	Undirected	38		1	92.5	725	0.802817	57
5	43	Undirected	39		1	92.5	725	0.802817	57
5	44	Undirected	40		1	92.5	725	0.802817	57
5	45	Undirected	41		1	235.5	725	0.533333	56
5	46	Undirected	42		1	89	725	0.816901	58
5	47	Undirected	43		1	92.5	725	0.802817	57
5	48	Undirected	44		1	92.5	725	0.802817	57
5	49	Undirected	45		1	92.5	725	0.802817	57
5	50	Undirected	46		1	92.5	725	0.802817	57
5	51	Undirected	47		1	92.5	725	0.802817	57
5	52	Undirected	48		1	92.5	725	0.802817	57
5	53	Undirected	49		1	92.5	725	0.802817	57
5	57	Undirected	50		1	92.5	725	0.802817	57
5	59	Undirected	51		1	260	725	0.5	56
5	61	Undirected	52		1	92.5	725	0.802817	57
5	62	Undirected	53		1	92.5	725	0.802817	57
5	63	Undirected	54		1	593.5	725	0.504505	56
5	170	Undirected	55		1	92.5	725	0.802817	57
5	173	Undirected	56		1	162	725	0.728571	51
5	176	Undirected	57		1	154.5	725	0.71831	51
5	182	Undirected	58		1	92.5	725	0.802817	57
5	313	Undirected	59		1	144.5	5036	0.261538	17
5	374	Undirected	60		1	293.5	5415	0.015873	1
5	459	Undirected	61		1	205.5	5695	0.047619	3
6	8	Undirected	62		1	8.5	725	0.869565	60
6	10	Undirected	63		1	5.5	725	0.914286	64
6	14	Undirected	64		1	998.5	725	0.545455	60
6	16	Undirected	65		1	25.5	725	0.785714	55
7	6	Undirected	66		1	83.5	725	0.802817	57
7	8	Undirected	67		1	78	725	0.835821	56
7	9	Undirected	68		1	80.5	725	0.828571	58
7	10	Undirected	69		1	83	725	0.802817	57
7	13	Undirected	70		1	82	725	0.816901	58
7	15	Undirected	71		1	85.5	725	0.774648	55
7	17	Undirected	72		1	82	725	0.816901	58
7	18	Undirected	73		1	374	725	0.483333	58
7	20	Undirected	74		1	140	725	0.771429	54
7	21	Undirected	75		1	234	725	0.574257	58
7	22	Undirected	76		1	83.5	725	0.802817	57
7	25	Undirected	77		1	82	725	0.816901	58
7	29	Undirected	78		1	237	725	0.558824	57
7	30	Undirected	79		1	82	725	0.816901	58
7	31	Undirected	80		1	83.5	725	0.802817	57
7	32	Undirected	81		1	83.5	725	0.802817	57
7	35	Undirected	82		1	83.5	725	0.802817	57
7	37	Undirected	83		1	83.5	725	0.802817	57
7	40	Undirected	84		1	83.5	725	0.802817	57
7	41	Undirected	85		1	83.5	725	0.802817	57
7	42	Undirected	86		1	83.5	725	0.802817	57
7	45	Undirected	87		1	240	725	0.548077	57
7	46	Undirected	88		1	82	725	0.816901	58
7	48	Undirected	89		1	83.5	725	0.802817	57
7	52	Undirected	90		1	83.5	725	0.802817	57
7	59	Undirected	91		1	257	725	0.5	56
7	61	Undirected	92		1	83.5	725	0.802817	57
7	63	Undirected	93		1	876.5	725	0.504505	56
7	173	Undirected	94		1	152.5	725	0.728571	51
7	182	Undirected	95		1	84	725	0.802817	57
7	313	Undirected	96		1	235	5036	0.205882	14
8	16	Undirected	97		1	20	725	0.846154	55
9	6	Undirected	98		1	3.5	725	0.942029	65
9	8	Undirected	99		1	6	725	0.897059	61
9	10	Undirected	100		1	3	725	0.942029	65
9	14	Undirected	101		1	998	725	0.545455	60
9	16	Undirected	102		1	23	725	0.811594	56
10	8	Undirected	103		1	6	725	0.897059	61
10	16	Undirected	104		1	21	725	0.838235	57
11	5	Undirected	105		1	90	725	0.802817	57
11	6	Undirected	106		1	3.5	725	0.942029	65
11	7	Undirected	107		1	83	725	0.802817	57
11	8	Undirected	108		1	6	725	0.897059	61
11	9	Undirected	109		1	3	725	0.942029	65
11	10	Undirected	110		1	3	725	0.942029	65
11	13	Undirected	111		1	2	725	0.956522	66
11	14	Undirected	112		1	998	725	0.545455	60
11	15	Undirected	113		1	3.5	725	0.941176	64
11	16	Undirected	114		1	23	725	0.811594	56
11	17	Undirected	115		1	2	725	0.956522	66
11	18	Undirected	116		1	180	725	0.483871	60
11	20	Undirected	117		1	62.5	725	0.884058	61
11	21	Undirected	118		1	147	725	0.601942	62
11	22	Undirected	119		1	3.5	725	0.942029	65
11	24	Undirected	120		1	3.5	725	0.942029	65
11	25	Undirected	121		1	2	725	0.956522	66
11	28	Undirected	122		1	3.5	725	0.942029	65
11	29	Undirected	123		1	151.5	725	0.571429	60
11	30	Undirected	124		1	2	725	0.956522	66
11	31	Undirected	125		1	3.5	725	0.942029	65
11	32	Undirected	126		1	3.5	725	0.942029	65
11	34	Undirected	127		1	3.5	725	0.942029	65
11	35	Undirected	128		1	3.5	725	0.942029	65
11	36	Undirected	129		1	3.5	725	0.942029	65
11	37	Undirected	130		1	3.5	725	0.942029	65
11	38	Undirected	131		1	3.5	725	0.942029	65
11	39	Undirected	132		1	3.5	725	0.942029	65
11	40	Undirected	133		1	3.5	725	0.942029	65
11	41	Undirected	134		1	3.5	725	0.942029	65
11	42	Undirected	135		1	3.5	725	0.942029	65
11	43	Undirected	136		1	3.5	725	0.942029	65
11	44	Undirected	137		1	3.5	725	0.942029	65
11	45	Undirected	138		1	153.5	725	0.560748	60
11	46	Undirected	139		1	2	725	0.956522	66
11	47	Undirected	140		1	3.5	725	0.942029	65
11	48	Undirected	141		1	3.5	725	0.942029	65
11	49	Undirected	142		1	3.5	725	0.942029	65
11	50	Undirected	143		1	3.5	725	0.942029	65
11	51	Undirected	144		1	3.5	725	0.942029	65
11	52	Undirected	145		1	3.5	725	0.942029	65
11	53	Undirected	146		1	3.5	725	0.942029	65
11	57	Undirected	147		1	3.5	725	0.942029	65
11	59	Undirected	148		1	155	725	0.581818	64
11	61	Undirected	149		1	3.5	725	0.942029	65
11	62	Undirected	150		1	3.5	725	0.942029	65
11	63	Undirected	151		1	157	725	0.587156	64
11	64	Undirected	152		1	153	725	0.553398	57
11	142	Undirected	153		1	207	725	0.630952	53
11	143	Undirected	154		1	208	725	0.619048	52
11	155	Undirected	155		1	209.5	725	0.638554	53
11	170	Undirected	156		1	3.5	725	0.942029	65
11	173	Undirected	157		1	75	725	0.84058	58
11	182	Undirected	158		1	3.5	725	0.942029	65
11	183	Undirected	159		1	208.5	725	0.524752	53
11	313	Undirected	160		1	98.5	5036	0.239437	17
12	5	Undirected	161		1	768	725	0.763889	55
12	6	Undirected	162		1	864.5	725	0.773333	58
12	7	Undirected	163		1	1136	725	0.763889	55
12	8	Undirected	164		1	437	725	0.855072	59
12	9	Undirected	165		1	808.5	725	0.797297	59
12	10	Undirected	166		1	750.5	725	0.797297	59
12	11	Undirected	167		1	807	725	0.797297	59
12	13	Undirected	168		1	863	725	0.786667	59
12	14	Undirected	169		1	1712	725	0.508929	57
12	15	Undirected	170		1	750.5	725	0.794521	58
12	16	Undirected	171		1	500.5	725	0.771429	54
12	17	Undirected	172		1	863	725	0.786667	59
12	18	Undirected	173		1	8584	725	0.440945	56
12	19	Undirected	174		1	863	725	0.786667	59
12	21	Undirected	175		1	1187	725	0.561905	59
12	22	Undirected	176		1	864.5	725	0.773333	58
12	23	Undirected	177		1	864.5	725	0.773333	58
12	24	Undirected	178		1	864.5	725	0.773333	58
12	25	Undirected	179		1	863	725	0.786667	59
12	26	Undirected	180		1	864.5	725	0.773333	58
12	27	Undirected	181		1	863	725	0.786667	59
12	28	Undirected	182		1	864.5	725	0.773333	58
12	29	Undirected	183		1	1276.5	725	0.53271	57
12	30	Undirected	184		1	863	725	0.786667	59
12	31	Undirected	185		1	864.5	725	0.773333	58
12	32	Undirected	186		1	864.5	725	0.773333	58
12	33	Undirected	187		1	863	725	0.786667	59
12	34	Undirected	188		1	864.5	725	0.773333	58
12	35	Undirected	189		1	864.5	725	0.773333	58
12	36	Undirected	190		1	864.5	725	0.773333	58
12	37	Undirected	191		1	864.5	725	0.773333	58
12	38	Undirected	192		1	864.5	725	0.773333	58
12	39	Undirected	193		1	864.5	725	0.773333	58
12	40	Undirected	194		1	864.5	725	0.773333	58
12	41	Undirected	195		1	864.5	725	0.773333	58
12	42	Undirected	196		1	864.5	725	0.773333	58
12	43	Undirected	197		1	864.5	725	0.773333	58
12	44	Undirected	198		1	864.5	725	0.773333	58
12	45	Undirected	199		1	1402.5	725	0.522936	57
12	46	Undirected	200		1	863	725	0.786667	59
12	47	Undirected	201		1	864.5	725	0.773333	58
12	48	Undirected	202		1	864.5	725	0.773333	58
12	49	Undirected	203		1	864.5	725	0.773333	58
12	50	Undirected	204		1	864.5	725	0.773333	58
12	51	Undirected	205		1	864.5	725	0.773333	58
12	52	Undirected	206		1	864.5	725	0.773333	58
12	53	Undirected	207		1	864.5	725	0.773333	58
12	57	Undirected	208		1	864.5	725	0.773333	58
12	58	Undirected	209		1	1067.5	725	0.773333	58
12	59	Undirected	210		1	1811.5	725	0.504348	58
12	61	Undirected	211		1	864.5	725	0.773333	58
12	62	Undirected	212		1	864.5	725	0.773333	58
12	63	Undirected	213		1	2412	725	0.508772	58
12	64	Undirected	214		1	1135.5	725	0.528846	55
12	170	Undirected	215		1	864.5	725	0.773333	58
12	171	Undirected	216		1	864.5	725	0.773333	58
12	174	Undirected	217		1	1929	725	0.773333	58
12	182	Undirected	218		1	864.5	725	0.773333	58
12	236	Undirected	219		1	3714	219	0.0434783	4
12	237	Undirected	220		1	3219	219	0.0537634	5
12	280	Undirected	221		1	3499	219	0.0543478	5
12	281	Undirected	222		1	3274.5	219	0.0561798	5
12	297	Undirected	223		1	2122	219	0.0465116	4
12	313	Undirected	224		1	1249	5036	0.242857	17
12	351	Undirected	225		1	52199.5	219	0.0340909	3
13	6	Undirected	226		1	2.5	725	0.956522	66
13	8	Undirected	227		1	7	725	0.884058	61
13	9	Undirected	228		1	2	725	0.956522	66
13	10	Undirected	229		1	4	725	0.928571	65
13	14	Undirected	230		1	997	725	0.554545	61
13	16	Undirected	231		1	24	725	0.8	56
13	42	Undirected	232		1	2.5	725	0.956522	66
14	8	Undirected	233		1	756	725	0.542056	58
14	10	Undirected	234		1	1049.5	725	0.545455	60
14	16	Undirected	235		1	604	725	0.533333	56
15	6	Undirected	236		1	3	725	0.941176	64
15	8	Undirected	237		1	8.5	725	0.867647	59
15	9	Undirected	238		1	5.5	725	0.913043	63
15	10	Undirected	239		1	5.5	725	0.913043	63
15	13	Undirected	240		1	4.5	725	0.927536	64
15	14	Undirected	241		1	1000.5	725	0.527273	58
15	16	Undirected	242		1	25.5	725	0.782609	54
15	17	Undirected	243		1	4.5	725	0.927536	64
15	21	Undirected	244		1	149.5	725	0.582524	60
15	22	Undirected	245		1	3	725	0.941176	64
15	25	Undirected	246		1	4.5	725	0.927536	64
15	30	Undirected	247		1	4.5	725	0.927536	64
15	31	Undirected	248		1	3	725	0.941176	64
15	35	Undirected	249		1	3	725	0.941176	64
15	40	Undirected	250		1	3	725	0.941176	64
15	42	Undirected	251		1	3	725	0.941176	64
15	46	Undirected	252		1	4.5	725	0.927536	64
15	64	Undirected	253		1	150.5	725	0.564356	57
17	6	Undirected	254		1	2.5	725	0.956522	66
17	8	Undirected	255		1	7	725	0.884058	61
17	9	Undirected	256		1	2	725	0.956522	66
17	10	Undirected	257		1	4	725	0.928571	65
17	13	Undirected	258		1	1	725	0.971014	67
17	14	Undirected	259		1	997	725	0.554545	61
17	16	Undirected	260		1	24	725	0.8	56
17	21	Undirected	261		1	146	725	0.61165	63
17	22	Undirected	262		1	2.5	725	0.956522	66
17	30	Undirected	263		1	1	725	0.971014	67
17	31	Undirected	264		1	2.5	725	0.956522	66
17	42	Undirected	265		1	2.5	725	0.956522	66
18	6	Undirected	266		1	177.5	725	0.495935	61
18	8	Undirected	267		1	179	725	0.467213	57
18	9	Undirected	268		1	180	725	0.483871	60
18	10	Undirected	269		1	182.5	725	0.472	59
18	13	Undirected	270		1	179	725	0.491935	61
18	14	Undirected	271		1	10986.5	725	0.774194	96
18	15	Undirected	272		1	179.5	725	0.479675	59
18	17	Undirected	273		1	179	725	0.491935	61
18	20	Undirected	274		1	236.5	725	0.463415	57
18	21	Undirected	275		1	104.5	725	0.77686	94
18	22	Undirected	276		1	177.5	725	0.495935	61
18	25	Undirected	277		1	179	725	0.491935	61
18	29	Undirected	278		1	78	725	0.806723	96
18	30	Undirected	279		1	179	725	0.491935	61
18	31	Undirected	280		1	177.5	725	0.495935	61
18	32	Undirected	281		1	178.5	725	0.495935	61
18	35	Undirected	282		1	177.5	725	0.495935	61
18	37	Undirected	283		1	178.5	725	0.495935	61
18	40	Undirected	284		1	177.5	725	0.495935	61
18	41	Undirected	285		1	178.5	725	0.495935	61
18	42	Undirected	286		1	177.5	725	0.495935	61
18	45	Undirected	287		1	88.5	725	0.808333	97
18	46	Undirected	288		1	179	725	0.491935	61
18	48	Undirected	289		1	178.5	725	0.495935	61
18	52	Undirected	290		1	178.5	725	0.495935	61
18	56	Undirected	291		1	218.5	1459	0.382114	47
18	59	Undirected	292		1	34	725	0.777778	98
18	61	Undirected	293		1	178.5	725	0.495935	61
18	63	Undirected	294		1	35	725	0.769841	97
18	64	Undirected	295		1	71	725	0.779661	92
18	105	Undirected	296		1	218.5	1459	0.382114	47
18	173	Undirected	297		1	253.5	725	0.439024	54
18	182	Undirected	298		1	185.5	725	0.495935	61
19	5	Undirected	299		1	89	725	0.816901	58
19	6	Undirected	300		1	2.5	725	0.956522	66
19	7	Undirected	301		1	82	725	0.816901	58
19	8	Undirected	302		1	7	725	0.884058	61
19	9	Undirected	303		1	2	725	0.956522	66
19	10	Undirected	304		1	4	725	0.928571	65
19	11	Undirected	305		1	2	725	0.956522	66
19	13	Undirected	306		1	1	725	0.971014	67
19	14	Undirected	307		1	997	725	0.554545	61
19	15	Undirected	308		1	4.5	725	0.927536	64
19	16	Undirected	309		1	24	725	0.8	56
19	17	Undirected	310		1	1	725	0.971014	67
19	18	Undirected	311		1	179	725	0.491935	61
19	20	Undirected	312		1	61.5	725	0.898551	62
19	21	Undirected	313		1	146	725	0.61165	63
19	22	Undirected	314		1	2.5	725	0.956522	66
19	23	Undirected	315		1	2.5	725	0.956522	66
19	24	Undirected	316		1	2.5	725	0.956522	66
19	25	Undirected	317		1	1	725	0.971014	67
19	26	Undirected	318		1	2.5	725	0.956522	66
19	27	Undirected	319		1	1	725	0.971014	67
19	28	Undirected	320		1	2.5	725	0.956522	66
19	29	Undirected	321		1	150.5	725	0.580952	61
19	30	Undirected	322		1	1	725	0.971014	67
19	31	Undirected	323		1	2.5	725	0.956522	66
19	32	Undirected	324		1	2.5	725	0.956522	66
19	33	Undirected	325		1	1	725	0.971014	67
19	34	Undirected	326		1	2.5	725	0.956522	66
19	35	Undirected	327		1	2.5	725	0.956522	66
19	36	Undirected	328		1	2.5	725	0.956522	66
19	37	Undirected	329		1	2.5	725	0.956522	66
19	38	Undirected	330		1	2.5	725	0.956522	66
19	39	Undirected	331		1	2.5	725	0.956522	66
19	40	Undirected	332		1	2.5	725	0.956522	66
19	41	Undirected	333		1	2.5	725	0.956522	66
19	42	Undirected	334		1	2.5	725	0.956522	66
19	43	Undirected	335		1	2.5	725	0.956522	66
19	44	Undirected	336		1	2.5	725	0.956522	66
19	45	Undirected	337		1	152.5	725	0.570093	61
19	46	Undirected	338		1	1	725	0.971014	67
19	47	Undirected	339		1	2.5	725	0.956522	66
19	48	Undirected	340		1	2.5	725	0.956522	66
19	49	Undirected	341		1	2.5	725	0.956522	66
19	50	Undirected	342		1	2.5	725	0.956522	66
19	51	Undirected	343		1	2.5	725	0.956522	66
19	52	Undirected	344		1	2.5	725	0.956522	66
19	53	Undirected	345		1	2.5	725	0.956522	66
19	57	Undirected	346		1	2.5	725	0.956522	66
19	58	Undirected	347		1	2.5	725	0.956522	66
19	59	Undirected	348		1	154	725	0.590909	65
19	61	Undirected	349		1	2.5	725	0.956522	66
19	62	Undirected	350		1	2.5	725	0.956522	66
19	63	Undirected	351		1	156	725	0.59633	65
19	64	Undirected	352		1	152	725	0.563107	58
19	142	Undirected	353		1	206	725	0.642857	54
19	143	Undirected	354		1	207	725	0.630952	53
19	144	Undirected	355		1	234.5	725	0.630952	53
19	155	Undirected	356		1	249	725	0.650602	54
19	170	Undirected	357		1	2.5	725	0.956522	66
19	171	Undirected	358		1	2.5	725	0.956522	66
19	173	Undirected	359		1	74	725	0.855072	59
19	174	Undirected	360		1	2.5	725	0.956522	66
19	176	Undirected	361		1	63.5	725	0.869565	60
19	182	Undirected	362		1	2.5	725	0.956522	66
19	183	Undirected	363		1	207.5	725	0.534653	54
19	313	Undirected	364		1	100	5036	0.236111	17
20	6	Undirected	365		1	60	725	0.911765	62
20	9	Undirected	366		1	60.5	725	0.911765	62
20	10	Undirected	367		1	62.5	725	0.884058	61
20	13	Undirected	368		1	61.5	725	0.898551	62
20	14	Undirected	369		1	1151.5	725	0.509091	56
20	15	Undirected	370		1	60	725	0.910448	61
20	16	Undirected	371		1	82.5	725	0.753623	52
20	17	Undirected	372		1	61.5	725	0.898551	62
20	21	Undirected	373		1	206.5	725	0.563107	58
20	22	Undirected	374		1	60	725	0.911765	62
20	25	Undirected	375		1	61.5	725	0.898551	62
20	29	Undirected	376		1	208	725	0.548077	57
20	30	Undirected	377		1	61.5	725	0.898551	62
20	31	Undirected	378		1	60	725	0.911765	62
20	35	Undirected	379		1	60	725	0.911765	62
20	40	Undirected	380		1	60	725	0.911765	62
20	42	Undirected	381		1	60	725	0.911765	62
20	46	Undirected	382		1	61.5	725	0.898551	62
20	64	Undirected	383		1	207.5	725	0.544554	55
20	182	Undirected	384		1	60	725	0.911765	62
21	6	Undirected	385		1	147.5	725	0.601942	62
21	8	Undirected	386		1	146	725	0.6	60
21	9	Undirected	387		1	147	725	0.601942	62
21	10	Undirected	388		1	149	725	0.586538	61
21	13	Undirected	389		1	146	725	0.61165	63
21	14	Undirected	390		1	377	725	0.896226	95
21	16	Undirected	391		1	161	725	0.56	56
21	31	Undirected	392		1	147.5	725	0.601942	62
21	42	Undirected	393		1	147.5	725	0.601942	62
22	6	Undirected	394		1	1	725	0.970588	66
22	8	Undirected	395		1	8.5	725	0.869565	60
22	9	Undirected	396		1	3.5	725	0.942029	65
22	10	Undirected	397		1	5.5	725	0.914286	64
22	13	Undirected	398		1	2.5	725	0.956522	66
22	14	Undirected	399		1	998.5	725	0.545455	60
22	16	Undirected	400		1	25.5	725	0.785714	55
22	21	Undirected	401		1	147.5	725	0.601942	62
22	30	Undirected	402		1	2.5	725	0.956522	66
22	31	Undirected	403		1	1	725	0.970588	66
22	42	Undirected	404		1	1	725	0.970588	66
23	5	Undirected	405		1	92.5	725	0.802817	57
23	6	Undirected	406		1	1	725	0.970588	66
23	7	Undirected	407		1	83.5	725	0.802817	57
23	8	Undirected	408		1	8.5	725	0.869565	60
23	9	Undirected	409		1	3.5	725	0.942029	65
23	10	Undirected	410		1	5.5	725	0.914286	64
23	11	Undirected	411		1	3.5	725	0.942029	65
23	13	Undirected	412		1	2.5	725	0.956522	66
23	14	Undirected	413		1	998.5	725	0.545455	60
23	15	Undirected	414		1	3	725	0.941176	64
23	16	Undirected	415		1	25.5	725	0.785714	55
23	17	Undirected	416		1	2.5	725	0.956522	66
23	18	Undirected	417		1	177.5	725	0.495935	61
23	20	Undirected	418		1	60	725	0.911765	62
23	21	Undirected	419		1	147.5	725	0.601942	62
23	22	Undirected	420		1	1	725	0.970588	66
23	24	Undirected	421		1	1	725	0.970588	66
23	25	Undirected	422		1	2.5	725	0.956522	66
23	26	Undirected	423		1	1	725	0.970588	66
23	28	Undirected	424		1	1	725	0.970588	66
23	29	Undirected	425		1	149	725	0.586538	61
23	30	Undirected	426		1	2.5	725	0.956522	66
23	31	Undirected	427		1	1	725	0.970588	66
23	32	Undirected	428		1	1	725	0.970588	66
23	33	Undirected	429		1	2.5	725	0.956522	66
23	34	Undirected	430		1	1	725	0.970588	66
23	35	Undirected	431		1	1	725	0.970588	66
23	36	Undirected	432		1	1	725	0.970588	66
23	37	Undirected	433		1	1	725	0.970588	66
23	38	Undirected	434		1	1	725	0.970588	66
23	39	Undirected	435		1	1	725	0.970588	66
23	40	Undirected	436		1	1	725	0.970588	66
23	41	Undirected	437		1	1	725	0.970588	66
23	42	Undirected	438		1	1	725	0.970588	66
23	43	Undirected	439		1	1	725	0.970588	66
23	44	Undirected	440		1	1	725	0.970588	66
23	45	Undirected	441		1	151	725	0.575472	61
23	46	Undirected	442		1	2.5	725	0.956522	66
23	47	Undirected	443		1	1	725	0.970588	66
23	48	Undirected	444		1	1	725	0.970588	66
23	49	Undirected	445		1	1	725	0.970588	66
23	50	Undirected	446		1	1	725	0.970588	66
23	51	Undirected	447		1	1	725	0.970588	66
23	52	Undirected	448		1	1	725	0.970588	66
23	53	Undirected	449		1	1	725	0.970588	66
23	57	Undirected	450		1	1	725	0.970588	66
23	59	Undirected	451		1	152.5	725	0.59633	65
23	61	Undirected	452		1	1	725	0.970588	66
23	62	Undirected	453		1	1	725	0.970588	66
23	63	Undirected	454		1	153	725	0.601852	65
23	64	Undirected	455		1	150.5	725	0.568627	58
23	142	Undirected	456		1	204.5	725	0.650602	54
23	143	Undirected	457		1	205.5	725	0.638554	53
23	144	Undirected	458		1	223	725	0.638554	53
23	155	Undirected	459		1	246	725	0.658537	54
23	170	Undirected	460		1	1	725	0.970588	66
23	171	Undirected	461		1	1	725	0.970588	66
23	173	Undirected	462		1	72.5	725	0.867647	59
23	174	Undirected	463		1	1	725	0.970588	66
23	176	Undirected	464		1	62	725	0.882353	60
23	182	Undirected	465		1	1	725	0.970588	66
23	183	Undirected	466		1	206	725	0.54	54
24	6	Undirected	467		1	1	725	0.970588	66
24	7	Undirected	468		1	83.5	725	0.802817	57
24	8	Undirected	469		1	8.5	725	0.869565	60
24	9	Undirected	470		1	3.5	725	0.942029	65
24	10	Undirected	471		1	5.5	725	0.914286	64
24	13	Undirected	472		1	2.5	725	0.956522	66
24	14	Undirected	473		1	998.5	725	0.545455	60
24	15	Undirected	474		1	3	725	0.941176	64
24	16	Undirected	475		1	25.5	725	0.785714	55
24	17	Undirected	476		1	2.5	725	0.956522	66
24	18	Undirected	477		1	177.5	725	0.495935	61
24	20	Undirected	478		1	60	725	0.911765	62
24	21	Undirected	479		1	147.5	725	0.601942	62
24	22	Undirected	480		1	1	725	0.970588	66
24	25	Undirected	481		1	2.5	725	0.956522	66
24	29	Undirected	482		1	149	725	0.586538	61
24	30	Undirected	483		1	2.5	725	0.956522	66
24	31	Undirected	484		1	1	725	0.970588	66
24	32	Undirected	485		1	1	725	0.970588	66
24	34	Undirected	486		1	1	725	0.970588	66
24	35	Undirected	487		1	1	725	0.970588	66
24	36	Undirected	488		1	1	725	0.970588	66
24	37	Undirected	489		1	1	725	0.970588	66
24	38	Undirected	490		1	1	725	0.970588	66
24	39	Undirected	491		1	1	725	0.970588	66
24	40	Undirected	492		1	1	725	0.970588	66
24	41	Undirected	493		1	1	725	0.970588	66
24	42	Undirected	494		1	1	725	0.970588	66
24	43	Undirected	495		1	1	725	0.970588	66
24	44	Undirected	496		1	1	725	0.970588	66
24	45	Undirected	497		1	151	725	0.575472	61
24	46	Undirected	498		1	2.5	725	0.956522	66
24	47	Undirected	499		1	1	725	0.970588	66
24	48	Undirected	500		1	1	725	0.970588	66
24	49	Undirected	501		1	1	725	0.970588	66
24	50	Undirected	502		1	1	725	0.970588	66
24	51	Undirected	503		1	1	725	0.970588	66
24	52	Undirected	504		1	1	725	0.970588	66
24	53	Undirected	505		1	1	725	0.970588	66
24	59	Undirected	506		1	152.5	725	0.59633	65
24	61	Undirected	507		1	1	725	0.970588	66
24	62	Undirected	508		1	1	725	0.970588	66
24	63	Undirected	509		1	153	725	0.601852	65
24	64	Undirected	510		1	150.5	725	0.568627	58
24	142	Undirected	511		1	204.5	725	0.650602	54
24	173	Undirected	512		1	72.5	725	0.867647	59
24	182	Undirected	513		1	1	725	0.970588	66
25	6	Undirected	514		1	2.5	725	0.956522	66
25	8	Undirected	515		1	7	725	0.884058	61
25	9	Undirected	516		1	2	725	0.956522	66
25	10	Undirected	517		1	4	725	0.928571	65
25	13	Undirected	518		1	1	725	0.971014	67
25	14	Undirected	519		1	997	725	0.554545	61
25	16	Undirected	520		1	24	725	0.8	56
25	17	Undirected	521		1	1	725	0.971014	67
25	21	Undirected	522		1	146	725	0.61165	63
25	22	Undirected	523		1	2.5	725	0.956522	66
25	30	Undirected	524		1	1	725	0.971014	67
25	31	Undirected	525		1	2.5	725	0.956522	66
25	42	Undirected	526		1	2.5	725	0.956522	66
26	5	Undirected	527		1	92.5	725	0.802817	57
26	6	Undirected	528		1	1	725	0.970588	66
26	7	Undirected	529		1	83.5	725	0.802817	57
26	8	Undirected	530		1	8.5	725	0.869565	60
26	9	Undirected	531		1	3.5	725	0.942029	65
26	10	Undirected	532		1	5.5	725	0.914286	64
26	11	Undirected	533		1	3.5	725	0.942029	65
26	13	Undirected	534		1	2.5	725	0.956522	66
26	14	Undirected	535		1	998.5	725	0.545455	60
26	15	Undirected	536		1	3	725	0.941176	64
26	16	Undirected	537		1	25.5	725	0.785714	55
26	17	Undirected	538		1	2.5	725	0.956522	66
26	18	Undirected	539		1	177.5	725	0.495935	61
26	20	Undirected	540		1	60	725	0.911765	62
26	21	Undirected	541		1	147.5	725	0.601942	62
26	22	Undirected	542		1	1	725	0.970588	66
26	24	Undirected	543		1	1	725	0.970588	66
26	25	Undirected	544		1	2.5	725	0.956522	66
26	28	Undirected	545		1	1	725	0.970588	66
26	29	Undirected	546		1	149	725	0.586538	61
26	30	Undirected	547		1	2.5	725	0.956522	66
26	31	Undirected	548		1	1	725	0.970588	66
26	32	Undirected	549		1	1	725	0.970588	66
26	34	Undirected	550		1	1	725	0.970588	66
26	35	Undirected	551		1	1	725	0.970588	66
26	36	Undirected	552		1	1	725	0.970588	66
26	37	Undirected	553		1	1	725	0.970588	66
26	38	Undirected	554		1	1	725	0.970588	66
26	39	Undirected	555		1	1	725	0.970588	66
26	40	Undirected	556		1	1	725	0.970588	66
26	41	Undirected	557		1	1	725	0.970588	66
26	42	Undirected	558		1	1	725	0.970588	66
26	43	Undirected	559		1	1	725	0.970588	66
26	44	Undirected	560		1	1	725	0.970588	66
26	45	Undirected	561		1	151	725	0.575472	61
26	46	Undirected	562		1	2.5	725	0.956522	66
26	47	Undirected	563		1	1	725	0.970588	66
26	48	Undirected	564		1	1	725	0.970588	66
26	49	Undirected	565		1	1	725	0.970588	66
26	50	Undirected	566		1	1	725	0.970588	66
26	51	Undirected	567		1	1	725	0.970588	66
26	52	Undirected	568		1	1	725	0.970588	66
26	53	Undirected	569		1	1	725	0.970588	66
26	57	Undirected	570		1	1	725	0.970588	66
26	59	Undirected	571		1	152.5	725	0.59633	65
26	61	Undirected	572		1	1	725	0.970588	66
26	62	Undirected	573		1	1	725	0.970588	66
26	63	Undirected	574		1	153	725	0.601852	65
26	64	Undirected	575		1	150.5	725	0.568627	58
26	142	Undirected	576		1	204.5	725	0.650602	54
26	143	Undirected	577		1	205.5	725	0.638554	53
26	155	Undirected	578		1	205.5	725	0.658537	54
26	170	Undirected	579		1	1	725	0.970588	66
26	173	Undirected	580		1	72.5	725	0.867647	59
26	176	Undirected	581		1	62	725	0.882353	60
26	182	Undirected	582		1	1	725	0.970588	66
26	183	Undirected	583		1	206	725	0.54	54
27	5	Undirected	584		1	89	725	0.816901	58
27	6	Undirected	585		1	2.5	725	0.956522	66
27	7	Undirected	586		1	82	725	0.816901	58
27	8	Undirected	587		1	7	725	0.884058	61
27	9	Undirected	588		1	2	725	0.956522	66
27	10	Undirected	589		1	4	725	0.928571	65
27	11	Undirected	590		1	2	725	0.956522	66
27	13	Undirected	591		1	1	725	0.971014	67
27	14	Undirected	592		1	997	725	0.554545	61
27	15	Undirected	593		1	4.5	725	0.927536	64
27	16	Undirected	594		1	24	725	0.8	56
27	17	Undirected	595		1	1	725	0.971014	67
27	18	Undirected	596		1	179	725	0.491935	61
27	20	Undirected	597		1	61.5	725	0.898551	62
27	21	Undirected	598		1	146	725	0.61165	63
27	22	Undirected	599		1	2.5	725	0.956522	66
27	23	Undirected	600		1	3	725	0.956522	66
27	24	Undirected	601		1	2.5	725	0.956522	66
27	25	Undirected	602		1	1	725	0.971014	67
27	26	Undirected	603		1	2.5	725	0.956522	66
27	28	Undirected	604		1	2.5	725	0.956522	66
27	29	Undirected	605		1	150.5	725	0.580952	61
27	30	Undirected	606		1	1	725	0.971014	67
27	31	Undirected	607		1	2.5	725	0.956522	66
27	32	Undirected	608		1	2.5	725	0.956522	66
27	33	Undirected	609		1	1	725	0.971014	67
27	34	Undirected	610		1	2.5	725	0.956522	66
27	35	Undirected	611		1	2.5	725	0.956522	66
27	36	Undirected	612		1	2.5	725	0.956522	66
27	37	Undirected	613		1	2.5	725	0.956522	66
27	38	Undirected	614		1	2.5	725	0.956522	66
27	39	Undirected	615		1	2.5	725	0.956522	66
27	40	Undirected	616		1	2.5	725	0.956522	66
27	41	Undirected	617		1	2.5	725	0.956522	66
27	42	Undirected	618		1	2.5	725	0.956522	66
27	43	Undirected	619		1	2.5	725	0.956522	66
27	44	Undirected	620		1	2.5	725	0.956522	66
27	45	Undirected	621		1	152.5	725	0.570093	61
27	46	Undirected	622		1	1	725	0.971014	67
27	47	Undirected	623		1	2.5	725	0.956522	66
27	48	Undirected	624		1	2.5	725	0.956522	66
27	49	Undirected	625		1	2.5	725	0.956522	66
27	50	Undirected	626		1	2.5	725	0.956522	66
27	51	Undirected	627		1	2.5	725	0.956522	66
27	52	Undirected	628		1	2.5	725	0.956522	66
27	53	Undirected	629		1	2.5	725	0.956522	66
27	57	Undirected	630		1	2.5	725	0.956522	66
27	58	Undirected	631		1	3	725	0.956522	66
27	59	Undirected	632		1	154	725	0.590909	65
27	61	Undirected	633		1	2.5	725	0.956522	66
27	62	Undirected	634		1	2.5	725	0.956522	66
27	63	Undirected	635		1	156	725	0.59633	65
27	64	Undirected	636		1	152	725	0.563107	58
27	142	Undirected	637		1	206	725	0.642857	54
27	143	Undirected	638		1	207	725	0.630952	53
27	144	Undirected	639		1	234.5	725	0.630952	53
27	155	Undirected	640		1	249	725	0.650602	54
27	170	Undirected	641		1	2.5	725	0.956522	66
27	171	Undirected	642		1	2.5	725	0.956522	66
27	173	Undirected	643		1	74	725	0.855072	59
27	174	Undirected	644		1	2.5	725	0.956522	66
27	176	Undirected	645		1	63.5	725	0.869565	60
27	182	Undirected	646		1	2.5	725	0.956522	66
27	183	Undirected	647		1	207.5	725	0.534653	54
27	313	Undirected	648		1	101	5036	0.236111	17
28	6	Undirected	649		1	1	725	0.970588	66
28	7	Undirected	650		1	83.5	725	0.802817	57
28	8	Undirected	651		1	8.5	725	0.869565	60
28	9	Undirected	652		1	3.5	725	0.942029	65
28	10	Undirected	653		1	5.5	725	0.914286	64
28	13	Undirected	654		1	2.5	725	0.956522	66
28	14	Undirected	655		1	998.5	725	0.545455	60
28	15	Undirected	656		1	3	725	0.941176	64
28	16	Undirected	657		1	25.5	725	0.785714	55
28	17	Undirected	658		1	2.5	725	0.956522	66
28	18	Undirected	659		1	177.5	725	0.495935	61
28	20	Undirected	660		1	60	725	0.911765	62
28	21	Undirected	661		1	147.5	725	0.601942	62
28	22	Undirected	662		1	1	725	0.970588	66
28	24	Undirected	663		1	1	725	0.970588	66
28	25	Undirected	664		1	2.5	725	0.956522	66
28	29	Undirected	665		1	149	725	0.586538	61
28	30	Undirected	666		1	2.5	725	0.956522	66
28	31	Undirected	667		1	1	725	0.970588	66
28	32	Undirected	668		1	1	725	0.970588	66
28	34	Undirected	669		1	1	725	0.970588	66
28	35	Undirected	670		1	1	725	0.970588	66
28	36	Undirected	671		1	1	725	0.970588	66
28	37	Undirected	672		1	1	725	0.970588	66
28	38	Undirected	673		1	1	725	0.970588	66
28	39	Undirected	674		1	1	725	0.970588	66
28	40	Undirected	675		1	1	725	0.970588	66
28	41	Undirected	676		1	1	725	0.970588	66
28	42	Undirected	677		1	1	725	0.970588	66
28	43	Undirected	678		1	1	725	0.970588	66
28	44	Undirected	679		1	1	725	0.970588	66
28	45	Undirected	680		1	151	725	0.575472	61
28	46	Undirected	681		1	2.5	725	0.956522	66
28	47	Undirected	682		1	1	725	0.970588	66
28	48	Undirected	683		1	1	725	0.970588	66
28	49	Undirected	684		1	1	725	0.970588	66
28	50	Undirected	685		1	1	725	0.970588	66
28	51	Undirected	686		1	1	725	0.970588	66
28	52	Undirected	687		1	1	725	0.970588	66
28	53	Undirected	688		1	1	725	0.970588	66
28	59	Undirected	689		1	152.5	725	0.59633	65
28	61	Undirected	690		1	1	725	0.970588	66
28	62	Undirected	691		1	1	725	0.970588	66
28	63	Undirected	692		1	153	725	0.601852	65
28	64	Undirected	693		1	150.5	725	0.568627	58
28	142	Undirected	694		1	204.5	725	0.650602	54
28	173	Undirected	695		1	72.5	725	0.867647	59
28	182	Undirected	696		1	1	725	0.970588	66
29	6	Undirected	697		1	149	725	0.586538	61
29	8	Undirected	698		1	150.5	725	0.568627	58
29	9	Undirected	699		1	151.5	725	0.571429	60
29	10	Undirected	700		1	153.5	725	0.556604	59
29	13	Undirected	701		1	150.5	725	0.580952	61
29	14	Undirected	702		1	470	725	0.878505	94
29	15	Undirected	703		1	151	725	0.567308	59
29	17	Undirected	704		1	150.5	725	0.580952	61
29	21	Undirected	705		1	5.5	725	0.940594	95
29	22	Undirected	706		1	149	725	0.586538	61
29	25	Undirected	707		1	150.5	725	0.580952	61
29	30	Undirected	708		1	150.5	725	0.580952	61
29	31	Undirected	709		1	149	725	0.586538	61
29	35	Undirected	710		1	149	725	0.586538	61
29	40	Undirected	711		1	149	725	0.586538	61
29	42	Undirected	712		1	149	725	0.586538	61
29	46	Undirected	713		1	150.5	725	0.580952	61
29	64	Undirected	714		1	6.5	725	0.929293	92
29	105	Undirected	715		1	199.5	1459	0.411215	44
30	6	Undirected	716		1	2.5	725	0.956522	66
30	8	Undirected	717		1	7	725	0.884058	61
30	9	Undirected	718		1	2	725	0.956522	66
30	10	Undirected	719		1	4	725	0.928571	65
30	13	Undirected	720		1	1	725	0.971014	67
30	14	Undirected	721		1	997	725	0.554545	61
30	16	Undirected	722		1	24	725	0.8	56
30	21	Undirected	723		1	146	725	0.61165	63
30	31	Undirected	724		1	2.5	725	0.956522	66
30	42	Undirected	725		1	2.5	725	0.956522	66
31	6	Undirected	726		1	1	725	0.970588	66
31	8	Undirected	727		1	8.5	725	0.869565	60
31	9	Undirected	728		1	3.5	725	0.942029	65
31	10	Undirected	729		1	5.5	725	0.914286	64
31	13	Undirected	730		1	2.5	725	0.956522	66
31	14	Undirected	731		1	998.5	725	0.545455	60
31	16	Undirected	732		1	25.5	725	0.785714	55
31	42	Undirected	733		1	1	725	0.970588	66
32	6	Undirected	734		1	1	725	0.970588	66
32	8	Undirected	735		1	8.5	725	0.869565	60
32	9	Undirected	736		1	3.5	725	0.942029	65
32	10	Undirected	737		1	5.5	725	0.914286	64
32	13	Undirected	738		1	2.5	725	0.956522	66
32	14	Undirected	739		1	998.5	725	0.545455	60
32	15	Undirected	740		1	3	725	0.941176	64
32	16	Undirected	741		1	25.5	725	0.785714	55
32	17	Undirected	742		1	2.5	725	0.956522	66
32	20	Undirected	743		1	60	725	0.911765	62
32	21	Undirected	744		1	147.5	725	0.601942	62
32	22	Undirected	745		1	1	725	0.970588	66
32	25	Undirected	746		1	2.5	725	0.956522	66
32	29	Undirected	747		1	149	725	0.586538	61
32	30	Undirected	748		1	2.5	725	0.956522	66
32	31	Undirected	749		1	1	725	0.970588	66
32	35	Undirected	750		1	1	725	0.970588	66
32	40	Undirected	751		1	1	725	0.970588	66
32	42	Undirected	752		1	1	725	0.970588	66
32	45	Undirected	753		1	151	725	0.575472	61
32	46	Undirected	754		1	2.5	725	0.956522	66
32	59	Undirected	755		1	151.5	725	0.59633	65
32	61	Undirected	756		1	1	725	0.970588	66
32	63	Undirected	757		1	153	725	0.601852	65
32	64	Undirected	758		1	150.5	725	0.568627	58
32	182	Undirected	759		1	1	725	0.970588	66
33	5	Undirected	760		1	89	725	0.816901	58
33	6	Undirected	761		1	2.5	725	0.956522	66
33	7	Undirected	762		1	82	725	0.816901	58
33	8	Undirected	763		1	7	725	0.884058	61
33	9	Undirected	764		1	2	725	0.956522	66
33	10	Undirected	765		1	4	725	0.928571	65
33	11	Undirected	766		1	2	725	0.956522	66
33	13	Undirected	767		1	1	725	0.971014	67
33	14	Undirected	768		1	997	725	0.554545	61
33	15	Undirected	769		1	5	725	0.927536	64
33	16	Undirected	770		1	24	725	0.8	56
33	17	Undirected	771		1	1	725	0.971014	67
33	18	Undirected	772		1	196.5	725	0.491935	61
33	20	Undirected	773		1	62	725	0.898551	62
33	21	Undirected	774		1	146	725	0.61165	63
33	22	Undirected	775		1	2.5	725	0.956522	66
33	24	Undirected	776		1	3	725	0.956522	66
33	25	Undirected	777		1	1	725	0.971014	67
33	26	Undirected	778		1	3	725	0.956522	66
33	28	Undirected	779		1	3	725	0.956522	66
33	29	Undirected	780		1	152	725	0.580952	61
33	30	Undirected	781		1	1	725	0.971014	67
33	31	Undirected	782		1	2.5	725	0.956522	66
33	32	Undirected	783		1	3	725	0.956522	66
33	34	Undirected	784		1	3	725	0.956522	66
33	35	Undirected	785		1	3	725	0.956522	66
33	36	Undirected	786		1	3	725	0.956522	66
33	37	Undirected	787		1	3	725	0.956522	66
33	38	Undirected	788		1	3	725	0.956522	66
33	39	Undirected	789		1	3	725	0.956522	66
33	40	Undirected	790		1	3	725	0.956522	66
33	41	Undirected	791		1	3	725	0.956522	66
33	42	Undirected	792		1	2.5	725	0.956522	66
33	43	Undirected	793		1	3	725	0.956522	66
33	44	Undirected	794		1	3	725	0.956522	66
33	45	Undirected	795		1	156	725	0.570093	61
33	46	Undirected	796		1	1	725	0.971014	67
33	47	Undirected	797		1	3	725	0.956522	66
33	48	Undirected	798		1	3	725	0.956522	66
33	49	Undirected	799		1	3	725	0.956522	66
33	50	Undirected	800		1	3	725	0.956522	66
33	51	Undirected	801		1	3	725	0.956522	66
33	52	Undirected	802		1	3	725	0.956522	66
33	53	Undirected	803		1	3	725	0.956522	66
33	57	Undirected	804		1	3	725	0.956522	66
33	59	Undirected	805		1	158.5	725	0.590909	65
33	61	Undirected	806		1	3	725	0.956522	66
33	62	Undirected	807		1	3	725	0.956522	66
33	63	Undirected	808		1	161	725	0.59633	65
33	64	Undirected	809		1	152.5	725	0.563107	58
33	142	Undirected	810		1	222	725	0.642857	54
33	143	Undirected	811		1	223	725	0.630952	53
33	144	Undirected	812		1	261.5	725	0.630952	53
33	155	Undirected	813		1	346.5	725	0.650602	54
33	170	Undirected	814		1	3	725	0.956522	66
33	171	Undirected	815		1	3	725	0.956522	66
33	173	Undirected	816		1	74.5	725	0.855072	59
33	174	Undirected	817		1	3	725	0.956522	66
33	176	Undirected	818		1	64	725	0.869565	60
33	182	Undirected	819		1	3	725	0.956522	66
33	183	Undirected	820		1	208	725	0.534653	54
33	313	Undirected	821		1	318.5	5036	0.236111	17
34	6	Undirected	822		1	1	725	0.970588	66
34	7	Undirected	823		1	83.5	725	0.802817	57
34	8	Undirected	824		1	8.5	725	0.869565	60
34	9	Undirected	825		1	3.5	725	0.942029	65
34	10	Undirected	826		1	5.5	725	0.914286	64
34	13	Undirected	827		1	2.5	725	0.956522	66
34	14	Undirected	828		1	998.5	725	0.545455	60
34	15	Undirected	829		1	3	725	0.941176	64
34	16	Undirected	830		1	25.5	725	0.785714	55
34	17	Undirected	831		1	2.5	725	0.956522	66
34	18	Undirected	832		1	177.5	725	0.495935	61
34	20	Undirected	833		1	60	725	0.911765	62
34	21	Undirected	834		1	147.5	725	0.601942	62
34	22	Undirected	835		1	1	725	0.970588	66
34	25	Undirected	836		1	2.5	725	0.956522	66
34	29	Undirected	837		1	149	725	0.586538	61
34	30	Undirected	838		1	2.5	725	0.956522	66
34	31	Undirected	839		1	1	725	0.970588	66
34	32	Undirected	840		1	1	725	0.970588	66
34	35	Undirected	841		1	1	725	0.970588	66
34	36	Undirected	842		1	1	725	0.970588	66
34	37	Undirected	843		1	1	725	0.970588	66
34	38	Undirected	844		1	1	725	0.970588	66
34	40	Undirected	845		1	1	725	0.970588	66
34	41	Undirected	846		1	1	725	0.970588	66
34	42	Undirected	847		1	1	725	0.970588	66
34	43	Undirected	848		1	1	725	0.970588	66
34	44	Undirected	849		1	1	725	0.970588	66
34	45	Undirected	850		1	151	725	0.575472	61
34	46	Undirected	851		1	2.5	725	0.956522	66
34	48	Undirected	852		1	1	725	0.970588	66
34	52	Undirected	853		1	1	725	0.970588	66
34	59	Undirected	854		1	152.5	725	0.59633	65
34	61	Undirected	855		1	1	725	0.970588	66
34	63	Undirected	856		1	153	725	0.601852	65
34	64	Undirected	857		1	150.5	725	0.568627	58
34	142	Undirected	858		1	204.5	725	0.650602	54
34	173	Undirected	859		1	72.5	725	0.867647	59
34	182	Undirected	860		1	1	725	0.970588	66
35	6	Undirected	861		1	1	725	0.970588	66
35	8	Undirected	862		1	8.5	725	0.869565	60
35	9	Undirected	863		1	3.5	725	0.942029	65
35	10	Undirected	864		1	5.5	725	0.914286	64
35	13	Undirected	865		1	2.5	725	0.956522	66
35	14	Undirected	866		1	998.5	725	0.545455	60
35	16	Undirected	867		1	25.5	725	0.785714	55
35	17	Undirected	868		1	2.5	725	0.956522	66
35	21	Undirected	869		1	147.5	725	0.601942	62
35	22	Undirected	870		1	1	725	0.970588	66
35	25	Undirected	871		1	2.5	725	0.956522	66
35	30	Undirected	872		1	2.5	725	0.956522	66
35	31	Undirected	873		1	1	725	0.970588	66
35	40	Undirected	874		1	1	725	0.970588	66
35	42	Undirected	875		1	1	725	0.970588	66
35	46	Undirected	876		1	2.5	725	0.956522	66
36	6	Undirected	877		1	1	725	0.970588	66
36	7	Undirected	878		1	83.5	725	0.802817	57
36	8	Undirected	879		1	8.5	725	0.869565	60
36	9	Undirected	880		1	3.5	725	0.942029	65
36	10	Undirected	881		1	5.5	725	0.914286	64
36	13	Undirected	882		1	2.5	725	0.956522	66
36	14	Undirected	883		1	998.5	725	0.545455	60
36	15	Undirected	884		1	3	725	0.941176	64
36	16	Undirected	885		1	25.5	725	0.785714	55
36	17	Undirected	886		1	2.5	725	0.956522	66
36	18	Undirected	887		1	177.5	725	0.495935	61
36	20	Undirected	888		1	60	725	0.911765	62
36	21	Undirected	889		1	147.5	725	0.601942	62
36	22	Undirected	890		1	1	725	0.970588	66
36	25	Undirected	891		1	2.5	725	0.956522	66
36	29	Undirected	892		1	149	725	0.586538	61
36	30	Undirected	893		1	2.5	725	0.956522	66
36	31	Undirected	894		1	1	725	0.970588	66
36	32	Undirected	895		1	1	725	0.970588	66
36	35	Undirected	896		1	1	725	0.970588	66
36	37	Undirected	897		1	1	725	0.970588	66
36	38	Undirected	898		1	1	725	0.970588	66
36	40	Undirected	899		1	1	725	0.970588	66
36	41	Undirected	900		1	1	725	0.970588	66
36	42	Undirected	901		1	1	725	0.970588	66
36	44	Undirected	902		1	1	725	0.970588	66
36	45	Undirected	903		1	151	725	0.575472	61
36	46	Undirected	904		1	2.5	725	0.956522	66
36	48	Undirected	905		1	1	725	0.970588	66
36	52	Undirected	906		1	1	725	0.970588	66
36	59	Undirected	907		1	152.5	725	0.59633	65
36	61	Undirected	908		1	1	725	0.970588	66
36	63	Undirected	909		1	153	725	0.601852	65
36	64	Undirected	910		1	150.5	725	0.568627	58
36	142	Undirected	911		1	204.5	725	0.650602	54
36	173	Undirected	912		1	72.5	725	0.867647	59
36	182	Undirected	913		1	1	725	0.970588	66
37	6	Undirected	914		1	1	725	0.970588	66
37	8	Undirected	915		1	8.5	725	0.869565	60
37	9	Undirected	916		1	3.5	725	0.942029	65
37	10	Undirected	917		1	5.5	725	0.914286	64
37	13	Undirected	918		1	2.5	725	0.956522	66
37	14	Undirected	919		1	998.5	725	0.545455	60
37	15	Undirected	920		1	3	725	0.941176	64
37	16	Undirected	921		1	25.5	725	0.785714	55
37	17	Undirected	922		1	2.5	725	0.956522	66
37	20	Undirected	923		1	60	725	0.911765	62
37	21	Undirected	924		1	147.5	725	0.601942	62
37	22	Undirected	925		1	1	725	0.970588	66
37	25	Undirected	926		1	2.5	725	0.956522	66
37	29	Undirected	927		1	149	725	0.586538	61
37	30	Undirected	928		1	2.5	725	0.956522	66
37	31	Undirected	929		1	1	725	0.970588	66
37	32	Undirected	930		1	1	725	0.970588	66
37	35	Undirected	931		1	1	725	0.970588	66
37	40	Undirected	932		1	1	725	0.970588	66
37	41	Undirected	933		1	1	725	0.970588	66
37	42	Undirected	934		1	1	725	0.970588	66
37	45	Undirected	935		1	151	725	0.575472	61
37	46	Undirected	936		1	2.5	725	0.956522	66
37	52	Undirected	937		1	1	725	0.970588	66
37	59	Undirected	938		1	151.5	725	0.59633	65
37	61	Undirected	939		1	1	725	0.970588	66
37	63	Undirected	940		1	153	725	0.601852	65
37	64	Undirected	941		1	150.5	725	0.568627	58
37	173	Undirected	942		1	72.5	725	0.867647	59
37	182	Undirected	943		1	1	725	0.970588	66
38	6	Undirected	944		1	1	725	0.970588	66
38	7	Undirected	945		1	83.5	725	0.802817	57
38	8	Undirected	946		1	8.5	725	0.869565	60
38	9	Undirected	947		1	3.5	725	0.942029	65
38	10	Undirected	948		1	5.5	725	0.914286	64
38	13	Undirected	949		1	2.5	725	0.956522	66
38	14	Undirected	950		1	998.5	725	0.545455	60
38	15	Undirected	951		1	3	725	0.941176	64
38	16	Undirected	952		1	25.5	725	0.785714	55
38	17	Undirected	953		1	2.5	725	0.956522	66
38	18	Undirected	954		1	177.5	725	0.495935	61
38	20	Undirected	955		1	60	725	0.911765	62
38	21	Undirected	956		1	147.5	725	0.601942	62
38	22	Undirected	957		1	1	725	0.970588	66
38	25	Undirected	958		1	2.5	725	0.956522	66
38	29	Undirected	959		1	149	725	0.586538	61
38	30	Undirected	960		1	2.5	725	0.956522	66
38	31	Undirected	961		1	1	725	0.970588	66
38	32	Undirected	962		1	1	725	0.970588	66
38	35	Undirected	963		1	1	725	0.970588	66
38	37	Undirected	964		1	1	725	0.970588	66
38	40	Undirected	965		1	1	725	0.970588	66
38	41	Undirected	966		1	1	725	0.970588	66
38	42	Undirected	967		1	1	725	0.970588	66
38	44	Undirected	968		1	1	725	0.970588	66
38	45	Undirected	969		1	151	725	0.575472	61
38	46	Undirected	970		1	2.5	725	0.956522	66
38	48	Undirected	971		1	1	725	0.970588	66
38	52	Undirected	972		1	1	725	0.970588	66
38	59	Undirected	973		1	152.5	725	0.59633	65
38	61	Undirected	974		1	1	725	0.970588	66
38	63	Undirected	975		1	153	725	0.601852	65
38	64	Undirected	976		1	150.5	725	0.568627	58
38	142	Undirected	977		1	204.5	725	0.650602	54
38	173	Undirected	978		1	72.5	725	0.867647	59
38	182	Undirected	979		1	1	725	0.970588	66
39	6	Undirected	980		1	1	725	0.970588	66
39	7	Undirected	981		1	83.5	725	0.802817	57
39	8	Undirected	982		1	8.5	725	0.869565	60
39	9	Undirected	983		1	3.5	725	0.942029	65
39	10	Undirected	984		1	5.5	725	0.914286	64
39	13	Undirected	985		1	2.5	725	0.956522	66
39	14	Undirected	986		1	998.5	725	0.545455	60
39	15	Undirected	987		1	3	725	0.941176	64
39	16	Undirected	988		1	25.5	725	0.785714	55
39	17	Undirected	989		1	2.5	725	0.956522	66
39	18	Undirected	990		1	177.5	725	0.495935	61
39	20	Undirected	991		1	60	725	0.911765	62
39	21	Undirected	992		1	147.5	725	0.601942	62
39	22	Undirected	993		1	1	725	0.970588	66
39	25	Undirected	994		1	2.5	725	0.956522	66
39	29	Undirected	995		1	149	725	0.586538	61
39	30	Undirected	996		1	2.5	725	0.956522	66
39	31	Undirected	997		1	1	725	0.970588	66
39	32	Undirected	998		1	1	725	0.970588	66
39	34	Undirected	999		1	1	725	0.970588	66
39	35	Undirected	1000		1	1	725	0.970588	66
39	36	Undirected	1001		1	1	725	0.970588	66
39	37	Undirected	1002		1	1	725	0.970588	66
39	38	Undirected	1003		1	1	725	0.970588	66
39	40	Undirected	1004		1	1	725	0.970588	66
39	41	Undirected	1005		1	1	725	0.970588	66
39	42	Undirected	1006		1	1	725	0.970588	66
39	43	Undirected	1007		1	1	725	0.970588	66
39	44	Undirected	1008		1	1	725	0.970588	66
39	45	Undirected	1009		1	151	725	0.575472	61
39	46	Undirected	1010		1	2.5	725	0.956522	66
39	48	Undirected	1011		1	1	725	0.970588	66
39	49	Undirected	1012		1	1	725	0.970588	66
39	52	Undirected	1013		1	1	725	0.970588	66
39	59	Undirected	1014		1	152.5	725	0.59633	65
39	61	Undirected	1015		1	1	725	0.970588	66
39	63	Undirected	1016		1	153	725	0.601852	65
39	64	Undirected	1017		1	150.5	725	0.568627	58
39	142	Undirected	1018		1	204.5	725	0.650602	54
39	173	Undirected	1019		1	72.5	725	0.867647	59
39	182	Undirected	1020		1	1	725	0.970588	66
40	6	Undirected	1021		1	1	725	0.970588	66
40	8	Undirected	1022		1	8.5	725	0.869565	60
40	9	Undirected	1023		1	3.5	725	0.942029	65
40	10	Undirected	1024		1	5.5	725	0.914286	64
40	13	Undirected	1025		1	2.5	725	0.956522	66
40	14	Undirected	1026		1	998.5	725	0.545455	60
40	16	Undirected	1027		1	25.5	725	0.785714	55
40	17	Undirected	1028		1	2.5	725	0.956522	66
40	21	Undirected	1029		1	147.5	725	0.601942	62
40	22	Undirected	1030		1	1	725	0.970588	66
40	25	Undirected	1031		1	2.5	725	0.956522	66
40	30	Undirected	1032		1	2.5	725	0.956522	66
40	31	Undirected	1033		1	1	725	0.970588	66
40	42	Undirected	1034		1	1	725	0.970588	66
40	46	Undirected	1035		1	2.5	725	0.956522	66
41	6	Undirected	1036		1	1	725	0.970588	66
41	8	Undirected	1037		1	8.5	725	0.869565	60
41	9	Undirected	1038		1	3.5	725	0.942029	65
41	10	Undirected	1039		1	5.5	725	0.914286	64
41	13	Undirected	1040		1	2.5	725	0.956522	66
41	14	Undirected	1041		1	998.5	725	0.545455	60
41	15	Undirected	1042		1	3	725	0.941176	64
41	16	Undirected	1043		1	25.5	725	0.785714	55
41	17	Undirected	1044		1	2.5	725	0.956522	66
41	20	Undirected	1045		1	60	725	0.911765	62
41	21	Undirected	1046		1	147.5	725	0.601942	62
41	22	Undirected	1047		1	1	725	0.970588	66
41	25	Undirected	1048		1	2.5	725	0.956522	66
41	29	Undirected	1049		1	149	725	0.586538	61
41	30	Undirected	1050		1	2.5	725	0.956522	66
41	31	Undirected	1051		1	1	725	0.970588	66
41	32	Undirected	1052		1	1	725	0.970588	66
41	35	Undirected	1053		1	1	725	0.970588	66
41	40	Undirected	1054		1	1	725	0.970588	66
41	42	Undirected	1055		1	1	725	0.970588	66
41	45	Undirected	1056		1	151	725	0.575472	61
41	46	Undirected	1057		1	2.5	725	0.956522	66
41	52	Undirected	1058		1	1	725	0.970588	66
41	59	Undirected	1059		1	151.5	725	0.59633	65
41	61	Undirected	1060		1	1	725	0.970588	66
41	63	Undirected	1061		1	153	725	0.601852	65
41	64	Undirected	1062		1	150.5	725	0.568627	58
41	182	Undirected	1063		1	1	725	0.970588	66
42	6	Undirected	1064		1	1	725	0.970588	66
42	8	Undirected	1065		1	8.5	725	0.869565	60
42	9	Undirected	1066		1	3.5	725	0.942029	65
42	10	Undirected	1067		1	5.5	725	0.914286	64
42	14	Undirected	1068		1	998.5	725	0.545455	60
42	16	Undirected	1069		1	25.5	725	0.785714	55
43	6	Undirected	1070		1	1	725	0.970588	66
43	7	Undirected	1071		1	83.5	725	0.802817	57
43	8	Undirected	1072		1	8.5	725	0.869565	60
43	9	Undirected	1073		1	3.5	725	0.942029	65
43	10	Undirected	1074		1	5.5	725	0.914286	64
43	13	Undirected	1075		1	2.5	725	0.956522	66
43	14	Undirected	1076		1	998.5	725	0.545455	60
43	15	Undirected	1077		1	3	725	0.941176	64
43	16	Undirected	1078		1	25.5	725	0.785714	55
43	17	Undirected	1079		1	2.5	725	0.956522	66
43	18	Undirected	1080		1	177.5	725	0.495935	61
43	20	Undirected	1081		1	60	725	0.911765	62
43	21	Undirected	1082		1	147.5	725	0.601942	62
43	22	Undirected	1083		1	1	725	0.970588	66
43	25	Undirected	1084		1	2.5	725	0.956522	66
43	29	Undirected	1085		1	149	725	0.586538	61
43	30	Undirected	1086		1	2.5	725	0.956522	66
43	31	Undirected	1087		1	1	725	0.970588	66
43	32	Undirected	1088		1	1	725	0.970588	66
43	35	Undirected	1089		1	1	725	0.970588	66
43	36	Undirected	1090		1	1	725	0.970588	66
43	37	Undirected	1091		1	1	725	0.970588	66
43	38	Undirected	1092		1	1	725	0.970588	66
43	40	Undirected	1093		1	1	725	0.970588	66
43	41	Undirected	1094		1	1	725	0.970588	66
43	42	Undirected	1095		1	1	725	0.970588	66
43	44	Undirected	1096		1	1	725	0.970588	66
43	45	Undirected	1097		1	151	725	0.575472	61
43	46	Undirected	1098		1	2.5	725	0.956522	66
43	48	Undirected	1099		1	1	725	0.970588	66
43	52	Undirected	1100		1	1	725	0.970588	66
43	59	Undirected	1101		1	152.5	725	0.59633	65
43	61	Undirected	1102		1	1	725	0.970588	66
43	63	Undirected	1103		1	153	725	0.601852	65
43	64	Undirected	1104		1	150.5	725	0.568627	58
43	142	Undirected	1105		1	204.5	725	0.650602	54
43	173	Undirected	1106		1	72.5	725	0.867647	59
43	182	Undirected	1107		1	1	725	0.970588	66
44	6	Undirected	1108		1	1	725	0.970588	66
44	7	Undirected	1109		1	83.5	725	0.802817	57
44	8	Undirected	1110		1	8.5	725	0.869565	60
44	9	Undirected	1111		1	3.5	725	0.942029	65
44	10	Undirected	1112		1	5.5	725	0.914286	64
44	13	Undirected	1113		1	2.5	725	0.956522	66
44	14	Undirected	1114		1	998.5	725	0.545455	60
44	15	Undirected	1115		1	3	725	0.941176	64
44	16	Undirected	1116		1	25.5	725	0.785714	55
44	17	Undirected	1117		1	2.5	725	0.956522	66
44	18	Undirected	1118		1	177.5	725	0.495935	61
44	20	Undirected	1119		1	60	725	0.911765	62
44	21	Undirected	1120		1	147.5	725	0.601942	62
44	22	Undirected	1121		1	1	725	0.970588	66
44	25	Undirected	1122		1	2.5	725	0.956522	66
44	29	Undirected	1123		1	149	725	0.586538	61
44	30	Undirected	1124		1	2.5	725	0.956522	66
44	31	Undirected	1125		1	1	725	0.970588	66
44	32	Undirected	1126		1	1	725	0.970588	66
44	35	Undirected	1127		1	1	725	0.970588	66
44	37	Undirected	1128		1	1	725	0.970588	66
44	40	Undirected	1129		1	1	725	0.970588	66
44	41	Undirected	1130		1	1	725	0.970588	66
44	42	Undirected	1131		1	1	725	0.970588	66
44	45	Undirected	1132		1	151	725	0.575472	61
44	46	Undirected	1133		1	2.5	725	0.956522	66
44	48	Undirected	1134		1	1	725	0.970588	66
44	52	Undirected	1135		1	1	725	0.970588	66
44	59	Undirected	1136		1	152.5	725	0.59633	65
44	61	Undirected	1137		1	1	725	0.970588	66
44	63	Undirected	1138		1	153	725	0.601852	65
44	64	Undirected	1139		1	150.5	725	0.568627	58
44	142	Undirected	1140		1	204.5	725	0.650602	54
44	173	Undirected	1141		1	72.5	725	0.867647	59
44	182	Undirected	1142		1	1	725	0.970588	66
45	6	Undirected	1143		1	151	725	0.575472	61
45	8	Undirected	1144		1	152.5	725	0.557692	58
45	9	Undirected	1145		1	153.5	725	0.560748	60
45	10	Undirected	1146		1	155.5	725	0.546296	59
45	13	Undirected	1147		1	152.5	725	0.570093	61
45	14	Undirected	1148		1	653	725	0.862385	94
45	15	Undirected	1149		1	153	725	0.556604	59
45	17	Undirected	1150		1	152.5	725	0.570093	61
45	20	Undirected	1151		1	210	725	0.537736	57
45	21	Undirected	1152		1	7.5	725	0.92233	95
45	22	Undirected	1153		1	151	725	0.575472	61
45	25	Undirected	1154		1	152.5	725	0.570093	61
45	29	Undirected	1155		1	3	725	0.960396	97
45	30	Undirected	1156		1	152.5	725	0.570093	61
45	31	Undirected	1157		1	151	725	0.575472	61
45	35	Undirected	1158		1	151	725	0.575472	61
45	40	Undirected	1159		1	151	725	0.575472	61
45	42	Undirected	1160		1	151	725	0.575472	61
45	46	Undirected	1161		1	152.5	725	0.570093	61
45	56	Undirected	1162		1	197.5	1459	0.429907	46
45	59	Undirected	1163		1	11.5	725	0.899083	98
45	64	Undirected	1164		1	8.5	725	0.910891	92
45	105	Undirected	1165		1	197.5	1459	0.429907	46
45	182	Undirected	1166		1	151	725	0.575472	61
46	6	Undirected	1167		1	3	725	0.956522	66
46	8	Undirected	1168		1	7	725	0.884058	61
46	9	Undirected	1169		1	2	725	0.956522	66
46	10	Undirected	1170		1	4	725	0.928571	65
46	13	Undirected	1171		1	1	725	0.971014	67
46	14	Undirected	1172		1	997	725	0.554545	61
46	16	Undirected	1173		1	24	725	0.8	56
46	17	Undirected	1174		1	1	725	0.971014	67
46	21	Undirected	1175		1	146	725	0.61165	63
46	22	Undirected	1176		1	3	725	0.956522	66
46	25	Undirected	1177		1	1	725	0.971014	67
46	30	Undirected	1178		1	1	725	0.971014	67
46	31	Undirected	1179		1	3	725	0.956522	66
46	42	Undirected	1180		1	3	725	0.956522	66
47	6	Undirected	1181		1	1	725	0.970588	66
47	7	Undirected	1182		1	83.5	725	0.802817	57
47	8	Undirected	1183		1	8.5	725	0.869565	60
47	9	Undirected	1184		1	3.5	725	0.942029	65
47	10	Undirected	1185		1	5.5	725	0.914286	64
47	13	Undirected	1186		1	2.5	725	0.956522	66
47	14	Undirected	1187		1	998.5	725	0.545455	60
47	15	Undirected	1188		1	3	725	0.941176	64
47	16	Undirected	1189		1	25.5	725	0.785714	55
47	17	Undirected	1190		1	2.5	725	0.956522	66
47	18	Undirected	1191		1	177.5	725	0.495935	61
47	20	Undirected	1192		1	60	725	0.911765	62
47	21	Undirected	1193		1	147.5	725	0.601942	62
47	22	Undirected	1194		1	1	725	0.970588	66
47	25	Undirected	1195		1	2.5	725	0.956522	66
47	29	Undirected	1196		1	149	725	0.586538	61
47	30	Undirected	1197		1	2.5	725	0.956522	66
47	31	Undirected	1198		1	1	725	0.970588	66
47	32	Undirected	1199		1	1	725	0.970588	66
47	34	Undirected	1200		1	1	725	0.970588	66
47	35	Undirected	1201		1	1	725	0.970588	66
47	36	Undirected	1202		1	1	725	0.970588	66
47	37	Undirected	1203		1	1	725	0.970588	66
47	38	Undirected	1204		1	1	725	0.970588	66
47	39	Undirected	1205		1	1	725	0.970588	66
47	40	Undirected	1206		1	1	725	0.970588	66
47	41	Undirected	1207		1	1	725	0.970588	66
47	42	Undirected	1208		1	1	725	0.970588	66
47	43	Undirected	1209		1	1	725	0.970588	66
47	44	Undirected	1210		1	1	725	0.970588	66
47	45	Undirected	1211		1	151	725	0.575472	61
47	46	Undirected	1212		1	2.5	725	0.956522	66
47	48	Undirected	1213		1	1	725	0.970588	66
47	49	Undirected	1214		1	1	725	0.970588	66
47	52	Undirected	1215		1	1	725	0.970588	66
47	59	Undirected	1216		1	152.5	725	0.59633	65
47	61	Undirected	1217		1	1	725	0.970588	66
47	62	Undirected	1218		1	1	725	0.970588	66
47	63	Undirected	1219		1	153	725	0.601852	65
47	64	Undirected	1220		1	150.5	725	0.568627	58
47	142	Undirected	1221		1	204.5	725	0.650602	54
47	173	Undirected	1222		1	72.5	725	0.867647	59
47	182	Undirected	1223		1	1	725	0.970588	66
48	6	Undirected	1224		1	1	725	0.970588	66
48	8	Undirected	1225		1	8.5	725	0.869565	60
48	9	Undirected	1226		1	3.5	725	0.942029	65
48	10	Undirected	1227		1	5.5	725	0.914286	64
48	13	Undirected	1228		1	2.5	725	0.956522	66
48	14	Undirected	1229		1	998.5	725	0.545455	60
48	15	Undirected	1230		1	3	725	0.941176	64
48	16	Undirected	1231		1	25.5	725	0.785714	55
48	17	Undirected	1232		1	2.5	725	0.956522	66
48	20	Undirected	1233		1	60	725	0.911765	62
48	21	Undirected	1234		1	147.5	725	0.601942	62
48	22	Undirected	1235		1	1	725	0.970588	66
48	25	Undirected	1236		1	2.5	725	0.956522	66
48	29	Undirected	1237		1	149	725	0.586538	61
48	30	Undirected	1238		1	2.5	725	0.956522	66
48	31	Undirected	1239		1	1	725	0.970588	66
48	32	Undirected	1240		1	1	725	0.970588	66
48	35	Undirected	1241		1	1	725	0.970588	66
48	37	Undirected	1242		1	1	725	0.970588	66
48	40	Undirected	1243		1	1	725	0.970588	66
48	41	Undirected	1244		1	1	725	0.970588	66
48	42	Undirected	1245		1	1	725	0.970588	66
48	45	Undirected	1246		1	151	725	0.575472	61
48	46	Undirected	1247		1	2.5	725	0.956522	66
48	52	Undirected	1248		1	1	725	0.970588	66
48	59	Undirected	1249		1	151.5	725	0.59633	65
48	61	Undirected	1250		1	1	725	0.970588	66
48	63	Undirected	1251		1	153	725	0.601852	65
48	64	Undirected	1252		1	150.5	725	0.568627	58
48	173	Undirected	1253		1	72.5	725	0.867647	59
48	182	Undirected	1254		1	1	725	0.970588	66
49	6	Undirected	1255		1	1	725	0.970588	66
49	7	Undirected	1256		1	83.5	725	0.802817	57
49	8	Undirected	1257		1	8.5	725	0.869565	60
49	9	Undirected	1258		1	3.5	725	0.942029	65
49	10	Undirected	1259		1	5.5	725	0.914286	64
49	13	Undirected	1260		1	2.5	725	0.956522	66
49	14	Undirected	1261		1	998.5	725	0.545455	60
49	15	Undirected	1262		1	3	725	0.941176	64
49	16	Undirected	1263		1	25.5	725	0.785714	55
49	17	Undirected	1264		1	2.5	725	0.956522	66
49	18	Undirected	1265		1	177.5	725	0.495935	61
49	20	Undirected	1266		1	60	725	0.911765	62
49	21	Undirected	1267		1	147.5	725	0.601942	62
49	22	Undirected	1268		1	1	725	0.970588	66
49	25	Undirected	1269		1	2.5	725	0.956522	66
49	29	Undirected	1270		1	149	725	0.586538	61
49	30	Undirected	1271		1	2.5	725	0.956522	66
49	31	Undirected	1272		1	1	725	0.970588	66
49	32	Undirected	1273		1	1	725	0.970588	66
49	34	Undirected	1274		1	1	725	0.970588	66
49	35	Undirected	1275		1	1	725	0.970588	66
49	36	Undirected	1276		1	1	725	0.970588	66
49	37	Undirected	1277		1	1	725	0.970588	66
49	38	Undirected	1278		1	1	725	0.970588	66
49	40	Undirected	1279		1	1	725	0.970588	66
49	41	Undirected	1280		1	1	725	0.970588	66
49	42	Undirected	1281		1	1	725	0.970588	66
49	43	Undirected	1282		1	1	725	0.970588	66
49	44	Undirected	1283		1	1	725	0.970588	66
49	45	Undirected	1284		1	151	725	0.575472	61
49	46	Undirected	1285		1	2.5	725	0.956522	66
49	48	Undirected	1286		1	1	725	0.970588	66
49	52	Undirected	1287		1	1	725	0.970588	66
49	59	Undirected	1288		1	152.5	725	0.59633	65
49	61	Undirected	1289		1	1	725	0.970588	66
49	63	Undirected	1290		1	153	725	0.601852	65
49	64	Undirected	1291		1	150.5	725	0.568627	58
49	142	Undirected	1292		1	204.5	725	0.650602	54
49	173	Undirected	1293		1	72.5	725	0.867647	59
49	182	Undirected	1294		1	1	725	0.970588	66
50	6	Undirected	1295		1	1	725	0.970588	66
50	7	Undirected	1296		1	83.5	725	0.802817	57
50	8	Undirected	1297		1	8.5	725	0.869565	60
50	9	Undirected	1298		1	3.5	725	0.942029	65
50	10	Undirected	1299		1	5.5	725	0.914286	64
50	13	Undirected	1300		1	2.5	725	0.956522	66
50	14	Undirected	1301		1	998.5	725	0.545455	60
50	15	Undirected	1302		1	3	725	0.941176	64
50	16	Undirected	1303		1	25.5	725	0.785714	55
50	17	Undirected	1304		1	2.5	725	0.956522	66
50	18	Undirected	1305		1	177.5	725	0.495935	61
50	20	Undirected	1306		1	60	725	0.911765	62
50	21	Undirected	1307		1	147.5	725	0.601942	62
50	22	Undirected	1308		1	1	725	0.970588	66
50	25	Undirected	1309		1	2.5	725	0.956522	66
50	29	Undirected	1310		1	149	725	0.586538	61
50	30	Undirected	1311		1	2.5	725	0.956522	66
50	31	Undirected	1312		1	1	725	0.970588	66
50	32	Undirected	1313		1	1	725	0.970588	66
50	34	Undirected	1314		1	1	725	0.970588	66
50	35	Undirected	1315		1	1	725	0.970588	66
50	36	Undirected	1316		1	1	725	0.970588	66
50	37	Undirected	1317		1	1	725	0.970588	66
50	38	Undirected	1318		1	1	725	0.970588	66
50	39	Undirected	1319		1	1	725	0.970588	66
50	40	Undirected	1320		1	1	725	0.970588	66
50	41	Undirected	1321		1	1	725	0.970588	66
50	42	Undirected	1322		1	1	725	0.970588	66
50	43	Undirected	1323		1	1	725	0.970588	66
50	44	Undirected	1324		1	1	725	0.970588	66
50	45	Undirected	1325		1	151	725	0.575472	61
50	46	Undirected	1326		1	2.5	725	0.956522	66
50	47	Undirected	1327		1	1	725	0.970588	66
50	48	Undirected	1328		1	1	725	0.970588	66
50	49	Undirected	1329		1	1	725	0.970588	66
50	52	Undirected	1330		1	1	725	0.970588	66
50	53	Undirected	1331		1	1	725	0.970588	66
50	59	Undirected	1332		1	152.5	725	0.59633	65
50	61	Undirected	1333		1	1	725	0.970588	66
50	62	Undirected	1334		1	1	725	0.970588	66
50	63	Undirected	1335		1	153	725	0.601852	65
50	64	Undirected	1336		1	150.5	725	0.568627	58
50	142	Undirected	1337		1	204.5	725	0.650602	54
50	173	Undirected	1338		1	72.5	725	0.867647	59
50	182	Undirected	1339		1	1	725	0.970588	66
51	6	Undirected	1340		1	1	725	0.970588	66
51	7	Undirected	1341		1	83.5	725	0.802817	57
51	8	Undirected	1342		1	8.5	725	0.869565	60
51	9	Undirected	1343		1	3.5	725	0.942029	65
51	10	Undirected	1344		1	5.5	725	0.914286	64
51	13	Undirected	1345		1	2.5	725	0.956522	66
51	14	Undirected	1346		1	998.5	725	0.545455	60
51	15	Undirected	1347		1	3	725	0.941176	64
51	16	Undirected	1348		1	25.5	725	0.785714	55
51	17	Undirected	1349		1	2.5	725	0.956522	66
51	18	Undirected	1350		1	177.5	725	0.495935	61
51	20	Undirected	1351		1	60	725	0.911765	62
51	21	Undirected	1352		1	147.5	725	0.601942	62
51	22	Undirected	1353		1	1	725	0.970588	66
51	25	Undirected	1354		1	2.5	725	0.956522	66
51	29	Undirected	1355		1	149	725	0.586538	61
51	30	Undirected	1356		1	2.5	725	0.956522	66
51	31	Undirected	1357		1	1	725	0.970588	66
51	32	Undirected	1358		1	1	725	0.970588	66
51	34	Undirected	1359		1	1	725	0.970588	66
51	35	Undirected	1360		1	1	725	0.970588	66
51	36	Undirected	1361		1	1	725	0.970588	66
51	37	Undirected	1362		1	1	725	0.970588	66
51	38	Undirected	1363		1	1	725	0.970588	66
51	39	Undirected	1364		1	1	725	0.970588	66
51	40	Undirected	1365		1	1	725	0.970588	66
51	41	Undirected	1366		1	1	725	0.970588	66
51	42	Undirected	1367		1	1	725	0.970588	66
51	43	Undirected	1368		1	1	725	0.970588	66
51	44	Undirected	1369		1	1	725	0.970588	66
51	45	Undirected	1370		1	151	725	0.575472	61
51	46	Undirected	1371		1	2.5	725	0.956522	66
51	47	Undirected	1372		1	1	725	0.970588	66
51	48	Undirected	1373		1	1	725	0.970588	66
51	49	Undirected	1374		1	1	725	0.970588	66
51	50	Undirected	1375		1	1	725	0.970588	66
51	52	Undirected	1376		1	1	725	0.970588	66
51	53	Undirected	1377		1	1	725	0.970588	66
51	59	Undirected	1378		1	152.5	725	0.59633	65
51	61	Undirected	1379		1	1	725	0.970588	66
51	62	Undirected	1380		1	1	725	0.970588	66
51	63	Undirected	1381		1	153	725	0.601852	65
51	64	Undirected	1382		1	150.5	725	0.568627	58
51	142	Undirected	1383		1	204.5	725	0.650602	54
51	173	Undirected	1384		1	72.5	725	0.867647	59
51	182	Undirected	1385		1	1	725	0.970588	66
52	6	Undirected	1386		1	1	725	0.970588	66
52	8	Undirected	1387		1	8.5	725	0.869565	60
52	9	Undirected	1388		1	3.5	725	0.942029	65
52	10	Undirected	1389		1	5.5	725	0.914286	64
52	13	Undirected	1390		1	2.5	725	0.956522	66
52	14	Undirected	1391		1	998.5	725	0.545455	60
52	15	Undirected	1392		1	3	725	0.941176	64
52	16	Undirected	1393		1	25.5	725	0.785714	55
52	17	Undirected	1394		1	2.5	725	0.956522	66
52	20	Undirected	1395		1	60	725	0.911765	62
52	21	Undirected	1396		1	147.5	725	0.601942	62
52	22	Undirected	1397		1	1	725	0.970588	66
52	25	Undirected	1398		1	2.5	725	0.956522	66
52	29	Undirected	1399		1	149	725	0.586538	61
52	30	Undirected	1400		1	2.5	725	0.956522	66
52	31	Undirected	1401		1	1	725	0.970588	66
52	32	Undirected	1402		1	1	725	0.970588	66
52	35	Undirected	1403		1	1	725	0.970588	66
52	40	Undirected	1404		1	1	725	0.970588	66
52	42	Undirected	1405		1	1	725	0.970588	66
52	45	Undirected	1406		1	151	725	0.575472	61
52	46	Undirected	1407		1	2.5	725	0.956522	66
52	59	Undirected	1408		1	151.5	725	0.59633	65
52	61	Undirected	1409		1	1	725	0.970588	66
52	63	Undirected	1410		1	153	725	0.601852	65
52	64	Undirected	1411		1	150.5	725	0.568627	58
52	182	Undirected	1412		1	1	725	0.970588	66
53	6	Undirected	1413		1	1	725	0.970588	66
53	7	Undirected	1414		1	83.5	725	0.802817	57
53	8	Undirected	1415		1	8.5	725	0.869565	60
53	9	Undirected	1416		1	3.5	725	0.942029	65
53	10	Undirected	1417		1	5.5	725	0.914286	64
53	13	Undirected	1418		1	2.5	725	0.956522	66
53	14	Undirected	1419		1	998.5	725	0.545455	60
53	15	Undirected	1420		1	3	725	0.941176	64
53	16	Undirected	1421		1	25.5	725	0.785714	55
53	17	Undirected	1422		1	2.5	725	0.956522	66
53	18	Undirected	1423		1	177.5	725	0.495935	61
53	20	Undirected	1424		1	60	725	0.911765	62
53	21	Undirected	1425		1	147.5	725	0.601942	62
53	22	Undirected	1426		1	1	725	0.970588	66
53	25	Undirected	1427		1	2.5	725	0.956522	66
53	29	Undirected	1428		1	149	725	0.586538	61
53	30	Undirected	1429		1	2.5	725	0.956522	66
53	31	Undirected	1430		1	1	725	0.970588	66
53	32	Undirected	1431		1	1	725	0.970588	66
53	34	Undirected	1432		1	1	725	0.970588	66
53	35	Undirected	1433		1	1	725	0.970588	66
53	36	Undirected	1434		1	1	725	0.970588	66
53	37	Undirected	1435		1	1	725	0.970588	66
53	38	Undirected	1436		1	1	725	0.970588	66
53	39	Undirected	1437		1	1	725	0.970588	66
53	40	Undirected	1438		1	1	725	0.970588	66
53	41	Undirected	1439		1	1	725	0.970588	66
53	42	Undirected	1440		1	1	725	0.970588	66
53	43	Undirected	1441		1	1	725	0.970588	66
53	44	Undirected	1442		1	1	725	0.970588	66
53	45	Undirected	1443		1	151	725	0.575472	61
53	46	Undirected	1444		1	2.5	725	0.956522	66
53	47	Undirected	1445		1	1	725	0.970588	66
53	48	Undirected	1446		1	1	725	0.970588	66
53	49	Undirected	1447		1	1	725	0.970588	66
53	52	Undirected	1448		1	1	725	0.970588	66
53	59	Undirected	1449		1	152.5	725	0.59633	65
53	61	Undirected	1450		1	1	725	0.970588	66
53	62	Undirected	1451		1	1	725	0.970588	66
53	63	Undirected	1452		1	153	725	0.601852	65
53	64	Undirected	1453		1	150.5	725	0.568627	58
53	142	Undirected	1454		1	204.5	725	0.650602	54
53	173	Undirected	1455		1	72.5	725	0.867647	59
53	182	Undirected	1456		1	1	725	0.970588	66
54	14	Undirected	1457		1	843.5	1459	0.418182	46
54	18	Undirected	1458		1	218.5	1459	0.382114	47
54	21	Undirected	1459		1	212	1459	0.385321	42
54	29	Undirected	1460		1	200	1459	0.411215	44
54	45	Undirected	1461		1	198	1459	0.429907	46
54	55	Undirected	1462		1	268.5	1993	0.796296	43
54	56	Undirected	1463		1	1	1993	0.962963	52
54	59	Undirected	1464		1	197	1459	0.441441	49
54	63	Undirected	1465		1	205.5	1459	0.432432	48
54	64	Undirected	1466		1	201	1459	0.403846	42
54	65	Undirected	1467		1	313	1993	0.740741	40
54	66	Undirected	1468		1	34.5	1993	0.703704	38
54	69	Undirected	1469		1	275	1993	0.759259	41
54	70	Undirected	1470		1	1	1993	0.962963	52
54	71	Undirected	1471		1	1	1993	0.962963	52
54	72	Undirected	1472		1	2	1993	0.944444	51
54	78	Undirected	1473		1	3	1993	0.925926	50
54	79	Undirected	1474		1	11.5	1993	0.851852	46
54	80	Undirected	1475		1	2199	1993	0.507042	36
54	81	Undirected	1476		1	1	1993	0.962963	52
54	82	Undirected	1477		1	616.5	1993	0.703704	38
54	83	Undirected	1478		1	1	1993	0.962963	52
54	84	Undirected	1479		1	1	1993	0.962963	52
54	85	Undirected	1480		1	1	1993	0.962963	52
54	86	Undirected	1481		1	1	1993	0.962963	52
54	87	Undirected	1482		1	1	1993	0.962963	52
54	88	Undirected	1483		1	1	1993	0.962963	52
54	89	Undirected	1484		1	1	1993	0.962963	52
54	90	Undirected	1485		1	1	1993	0.962963	52
54	91	Undirected	1486		1	1	1993	0.962963	52
54	92	Undirected	1487		1	1	1993	0.962963	52
54	93	Undirected	1488		1	1	1993	0.962963	52
54	94	Undirected	1489		1	1	1993	0.962963	52
54	95	Undirected	1490		1	1	1993	0.962963	52
54	96	Undirected	1491		1	1	1993	0.962963	52
54	97	Undirected	1492		1	1	1993	0.962963	52
54	98	Undirected	1493		1	1	1993	0.962963	52
54	99	Undirected	1494		1	1	1993	0.962963	52
54	100	Undirected	1495		1	1	1993	0.962963	52
54	101	Undirected	1496		1	1	1993	0.962963	52
54	102	Undirected	1497		1	1	1993	0.962963	52
54	103	Undirected	1498		1	1	1993	0.962963	52
54	104	Undirected	1499		1	1	1993	0.962963	52
54	105	Undirected	1500		1	1	1993	0.962963	52
54	106	Undirected	1501		1	1	1993	0.962963	52
54	107	Undirected	1502		1	1	1993	0.962963	52
54	108	Undirected	1503		1	1	1993	0.962963	52
54	164	Undirected	1504		1	431	1993	0.530303	35
54	166	Undirected	1505		1	4875	1993	0.486842	37
54	183	Undirected	1506		1	251.5	1459	0.4	40
54	191	Undirected	1507		1	1	1993	0.962963	52
55	18	Undirected	1508		1	287	1459	0.352941	42
55	29	Undirected	1509		1	216	1459	0.392157	40
55	45	Undirected	1510		1	214	1459	0.411765	42
55	56	Undirected	1511		1	268.5	1993	0.796296	43
55	59	Undirected	1512		1	222.5	1459	0.385321	42
55	63	Undirected	1513		1	225	1459	0.376147	41
55	70	Undirected	1514		1	268.5	1993	0.796296	43
55	71	Undirected	1515		1	268.5	1993	0.796296	43
55	72	Undirected	1516		1	267.5	1993	0.811321	43
55	78	Undirected	1517		1	268.5	1993	0.792453	42
55	79	Undirected	1518		1	273	1993	0.784314	40
55	81	Undirected	1519		1	268.5	1993	0.796296	43
55	83	Undirected	1520		1	268.5	1993	0.796296	43
55	84	Undirected	1521		1	268.5	1993	0.796296	43
55	85	Undirected	1522		1	268.5	1993	0.796296	43
55	86	Undirected	1523		1	268.5	1993	0.796296	43
55	87	Undirected	1524		1	268.5	1993	0.796296	43
55	88	Undirected	1525		1	268.5	1993	0.796296	43
55	89	Undirected	1526		1	268.5	1993	0.796296	43
55	90	Undirected	1527		1	268.5	1993	0.796296	43
55	91	Undirected	1528		1	268.5	1993	0.796296	43
55	92	Undirected	1529		1	268.5	1993	0.796296	43
55	93	Undirected	1530		1	268.5	1993	0.796296	43
55	94	Undirected	1531		1	268.5	1993	0.796296	43
55	95	Undirected	1532		1	268.5	1993	0.796296	43
55	96	Undirected	1533		1	268.5	1993	0.796296	43
55	97	Undirected	1534		1	268.5	1993	0.796296	43
55	98	Undirected	1535		1	268.5	1993	0.796296	43
55	99	Undirected	1536		1	268.5	1993	0.796296	43
55	100	Undirected	1537		1	268.5	1993	0.796296	43
55	101	Undirected	1538		1	268.5	1993	0.796296	43
55	102	Undirected	1539		1	268.5	1993	0.796296	43
55	103	Undirected	1540		1	268.5	1993	0.796296	43
55	104	Undirected	1541		1	268.5	1993	0.796296	43
55	105	Undirected	1542		1	268.5	1993	0.796296	43
55	106	Undirected	1543		1	268.5	1993	0.796296	43
55	107	Undirected	1544		1	268.5	1993	0.796296	43
55	108	Undirected	1545		1	268.5	1993	0.796296	43
56	14	Undirected	1546		1	727	1459	0.418182	46
56	21	Undirected	1547		1	210.5	1459	0.385321	42
56	29	Undirected	1548		1	199.5	1459	0.411215	44
56	59	Undirected	1549		1	197	1459	0.441441	49
56	64	Undirected	1550		1	201	1459	0.403846	42
56	66	Undirected	1551		1	34.5	1993	0.703704	38
56	105	Undirected	1552		1	1	1993	0.962963	52
56	164	Undirected	1553		1	359	1993	0.530303	35
56	166	Undirected	1554		1	2819.5	1993	0.486842	37
57	6	Undirected	1555		1	1	725	0.970588	66
57	7	Undirected	1556		1	83.5	725	0.802817	57
57	8	Undirected	1557		1	8.5	725	0.869565	60
57	9	Undirected	1558		1	3.5	725	0.942029	65
57	10	Undirected	1559		1	5.5	725	0.914286	64
57	13	Undirected	1560		1	2.5	725	0.956522	66
57	14	Undirected	1561		1	998.5	725	0.545455	60
57	15	Undirected	1562		1	3	725	0.941176	64
57	16	Undirected	1563		1	25.5	725	0.785714	55
57	17	Undirected	1564		1	2.5	725	0.956522	66
57	18	Undirected	1565		1	177.5	725	0.495935	61
57	20	Undirected	1566		1	60	725	0.911765	62
57	21	Undirected	1567		1	147.5	725	0.601942	62
57	22	Undirected	1568		1	1	725	0.970588	66
57	24	Undirected	1569		1	1	725	0.970588	66
57	25	Undirected	1570		1	2.5	725	0.956522	66
57	28	Undirected	1571		1	1	725	0.970588	66
57	29	Undirected	1572		1	149	725	0.586538	61
57	30	Undirected	1573		1	2.5	725	0.956522	66
57	31	Undirected	1574		1	1	725	0.970588	66
57	32	Undirected	1575		1	1	725	0.970588	66
57	34	Undirected	1576		1	1	725	0.970588	66
57	35	Undirected	1577		1	1	725	0.970588	66
57	36	Undirected	1578		1	1	725	0.970588	66
57	37	Undirected	1579		1	1	725	0.970588	66
57	38	Undirected	1580		1	1	725	0.970588	66
57	39	Undirected	1581		1	1	725	0.970588	66
57	40	Undirected	1582		1	1	725	0.970588	66
57	41	Undirected	1583		1	1	725	0.970588	66
57	42	Undirected	1584		1	1	725	0.970588	66
57	43	Undirected	1585		1	1	725	0.970588	66
57	44	Undirected	1586		1	1	725	0.970588	66
57	45	Undirected	1587		1	151	725	0.575472	61
57	46	Undirected	1588		1	2.5	725	0.956522	66
57	47	Undirected	1589		1	1	725	0.970588	66
57	48	Undirected	1590		1	1	725	0.970588	66
57	49	Undirected	1591		1	1	725	0.970588	66
57	50	Undirected	1592		1	1	725	0.970588	66
57	51	Undirected	1593		1	1	725	0.970588	66
57	52	Undirected	1594		1	1	725	0.970588	66
57	53	Undirected	1595		1	1	725	0.970588	66
57	59	Undirected	1596		1	152.5	725	0.59633	65
57	61	Undirected	1597		1	1	725	0.970588	66
57	62	Undirected	1598		1	1	725	0.970588	66
57	63	Undirected	1599		1	153	725	0.601852	65
57	64	Undirected	1600		1	150.5	725	0.568627	58
57	142	Undirected	1601		1	204.5	725	0.650602	54
57	143	Undirected	1602		1	205.5	725	0.638554	53
57	155	Undirected	1603		1	205.5	725	0.658537	54
57	170	Undirected	1604		1	1	725	0.970588	66
57	173	Undirected	1605		1	72.5	725	0.867647	59
57	176	Undirected	1606		1	62	725	0.882353	60
57	182	Undirected	1607		1	1	725	0.970588	66
57	183	Undirected	1608		1	206	725	0.54	54
58	5	Undirected	1609		1	93	725	0.802817	57
58	6	Undirected	1610		1	1	725	0.970588	66
58	7	Undirected	1611		1	84.5	725	0.802817	57
58	8	Undirected	1612		1	8.5	725	0.869565	60
58	9	Undirected	1613		1	3.5	725	0.942029	65
58	10	Undirected	1614		1	5.5	725	0.914286	64
58	11	Undirected	1615		1	3.5	725	0.942029	65
58	13	Undirected	1616		1	2.5	725	0.956522	66
58	14	Undirected	1617		1	1135	725	0.545455	60
58	15	Undirected	1618		1	3	725	0.941176	64
58	16	Undirected	1619		1	25.5	725	0.785714	55
58	17	Undirected	1620		1	2.5	725	0.956522	66
58	18	Undirected	1621		1	177.5	725	0.495935	61
58	20	Undirected	1622		1	60	725	0.911765	62
58	21	Undirected	1623		1	147.5	725	0.601942	62
58	22	Undirected	1624		1	1	725	0.970588	66
58	23	Undirected	1625		1	1	725	0.970588	66
58	24	Undirected	1626		1	1	725	0.970588	66
58	25	Undirected	1627		1	2.5	725	0.956522	66
58	26	Undirected	1628		1	1	725	0.970588	66
58	28	Undirected	1629		1	1	725	0.970588	66
58	29	Undirected	1630		1	149	725	0.586538	61
58	30	Undirected	1631		1	2.5	725	0.956522	66
58	31	Undirected	1632		1	1	725	0.970588	66
58	32	Undirected	1633		1	1	725	0.970588	66
58	33	Undirected	1634		1	2.5	725	0.956522	66
58	34	Undirected	1635		1	1	725	0.970588	66
58	35	Undirected	1636		1	1	725	0.970588	66
58	36	Undirected	1637		1	1	725	0.970588	66
58	37	Undirected	1638		1	1	725	0.970588	66
58	38	Undirected	1639		1	1	725	0.970588	66
58	39	Undirected	1640		1	1	725	0.970588	66
58	40	Undirected	1641		1	1	725	0.970588	66
58	41	Undirected	1642		1	1	725	0.970588	66
58	42	Undirected	1643		1	1	725	0.970588	66
58	43	Undirected	1644		1	1	725	0.970588	66
58	44	Undirected	1645		1	1	725	0.970588	66
58	45	Undirected	1646		1	151	725	0.575472	61
58	46	Undirected	1647		1	2.5	725	0.956522	66
58	47	Undirected	1648		1	1	725	0.970588	66
58	48	Undirected	1649		1	1	725	0.970588	66
58	49	Undirected	1650		1	1	725	0.970588	66
58	50	Undirected	1651		1	1	725	0.970588	66
58	51	Undirected	1652		1	1	725	0.970588	66
58	52	Undirected	1653		1	1	725	0.970588	66
58	53	Undirected	1654		1	1	725	0.970588	66
58	57	Undirected	1655		1	1	725	0.970588	66
58	59	Undirected	1656		1	152.5	725	0.59633	65
58	61	Undirected	1657		1	1	725	0.970588	66
58	62	Undirected	1658		1	1	725	0.970588	66
58	63	Undirected	1659		1	153	725	0.601852	65
58	64	Undirected	1660		1	150.5	725	0.568627	58
58	142	Undirected	1661		1	204.5	725	0.650602	54
58	143	Undirected	1662		1	205.5	725	0.638554	53
58	144	Undirected	1663		1	564.5	725	0.638554	53
58	155	Undirected	1664		1	246	725	0.658537	54
58	170	Undirected	1665		1	1	725	0.970588	66
58	171	Undirected	1666		1	1	725	0.970588	66
58	173	Undirected	1667		1	72.5	725	0.867647	59
58	174	Undirected	1668		1	1	725	0.970588	66
58	176	Undirected	1669		1	62	725	0.882353	60
58	182	Undirected	1670		1	1	725	0.970588	66
58	183	Undirected	1671		1	206	725	0.54	54
59	6	Undirected	1672		1	152.5	725	0.59633	65
59	8	Undirected	1673		1	160	725	0.536364	59
59	9	Undirected	1674		1	155	725	0.581818	64
59	10	Undirected	1675		1	157	725	0.567568	63
59	13	Undirected	1676		1	154	725	0.590909	65
59	14	Undirected	1677		1	1128	725	0.842105	96
59	15	Undirected	1678		1	152.5	725	0.592593	64
59	16	Undirected	1679		1	177	725	0.486486	54
59	17	Undirected	1680		1	154	725	0.590909	65
59	20	Undirected	1681		1	209.5	725	0.574074	62
59	21	Undirected	1682		1	16	725	0.863636	95
59	22	Undirected	1683		1	152.5	725	0.59633	65
59	25	Undirected	1684		1	154	725	0.590909	65
59	29	Undirected	1685		1	13.5	725	0.880734	96
59	30	Undirected	1686		1	154	725	0.590909	65
59	31	Undirected	1687		1	152.5	725	0.59633	65
59	35	Undirected	1688		1	152.5	725	0.59633	65
59	40	Undirected	1689		1	152.5	725	0.59633	65
59	42	Undirected	1690		1	152.5	725	0.59633	65
59	46	Undirected	1691		1	154	725	0.590909	65
59	64	Undirected	1692		1	17	725	0.851852	92
59	66	Undirected	1693		1	5227.5	1459	0.33945	37
59	105	Undirected	1694		1	197	1459	0.441441	49
59	182	Undirected	1695		1	152.5	725	0.59633	65
60	5	Undirected	1696		1	347	725	0.543689	56
60	6	Undirected	1697		1	203.5	725	0.586538	61
60	7	Undirected	1698		1	477.5	725	0.543689	56
60	8	Undirected	1699		1	190	725	0.568627	58
60	9	Undirected	1700		1	212	725	0.571429	60
60	10	Undirected	1701		1	222	725	0.556604	59
60	11	Undirected	1702		1	496	725	0.571429	60
60	12	Undirected	1703		1	4328	725	0.54717	58
60	13	Undirected	1704		1	211	725	0.580952	61
60	14	Undirected	1705		1	1564.5	725	0.861111	93
60	15	Undirected	1706		1	196.5	725	0.582524	60
60	16	Undirected	1707		1	207	725	0.529412	54
60	17	Undirected	1708		1	211	725	0.580952	61
60	18	Undirected	1709		1	166	725	0.77686	94
60	19	Undirected	1710		1	495	725	0.580952	61
60	20	Undirected	1711		1	305	725	0.563107	58
60	21	Undirected	1712		1	33.5	725	0.940594	95
60	22	Undirected	1713		1	203.5	725	0.586538	61
60	23	Undirected	1714		1	487.5	725	0.586538	61
60	24	Undirected	1715		1	205.5	725	0.586538	61
60	25	Undirected	1716		1	211	725	0.580952	61
60	26	Undirected	1717		1	487.5	725	0.586538	61
60	27	Undirected	1718		1	495	725	0.580952	61
60	28	Undirected	1719		1	205.5	725	0.586538	61
60	29	Undirected	1720		1	32.5	725	0.940594	95
60	30	Undirected	1721		1	211	725	0.580952	61
60	31	Undirected	1722		1	203.5	725	0.586538	61
60	32	Undirected	1723		1	205.5	725	0.586538	61
60	33	Undirected	1724		1	508	725	0.580952	61
60	34	Undirected	1725		1	205.5	725	0.586538	61
60	35	Undirected	1726		1	203.5	725	0.586538	61
60	36	Undirected	1727		1	205.5	725	0.586538	61
60	37	Undirected	1728		1	205.5	725	0.586538	61
60	38	Undirected	1729		1	205.5	725	0.586538	61
60	39	Undirected	1730		1	205.5	725	0.586538	61
60	40	Undirected	1731		1	203.5	725	0.586538	61
60	41	Undirected	1732		1	205.5	725	0.586538	61
60	42	Undirected	1733		1	203.5	725	0.586538	61
60	43	Undirected	1734		1	205.5	725	0.586538	61
60	44	Undirected	1735		1	205.5	725	0.586538	61
60	45	Undirected	1736		1	44	725	0.92233	95
60	46	Undirected	1737		1	216.5	725	0.580952	61
60	47	Undirected	1738		1	205.5	725	0.586538	61
60	48	Undirected	1739		1	205.5	725	0.586538	61
60	49	Undirected	1740		1	205.5	725	0.586538	61
60	50	Undirected	1741		1	205.5	725	0.586538	61
60	51	Undirected	1742		1	205.5	725	0.586538	61
60	52	Undirected	1743		1	205.5	725	0.586538	61
60	53	Undirected	1744		1	205.5	725	0.586538	61
60	54	Undirected	1745		1	342.5	1459	0.398148	43
60	55	Undirected	1746		1	367.5	1459	0.378641	39
60	56	Undirected	1747		1	263	1459	0.398148	43
60	57	Undirected	1748		1	487.5	725	0.586538	61
60	58	Undirected	1749		1	488	725	0.586538	61
60	59	Undirected	1750		1	78	725	0.880734	96
60	61	Undirected	1751		1	203.5	725	0.586538	61
60	62	Undirected	1752		1	205.5	725	0.586538	61
60	63	Undirected	1753		1	72.5	725	0.888889	96
60	64	Undirected	1754		1	25	725	0.929293	92
60	70	Undirected	1755		1	332.5	1459	0.398148	43
60	71	Undirected	1756		1	332.5	1459	0.398148	43
60	72	Undirected	1757		1	352.5	1459	0.388889	42
60	78	Undirected	1758		1	346.5	1459	0.392523	42
60	81	Undirected	1759		1	332.5	1459	0.398148	43
60	83	Undirected	1760		1	332.5	1459	0.398148	43
60	84	Undirected	1761		1	332.5	1459	0.398148	43
60	85	Undirected	1762		1	332.5	1459	0.398148	43
60	86	Undirected	1763		1	332.5	1459	0.398148	43
60	87	Undirected	1764		1	332.5	1459	0.398148	43
60	88	Undirected	1765		1	332.5	1459	0.398148	43
60	89	Undirected	1766		1	332.5	1459	0.398148	43
60	90	Undirected	1767		1	332.5	1459	0.398148	43
60	91	Undirected	1768		1	332.5	1459	0.398148	43
60	92	Undirected	1769		1	332.5	1459	0.398148	43
60	93	Undirected	1770		1	332.5	1459	0.398148	43
60	94	Undirected	1771		1	332.5	1459	0.398148	43
60	95	Undirected	1772		1	332.5	1459	0.398148	43
60	96	Undirected	1773		1	332.5	1459	0.398148	43
60	97	Undirected	1774		1	332.5	1459	0.398148	43
60	98	Undirected	1775		1	332.5	1459	0.398148	43
60	99	Undirected	1776		1	332.5	1459	0.398148	43
60	100	Undirected	1777		1	332.5	1459	0.398148	43
60	101	Undirected	1778		1	332.5	1459	0.398148	43
60	102	Undirected	1779		1	332.5	1459	0.398148	43
60	103	Undirected	1780		1	332.5	1459	0.398148	43
60	104	Undirected	1781		1	332.5	1459	0.398148	43
60	105	Undirected	1782		1	263	1459	0.398148	43
60	106	Undirected	1783		1	332.5	1459	0.398148	43
60	107	Undirected	1784		1	332.5	1459	0.398148	43
60	108	Undirected	1785		1	332.5	1459	0.398148	43
60	170	Undirected	1786		1	487.5	725	0.586538	61
60	171	Undirected	1787		1	487.5	725	0.586538	61
60	174	Undirected	1788		1	488	725	0.586538	61
60	176	Undirected	1789		1	613	725	0.528846	55
60	182	Undirected	1790		1	203.5	725	0.586538	61
60	183	Undirected	1791		1	108.5	725	0.85	85
60	191	Undirected	1792		1	10626	1459	0.398148	43
60	631	Undirected	1793		1	8642	1792	0	0
61	6	Undirected	1794		1	1	725	0.970588	66
61	8	Undirected	1795		1	8.5	725	0.869565	60
61	9	Undirected	1796		1	3.5	725	0.942029	65
61	10	Undirected	1797		1	5.5	725	0.914286	64
61	13	Undirected	1798		1	2.5	725	0.956522	66
61	14	Undirected	1799		1	998.5	725	0.545455	60
61	15	Undirected	1800		1	3	725	0.941176	64
61	16	Undirected	1801		1	25.5	725	0.785714	55
61	17	Undirected	1802		1	2.5	725	0.956522	66
61	20	Undirected	1803		1	60	725	0.911765	62
61	21	Undirected	1804		1	147.5	725	0.601942	62
61	22	Undirected	1805		1	1	725	0.970588	66
61	25	Undirected	1806		1	2.5	725	0.956522	66
61	29	Undirected	1807		1	149	725	0.586538	61
61	30	Undirected	1808		1	2.5	725	0.956522	66
61	31	Undirected	1809		1	1	725	0.970588	66
61	35	Undirected	1810		1	1	725	0.970588	66
61	40	Undirected	1811		1	1	725	0.970588	66
61	42	Undirected	1812		1	1	725	0.970588	66
61	45	Undirected	1813		1	151	725	0.575472	61
61	46	Undirected	1814		1	2.5	725	0.956522	66
61	59	Undirected	1815		1	151.5	725	0.59633	65
61	64	Undirected	1816		1	150.5	725	0.568627	58
61	182	Undirected	1817		1	1	725	0.970588	66
62	6	Undirected	1818		1	1	725	0.970588	66
62	7	Undirected	1819		1	83.5	725	0.802817	57
62	8	Undirected	1820		1	8.5	725	0.869565	60
62	9	Undirected	1821		1	3.5	725	0.942029	65
62	10	Undirected	1822		1	5.5	725	0.914286	64
62	13	Undirected	1823		1	2.5	725	0.956522	66
62	14	Undirected	1824		1	998.5	725	0.545455	60
62	15	Undirected	1825		1	3	725	0.941176	64
62	16	Undirected	1826		1	25.5	725	0.785714	55
62	17	Undirected	1827		1	2.5	725	0.956522	66
62	18	Undirected	1828		1	177.5	725	0.495935	61
62	20	Undirected	1829		1	60	725	0.911765	62
62	21	Undirected	1830		1	147.5	725	0.601942	62
62	22	Undirected	1831		1	1	725	0.970588	66
62	25	Undirected	1832		1	2.5	725	0.956522	66
62	29	Undirected	1833		1	149	725	0.586538	61
62	30	Undirected	1834		1	2.5	725	0.956522	66
62	31	Undirected	1835		1	1	725	0.970588	66
62	32	Undirected	1836		1	1	725	0.970588	66
62	34	Undirected	1837		1	1	725	0.970588	66
62	35	Undirected	1838		1	1	725	0.970588	66
62	36	Undirected	1839		1	1	725	0.970588	66
62	37	Undirected	1840		1	1	725	0.970588	66
62	38	Undirected	1841		1	1	725	0.970588	66
62	39	Undirected	1842		1	1	725	0.970588	66
62	40	Undirected	1843		1	1	725	0.970588	66
62	41	Undirected	1844		1	1	725	0.970588	66
62	42	Undirected	1845		1	1	725	0.970588	66
62	43	Undirected	1846		1	1	725	0.970588	66
62	44	Undirected	1847		1	1	725	0.970588	66
62	45	Undirected	1848		1	151	725	0.575472	61
62	46	Undirected	1849		1	2.5	725	0.956522	66
62	48	Undirected	1850		1	1	725	0.970588	66
62	49	Undirected	1851		1	1	725	0.970588	66
62	52	Undirected	1852		1	1	725	0.970588	66
62	59	Undirected	1853		1	152.5	725	0.59633	65
62	61	Undirected	1854		1	1	725	0.970588	66
62	63	Undirected	1855		1	153	725	0.601852	65
62	64	Undirected	1856		1	150.5	725	0.568627	58
62	142	Undirected	1857		1	204.5	725	0.650602	54
62	173	Undirected	1858		1	72.5	725	0.867647	59
62	182	Undirected	1859		1	1	725	0.970588	66
63	6	Undirected	1860		1	153	725	0.601852	65
63	8	Undirected	1861		1	162	725	0.541284	59
63	9	Undirected	1862		1	157	725	0.587156	64
63	10	Undirected	1863		1	160.5	725	0.572727	63
63	13	Undirected	1864		1	156	725	0.59633	65
63	14	Undirected	1865		1	1181.5	725	0.833333	95
63	15	Undirected	1866		1	154.5	725	0.598131	64
63	16	Undirected	1867		1	506	725	0.490909	54
63	17	Undirected	1868		1	156	725	0.59633	65
63	20	Undirected	1869		1	503.5	725	0.579439	62
63	21	Undirected	1870		1	15	725	0.87156	95
63	22	Undirected	1871		1	153	725	0.601852	65
63	25	Undirected	1872		1	156	725	0.59633	65
63	29	Undirected	1873		1	14.5	725	0.87156	95
63	30	Undirected	1874		1	156	725	0.59633	65
63	31	Undirected	1875		1	153	725	0.601852	65
63	35	Undirected	1876		1	153	725	0.601852	65
63	40	Undirected	1877		1	153	725	0.601852	65
63	42	Undirected	1878		1	153	725	0.601852	65
63	45	Undirected	1879		1	12.5	725	0.889908	97
63	46	Undirected	1880		1	156	725	0.59633	65
63	56	Undirected	1881		1	275	1459	0.432432	48
63	59	Undirected	1882		1	2	725	0.972222	105
63	61	Undirected	1883		1	155	725	0.601852	65
63	64	Undirected	1884		1	16	725	0.859813	92
63	66	Undirected	1885		1	6644	1459	0.330275	36
63	105	Undirected	1886		1	275	1459	0.432432	48
63	182	Undirected	1887		1	155	725	0.601852	65
64	6	Undirected	1888		1	152.5	725	0.568627	58
64	8	Undirected	1889		1	444.5	725	0.55	55
64	9	Undirected	1890		1	437	725	0.553398	57
64	10	Undirected	1891		1	447.5	725	0.538462	56
64	13	Undirected	1892		1	154	725	0.563107	58
64	14	Undirected	1893		1	252	725	0.884615	92
64	17	Undirected	1894		1	154	725	0.563107	58
64	21	Undirected	1895		1	7	725	0.929293	92
64	22	Undirected	1896		1	152.5	725	0.568627	58
64	25	Undirected	1897		1	154	725	0.563107	58
64	30	Undirected	1898		1	154	725	0.563107	58
64	31	Undirected	1899		1	152.5	725	0.568627	58
64	35	Undirected	1900		1	152.5	725	0.568627	58
64	40	Undirected	1901		1	152.5	725	0.568627	58
64	42	Undirected	1902		1	152.5	725	0.568627	58
64	46	Undirected	1903		1	154	725	0.563107	58
65	45	Undirected	1904		1	232.5	1459	0.382353	39
65	55	Undirected	1905		1	19.5	1993	0.888889	40
65	56	Undirected	1906		1	287	1993	0.740741	40
65	59	Undirected	1907		1	241	1459	0.357798	39
65	63	Undirected	1908		1	401.5	1459	0.348624	38
65	69	Undirected	1909		1	13	1993	0.930233	40
65	70	Undirected	1910		1	287	1993	0.740741	40
65	71	Undirected	1911		1	287	1993	0.740741	40
65	72	Undirected	1912		1	286	1993	0.754717	40
65	78	Undirected	1913		1	287	1993	0.735849	39
65	79	Undirected	1914		1	280.5	1993	0.76	38
65	81	Undirected	1915		1	287	1993	0.740741	40
65	83	Undirected	1916		1	287	1993	0.740741	40
65	84	Undirected	1917		1	287	1993	0.740741	40
65	85	Undirected	1918		1	287	1993	0.740741	40
65	86	Undirected	1919		1	287	1993	0.740741	40
65	87	Undirected	1920		1	287	1993	0.740741	40
65	88	Undirected	1921		1	287	1993	0.740741	40
65	89	Undirected	1922		1	287	1993	0.740741	40
65	90	Undirected	1923		1	287	1993	0.740741	40
65	91	Undirected	1924		1	287	1993	0.740741	40
65	92	Undirected	1925		1	287	1993	0.740741	40
65	93	Undirected	1926		1	287	1993	0.740741	40
65	94	Undirected	1927		1	287	1993	0.740741	40
65	95	Undirected	1928		1	287	1993	0.740741	40
65	96	Undirected	1929		1	287	1993	0.740741	40
65	97	Undirected	1930		1	287	1993	0.740741	40
65	98	Undirected	1931		1	287	1993	0.740741	40
65	99	Undirected	1932		1	287	1993	0.740741	40
65	100	Undirected	1933		1	287	1993	0.740741	40
65	101	Undirected	1934		1	287	1993	0.740741	40
65	102	Undirected	1935		1	287	1993	0.740741	40
65	103	Undirected	1936		1	287	1993	0.740741	40
65	104	Undirected	1937		1	287	1993	0.740741	40
65	105	Undirected	1938		1	287	1993	0.740741	40
65	106	Undirected	1939		1	287	1993	0.740741	40
65	107	Undirected	1940		1	287	1993	0.740741	40
65	108	Undirected	1941		1	287	1993	0.740741	40
65	191	Undirected	1942		1	287	1993	0.740741	40
66	14	Undirected	1943		1	427	1459	0.352381	37
66	166	Undirected	1944		1	12393.5	1993	0.546875	35
67	68	Undirected	1945		1	1607	1944	0	0
68	114	Undirected	1946		1	1293	1945	0	0
68	150	Undirected	1947		1	6409	1946	0.0208333	1
68	169	Undirected	1948		1	2941.5	1947	0.0144928	1
68	609	Undirected	1949		1	262.5	1948	0.0833333	1
68	645	Undirected	1950		1	1607	1949	0	0
69	18	Undirected	1951		1	294	1459	0.336134	40
69	45	Undirected	1952		1	220.5	1459	0.392157	40
69	55	Undirected	1953		1	7.5	1993	0.911111	41
69	56	Undirected	1954		1	275	1993	0.759259	41
69	59	Undirected	1955		1	229	1459	0.366972	40
69	63	Undirected	1956		1	332	1459	0.357798	39
69	70	Undirected	1957		1	275	1993	0.759259	41
69	71	Undirected	1958		1	275	1993	0.759259	41
69	72	Undirected	1959		1	274	1993	0.773585	41
69	78	Undirected	1960		1	275	1993	0.754717	40
69	79	Undirected	1961		1	268.5	1993	0.78	39
69	81	Undirected	1962		1	275	1993	0.759259	41
69	83	Undirected	1963		1	275	1993	0.759259	41
69	84	Undirected	1964		1	275	1993	0.759259	41
69	85	Undirected	1965		1	275	1993	0.759259	41
69	86	Undirected	1966		1	275	1993	0.759259	41
69	87	Undirected	1967		1	275	1993	0.759259	41
69	88	Undirected	1968		1	275	1993	0.759259	41
69	89	Undirected	1969		1	275	1993	0.759259	41
69	90	Undirected	1970		1	275	1993	0.759259	41
69	91	Undirected	1971		1	275	1993	0.759259	41
69	92	Undirected	1972		1	275	1993	0.759259	41
69	93	Undirected	1973		1	275	1993	0.759259	41
69	94	Undirected	1974		1	275	1993	0.759259	41
69	95	Undirected	1975		1	275	1993	0.759259	41
69	96	Undirected	1976		1	275	1993	0.759259	41
69	97	Undirected	1977		1	275	1993	0.759259	41
69	98	Undirected	1978		1	275	1993	0.759259	41
69	99	Undirected	1979		1	275	1993	0.759259	41
69	100	Undirected	1980		1	275	1993	0.759259	41
69	101	Undirected	1981		1	275	1993	0.759259	41
69	102	Undirected	1982		1	275	1993	0.759259	41
69	103	Undirected	1983		1	275	1993	0.759259	41
69	104	Undirected	1984		1	275	1993	0.759259	41
69	105	Undirected	1985		1	275	1993	0.759259	41
69	106	Undirected	1986		1	275	1993	0.759259	41
69	107	Undirected	1987		1	275	1993	0.759259	41
69	108	Undirected	1988		1	275	1993	0.759259	41
70	14	Undirected	1989		1	727	1459	0.418182	46
70	18	Undirected	1990		1	218.5	1459	0.382114	47
70	21	Undirected	1991		1	210.5	1459	0.385321	42
70	29	Undirected	1992		1	199.5	1459	0.411215	44
70	45	Undirected	1993		1	197.5	1459	0.429907	46
70	56	Undirected	1994		1	1	1993	0.962963	52
70	59	Undirected	1995		1	197	1459	0.441441	49
70	63	Undirected	1996		1	205.5	1459	0.432432	48
70	64	Undirected	1997		1	201	1459	0.403846	42
70	66	Undirected	1998		1	34.5	1993	0.703704	38
70	71	Undirected	1999		1	1	1993	0.962963	52
[truncated: 4,098 more rows]
