# Supplementary material for: Systems Biomedicine of Rabies Delineates the Affected Signaling Pathways
Source: Front Microbiol. 2016 Nov 7;7:1688. doi: 10.3389/fmicb.2016.01688 (PMC5098112; doi:10.3389/fmicb.2016.01688)
Supplement: Data Sheet 1 — The computational scripts plus an example of raw data used in this study. [file DataSheet1.zip]

Archive with 4 entries (2 files):
- Supplementary File Data sheet 1 (1)/
- Supplementary File Data sheet 1 (1)/Supplementary File 2.txt
- Supplementary File Data sheet 1 (1)/Supplementary File Data sheet 1 (1)/
- Supplementary File Data sheet 1 (1)/Supplementary File Data sheet 1 (1)/Supplementary File 2.txt
