# Supplementary material for: Systems Biomedicine of Rabies Delineates the Affected Signaling Pathways
Source: Front Microbiol. 2016 Nov 7;7:1688. doi: 10.3389/fmicb.2016.01688 (PMC5098112; doi:10.3389/fmicb.2016.01688)
Supplement: Data Sheet 1 — The computational scripts plus an example of raw data used in this study. [file DataSheet1.zip › Supplementary File Data sheet 1 (1)/Supplementary File 2.txt]

#source("http://bioconductor.org/biocLite.R")
#biocLite("affy")
#biocLite("limma")
#biocLite("preprocessCore")
#install.packages("RColorBrewer")
library(affy)
library(limma)
library(preprocessCore)
library(RColorBrewer)


#setwd()
GSE26270 <- read.table(file = 'GSE26270.txt' , 
                       header = TRUE , sep ="")


# Box-plot
cols <- brewer.pal(9, "Set1")
boxplot(GSE26270[,2:19] , col = cols)


## Background correction
Background_Corrected_GSE26270 = matrix(0 , nrow(GSE26270) , ncol(GSE26270) )
Background_Corrected_GSE26270 = as.data.frame(Background_Corrected_GSE26270)
rownames(Background_Corrected_GSE26270) = rownames(GSE26270)
colnames(Background_Corrected_GSE26270) = colnames(GSE26270)
Background_Corrected_GSE26270[,1] = GSE26270$ID_REF

for(i in 2:ncol(GSE26270) ){
out = normexp.fit( GSE26270[,i] , method = "mle"  )
Background_Corrected_GSE26270[,i] =log(normexp.signal(out$par, x = GSE26270[,i]))
}


## Normalization
Normalized_GSE26270 = matrix(0 , nrow(Background_Corrected_GSE26270) , 
                             ncol(Background_Corrected_GSE26270) )
Normalized_GSE26270 = as.data.frame(GSE26270)
Normalized_GSE26270[,1] = Background_Corrected_GSE26270$ID_REF
Normalized_GSE26270[,2:19] = normalize.quantiles(
          as.matrix(Background_Corrected_GSE26270[,2:19]) )
rownames(Normalized_GSE26270) = rownames(Background_Corrected_GSE26270)
colnames(Normalized_GSE26270) = colnames(Background_Corrected_GSE26270)
Normalized_GSE26270[,2:19] = abs(Normalized_GSE26270[,2:19])

boxplot(Normalized_GSE26270[,2:19] , col = cols)


### non parametric test wilcox
pvalue = c()
meanT = c()
meanC = c()
varT = c()
varC = c()
Fold = c()
for(i in 1:nrow(Normalized_GSE26270)){

x = Normalized_GSE26270[i,2:13]
y = Normalized_GSE26270[i,14:19]
meanT = c(meanT , mean(as.numeric(x) , na.rm = TRUE) )
meanC = c(meanC , mean(as.numeric(y) , na.rm = TRUE) )
varT = c(varT , var(as.numeric(x)  , na.rm = TRUE) )
varC = c(varC , var(as.numeric(y) , na.rm = TRUE) )
Fold = c(Fold , 2^( mean(as.numeric(x) , na.rm = TRUE) - mean(as.numeric(y) , na.rm = TRUE) ) )

p = wilcox.test( as.numeric(x), as.numeric(y), alternative = c("two.sided"), 
             paired = FALSE)$p.value
pvalue = c(pvalue , p)
}
list = data.frame(Normalized_GSE26270[,1] , meanT , varT , 
                  meanC , varC, Fold, pvalue)
colnames(list) = c("ID" , "meanT", "varT" , "meanC" , "varC", "Fold", "pValue")

write.table(list , file = 'genelist_GSE26270.txt' , sep = '\t')


###GSE26270 dataset###


ID_REF	GSM645132_Infected	GSM645133_Infected	GSM645134_Infected	GSM645135_Infected	GSM645136_Infected	GSM645137_Infected	GSM645138_Infected	GSM645139_Infected	GSM645140_Infected	GSM645141_Infected	GSM645142_Infected	GSM645143_Infected	GSM645144_UnInfected	GSM645145_UnInfected	GSM645146_UnInfected	GSM645147_UnInfected	GSM645148_UnInfected	GSM645149_UnInfected
mMC000769	6.882	7.609	6.065	6.945	7.129	6.365	7.176	6.652	6.939	6.772	6.646	6.339	6.807	7.046	7.324	7.336	7.757	7.448
mMC000770	7.302	13.886	12.107	13.363	13.492	13.158	12.585	12.204	13.07	12.552	12.821	12.583	12.507	12.963	13.324	13.564	13.339	13.15
mMC000771	6.869	6.565	6.335	5.922	6.714	6.456	5.959	6.009	5.474	5.526	5.797	6.271	5.388	5.592	5.603	5.939	6.01	5.67
mMC000772	11.272	11.62	10.837	11.187	11.574	11.284	11.502	11.168	11.774	11.206	11.59	11.297	10.962	11.404	11.467	11.493	11.589	11.43
mMC000773	8.849	8.455	8.53	8.861	9.127	8.675	9.352	9.529	8.867	9.182	9.021	9.097	8.937	9.186	8.865	7.773	8.162	8.762
mMC000774	11.372	11.23	11.53	10.687	11.848	11.571	11.756	10.856	11.63	11.104	11.405	11.099	11.563	11.631	11.879	11.846	12.217	12.099
mMC000775	7.079	6.123	5.942	5.421	7.716	7.106	8.135	7.682	7.237	8.364	7.507	7.264	7.752	7.977	7.12	5.327	7.507	5.863
mMC000776	4.989	4.541	4.42	4.979	4.272	4.915	4.723	4.322	4.773	4.895	4.945	4.768	4.459	4.821	4.821	4.392	4.596	4.019
mMC000777	9.703	9.895	10.368	9.641	10.104	9.726	9.574	9.224	9.982	9.34	9.514	9.274	9.115	9.395	9.599	9.68	9.829	9.862
mMC000778	10.519	10.624	9.598	10.303	10.93	10.462	10.651	10.623	10.19	10.447	10.29	10.834	9.709	10.375	10.364	10.017	10.297	10.68
mMC000779	8.707	8.405	8.147	8.475	8.603	8.377	8.772	9.287	8.56	8.564	8.181	9.248	7.129	8.107	8.783	8.302	7.744	8.537
mMC000780	12.673	12.941	11.026	10.612	13.566	13.27	12.228	11.734	12.163	11.49	11.865	11.519	11.942	12.111	12.256	12.423	12.506	12.049
mMC000781	15.232	15.856	15.246	15.541	15.286	14.916	15.235	14.923	15.613	14.915	15.309	15.187	14.765	15.189	15.209	15.589	15.576	15.23
mMC000782	5.66	5.29	5.58	6.216	5.206	5.186	6.013	5.961	5.888	5.671	6.514	5.836	5.761	5.295	5.603	4.982	5.443	5.898
mMC000783	5.598	5.968	6.085	6.496	6.732	5.679	6.481	6.34	5.532	6.718	6.744	6.184	6.268	6.209	5.948	5.573	5.628	6.51
mMC000784	5.165	5.332	5.831	5.707	5.607	5.417	5.436	5.929	5.77	5.615	5.704	5.678	6.281	5.122	5.57	5.534	5.233	5.473
mMC000785	6.032	5.156	5.685	5.235	6.473	5.648	7.298	7.021	6.634	6.823	6.801	6.429	7.247	7.037	6.094	5.75	6.419	6.127
mMC000786	9.432	9.682	10.546	11.263	11.161	10.875	11.172	10.936	12.855	12.682	13.11	13.116	11.525	11.914	10.101	9.773	11.787	11.747
mMC000787	4.443	3.905	5.065	4.436	5.791	4.964	4.639	4.79	4.773	4.099	4.285	4.397	4.24	4.784	4.711	4.926	4.9	4.414
mMC000788	13.303	13.868	12.979	13.669	13.642	13.354	12.956	12.772	13.292	12.682	13.289	13.085	12.757	13.263	13.341	13.544	13.384	13.014
mMC000789	4.626	4.248	4.818	4.834	4.867	4.865	5.356	6.084	5.18	5.526	5.294	5.961	5.742	5.268	4.767	5.036	3.938	4.882
mMC000790	8.688	8.753	8.054	8.551	8.551	8.41	9.031	8.909	8.955	8.377	8.761	8.933	7.904	8.041	8.854	8.23	8.317	8.804
mMC000791	4.683	4.607	4.946	5.735	5.526	5.52	5.383	5.285	5.474	5.026	5.129	5.524	5.214	4.893	5.395	5.188	5.376	5.67
mMC000792	4.738	5.246	4.946	5.349	5.046	5.101	5.608	5.234	5.068	4.801	5.386	4.613	5.24	4.707	5.021	5.036	4.755	4.916
mMC000793	7.079	5.527	6.431	6.641	5.858	5.679	6.401	6.812	6.333	5.828	6.554	6.378	6.497	5.968	6.533	5.997	6.2	6.644
mMC000794	4.683	4.4	4.818	4.884	5.101	5.617	4.506	4.79	4.906	4.364	4.449	4.35	4.617	4.858	5.156	4.867	4.853	5.105
mMC000795	3.932	4.607	5.103	4.782	5.154	4.865	4.878	4.322	4.628	4.596	4.737	4.397	4.727	4.668	4.973	5.282	4.804	4.702
mMC000796	6.773	6.67	6.645	5.922	6.714	5.953	7.118	6.303	7.333	6.348	5.905	6.257	6.332	6.455	6.6	6.705	6.565	7.202
mMC000797	10.255	10.259	10.087	9.852	10.107	10.044	9.668	9.315	9.821	9.362	9.559	9.271	9.722	9.504	10.491	10.538	10.399	10.237
mMC000798	11.872	11.968	12.287	11.983	12.003	11.765	12.074	11.632	11.977	11.567	12.028	11.72	11.85	12.032	12.071	12.119	11.942	11.829
mMC000799	4.989	5.109	5.344	5.154	5.101	4.915	4.411	4.72	4.906	4.236	4.945	4.731	4.459	4.821	4.531	5.036	4.228	4.777
mMC000800	4.506	5.29	5.026	5.489	5.526	4.814	5.436	5.013	4.678	4.702	4.646	5.01	4.691	4.893	5.067	5.495	5.033	4.777
mMC000801	9.475	8.883	10.045	9.165	9.359	9.37	9.411	9.019	9.083	8.478	9.062	8.992	9.639	9.278	9.281	8.907	9.389	9.24
mMC000802	11.678	11.936	10.872	11.311	11.711	11.581	10.973	10.713	11.258	10.9	10.76	10.707	10.868	11.16	11.963	12.182	12.055	11.551
mMC000803	5.959	6.263	5.344	5.922	5.923	6.118	5.383	5.7	5.444	5.26	5.294	5.592	5.934	5.636	5.666	5.61	4.9	5.496
mMC000804	11.128	11.431	10.292	10.312	9.838	9.869	11.026	10.947	10.618	10.49	10.44	10.801	10.607	11.376	10.673	10.674	10.303	10.34
mMC000805	4.683	5.202	5.139	5.385	5.645	4.761	5.537	5.155	5.216	5.148	5.058	5.191	4.691	5.375	5.32	5.327	5.599	5.425
mMC000806	4.443	4.732	4.773	4.674	4.988	4.53	4.151	4.532	4.356	4.801	4.167	4.303	3.941	4.543	4.26	5.036	5.075	4.916
mMC000807	5.747	5.854	6.268	5.648	6.21	5.227	6.604	6.58	5.643	5.698	6.486	6.549	6.615	6.82	5.395	5.61	5.685	5.425
mMC000808	9.855	8.601	9.592	9.379	9.906	9.324	10.815	10.698	9.866	10.432	10.037	9.896	10.727	10.518	9.52	8.218	9.501	9.483
mMC000809	7.124	6.195	7.156	6.907	5.825	6.026	7.327	7.217	7.796	7.171	7.791	7.373	7.24	5.932	7.58	6.415	6.725	8.146
mMC000810	5.883	7.143	6.76	5.648	5.891	6.831	6.729	5.641	6.813	5.585	5.926	6.572	6.53	5.878	5.666	6.025	6.076	6.622
mMC000811	10.817	11.075	10.382	10.565	11.008	10.622	11.368	11.354	11.233	11.271	10.666	11.136	10.218	11.25	10.938	10.925	10.885	10.865
mMC000812	7.755	7.191	7.298	7.557	6.983	7.172	8.313	8.456	7.833	8.037	7.954	7.679	8.258	8.024	7.915	7.115	7.363	7.887
mMC000813	6.869	5.598	6.179	6.237	5.923	5.52	5.941	6.642	6.726	5.526	6.486	6.561	6.229	5.426	6.462	5.139	5.538	7
mMC000814	4.942	4.168	5.175	4.436	5.397	5.101	5.271	4.79	5.107	5.068	4.781	4.613	4.727	5.24	5.021	5.495	4.945	5.219
mMC000815	10.483	9.877	10.631	10.195	11.351	10.505	11.761	11.421	10.901	11.641	10.966	10.928	11.759	11.95	10.59	9.933	11.027	10.518
mMC000816	5.501	5.01	5.71	4.979	5.441	5.101	7.432	6.662	5.413	5.828	5.198	5.478	6.714	6.82	5.395	4.612	5.657	5.273
mMC000817	12.866	13.163	13.759	13.348	13.236	12.934	12.726	12.467	13.155	12.727	12.477	12.224	12.803	13.103	13.455	13.56	13.359	13.251
mMC000818	5.079	4.958	5.344	5.274	5.607	5.267	5.087	6.389	5.144	5.615	5.797	5.302	4.989	5.523	5.537	5.371	4.596	5.105
mMC000819	6.934	6.329	6.591	6.759	7.3	6.817	6.834	6.504	6.661	5.925	6.471	6.526	6.255	5.914	6.633	7.019	6.753	7.033
mMC000820	6.773	6.195	6.046	5.677	5.567	5.794	5.212	4.823	4.989	5.186	4.865	4.841	4.579	4.928	5.198	5.327	5.767	5.3
mMC000821	5.397	5.01	4.905	5.154	5.256	5.381	5.462	6.251	5.284	5.224	5.472	5.501	5.106	5.028	5.112	5.088	5.195	5.273
mMC000822	12.242	12.554	12.673	12.554	12.556	12.389	11.951	11.712	12.147	11.848	12.16	12.003	11.748	12.316	12.493	12.596	12.338	12.26
mMC000823	4.167	4.541	4.773	5.112	5.046	5.056	4.596	4.277	4.171	5.365	4.737	4.841	4.145	5.211	4.332	4.68	5.033	5.044
mMC000824	6.842	5.202	6.844	5.845	5.304	6.624	7.425	7.697	6.751	7.592	7.022	6.743	7.685	7.458	7.086	5.036	5.476	6.851
mMC000825	5.206	5.732	5.278	5.845	4.929	5.417	5.561	5.56	5.794	5.671	5.294	6.257	4.928	5.878	5.021	5.088	5.538	5.044
mMC000826	4.893	5.246	4.529	5.274	5.526	5.144	5.271	5.359	4.773	4.541	4.865	4.768	4.5	4.499	5.067	5.327	5.195	5.044
mMC000827	11.591	11.853	11.229	11.363	11.617	11.587	11.637	11.362	11.714	11.343	11.393	11.302	11.057	11.364	12.231	12.51	12.254	11.835
mMC000828	10.984	11.287	10.175	10.125	9.997	10.02	11.113	10.788	10.548	10.259	10.611	10.44	10.063	10.496	10.419	10.61	10.778	10.201
mMC000829	9.626	10.076	9.628	9.786	10.241	10.156	8.972	9.188	9.995	9.871	9.459	9.438	9.34	9.85	9.912	10.173	9.829	9.427
mMC000830	10.893	11.21	11.154	10.883	10.907	10.984	10.743	10.708	10.679	10.724	10.517	10.673	10.66	10.791	10.728	10.708	10.74	10.482
mMC000831	8.26	7.337	8.029	8.135	7.706	7.733	8.824	9.017	8.487	8.412	8.655	8.671	8.91	8.493	8.273	7.487	7.523	8.237
mMC000832	11.289	11.463	11.761	11.635	11.729	11.691	11.709	11.393	11.706	11.46	11.518	11.444	11.369	11.717	11.964	12.216	11.865	11.624
mMC000833	5.123	5.332	5.607	5.235	5.72	5.417	6.707	6.225	5.444	6.466	5.231	5.103	5.457	5.182	5.395	5.783	6.779	5.649
mMC000834	7.21	6.547	6.808	5.897	6.335	7.059	7.484	7.25	7.529	7.523	7.003	7.177	6.798	7.02	7.12	6.596	7.318	7.025
mMC000835	8.182	8.22	7.966	7.954	8.039	8.119	8.718	8.702	8.758	8.351	7.666	8.376	8.214	8.617	7.847	8.027	7.988	8.172
mMC000836	8.875	8.823	8.823	8.932	9.11	8.765	8.439	8.515	8.56	8.433	8.339	8.389	8.248	8.744	8.865	9.049	8.837	8.723
mMC000837	7.221	6.098	6.748	6.957	6.383	6.002	6.96	7.223	6.872	6.466	7.205	6.888	7.15	6.923	6.87	6.774	5.74	6.915
mMC000838	5.079	5.29	6.046	5.818	6.074	5.927	6.793	6.73	6.058	7.34	6.383	6.66	7.26	6.977	5.666	5.61	5.713	5.326
mMC000839	6.032	5.373	6.142	5.707	5.825	6.026	6.273	6.303	5.72	6.921	6.755	6.478	6.816	6.31	5.998	5.968	6.159	6.983
mMC000840	4.942	5.452	4.987	5.522	5.256	5.417	4.878	6.277	5.284	5.331	5.231	4.876	5.479	4.263	4.973	5.036	4.481	5.105
mMC000841	9.892	9.168	9.143	9.499	9.42	9.336	10.274	10.299	9.742	9.835	10.14	10.141	9.972	9.789	10.157	9.262	8.989	10.068
mMC000842	6.509	7.282	5.854	6.216	7.678	6.026	7.596	7.638	7.21	7.747	7.135	7.597	7.024	7.848	6.162	7.445	7.327	6.579
mMC000843	11.669	11.978	11.454	11.524	11.33	11.334	10.843	10.592	11.21	11.059	10.671	10.514	10.576	10.925	11.577	11.803	11.633	11.24
mMC000844	5.719	5.563	5.375	5.617	6.045	4.649	5.864	5.234	4.524	5.224	5.021	5.275	5.685	5.152	5.468	4.745	5.538	5.607
mMC000845	7.331	7.293	7.389	7.697	7.734	7.61	5.699	7.029	7.015	7.181	7.256	6.822	7.032	7.256	7.364	7.705	7.666	7.379
mMC000846	5.206	5.29	5.58	5.312	4.867	4.706	4.915	5.474	5.318	5.399	4.945	5.454	5.411	5.028	4.767	4.68	5.376	4.848
mMC000847	5.432	5.373	5.552	5.069	6.045	5.267	5.561	5.182	5.144	5.224	5.164	5.405	5.626	5.375	4.973	5.236	5.657	5.808
mMC000848	5.246	5.109	4.905	5.195	3.989	4.865	5.3	5.26	5.444	5.399	5.386	5.354	5.457	5.349	5.021	4.982	5.116	5.691
mMC000849	11.607	11.867	11.556	11.5	11.55	11.369	11.501	11.245	11.621	11.333	11.612	11.484	11.24	11.825	12.159	12.447	11.946	11.427
mMC000850	10.166	9.877	9.212	10.074	10.234	10.627	10.374	10.688	10.137	9.975	10.434	10.3	9.346	10.214	9.12	9.003	9.998	11.037
mMC000851	9.079	9.713	9.509	9.709	9.995	9.632	9.338	8.138	8.684	9.157	8.652	8.063	8.345	9.004	9.231	9.444	9.037	9.389
mMC000852	4.443	5.332	4.946	5.025	5.441	5.144	4.915	4.952	5.029	5.186	5.263	4.303	4.459	5.152	4.593	4.807	4.9	4.585
mMC000853	11.354	11.343	11.317	11.439	11.437	11.546	11.023	10.761	10.963	11.179	10.814	10.646	10.644	10.881	11.235	11.344	11.416	11.056
mMC000854	5.432	5.373	5.898	5.735	5.825	5.648	6.969	7.494	6.62	6.848	5.946	6.199	7.305	5.896	5.32	5.75	5.569	5.376
mMC000855	11.015	11.12	11.609	11.073	11.018	11.171	10.885	10.586	10.831	10.928	11.023	10.828	10.9	10.733	11.465	11.11	11.772	11.315
mMC000856	7.262	7.347	7.759	6.982	7.485	7.642	6.729	5.945	7.025	6.677	6.755	6.832	7.185	7.079	7.199	6.687	7.111	6.644
mMC000857	5.598	3.61	5.21	5.586	5.101	5.227	5.054	5.581	5.382	4.484	5.356	5.133	5.077	4.707	5.635	5.188	4.755	5.401
mMC000858	6.773	5.912	6.446	6.132	6.015	6.76	6.913	6.739	6.883	6.979	6.963	6.878	6.761	6.868	7.062	7.434	7.354	7.165
mMC000859	8.975	8.687	8.562	8.758	8.98	8.428	9.645	9.782	9.223	9.386	8.901	9.469	6.911	8.792	8.693	7.79	7.874	8.34
mMC000860	5.776	6.021	5.92	5.763	6.888	6.026	6.74	6.72	6.726	6.945	6.646	6.915	6.789	6.598	5.666	5.455	5.685	5.933
mMC000861	10.903	10.409	10.636	10.742	10.268	10.937	10.99	11.319	11.009	10.884	11.24	10.399	10.268	11.046	9.944	10.288	9.995	10.721
mMC000862	8.905	8.861	8.847	8.736	8.246	8.396	8.422	8.184	8.377	8.849	8.53	8.246	8.556	8.702	9.231	9.382	8.865	8.71
mMC000863	8.344	8.035	8.225	8.475	8.265	8.41	8.006	8.146	7.947	8.138	7.944	7.761	8.13	7.567	8.225	8.267	8.121	8.212
mMC000864	4.843	5.109	5.311	4.884	5.441	5.267	4.841	5.042	5.25	5.026	4.824	4.572	4.727	4.928	4.467	3.86	4.65	4.702
mMC000865	6.639	5.246	6.535	6.39	5.923	6.162	7.135	7.395	6.848	7.171	7.479	7.108	7.685	7.407	6.897	6.596	5.342	7
mMC000866	8.295	8.266	8.345	7.838	8.132	8.451	8.01	7.586	7.695	7.812	7.902	7.641	7.69	7.526	8.171	8.279	8.393	8.454
mMC000867	6.229	5.884	5.76	5.522	5.645	5.487	6.401	6.776	5.954	5.671	6.443	6.502	5.544	6.019	5.756	5.282	4.99	6.351
mMC000868	4.989	4.541	4.305	4.884	4.595	5.101	5.182	4.492	4.628	4.65	5.263	4.152	4.145	4.858	4.593	5.036	4.65	5.163
mMC000869	8.665	8.294	7.069	8.301	7.688	8.382	8.539	8.752	8.331	8.064	7.256	8.363	8.261	8.131	7.909	8.255	8.198	8.525
mMC000870	15.569	15.674	15.702	15.961	16.02	15.776	15.342	15.084	15.267	15.374	15.389	15.2	15.226	15.552	15.754	15.971	15.724	15.564
mMC000871	9.854	9.797	9.285	9.233	9.423	9.548	8.242	8.246	8.123	8.08	8.307	8	8.166	8.103	7.746	8.041	7.797	7.995
mMC000872	5.66	6.021	5.633	5.554	5.825	5.679	5.977	6.389	5.794	6.331	6.568	6.312	6.655	6.296	5.948	5.75	5.569	5.95
mMC000873	7.963	7.508	7.69	7.288	6.383	7.626	8.432	8.596	8.113	8.913	8.53	8.608	8.89	8.424	7.861	7.402	7.1	7.918
mMC000874	9.604	8.773	9.055	8.887	8.333	9.177	10.17	10.282	9.765	10.372	10.116	10.047	10.283	10.029	9.544	9.268	8.105	9.585
mMC000875	11.517	11.39	11.417	11.338	11.383	11.486	11.363	11.621	11.255	11.329	11.562	11.43	11.49	11.438	11.434	11.298	10.793	11.698
mMC000876	8.111	8.569	8.926	8.847	9.451	9.503	8.321	7.888	8.142	8.306	8.339	8.146	8.067	8.099	8.012	8.482	9.168	8.554
mMC000877	5.689	5.527	5.71	5.845	5.985	5.101	5.054	5.581	5.561	5.464	5.386	6.012	5.457	5.523	5.395	4.867	5.41	5.691
mMC000878	5.984	5.563	5.139	6.042	5.484	5.487	5.119	6.482	4.989	5.331	5.263	5.163	5.24	5.182	5.24	5.716	5.233	5.564
mMC000879	5.689	4.849	5.58	4.884	4.519	5.617	6.639	6.882	5.532	6.037	5.472	5.22	6.44	5.742	5.32	5.682	5.033	5.449
mMC000880	8.224	8.327	7.889	7.573	7.669	8.244	7.776	7.612	7.484	7.812	7.602	7.689	8.385	7.585	7.826	8.168	8.222	8.142
mMC000881	8.677	8.436	8.853	8.395	7.384	7.642	8.135	8.065	7.897	7.685	7.647	7.602	8.287	7.722	7.63	7.358	9.313	8.871
mMC000882	7.912	7.669	7.156	6.945	5.985	6.858	8.072	8.441	8.249	8.36	8.506	8.146	8.415	7.904	8.073	6.871	5.767	7.725
mMC000883	5.165	5.332	5.21	4.979	4.667	4.865	4.459	4.409	4.863	4.541	4.227	3.99	4.54	4.928	3.066	5.75	5.075	4.226
mMC000884	8.972	9.138	8.401	8.692	9.4	9.212	8.395	8.382	8.212	8.133	8.533	8.673	8.639	8.772	7.915	8.414	8.626	8.15
mMC000885	4.31	4.958	5.375	4.559	4.519	5.267	4.802	4.921	5.25	5.296	5.325	5.302	5.316	4.707	5.28	4.807	5.233	4.543
mMC000886	4.791	5.29	5.278	5.112	5.101	5.227	4.802	4.366	4.577	4.484	4.341	4.768	4.691	4.585	4.767	5.139	4.295	4.848
mMC000887	7.189	7.555	7.108	6.868	7.324	7.561	6.099	6.71	6.592	5.971	6.457	6.639	7.129	6.164	6.633	6.947	6.766	6.814
mMC000888	8.387	7.635	7.759	7.741	6.236	7.394	8.388	8.593	8.441	8.236	8.863	8.7	8.687	8.037	7.273	7.947	7.079	7.94
mMC000889	5.747	5.332	5.552	5.421	5.891	5.52	5.608	5.042	5.413	5.556	5.68	5.698	5.761	5.499	5.537	4.612	5.538	5.044
mMC000890	12.027	11.894	12.261	12.007	12.085	12.281	11.892	11.699	11.827	12.161	11.942	11.765	11.857	11.692	12.117	12.268	12.427	12.056
mMC000891	6.055	5.912	5.854	6.088	5.645	5.553	5.977	6.785	6.813	5.853	7.013	6.733	6.508	5.426	6.117	5.414	5.507	6.706
mMC000892	4.24	5.202	5.175	4.834	5.304	4.467	4.095	4.889	4.863	5.026	3.697	4.486	4.655	4.784	4.973	4.143	5.075	4.543
mMC000893	7.74	7.882	7.866	7.697	8.016	8.29	7.878	7.617	7.587	7.754	7.697	7.597	7.562	7.496	7.476	7.537	8.115	7.435
mMC000894	6.946	6.653	6.71	7.217	6.13	6.789	6.969	7.005	6.687	7.024	7.08	6.764	6.842	6.959	6.711	7.128	7.012	6.644
mMC000895	13.39	13.11	13.491	13.834	12.827	12.954	13.47	13.326	13.129	13.481	13.39	13.099	13.062	13.339	13.23	13.656	13.24	13.047
mMC000896	10.525	10.237	9.308	9.479	9.406	9.724	9.59	9.944	9.653	9.638	9.776	9.692	9.879	9.031	8.471	8.828	7.868	8.037
mMC000897	8.937	8.601	8.778	8.205	6.557	8.218	9.016	9.427	9.108	9.461	9.475	9.148	9.383	8.802	8.875	8.267	7.432	9.208
mMC000898	11.309	11.383	11.586	11.427	11.455	11.431	11.099	10.857	11.022	11.186	11.195	10.986	11.172	11.094	11.594	11.768	11.543	11.382
mMC000899	4.791	4.671	5.278	4.834	4.358	5.306	5.271	4.492	5.18	4.849	4.824	4.841	4.896	5.028	3.582	5.455	5.443	4.543
mMC000900	6.759	7.44	7.039	7.565	7.84	7.226	7.859	7.854	7.492	8.315	8.048	8.6	8.455	7.728	7.252	7.894	7.63	6.746
mMC000901	5.246	5.413	4.245	5.235	5.397	3.958	5.212	4.366	4.906	4.702	5.021	4.486	4.417	4.499	4.531	4.68	5.075	4.981
mMC000902	13.14	13.355	12.482	12.169	12.169	12.369	12.235	12.113	13.165	13.38	12.876	12.828	12.369	12.29	12.384	12.862	13.082	12.443
mMC000903	5.909	5.667	5.278	5.235	5.351	5.306	6.761	6.739	6.972	7.599	6.9	6.993	7.024	7.158	5.468	5.716	5.599	5.376
mMC000904	4.989	4.792	4.818	4.674	5.256	4.865	5.119	4.823	5.144	5.431	4.945	4.397	5.214	5.349	5.067	5.414	5.156	5.013
mMC000905	8.363	8.209	7.9	7.917	8.111	7.791	8.076	8.156	7.885	7.832	8.096	7.756	7.65	7.446	8.09	8.174	8.198	8.146
mMC000906	4.791	4.904	4.245	4.884	5.046	4.761	4.639	4.035	4.906	4.702	4.646	5.163	4.5	4.408	5.021	5.088	5.793	5.246
mMC000907	9.283	8.305	8.678	7.948	7.649	8.596	9.689	10.191	9.399	10.115	10.009	10.134	10.266	10.098	9.207	8.596	8.445	9.305
mMC000908	10.796	11.075	11.424	11.598	12.016	11.801	9.871	9.805	11.288	11.169	10.513	10.378	10.455	10.831	10.495	10.803	11.394	11.25
mMC000909	8.825	8.753	8.901	8.81	8.795	8.944	8.215	8.382	8.698	8.634	8.702	8.837	8.711	8.391	8.334	8.715	8.921	8.534
mMC000910	5.035	5.29	5.139	5.349	5.154	5.708	5.884	5.737	5.068	5.464	5.472	5.354	5.685	5.475	5.32	5.61	5.075	5.013
mMC000911	7.762	7.882	8.311	7.346	7.348	8.114	7.32	7.296	7.192	7.787	7.264	7.271	7.439	7.52	6.842	7.088	8.157	7.647
mMC000912	11.61	11.591	12.304	12.317	11.468	11.315	11.073	10.741	11.647	12.109	12.24	12.119	10.972	11.41	11.465	12.014	11.725	11.18
mMC000913	7.872	7.719	7.589	7.317	7.36	7.569	8.436	8.84	8.323	8.36	8.646	8.522	8.711	7.824	8.036	7.748	7.784	7.404
mMC000914	16.109	16.163	15.89	16.094	16.301	16.03	15.684	15.486	15.823	15.971	15.817	15.59	15.488	15.619	16.153	16.349	16.022	15.564
mMC000915	7.487	7.304	7.568	7.659	7.549	7.183	7.706	7.643	7.507	7.546	7.542	7.386	7.233	7.426	7.638	7.722	7.389	7.12
mMC000916	10.314	10.572	9.509	9.453	10.284	10.951	9.524	9.387	9.987	9.93	9.043	8.776	9.259	9.645	9.361	9.839	10.689	9.758
mMC000917	12.184	12.704	13.075	12.449	12.828	12.489	12.52	11.932	12.738	11.874	12.517	12.264	12.328	12.537	12.62	12.693	12.692	12.643
mMC000918	5.165	5.732	5.92	5.617	5.683	5.144	5.561	5.601	5.561	5.526	5.094	5.248	6.059	5.802	5.537	5.646	5.306	5.449
mMC000919	7.443	6.988	7.525	7.006	7.058	6.962	7.566	7.93	7.622	6.968	7.595	7.705	6.541	6.739	7.314	6.158	6.753	7.565
mMC000920	4.683	5.413	5.026	4.618	4.929	4.335	4.552	4.136	4.818	4.702	4.5	4.099	4.286	3.557	4.401	4.926	4.99	4.949
mMC000921	10.808	10.504	10.597	10.711	10.601	10.511	11.96	11.933	11.191	11.444	11.335	11.275	11.437	11.748	11.573	11.751	11.417	11.031
mMC000922	6.946	6.961	6.671	6.881	6.311	6.002	6.718	6.857	6.906	6.634	7.051	6.878	6.961	6.77	7.025	6.436	6.277	6.897
mMC000923	12.28	12.392	13.181	13.089	12.707	12.699	12.15	12.114	11.773	11.752	11.721	11.75	11.805	12.166	12.281	12.454	12.664	12.531
mMC000924	8.807	9.311	8.71	8.501	8.75	9.133	8.339	8.567	8.524	8.525	8.554	8.184	8.231	8.313	8.293	8.736	9.137	8.534
mMC000925	14.13	14.46	14.647	14.572	14.273	14.547	13.978	14.149	14.247	14.157	14.145	14.216	13.948	14.43	14.31	14.61	14.664	14.449
mMC000926	7.079	7.695	6.998	7.288	7.58	7.553	7.342	7.118	7.43	7.459	7.653	7.264	7.279	7.319	7.199	7.192	7.223	6.941
mMC000927	5.831	7.067	6.934	6.496	5.858	7.117	7.076	7.244	7.35	7.392	7.859	7.899	8.097	6.905	7.143	7.047	6.47	6.633
mMC000928	6.608	5.01	5.065	5.312	5.441	4.814	6.874	7.995	4.989	4.541	5.553	5.275	6.886	4.893	5.156	4.392	4.853	5.163
mMC000929	8.614	7.94	8.307	8.027	7.485	8.032	8.261	9.472	9.139	8.506	9.344	9.297	9.63	8.672	8.724	8.116	7.709	7.841
mMC000930	9.526	9.593	9.846	9.763	9.91	9.9	10.285	9.93	10.248	10.303	9.721	9.758	9.925	10.243	10.533	10.652	10.698	10.556
mMC000931	7.478	7.527	7.481	7.317	7.441	7.403	7.51	7.876	7.164	7.754	7.653	7.591	7.852	7.669	7.324	7.476	7.389	7.209
mMC000932	4.942	5.373	5.311	5.455	5.526	4.915	5.087	5.234	5.25	5.186	5.415	4.841	4.896	4.928	5.112	4.68	5.156	5.564
mMC000933	7.369	7.897	7.683	7.557	7.395	7.44	7.458	7.23	7.862	8.127	7.621	7.992	8.204	7.981	7.882	8.224	7.953	7.949
mMC000934	4.791	5.01	5.026	5.421	4.867	5.011	4.682	4.684	4.948	5.224	4.781	5.133	5.161	5.24	5.156	5.236	4.945	4.664
mMC000935	9.684	9.83	9.468	9.196	9.597	9.665	7.632	7.707	7.879	8.183	7.666	8.03	8.09	7.857	7.942	8.089	8.317	8.265
mMC000937	4.683	4.326	4.905	4.559	3.303	4.402	4.596	3.984	4.47	4.484	4.906	4.486	4.193	4.668	5.198	4.926	5.306	4.813
mMC000938	10.733	10.154	11.21	10.458	10.049	10.335	9.828	10.654	11.167	9.931	11.237	11.039	10.817	10.222	11.49	11.255	10.758	10.17
mMC000939	8.811	8.662	9.037	8.615	8.817	8.743	8.465	9.025	9.055	8.919	9.1	9.015	8.647	8.582	8.769	8.661	8.983	8.923
mMC000940	8.533	8.431	8.486	8.475	8.213	8.125	7.997	8.415	8.038	8.075	8.275	8.395	7.986	8.011	7.98	8.168	8.152	8.451
mMC000941	9.439	11.12	10.647	11.468	10.785	11.092	11.125	10.625	11.017	11.201	11.095	11.803	12.072	11.685	11.478	10.938	11.171	10.782
mMC000942	6.934	7.001	6.977	6.626	6.768	7.15	6.707	6.537	6.95	6.634	6.744	6.976	6.519	6.516	6.444	7.102	7.203	6.824
mMC000943	8.382	8.691	8.565	8.518	8.652	8.632	8.545	8.288	8.755	8.598	8.764	8.731	8.539	8.8	8.625	8.844	8.49	8.417
mMC000944	7.189	8.528	7.412	8.271	8.351	7.297	8.472	9.095	8.847	9.734	8.19	9.172	7.978	9.6	8.018	8.409	8.193	7.609
mMC000945	10.515	10.757	10.899	10.698	10.591	10.636	10.121	10.181	10.271	10.16	10.319	10.428	9.935	10.218	10.722	10.988	10.803	10.562
mMC000946	7.571	8.028	7.67	7.565	7.63	8.131	8.054	8.272	8.231	8.158	7.923	8.655	7.921	8.127	8.03	7.871	8.542	7.779
mMC000947	7.846	8.048	7.747	7.719	7.857	8.244	7.684	8.191	8.381	8.324	7.684	7.694	8.041	8.045	8.125	8.451	9.031	8.369
mMC000948	14.285	14.377	14.22	14.161	14.155	14.061	14.164	14.232	13.901	13.994	13.84	13.888	13.577	14.243	14.145	14.4	14.189	14.158
mMC000949	4.942	5.246	4.818	5.677	4.595	5.452	5.356	5.285	4.948	5.148	4.599	5.454	5.626	5.375	5.973	5.75	5.033	5.326
mMC000950	10.272	10.855	10.719	10.501	10.378	10.29	9.792	9.855	10.024	9.857	10.276	10.171	9.849	10.355	10.293	10.395	10.265	10.501
mMC000951	11.357	11.8	12.15	11.814	11.712	11.602	11.268	11.408	11.509	11.245	11.6	11.42	11.317	11.898	11.617	11.738	11.952	12.025
mMC000952	5.598	5.763	5.876	4.979	4.803	5.849	5.72	5.913	6.229	6.182	6.824	6.813	6.894	6.085	6.023	6.025	5.869	5.3
mMC000953	10.614	10.818	11.289	10.997	10.882	10.755	7.59	7.543	8.52	7.678	8.708	8.271	8.406	7.838	7.868	6.518	7.38	7.398
mMC000954	4.738	4.792	4.773	4.371	5.526	5.267	5.087	4.684	4.818	5.026	4.646	4.768	4.193	4.051	4.873	4.867	5.075	4.702
mMC000955	5.079	4.4	4.818	4.234	5.304	5.344	4.763	5.099	5.382	4.484	5.231	5.592	5.019	5.426	5.358	4.68	5.075	5.105
mMC000956	6.44	5.995	6.335	6.701	7.706	7.048	8.001	7.818	7.544	8.091	7.329	7.228	7.541	7.927	6.633	6.257	6.419	6.644
mMC000957	5.883	5.94	5.898	6.196	6.287	6.049	5.784	6.621	5.975	5.778	5.819	6.325	5.434	5.968	5.895	6.393	6.18	5.808
mMC000958	6.329	7.214	6.632	6.787	6.236	6.307	6.544	6.642	6.647	5.828	6.633	6.572	6.429	6.282	6.227	6.208	6.01	6.201
mMC000959	8.642	9.033	8.459	8.162	8.482	8.482	8.913	8.622	8.553	8.274	7.99	8.115	8.006	8.249	8.798	8.732	9.16	8.516
mMC000960	4.843	4.904	5.139	4.674	5.484	4.814	5.054	5.099	5.029	5.331	5.294	5.163	5.161	5.06	5.666	5.534	4.804	5.134
mMC000961	7.282	6.875	7.855	8.271	7.249	8.249	7.844	8.084	8.429	8.048	8.871	8.968	9.126	8.147	9.067	7.925	7.308	7.353
mMC000962	5.66	5.732	5.76	4.979	5.985	5.144	4.552	5.155	4.773	5.068	4.945	5.163	5.411	5.782	5.503	5.371	5.116	5.219
mMC000963	7.619	7.517	7.348	7.288	7.384	7.665	6.401	6.58	7.374	7.313	7.289	7.326	7.392	7.685	7.546	7.831	7.83	7.983
mMC000964	10.244	10.224	10.436	9.44	10.425	10.055	10.127	9.249	9.943	9.381	9.493	9.248	9.868	9.617	10.079	9.722	10.382	10.196
mMC000965	4.506	4.904	5.065	5.312	5.154	5.227	4.951	5.099	5.413	5.108	5.164	5.103	5.291	5.092	5.32	4.982	5.538	4.916
mMC000966	5.629	4.904	5.406	5.677	5.891	5.344	5.763	5.896	5.474	5.877	5.905	5.328	6.188	5.782	5.503	4.807	5.233	5.3
mMC000967	7.044	5.667	6.368	5.922	7.143	6.184	6.874	7.477	6.661	6.909	6.952	6.813	6.562	6.282	6.498	5.534	5.767	6.451
mMC000968	5.534	4.904	5.607	5.349	4.988	4.865	5.02	5.208	5.18	5.186	5.094	4.911	4.727	4.543	5.57	4.68	4.945	5.191
mMC000969	6.67	6.241	6.658	7.006	6.287	6.162	6.696	5.601	7.056	7.078	6.779	7.092	6.877	6.729	7.231	6.393	5.987	6.633
mMC000970	5.534	5.732	5.21	5.421	5.567	6.073	6.116	6.17	5.504	5.803	5.819	5.995	5.364	5.349	5.697	5.61	5.869	5.898
mMC000971	10.254	10.464	10.818	10.426	10.566	10.371	9.875	9.727	10.198	9.88	10.264	10.211	9.723	10.446	10.285	10.446	10.421	10.771
mMC000972	7.055	6.875	7.165	7.523	6.598	6.975	6.951	7.289	7.778	7.013	7.87	7.848	7.921	7.226	7.58	6.74	6.955	7.333
mMC000973	6.592	5.94	6.549	6.881	6.074	6.474	6.345	6.099	6.939	6.59	7.171	7.044	7.055	6.391	6.937	5.997	6.894	6.992
mMC000974	7.09	7.226	6.563	6.019	6.102	5.586	5.512	5.382	5.842	5.643	5.819	6.466	5.266	5.614	13.059	5.682	5.306	5.75
mMC000975	4.378	4.168	4.773	5.274	5.154	3.787	4.723	4.61	4.678	4.425	4.285	4.303	3.886	3.877	5.021	3.86	4.228	4.74
mMC000976	7.242	7.882	6.461	7.154	7.262	7.561	7.151	6.83	7.299	6.811	7.256	6.841	6.985	7.219	7.693	7.705	7.223	7.353
mMC000977	4.893	4.958	5.026	5.112	5.351	3.874	4.639	4.571	4.628	5.026	4.984	4.911	4.24	4.858	4.873	5.036	5.306	4.702
mMC000978	8.219	8.112	7.826	7.755	8.709	8.102	8.769	9.017	8.113	8.911	7.88	8.157	6.733	8.526	8.125	7.713	7.482	8.1
mMC000979	8.999	9.32	8.562	8.4	9.335	8.862	7.246	7.51	6.825	7.181	6.921	6.86	7.286	7.02	6.756	6.208	6.595	6.992
mMC000980	8.441	8.028	8.142	8.31	9.113	8.254	9.629	9.396	8.707	9.294	8.874	8.844	8.601	9.324	8.353	7.731	8.47	8.542
mMC000981	5.467	4.607	5.685	4.782	5.858	5.766	7.093	6.882	6.264	6.313	6.274	5.57	6.969	6.697	5.28	4.392	5.443	5.649
mMC000982	5.566	4.671	5.92	5.421	6.157	5.586	6.903	6.908	5.954	7.002	6.353	6.325	6.894	6.858	5.869	5.139	5.569	5.246
mMC000983	7.872	7.686	7.533	7.565	8.111	7.536	7.983	7.918	7.649	8.091	7.602	8.161	7.485	7.579	7.613	7.678	7.299	7.803
mMC000984	4.626	4.792	4.818	4.932	5.351	4.964	4.506	4.231	3.154	4.425	4.285	4.692	4.331	4.707	5.156	5.534	5.075	4.414
mMC000985	4.843	5.527	4.818	4.884	4.358	4.53	4.311	3.931	3.504	4.895	5.094	4.841	4.54	4.858	4.467	4.313	4.9	5.134
mMC000986	7.044	7.08	7.741	6.815	7.485	7.15	7.626	6.691	7.255	6.909	6.683	6.639	7.645	7.759	7.177	7.517	7.213	7.216
mMC000987	4.626	4.084	4.475	4.304	4.667	4.649	4.682	3.586	4.906	4.541	4.341	3.933	3.993	5.268	4.767	4.469	4.9	4.414
mMC000988	6.842	6.89	6.302	6.562	6.287	6.789	6.331	6.493	6.211	5.971	6.471	5.909	5.867	5.742	6.567	6.415	5.599	6.545
mMC000989	5.079	5.01	5.175	4.884	6.262	5.306	5.356	5.099	5.284	4.94	5.058	5.01	5.434	4.893	5.198	5.61	5.685	5.67
mMC000990	10.119	9.671	10.066	9.766	9.84	9.636	10.804	10.593	11.024	10.422	10.701	10.446	10.517	10.256	10.271	10.098	10.229	10.4
mMC000991	5.467	4.541	4.905	5.195	4.595	5.306	5.151	4.231	4.577	4.895	4.55	4.692	4.096	5.092	5.021	5.088	4.596	4.458
mMC000992	10.797	11.031	9.628	10.678	10.95	10.668	10.569	10.593	11.047	10.658	10.48	10.812	10.137	10.719	10.862	10.775	10.822	10.698
mMC000993	4.626	5.202	5.436	5.312	5.645	5.144	5.242	5.429	5.107	5.365	4.781	5.501	4.5	5.268	5.28	5.534	4.99	5.191
mMC000994	7.406	7.517	7.323	6.957	7.517	7.466	7.342	6.72	7.135	6.718	7.231	6.832	7.07	7.119	7.563	7.347	7.6	7.542
mMC000995	4.24	5.202	4.773	4.499	4.867	5.011	5.462	5.042	5.284	4.65	5.294	4.978	5.364	4.585	4.711	4.143	4.945	5.326
mMC000996	8.077	7.918	7.922	7.897	8.233	7.826	7.951	7.395	7.902	7.459	7.964	7.625	7.416	7.561	7.915	7.507	7.917	7.57
mMC000997	4.843	5.527	4.727	4.618	4.867	5.267	4.362	4.952	4.414	4.94	4.737	4.911	4.331	3.489	5.112	5.139	5.342	5.044
mMC000998	13.613	14.134	14.343	13.906	14.156	13.704	13.498	13.191	13.802	13.244	13.682	13.372	13.377	13.709	13.819	14.062	13.74	13.981
mMC000999	9.902	10.081	9.339	9.429	10.053	9.93	9.303	8.965	8.617	9.299	8.229	9.178	8.412	9.008	8.809	8.816	9.259	8.787
mMC001000	7.008	6.021	6.215	5.763	5.645	5.927	6.913	7.23	6.55	6.101	5.774	7.027	5.761	5.932	6.771	6.053	5.793	5.75
mMC001001	4.567	4.607	4.68	4.834	4.988	5.267	4.596	4.755	4.628	4.752	4.55	4.442	4.655	4.821	4.973	3.54	4.804	5.105
mMC001002	9.849	9.924	9.778	9.159	9.747	9.75	9.601	9.095	9.909	9.409	9.437	9.381	9.556	9.447	9.324	9.238	9.574	9.876
mMC001003	6.934	6.583	6.832	6.881	7.43	6.326	6.824	6.238	6.961	6.677	6.683	6.793	6.911	6.896	6.785	7.347	6.87	7.017
mMC001004	4.989	4.607	4.631	4.932	5.526	4.761	4.552	4.366	4.171	5.296	4.646	5.163	4.193	4.627	4.767	4.612	5.033	5.246
mMC001005	5.079	4.671	4.364	4.234	5.567	4.467	4.763	3.984	4.414	5.365	4.781	4.768	4.579	4.312	4.924	5.188	5.569	4.664
mMC001006	9.002	8.332	9.837	9.656	8.893	8.628	9.805	9.682	9.546	9.319	9.584	9.364	9.413	9.063	8.878	8.168	9.097	9.57
mMC001007	9.325	9.144	8.832	9.104	9.172	9.028	9.989	10.12	9.617	9.806	7.548	10.076	8.415	9.282	9.568	8.856	8.67	9.337
mMC001008	6.385	6.098	6.723	5.995	6.383	5.794	6.729	6.316	5.975	6.08	5.751	6.429	6.625	5.932	6.14	5.816	6.054	6.923
mMC001009	5.123	5.49	5.175	5.489	4.867	5.267	4.878	4.889	4.47	4.541	5.094	5.328	4.727	5.092	4.973	5.327	5.41	4.664
mMC001010	8.15	7.517	7.575	7.689	8.039	8.244	8.436	8.553	8.253	8.283	8.53	8.638	7.71	8.27	8.073	7.217	7.562	8.306
mMC001011	5.285	4.671	4.727	4.979	5.046	4.915	5.02	4.952	4.863	4.849	4.599	5.103	5.316	5.182	4.109	4.867	5.195	5.134
mMC001012	10.417	10.359	10.872	10.225	10.257	10.234	10.591	10.126	10.935	10.181	10.34	10.032	10.24	10.521	10.524	10.559	10.807	10.545
mMC001013	5.123	4.958	5.898	4.834	5.923	5.267	6.544	6.436	5.842	5.993	6.224	5.698	6.886	6.504	5.358	6.08	5.195	5.789
mMC001014	5.397	5.01	4.946	5.554	5.256	4.814	4.596	4.492	4.678	4.984	4.781	4.486	4.617	5.182	5.021	4.612	4.703	5.163
mMC001015	13.776	13.826	13.689	13.792	14.001	13.732	13.518	13.022	13.552	13.236	13.084	12.961	13.369	13.584	13.691	13.92	13.636	13.414
mMC001016	5.397	4.671	5.245	5.791	4.441	4.865	5.903	6.471	5.589	5.778	5.058	5.478	5.606	5.295	5.635	5.371	5.233	5.401
mMC001017	8.401	8.909	8.269	8.647	8.695	8.713	8.409	8.301	8.916	8.461	8.275	8.319	7.941	8.178	9.187	9.191	8.843	8.401
mMC001018	4.843	5.332	4.529	4.618	5.206	4.814	4.763	4.492	4.773	4.849	4.824	4.911	3.993	4.454	5.24	5.327	4.99	4.585
mMC001019	5.534	4.792	5.375	4.674	5.441	5.227	5.462	5.359	5.216	5.186	5.605	5.275	5.364	5.451	5.067	4.926	5.27	5.191
mMC001020	9.727	9.122	10.053	9.893	9.888	9.665	10.078	10.219	10.076	9.953	9.86	9.808	10.192	10.285	9.877	9.554	9.932	9.835
mMC001021	7.852	7.711	8.188	7.175	7.64	7.84	8.415	8.146	8.152	7.844	7.902	7.796	8.385	8.505	7.421	7.413	7.971	7.896
mMC001022	6.457	5.884	6.945	5.617	6.598	5.452	8.024	8.05	6.789	8.026	6.9	6.538	8.152	7.829	6.369	5.371	7.271	6.766
mMC001023	5.035	5.527	5.406	5.455	5.72	5.738	5.328	4.856	5.532	5.296	5.058	5.739	5.291	5.451	5.432	5.968	5.195	5.629
mMC001024	9.059	9.003	8.904	9.053	9.134	8.743	9.921	10.204	9.678	9.672	8.1	9.46	9.115	9.557	9.247	8.952	8.486	9.12
mMC001025	13.254	13.584	13.224	13.357	13.536	13.444	13.076	12.901	13.228	12.93	13.088	13.105	12.752	13.28	13.541	13.715	13.638	13.185
mMC001026	10.599	10.984	10.745	10.852	10.909	10.629	10.791	10.669	11.077	10.924	11.02	10.891	10.408	11.014	11.091	11.257	10.926	10.624
mMC001027	9.363	9.785	12.358	12.3	9.341	9.182	13.036	12.945	12.158	11.928	13.295	13.217	8.884	9.004	12.102	12.302	13.578	13.23
mMC001028	13.613	12.026	14.054	13.652	13.741	13.585	13.921	13.692	13.815	13.374	14.02	13.796	13.382	14.185	14.1	14.289	13.904	13.682
mMC001029	12.43	12.846	13.413	12.942	12.562	12.545	12.292	12.335	12.823	12.33	12.9	12.646	12.398	12.968	13.051	13.057	12.749	12.797
mMC001030	7.563	7.479	7.281	7.248	7.157	7.036	7.554	7.617	7.492	7.239	7.345	7.462	7.26	7.212	7.421	6.932	7.079	7.554
mMC001031	5.501	5.763	4.946	5.845	5.72	5.381	6.604	6.401	5.818	5.778	5.605	5.778	5.586	5.658	5.813	5.495	5.476	5.649
mMC001032	4.443	5.156	4.364	4.979	5.304	4.964	5.119	5.042	4.235	4.65	4.227	4.876	4.762	4.499	4.332	4.867	4.65	4.664
mMC001033	4.31	5.452	5.436	4.436	5.484	4.865	5.02	5.182	5.068	4.94	4.781	4.841	4.989	5.295	4.531	5.371	5.306	5.163
mMC001035	7.818	7.591	8.069	7.636	7.706	7.819	8.36	7.782	8.068	7.671	7.615	7.731	8.108	7.804	7.902	7.66	8.299	8.3
mMC001036	5.123	4.904	5.103	4.884	5.351	4.761	4.723	4.823	4.524	4.596	5.655	4.613	4.762	5.211	5.021	5.495	5.116	5.163
mMC001037	8.03	7.347	8.128	7.871	8.277	8.056	8.892	8.862	8.152	9.003	8.639	8.663	9.294	8.942	8.339	7.517	7.81	8.032
mMC001038	7.369	5.732	7.356	6.868	6.428	7.183	7.261	7.559	7.201	6.785	7.022	6.976	7.573	7.119	7.199	5.909	5.793	6.992
mMC001039	7.937	6.904	7.759	7.346	7.743	7.277	8.734	8.588	7.914	8.494	7.928	7.957	8.634	8.502	7.79	7.517	7.49	7.808
mMC001040	8.634	8.753	8.735	8.627	8.929	8.814	8.793	8.665	8.82	8.525	8.537	8.418	8.47	8.636	8.727	8.952	8.884	8.694
mMC001041	13.893	14.111	13.824	14.298	14.279	14.077	13.431	13.251	13.353	13.141	13.37	13.231	13.142	13.661	13.922	14.243	13.356	13.489
mMC001042	7.379	7.45	7.696	7.719	7.372	6.975	7.712	7.499	7.642	7.678	7.07	7.492	7.206	7.27	7.467	7.94	7.63	8.032
mMC001043	8.999	8.857	9.114	8.903	8.791	8.976	9.138	8.959	9.921	9.767	8.88	8.689	8.77	8.889	9.03	9.21	10.188	9.851
mMC001044	5.534	5.373	5.065	5.871	5.441	5.52	6.317	6.621	5.72	7.024	5.819	6.628	7.016	6.598	5.432	5.646	5.657	5.351
mMC001045	5.285	5.413	5.685	5.586	5.206	5.417	5.561	4.952	5.107	5.495	5.231	5.302	5.291	5.375	5.603	5.414	5.713	5.3
mMC001046	12.518	12.792	12.607	12.485	12.619	12.455	11.884	11.749	12.113	12.137	12.104	11.975	11.514	12.113	12.183	12.431	12.406	12.333
mMC001047	5.165	5.109	4.68	5.154	5.046	5.227	5.436	5.621	5.382	4.94	4.449	5.163	5.214	5.24	5.021	4.612	5.27	5.191
mMC001048	8.286	8.494	7.95	8.079	8.737	8.344	8.615	8.752	8.405	8.302	8.19	8.557	8.319	8.42	7.563	8.174	8.546	8.478
mMC001049	10.367	10.722	10.175	10.525	10.405	10.309	10.469	10.288	10.142	9.827	10.051	10.142	9.936	10.433	10.085	10.404	10.403	10.291
mMC001050	12.004	12.282	11.781	12.216	11.814	11.565	11.736	11.39	11.884	11.937	11.629	11.623	11.397	11.747	12.144	12.506	12.18	11.628
mMC001051	7.09	6.988	7.664	7.248	6.045	7.626	7.695	7.591	7.438	7.313	7.582	7.399	7.705	7.608	7.001	7.289	7.193	7.41
mMC001052	4.791	4.671	4.987	5.112	4.737	4.865	5.054	4.952	4.356	5.431	5.198	5.042	5.266	4.995	4.821	5.236	4.755	5.449
mMC001053	3.932	5.06	4.905	4.436	4.737	4.814	4.151	4.184	4.577	4.541	4.55	4.442	4.727	4.263	4.973	4.469	5.116	4.702
mMC001054	5.432	4.792	5.436	5.235	4.519	5.267	4.311	4.647	5.25	5.464	4.646	5.163	5.24	4.821	5.841	5.816	5.538	5.273
mMC001055	7.09	6.72	7.389	6.641	7.275	7.226	8.089	8.131	7.182	8.102	7.979	7.673	8.453	8.174	7.273	7.278	6.844	7.333
mMC001056	5.501	5.763	5.466	4.932	5.72	5.186	5.654	5.406	5.616	5.778	5.499	5.454	5.544	5.451	5.24	5.716	5.233	5.326
mMC001057	9.384	9.401	9.46	9.444	9.158	9.013	8.409	8.4	8.879	8.677	8.732	8.627	8.689	8.865	9.04	9.018	9.541	9.01
mMC001058	11.355	11.405	11.344	11.768	11.676	11.611	11.433	11.4	11.379	11.224	11.278	11.234	11.158	11.558	11.262	11.548	11.749	11.645
mMC001059	8.807	8.749	8.794	8.707	8.438	8.992	8.644	8.177	8.893	8.382	7.995	8.107	8.52	8.622	8.772	9.159	9.618	9.135
mMC001060	7.21	7.179	6.889	6.994	7.336	6.999	7.342	7.407	7.307	7.692	7.239	7.169	7.114	7.972	7.05	7.576	7.538	7.057
mMC001061	5.123	5.29	4.42	5.195	4.272	4.865	4.723	4.322	4.628	4.099	4.646	4.303	4.145	4.585	4.332	5.036	4.853	4.848
mMC001062	5.776	5.968	5.854	5.735	6.045	5.766	6.048	6.882	6.647	6.759	6.695	6.628	6.911	6.019	5.395	6.053	5.628	5.808
mMC001063	5.323	5.598	5.607	4.782	5.484	4.53	5.41	5.182	5.25	5.877	5.231	5.191	5.291	5.028	5.32	5.371	4.945	4.74
mMC001064	7.36	7.337	7.451	7.565	6.855	7.215	7.672	8.076	7.391	7.734	7.809	7.801	7.743	7.52	7.555	7.289	7.035	7.519
mMC001065	6.959	6.147	7.108	6.745	7.101	5.708	6.844	6.776	6.813	6.772	7.08	6.703	6.993	6.887	7.097	6.962	6.819	7.15
mMC001066	7.563	7.041	6.491	7.355	7.129	7.657	8.001	7.975	7.821	7.523	7.098	6.941	6.474	7.722	7.109	7.102	7.183	7.878
mMC001067	8.516	8.645	8.467	8.568	8.652	8.329	8.037	7.905	7.809	8.163	8.173	8.149	7.994	8.151	8.363	8.652	8.303	8.54
mMC001068	4.989	4.849	4.987	5.069	5.304	5.306	4.802	4.647	4.989	4.94	3.697	4.731	4.863	4.454	5.358	5.236	5.342	5.376
mMC001069	8.161	7.86	8.286	8.027	7.716	8.191	8.446	8.229	8.752	8.586	8.044	8	8.291	8.162	8.383	8.745	8.945	8.35
mMC001070	6.856	6.89	7.273	6.828	6.657	7.226	6.854	6.821	6.883	6.848	6.779	6.692	7.192	6.858	6.426	6.823	7.193	7.009
mMC001071	8.677	8.509	8.648	8.714	8.246	8.433	9.652	9.64	9.314	10.124	8.882	8.918	9.733	9.67	8.339	8.926	8.152	8.241
mMC001072	5.776	5.29	5.278	5.154	5.351	4.964	5.119	5.451	5.842	5.643	5.863	5.592	5.34	5.375	5.57	5.236	5.599	5.105
mMC001073	6.404	5.667	6.302	5.922	4.929	6.118	5.864	6.413	6.789	6.677	6.813	6.312	6.452	5.426	6.828	5.968	5.476	7.936
mMC001074	10.58	10.209	9.451	9.684	9.743	9.823	11.63	12.16	9.428	9.434	9.564	9.547	9.904	10.331	9.299	9.486	9.69	9.744
mMC001075	4.626	4.732	4.68	5.069	5.526	4.964	5.119	4.532	4.414	4.596	5.164	4.768	4.5	5.268	4.767	4.68	4.99	5.273
mMC001076	5.323	5.06	5.026	4.884	4.358	5.101	4.037	4.366	4.863	4.752	4.341	4.486	4.989	4.585	5.28	4.469	5.233	4.848
mMC001077	8.722	8.645	9.08	8.922	8.046	8.772	9.598	9.798	9.347	9.527	9.5	9.44	9.318	9.527	8.72	9.028	8.768	8.846
mMC001078	8.545	8.596	8.562	8.315	8.83	8.8	8.597	8.12	8.603	8.173	8.47	8.195	8.49	8.661	8.605	8.766	8.336	8.379
mMC001079	5.432	5.667	5.76	5.554	4.929	4.964	5.271	5.208	4.818	5.643	5.526	4.731	5.364	4.995	5.813	5.282	5.27	5.376
mMC001080	5.079	4.792	5.139	4.979	5.154	5.344	5.182	5.406	5.561	5.431	5.356	5.042	6.118	6.224	5.432	5.282	5.538	5.376
mMC001081	12.047	11.997	12.171	12.16	12.11	11.95	11.551	11.433	11.174	11.302	11.546	11.358	11.437	11.493	11.487	11.659	11.758	11.961
mMC001082	4.738	5.763	4.862	4.979	5.206	5.011	5.41	5.474	5.561	5.556	5.325	5.926	5.685	5.211	4.711	5.455	5.628	5.845
mMC001083	8.626	8.504	7.381	8.539	8.996	8.521	9.56	9.32	8.907	9.396	8.53	9.531	9.13	8.977	7.724	8.218	8.744	8.663
mMC001084	5.035	5.598	5.139	5.707	5.607	5.144	5.054	4.952	4.906	5.495	4.906	4.876	4.928	5.614	5.468	5.327	5.116	5.134
mMC001085	5.719	5.156	5.659	5.489	5.756	5.648	5.271	6.238	5.865	5.643	5.094	5.354	5.24	5.152	5.697	5.534	5.657	5.3
mMC001086	5.323	5.156	4.581	5.195	3.989	5.617	5.02	5.127	4.773	5.556	5.444	5.501	5.457	5.211	4.924	5.327	4.295	5.075
mMC001087	5.719	5.732	5.524	5.349	5.683	5.452	5.119	5.26	5.25	5.224	5.605	5.163	4.863	5.721	5.24	5.646	5.306	5.401
mMC001088	4.683	5.563	4.818	5.349	4.737	4.915	5.02	5.26	5.068	5.224	4.167	5.163	4.579	4.746	5.432	4.68	5.075	5.496
mMC001089	7.987	8.074	8.089	8.151	7.947	7.365	7.614	7.309	7.821	7.734	7.465	7.353	7.266	7.426	8.262	8.435	7.911	7.905
mMC001090	10.103	10.358	10.639	10.711	10.695	10.613	10.173	9.993	10.197	10.287	9.914	9.718	9.963	10.452	9.609	9.979	10.737	10.418
mMC001091	7.055	7.304	7.715	7.783	7.496	7.84	7.529	7.425	7.399	7.562	7.391	7.462	7.513	7.591	7.155	7.347	7.777	7.3
mMC001092	10.132	10.19	10.568	10.37	10.351	10.326	10.873	10.626	10.529	10.487	10.769	10.704	10.411	10.465	10.614	10.672	10.758	10.565
mMC001093	10.329	10.389	9.906	9.473	10.343	10.904	9.716	9.58	9.21	9.37	9.459	9.459	9.679	9.535	9.75	9.981	10.27	9.563
mMC001094	5.285	5.156	5.278	5.349	5.304	5.52	5.537	5.285	5.318	5.585	5.021	5.191	5.388	4.995	5.24	5.646	5.628	5.191
mMC001095	14.07	14.047	14.454	14.696	14.109	14.134	13.977	13.633	13.84	14.217	14.018	13.82	13.909	14.025	14.208	14.387	14.384	14.203
mMC001096	6.934	6.073	6.878	6.546	6.015	6.326	7.284	7.328	7.182	6.909	7.179	7.162	7.136	6.687	7.188	6.184	6.277	7.073
mMC001097	10.841	10.305	10.732	10.421	10.464	10.913	11.461	11.849	11.391	11.526	11.719	11.644	11.692	11.184	11.307	10.903	10.303	11.354
mMC001098	10.388	10.278	10.006	11.643	10.912	11.291	10.607	11.287	10.975	10.933	10.755	10.452	10.068	11.076	10.265	10.527	11.096	11.318
mMC001099	11.237	11.501	11.618	11.836	11.708	11.354	11.258	11.082	11.343	11.445	11.485	11.207	11.211	11.369	11.666	11.851	11.946	11.547
mMC001100	12.213	12.4	12.491	12.789	12.512	12.368	12.049	11.847	11.903	12.049	11.916	11.891	11.751	12.214	12.083	12.384	12.419	12.031
mMC001101	8.018	8.118	7.837	7.589	8.46	8.839	4.986	4.921	5.144	4.027	4.865	4.945	5.106	5.028	4.593	4.542	5.27	4.625
mMC001102	5.831	5.452	5.784	5.818	5.567	4.591	5.699	6.099	5.532	5.331	5.819	5.657	5.434	5.523	5.24	5.036	4.99	4.664
mMC001103	5.598	5.825	5.278	5.845	5.607	5.738	5.242	5.56	5.444	5.331	5.704	5.248	5.134	5.7	5.432	5.716	5.893	4.74
mMC001104	10.19	9.818	9.649	9.261	8.308	9.523	10.381	10.548	10.042	10.424	10.442	10.235	10.408	10.279	10.163	10.029	9.003	10.269
mMC001105	4.738	5.156	4.631	4.499	4.595	4.814	4.802	4.532	4.038	4.94	4.227	4.486	4.286	4.962	4.401	5.371	4.9	4.813
mMC001106	6.759	6.687	6.945	7.597	7.474	7.618	7.432	7.283	7.004	6.897	6.744	7.092	7.185	6.708	6.897	7.18	7.252	6.842
mMC001107	4.893	4.904	4.727	4.979	4.595	4.117	5.3	5.359	5.25	5.026	5.129	4.613	4.989	5.092	5.198	5.088	5.233	4.369
mMC001108	4.683	5.109	4.364	4.834	4.988	4.814	4.596	4.277	4.906	5.671	4.984	4.945	4.617	4.858	4.711	5.455	4.853	3.729
mMC001109	4.942	5.202	4.773	4.499	4.929	4.761	4.552	4.532	4.773	4.65	4.285	4.978	4.959	4.746	5.112	4.612	5.195	5.219
mMC001110	7.666	7.155	7.589	7.307	6.952	6.898	8.072	8.379	8.123	7.998	8.319	8.191	8.378	7.959	7.097	7.863	6.725	6.906
mMC001111	6.7	6.195	5.659	5.195	7.59	7.74	6.793	7.021	7.192	6.785	6.942	6.888	7.279	6.54	6.87	6.233	5.033	5.013
mMC001112	7.388	6.83	6.912	6.153	5.923	6.326	7.238	7.888	7.264	7.875	7.727	7.679	7.695	7.029	6.897	6.327	6.032	7.279
mMC001113	7.673	6.86	7.118	5.791	5.858	6.911	7.672	8.406	7.897	7.905	8.181	8.091	8.348	7.674	7.221	6.133	5.569	7.223
mMC001114	7.696	7.399	7.298	8.718	7.743	8.142	7.833	8.726	7.897	7.523	8.181	7.839	7.331	8.208	7.273	7.424	7.674	7.668
mMC001115	10.481	10.917	10.657	10.891	10.84	11.419	10.777	10.957	10.513	10.914	10.603	10.685	10.76	11.115	10.321	10.713	11.871	10.41
mMC001116	9.079	9.278	8.533	8.772	8.718	9.626	8.723	8.862	8.799	8.726	8.258	8.602	8.809	8.769	8.925	9.326	9.743	8.813
mMC001117	10.409	10.583	10.296	10.454	11.166	11.028	8.046	8.252	7.796	8.188	8.237	8.009	8.345	8.696	8.533	8.67	8.511	8.398
mMC001118	9.965	9.434	9.143	8.747	8.582	9.428	10.216	10.674	10.085	10.406	10.398	10.431	10.7	10.069	9.231	9.79	9.137	9.2
mMC001119	5.747	6.147	5.807	5.947	5.526	5.648	5.512	5.641	5.954	6.016	5.797	5.909	5.761	5.211	5.785	6.025	5.628	5.711
mMC001120	4.989	5.49	5.026	4.932	5.645	5.011	4.986	4.79	4.863	4.849	5.325	4.768	4.896	3.689	4.924	4.68	5.075	4.625
mMC001121	10.899	10.409	10.38	8.184	9.218	9.559	10.994	11.457	11.454	10.814	11.475	11.318	11.413	10.898	11.001	10.35	9.966	10.951
mMC001122	4.893	5.452	4.946	4.979	6.236	5.487	6.441	5.359	6.535	6.732	6.368	6.813	6.118	6.54	5.067	5.682	5.599	4.702
mMC001123	5.206	4.541	5.026	4.979	4.988	5.381	4.552	4.571	4.577	5.331	5.164	4.841	5.106	4.585	4.821	5.371	5.195	4.949
mMC001124	4.843	5.732	5.344	5.791	5.441	5.487	6.604	6.493	6.564	6.745	6.646	6.538	6.842	6.455	5.666	5.909	5.376	5.351
mMC001125	5.629	5.995	6.797	5.947	6.045	6.002	6.428	6.537	5.77	5.925	6.457	6.365	6.357	6.516	5.067	5.909	6.739	5.863
mMC001126	13.984	14.077	13.834	13.928	13.769	13.66	13.11	13.101	12.901	13.184	13.364	13.224	13.243	13.536	13.564	13.747	13.434	13.348
mMC001127	8.61	8.587	8.895	8.83	8.386	8.254	7.127	7.359	7.299	7.013	7.465	7.591	7.199	7.256	7.393	7.815	7.917	7.398
mMC001128	8.27	7.822	6.867	8.372	8.075	8.244	8.748	9.183	8.668	8.642	8.358	8.58	8.391	8.699	7.231	7.855	7.777	8.496
mMC001129	10.195	10.199	10.075	9.929	10.005	10.179	10.523	10.781	10.682	10.969	10.856	10.879	10.823	10.607	10.719	10.828	10.047	10.62
mMC001130	8.24	9.32	9.414	10.162	9.397	9.86	10.317	11.571	10.417	10.559	11.074	11.269	10.866	10.631	9.058	9.662	9.474	7.909
mMC001131	8.772	9.383	9.205	9.183	9.088	9.871	8.576	8.851	8.456	8.627	8.526	8.702	9.144	8.953	8.662	9.235	9.918	8.661
mMC001132	5.36	5.202	4.68	5.489	4.667	5.902	4.596	4.983	5.068	5.186	4.906	5.302	5.106	4.821	5.432	4.982	5.41	4.702
mMC001133	5.246	5.373	5.175	5.421	4.595	5.101	4.915	5.099	5.18	4.027	4.737	4.53	4.928	4.995	4.973	5.036	4.755	4.848
mMC001134	12.21	12.412	13.041	13.056	12.493	12.891	12.155	12.092	11.974	11.942	12.22	12.135	12.356	12.456	12.292	12.602	12.807	12.067
mMC001135	10.499	10.052	10.213	10.32	9.722	10.36	10.594	11.219	10.925	10.901	11.155	11.231	11.248	10.856	10.702	10.6	9.84	10.007
mMC001136	5.123	5.373	5.139	5.385	5.484	4.649	4.723	4.366	5.975	5.296	5.198	5.103	5.188	4.585	5.156	5.188	4.539	5.044
mMC001137	5.776	5.912	5.963	5.586	6.157	5.902	5.151	6.459	5.643	7.024	6.274	5.872	5.188	5.349	5.112	6.158	5.917	5.881
mMC001138	5.123	5.01	4.946	4.371	5.526	4.865	4.639	4.532	4.524	4.849	5.231	4.35	5.049	4.784	5.28	4.68	4.804	4.949
mMC001139	4.989	5.29	5.065	5.025	5.206	4.649	4.362	4.184	4.818	5.108	4.781	5.191	5.049	4.543	4.767	4.313	5.376	4.777
mMC001140	8.193	8.937	7.059	9.012	5.645	7.907	6.761	6.631	7.025	6.037	7.64	7.486	6.911	6.492	7.062	5.879	6.819	6.805
mMC001141	8.468	8.996	8.389	9.175	7.77	9.11	8.834	8.323	8.855	8.883	9.849	9.983	9.82	8.824	9.494	8.688	8.428	9.414
mMC001142	5.285	4.849	4.987	4.499	4.441	4.53	4.802	4.571	5.107	3.714	4.693	5.073	4.617	5.152	5.021	4.68	4.804	4.625
mMC001143	10.297	10.586	10.333	10.514	10.711	10.198	9.953	9.614	9.948	10.156	10.169	9.963	10.059	10.28	10.361	10.511	10.153	10.348
mMC001144	7.546	7.954	7.784	7.278	7.874	7.618	7.452	7.707	7.656	7.844	7.995	7.853	7.7	7.748	8.131	8.048	7.432	7.694
mMC001145	4.683	4.4	4.053	4.087	4.867	4.964	4.878	4.921	5.144	4.364	5.021	4.486	4.797	4.784	4.531	5.139	4.539	4.322
mMC001146	7.146	8.028	8.049	8.623	8.587	8.832	8.558	8.345	8.783	9.276	9.526	9.318	10.025	9.387	8.812	8.606	8.737	6.879
mMC001147	12.621	13.214	11.998	12.583	12.295	12.067	12.702	12.29	13.096	12.441	12.701	12.506	12.241	12.79	13.349	13.46	13.093	12.571
mMC001148	6.934	6.768	6.046	7.164	5.955	7.139	6.783	6.436	6.726	7.276	7.897	7.992	8.041	7.174	7.512	6.839	6.054	7.017
mMC001149	8.423	7.736	8.432	8.353	7.64	7.939	8.31	8.816	8.444	7.923	8.199	8.909	7.752	7.567	8.727	7.678	7.457	8.661
mMC001150	4.683	5.06	5.026	5.707	5.397	5.144	4.723	4.647	4.171	4.596	5.263	4.911	4.727	4.746	4.924	4.23	4.481	4.813
mMC001151	5.246	5.373	5.026	4.834	5.304	5.306	5.3	4.409	5.444	5.148	5.579	5.454	5.457	4.707	4.711	5.573	5.306	4.414
mMC001152	13.166	13.418	13.694	13.585	13.481	13.432	12.548	12.822	12.82	12.945	12.978	12.964	12.562	13.288	13.106	13.396	13.463	13.245
mMC001537	6.801	5.94	5.784	5.791	5.955	5.876	6.707	5.929	7.689	7.191	7.562	7.844	7.695	7.256	6.988	6.133	5.41	5.967
mMC001538	5.501	5.598	5.466	5.677	5.683	5.011	5.537	6.739	6.801	7.11	6.835	7.392	6.977	6.905	5.973	5.816	5.116	5.863
mMC001539	3.761	4.4	4.946	5.274	4.988	4.964	4.841	4.61	4.726	4.895	5.094	5.275	5.019	4.051	5.156	4.926	4.945	4.949
mMC001540	5.035	5.527	4.68	4.979	4.667	5.011	4.362	4.136	4.989	5.026	4.646	4.203	5.364	5.152	5.067	4.313	4.945	4.664
mMC001541	9.71	9.964	9.154	9.381	9.581	9.446	9.339	9.333	9.286	8.925	8.571	8.776	8.637	9.1	9.576	9.658	9.619	9.222
mMC001542	8.875	9.608	9.596	9.609	9.388	9.503	8.57	8.487	8.844	8.859	8.773	9.02	8.271	8.977	8.932	9.159	9.415	9.133
mMC001543	5.206	5.01	4.818	4.834	5.351	4.467	4.763	4.921	4.948	4.895	5.294	4.805	4.83	5.06	4.924	5.036	5.507	5.134
mMC001544	8.018	8.215	8.17	8.039	7.64	8.125	6.932	7.029	7.492	7.569	7.264	7.353	7.524	7.313	7.888	7.947	8.045	7.673
mMC001545	5.165	5.109	4.364	5.069	5.351	5.306	4.723	4.856	4.726	4.94	4.824	4.876	4.762	4.821	5.198	5.036	4.9	5.246
mMC001546	12.804	12.793	13.391	13.102	12.861	12.68	12.651	12.718	12.808	12.666	12.859	12.81	12.653	13.127	13.366	13.559	13.249	13.29
mMC001547	4.989	3.712	4.581	4.499	5.441	4.865	5.054	4.532	4.678	4.94	3.77	4.442	4.417	4.668	4.531	4.612	5.507	5.075
mMC001548	8.224	9.273	9.951	10.433	9.326	9.652	9.849	8.501	10.386	9.61	10.959	10.722	10.823	10.359	10.573	9.778	9.572	9.389
mMC001549	4.683	5.413	4.862	5.455	5.101	5.186	5.151	4.856	4.989	5.365	4.599	4.876	4.896	4.784	4.873	4.23	5.075	4.176
mMC001550	5.432	5.109	5.344	5.617	5.046	5.344	4.362	4.571	4.414	4.801	5.263	4.572	4.691	4.893	4.593	4.867	4.755	4.813
mMC001551	5.285	4.958	4.68	5.069	5.351	5.144	5.271	5.182	4.47	4.752	4.646	5.163	4.54	4.893	5.198	4.867	5.116	4.813
mMC001552	8.776	9.033	9.104	9.268	8.808	8.842	8.753	8.537	8.746	8.824	8.702	8.931	8.616	9.079	8.912	8.88	9.479	8.623
mMC001553	4.738	5.452	4.529	5.112	4.595	4.265	4.841	5.042	6.917	4.801	4.227	4.805	4.617	4.784	4.467	4.982	4.9	4.777
mMC001554	7.008	6.961	6.855	6.945	6.335	7.059	6.468	6.316	6.445	6.498	5.987	6.298	6.463	6.995	6.533	7.019	7.132	6.325
mMC001555	5.566	5.94	5.278	5.489	5.206	5.617	5.72	5.31	5.669	5.495	6.119	6.312	6.028	5.821	5.432	5.495	5.917	5.473
mMC001556	5.246	5.109	5.103	5.617	5.484	5.267	5.941	5.517	6.078	5.464	5.579	6.325	5.646	5.636	5.503	5.236	5.41	5.711
mMC001557	4.506	4.792	4.631	4.674	5.441	5.267	4.596	4.571	4.818	4.364	4.449	4.768	4.762	4.962	4.973	5.414	5.033	4.813
mMC001558	4.843	5.202	4.727	5.274	5.526	5.056	4.311	4.856	4.414	4.484	5.021	5.163	4.989	4.784	4.593	5.282	5.628	5.219
mMC001559	10.667	11.005	11.291	10.937	10.806	10.682	10.419	10.189	10.903	10.75	10.622	10.628	10.352	10.635	10.632	10.968	11.027	10.918
mMC001560	7.804	8.316	9.402	9.286	8.685	8.588	8.6	8.572	8.6	8.49	8.861	8.834	8.345	8.603	8.875	9.169	9.157	9.079
mMC001561	4.626	5.332	5.607	4.932	5.923	4.915	4.986	5.127	5.216	4.984	4.781	4.692	4.762	5.028	5.112	4.143	5.033	4.625
mMC001562	5.432	4.732	5.735	5.522	5.484	5.306	5.271	5.451	5.818	5.431	6.257	5.635	5.95	5.569	5.432	5.534	5.819	5.449
mMC001563	4.989	4.849	4.773	4.234	4.272	4.335	5.087	4.231	5.029	4.702	4.449	4.692	4.762	4.312	5.112	4.68	4.9	4.369
mMC001564	5.285	5.06	5.406	5.195	5.567	4.649	5.654	5.234	4.906	4.541	5.231	5.073	5.019	4.627	5.198	5.414	5.116	5.376
mMC001565	6.526	6.241	6.104	6.546	7.3	6.937	5.977	5.496	6.316	6.121	5.774	5.909	5.705	6.267	6.047	6.08	6.35	6.726
mMC001566	8.006	8.035	7.866	8.135	8.482	7.874	8.636	8.391	8.528	8.437	8.37	8.414	8.101	8.34	8.555	8.331	8.089	8.223
mMC001567	5.246	5.109	5.065	5.235	5.791	4.915	5.941	5.581	4.906	6.162	4.984	5.759	5.364	5.742	5.021	5.188	5.342	5.3
mMC001569	5.747	5.825	5.607	5.385	6.13	5.553	6.639	6.413	6.098	6.331	6.006	6.514	6.319	6.76	5.666	4.926	5.987	5.75
mMC001570	8.359	7.995	8.064	8.422	7.939	8.032	7.766	7.638	7.529	7.34	7.727	7.586	7.422	7.313	7.929	7.358	7.035	7.9
mMC001571	6.773	6.263	6.476	6.216	7.115	6.656	6.884	6.559	6.801	6.836	6.846	6.325	6.742	6.78	6.842	6.158	7.024	6.716
mMC001572	6.592	5.794	5.76	6.042	5.607	5.056	6.96	6.758	6.299	6.182	6.594	6.454	6.704	5.658	6.842	5.455	6.139	6.51
mMC001573	7.008	7.015	6.025	6.153	7.073	6.817	7.238	6.73	6.906	6.59	6.79	7.044	6.695	6.729	7.364	7.088	7.046	6.463
mMC001574	6.492	5.763	5.311	5.312	5.825	5.902	6.428	6.611	6.674	5.828	6.398	6.154	6.013	5.742	5.635	5.879	5.657	6.654
mMC001575	8.065	8.068	7.82	8.184	7.6	7.673	7.908	7.721	7.608	7.607	7.628	7.731	7.114	7.579	8.042	8.034	7.645	7.684
mMC001576	13.736	14.286	14.485	14.021	13.934	13.454	13.672	13.246	14.345	13.612	13.875	13.567	13.309	13.793	14.193	14.553	13.982	14.18
mMC001577	5.689	4.732	5.139	5.274	5.484	4.761	5.804	5.621	5.25	5.186	5.021	5.302	5.049	5.122	4.924	5.282	4.481	5.326
mMC001578	7.925	7.838	8.084	8.178	6.92	8.3	8.545	8.421	9.228	8.862	9.486	9.374	9.294	8.664	8.945	8.006	7.702	8.004
mMC001579	4.092	4.4	4.773	5.349	5.351	4.865	4.841	4.571	4.524	5.026	4.945	4.978	4.579	4.543	4.711	5.139	4.755	4.813
mMC001580	5.66	4.958	6.142	5.897	5.683	5.586	5.436	5.285	5.72	5.365	5.356	5.103	5.411	5.152	5.432	5.188	5.767	5.731
mMC001581	6.984	6.583	6.867	6.92	6.618	7.172	6.824	6.448	7.086	7.067	6.9	6.993	6.789	7.003	6.533	6.304	6.655	6.824
mMC001582	10.066	10.196	8.349	8.199	9.088	7.874	11.821	12.216	8.701	9.63	7.548	9.386	9.003	9.582	8.746	8.224	8.094	8.537
mMC001583	11.925	12.581	11.055	11.986	12.277	12.057	11.859	11.576	12.418	11.778	11.986	11.835	11.512	12.07	12.576	12.594	12.422	11.822
mMC001584	8.642	8.827	9.185	8.747	9.273	9.028	9.33	8.135	9.473	8.732	9.06	8.563	9.318	8.839	8.75	8.985	9.529	9.302
mMC001585	5.397	5.452	5.406	5.791	5.397	5.101	5.356	5.879	5.068	5.556	5.728	5.57	6.281	5.782	5.112	5.282	5.116	5.191
mMC001586	5.206	5.202	4.862	5.312	5.645	5.306	5.328	5.013	4.577	4.94	5.263	4.945	4.928	5.152	4.973	5.327	4.755	5.105
mMC001587	8.088	8.232	8.26	8.555	8.627	8.202	8.093	8.076	8.083	8.043	8.096	7.761	8.291	8.249	8.309	8.741	8.294	8.104
mMC001588	14.581	14.893	14.993	14.629	15.264	14.782	14.252	13.859	14.275	13.793	14.342	14.01	14.102	14.456	14.542	14.761	14.507	14.677
mMC001589	4.626	4.958	5.245	4.979	4.803	5.011	4.763	4.532	4.577	4.65	4.043	4.841	4.579	5.499	4.767	5.139	4.9	4.74
mMC001590	12.386	12.791	11.907	12.772	13.012	12.785	13.031	12.587	13.135	12.654	12.743	12.67	12.736	13.152	13.234	13.438	13.251	12.845
mMC001591	10.199	9.675	9.693	10.029	9.636	9.586	10.035	10.242	9.959	9.724	9.305	10.428	7.785	9.625	10.439	9.346	8.761	10.004
mMC001592	10.414	10.024	9.911	9.801	10.517	9.667	12.164	12.57	12.31	12.236	12.09	12.492	11.103	11.8	10.04	9.039	9.642	10.019
mMC001593	5.246	4.849	5.524	5.312	5.891	5.227	5.242	5.234	5.318	5.431	5.129	5.01	5.24	4.627	5.468	5.534	5.342	5.351
mMC001594	6.367	6.845	6.319	5.677	7.249	6.287	8.172	7.827	7.025	7.313	6.89	7.027	6.86	7.784	5.922	5.716	6.518	5.808
mMC001595	5.36	5.156	4.631	4.884	5.791	5.487	6.651	6.17	5.382	5.877	5.164	5.133	6.229	5.859	5.666	5.188	5.507	5.519
mMC001596	5.984	5.49	5.807	5.554	6.236	5.617	6.58	5.601	5.746	5.365	5.263	5.57	5.761	5.742	5.503	5.716	5.538	5.649
mMC001597	5.909	7.479	6.415	6.745	7.549	6.307	7.913	7.805	7.695	8.789	6.72	8.161	6.894	7.927	6.68	7.434	7.068	6.622
mMC001598	9.26	9.783	8.769	9.204	9.442	9.341	10.003	10.062	9.778	9.838	8.94	10.193	9.084	9.563	9.756	9.393	9.359	9.605
mMC001599	5.831	5.452	5.831	5.421	6.045	5.708	5.903	6.277	5.932	5.615	5.129	6.442	5.188	5.211	5.468	5.909	5.538	6.201
mMC001600	9.907	9.736	10.112	9.943	10.255	10.098	10.817	10.903	10.748	10.709	10.682	10.946	10.21	10.857	9.937	9.225	9.638	9.946
mMC001601	5.831	5.06	4.987	5.617	5.72	5.617	6.317	6.211	6.078	5.365	5.415	5.854	5.457	5.426	5.785	5.968	5.476	5.401
mMC001602	8.088	7.752	8.089	7.79	8.09	8.202	7.803	7.371	7.93	7.754	7.786	7.657	7.71	7.829	7.701	7.863	7.874	7.709
mMC001603	8.423	8.658	8.815	8.83	8.957	8.329	8.65	8.222	8.502	8.478	8.658	8.356	8.42	8.723	8.666	9.01	8.727	8.522
mMC001604	4.989	4.541	5.139	4.729	4.988	4.915	4.596	4.451	5.616	4.596	4.781	4.442	4.762	4.962	4.401	4.807	4.99	4.458
mMC001605	5.397	4.849	5.311	5.385	5.304	6.987	5.087	6.377	4.726	4.801	4.984	3.933	4.83	5.122	6.8	5.414	4.9	6.487
mMC001606	12.606	12.932	12.319	12.763	12.767	12.675	12.489	12.238	13.245	12.832	12.383	12.226	11.983	12.347	12.949	13.365	12.602	12.278
mMC001607	8.472	8.704	9.112	9.044	8.773	8.69	8.862	8.278	8.955	8.642	8.415	8.103	9.251	9.419	9.356	9.583	9.213	9.089
mMC001608	4.443	5.373	4.727	5.349	4.867	4.591	4.951	4.532	5.029	4.895	4.043	4.53	4.5	4.962	5.156	4.745	5.342	4.74
mMC001609	5.857	6.371	5.942	6.019	5.985	6.267	6.493	6.365	5.91	5.948	6.006	6.49	6.508	6.149	6.071	6.233	5.987	6.675
mMC001610	4.378	4.958	4.773	4.559	3.886	4.706	5.462	4.451	5.413	5.464	5.094	5.133	5.34	4.454	5.432	5.327	5.116	4.322
mMC001611	5.934	5.968	5.92	5.489	5.206	5.553	5.676	5.896	5.794	5.331	5.294	5.57	5.95	6.564	5.503	5.646	6.534	6.325
mMC001612	10.72	10.666	10.691	10.072	10.706	10.423	10.254	9.936	10.203	9.761	10.111	9.774	10.17	9.964	10.426	10.461	10.611	10.679
mMC001613	8.012	8.4	7.9	7.697	9.041	9.028	7.59	8.131	7.747	8.47	7.07	8.042	7.226	7.955	6.756	6.436	6.857	7.12
mMC001614	4.791	5.246	5.344	5.112	5.101	4.467	5.436	5.382	5.284	5.026	4.906	5.248	5.214	5.401	5.432	5.682	5.27	4.813
mMC001615	8.24	7.83	7.998	8.107	8.016	8.002	8.874	9.142	8.494	8.868	7.803	8.385	7.213	8.645	8.334	7.855	7.868	8.077
mMC001616	5.598	5.995	5.495	5.648	6.184	5.953	5.585	5.68	5.382	5.725	5.294	5.454	6.552	5.821	5.603	5.682	4.945	5.607
mMC001617	7.554	7.686	7.273	7.121	7.249	6.701	7.951	7.543	7.974	8.51	8.072	7.966	8.518	8.648	7.025	7.167	7.132	6.716
mMC001618	5.566	5.109	5.344	5.195	5.567	5.381	5.959	6.642	5.842	5.698	5.68	5.657	6.508	5.968	5.727	5.682	5.116	5.519
mMC001619	12.549	13.028	13.234	12.493	12.887	12.69	12.31	12.143	12.782	12.285	12.536	12.295	12.114	12.586	12.611	12.618	12.797	12.736
mMC001620	4.791	5.156	5.278	4.834	5.441	4.706	4.951	4.451	4.726	4.849	4.599	4.841	4.655	4.746	4.186	5.495	4.421	4.275
mMC001621	5.501	5.7	4.727	5.349	5.607	5.794	5.328	5.621	5.216	4.984	5.094	5.01	5.161	5.295	5.537	5.455	5.233	5.326
mMC001622	5.909	6.098	5.406	5.845	5.645	5.679	6.481	5.961	6.333	7.046	5.704	5.995	5.666	6.194	5.841	6.08	5.941	5.351
mMC001623	8.937	9.056	8.738	9.107	8.999	8.889	8.479	8.561	8.199	8.575	8.212	8.501	7.941	8.718	8.705	9.056	8.843	8.513
mMC001624	13.902	14.189	13.818	13.969	13.87	13.73	13.284	13.194	13.455	13.173	13.465	13.401	13.118	13.725	14.153	14.438	14.021	13.425
mMC001625	8.209	7.42	8.018	8.178	7.538	7.696	8.28	8.768	8.161	8.015	8.47	8.452	8.667	8.219	8.067	7.765	7.173	8.202
mMC001626	8.654	7.703	8.264	8.475	8.146	8.363	9.183	9.262	8.498	8.805	9.196	9.144	9.378	8.93	8.662	8.048	7.804	8.869
mMC001627	7.397	7.282	8.013	7.03	7.58	8.05	7.922	7.217	7.974	7.161	7.615	7.32	7.589	7.234	7.693	7.527	7.965	7.983
mMC001628	7.529	7.155	7.917	7.298	8.29	7.586	8.909	8.336	7.891	9.014	7.959	7.81	8.588	8.532	7.754	7.642	7.965	7.779
mMC001629	6.787	6.904	6.955	6.97	7.043	7.257	6.951	7.067	7.096	5.877	7.032	7.06	6.761	6.914	6.633	5.783	7.132	6.805
mMC001630	7.146	7.001	6.998	7.207	7.21	6.911	7.548	7.591	7.125	7.067	7.231	7.278	6.573	7.313	7.143	6.133	6.076	6.975
mMC001631	6.715	7.214	6.645	7.065	7.485	6.384	7.238	7.505	7.056	7.21	6.911	7.092	7.047	6.933	6.771	7.445	7.111	7.15
mMC001632	9.29	9.51	9.216	8.834	9.459	9.512	9.011	8.512	9.503	9.274	8.639	8.465	9.115	9.092	9.108	9.21	9.697	9.297
mMC001633	8.006	7.867	7.95	7.472	7.857	7.9	7.782	7.482	6.939	6.836	7.281	7.116	7.541	7.248	8.159	8.249	8.05	7.715
mMC001634	9.305	9.119	9.205	8.743	8.557	8.828	8.551	8.388	8.208	7.887	8.009	8.099	8.572	8.151	8.899	8.992	9.118	8.296
mMC001635	9.477	9.752	9.953	9.683	9.82	9.598	9.914	9.893	9.469	10.156	9.647	9.559	9.876	10.057	9.879	9.827	9.778	9.379
mMC001636	10.556	10.443	10.763	10.592	10.429	10.308	10.836	10.661	10.271	10.648	10.536	10.331	10.455	10.587	10.931	10.845	10.655	10.705
mMC001637	4.506	5.202	4.905	4.932	5.526	5.186	3.916	4.72	4.577	4.895	4.865	4.731	4.727	4.499	4.924	4.867	5.156	4.981
mMC001638	8	7.961	8.361	7.936	8.392	8.142	8.501	7.991	8.46	7.987	8.109	7.926	8.458	8.182	8.314	7.902	8.486	8.333
mMC001639	7.563	6.452	8.247	7.532	7.688	8.002	8.872	8.364	8.568	8.494	8.128	7.834	8.495	8.166	7.961	8.116	8.794	8.372
mMC001640	9.222	9.25	8.983	8.673	9.052	9.304	8.849	8.45	8.811	8.486	8.039	7.89	8.498	8.739	8.662	8.832	9.213	9.178
mMC001641	6.008	5.854	5.984	6.444	6.13	5.822	6.997	7.036	6.939	7.483	6.671	6.906	6.615	6.79	5.24	6.393	6.295	5.808
mMC001642	5.857	5.968	5.984	5.421	5.791	5.849	5.654	5.042	5.865	5.331	5.021	5.073	5.364	5.24	5.727	5.371	5.657	5.607
mMC001643	5.246	5.246	4.42	5.235	5.206	4.814	4.723	4.366	4.678	4.801	4.646	4.653	5.134	4.543	4.973	5.534	4.99	4.74
mMC001644	5.206	5.06	4.773	4.932	4.519	5.227	4.459	4.492	5.068	4.596	4.737	5.042	4.193	4.627	5.112	4.926	4.853	5.134
mMC001645	5.397	4.958	5.245	5.554	5.441	5.267	5.884	5.845	5.616	5.296	5.356	5.275	5.501	5.762	5.067	5.236	5.306	5.219
mMC001646	6.032	5.413	5.58	6.11	6.015	5.822	6.844	7.074	5.842	6.383	6.79	6.454	6.655	6.564	5.813	5.236	5.195	5.75
mMC001647	5.323	5.29	4.818	5.154	5.683	5.101	5.72	4.647	5.532	5.296	5.129	5.478	5.077	4.995	5.358	4.313	5.376	5.273
mMC001648	8.235	8.002	8.467	8.045	8.111	8.334	8.439	8.212	8.113	8.188	7.999	7.805	8.064	7.848	8.055	8.218	8.398	8.481
mMC001649	7.776	7.736	7.928	7.824	7.669	7.812	7.566	7.315	7.544	7.067	6.973	7.177	7.524	7.532	7.948	8.062	7.836	7.519
mMC001650	8.882	8.537	8.631	8.874	8.118	8.58	9.142	9.465	8.987	8.966	9.205	8.408	9.137	9.09	8.701	8.736	8.308	9.101
mMC001651	5.397	5.01	5.065	5.069	4.182	5.101	4.723	4.451	4.235	3.953	4.599	4.653	4.989	5.636	4.924	5.036	5.195	4.625
mMC001652	5.803	5.202	5.92	5.455	5.891	6.002	6.556	6.642	6.117	7.191	6.471	6.365	6.944	6.455	5.727	5.573	5.538	5.67
mMC001653	5.467	4.732	4.773	4.618	5.351	4.402	4.596	4.409	4.171	4.702	4.55	4.53	3.658	4.499	4.821	4.68	4.945	5.191
mMC001654	4.31	5.06	4.773	4.674	5.046	5.101	4.986	4.409	4.524	3.796	4.285	5.042	4.691	4.995	4.332	5.188	4.804	4.664
mMC001655	6.984	6.218	6.605	6.945	6.21	6.576	7.068	7.168	6.972	6.718	6.835	6.271	6.675	6.977	6.184	6.304	6.943	7.286
mMC001656	5.598	5.413	5.103	5.025	5.046	5.011	5.356	5.127	4.818	4.099	4.824	5.01	4.959	4.995	4.873	4.745	5.156	5.105
mMC001657	9.71	9.943	9.809	9.9	10.529	10.182	9.253	9.072	9.766	9.938	9.434	9.248	9.395	9.583	9.503	9.685	9.483	9.462
mMC001658	5.079	4.732	4.364	4.674	4.803	5.186	4.878	4.322	4.818	4.301	4.227	4.768	3.941	4.707	5.067	5.036	5.156	4.74
mMC001659	8.793	8.578	8.729	8.743	8.577	8.32	9.202	9.406	8.157	8.122	8.557	8.376	8.829	8.456	8.241	8.414	8.232	8.582
mMC001660	4.989	4.607	5.278	4.499	5.891	5.344	4.506	4.571	4.577	3.796	4.737	4.841	4.896	5.152	4.924	5.236	4.481	4.501
mMC001661	6.984	6.51	7.22	7.217	7.236	6.95	6.814	6.73	6.578	6.979	7.171	6.803	7.085	6.404	6.828	7.167	7.299	6.915
mMC001662	4.989	4.904	4.42	5.112	4.988	4.814	4.311	4.451	4.47	4.895	4.285	4.397	4.54	4.454	4.767	5.036	4.99	4.072
mMC001663	11.464	11.601	11.568	12.202	11.977	11.651	11.865	11.684	11.478	11.374	11.584	11.376	11.166	11.729	11.402	11.656	11.69	11.809
mMC001664	7.538	7.635	7.156	7.581	7.517	7.431	7.085	7.21	6.95	7.067	6.983	7.131	6.877	7.151	7.109	7.019	6.955	7.57
mMC001665	6.188	5.633	5.92	6.216	5.683	6.287	6.751	7.052	6.848	6.201	5.841	6.628	6.733	6.267	6.696	5.783	5.74	6.033
mMC001666	6.188	6.147	5.984	6.065	5.72	5.977	6.468	6.642	5.996	5.993	6.62	6.417	6.562	6.492	5.869	5.682	5.443	6.171
mMC001667	5.36	4.904	5.784	5.489	4.988	5.306	5.462	6.17	5.72	6.745	5.605	6.595	6.742	5.84	5.067	5.236	5.033	5.496
mMC001668	9.509	9.414	9.422	9.775	8.695	9.174	10.205	10.382	10.205	10.302	10.335	10.102	10.247	10.012	10.032	9.72	8.761	9.909
mMC001669	10.515	10.583	11.044	10.787	11.04	11.141	11.04	10.606	10.849	10.978	10.58	10.361	10.614	10.611	10.76	10.833	11.233	10.797
mMC001670	5.035	5.527	4.905	5.235	5.206	5.144	5.02	5.234	5.561	5.224	5.655	5.163	4.863	5.028	3.859	5.716	5.233	5.326
mMC001671	4.843	4.607	5.103	5.489	5.206	5.267	5.512	5.517	5.35	5.643	5.444	5.454	5.626	5.782	4.711	5.455	4.804	5.219
mMC001672	7.718	8.008	8.013	8.246	8.097	7.939	8.299	8.415	8.288	8.486	7.891	8.568	8.366	8.178	7.58	8.006	8.152	7.699
mMC001673	5.123	5.7	5.495	5.791	5.526	5.679	5.462	5.879	6.038	5.925	5.526	6.242	5.316	5.295	5.503	5.848	5.569	5.519
mMC001674	6.921	7.001	7.229	6.216	6.311	6.716	7.626	7.849	7.879	8.843	8.072	8.507	8.624	8.011	6.369	7.879	7.142	6.127
mMC001675	6.145	5.94	6.005	5.971	6.045	6.346	6.013	7.161	6.713	7.375	6.932	7.278	7.26	6.829	5.432	6.415	5.767	6.601
mMC001676	10.041	10.256	10.201	10.106	10.38	10.392	10.146	9.874	10.084	10.179	10.125	9.916	9.909	9.78	9.987	10.449	10.949	10.259
mMC001677	6.101	5.49	5.524	5.349	5.101	5.553	7.405	7.967	5.794	5.925	6.527	5.524	7.312	5.782	5.468	5.139	5.033	5.586
mMC001678	7.866	7.347	7.554	7.659	7.849	7.812	8.102	8.345	7.803	7.998	8.009	8.079	8.071	7.652	7.847	7.556	6.894	7.647
mMC001679	7.798	7.545	6.901	8.51	7.832	7.971	7.978	8.336	7.98	7.734	7.859	7.437	7.645	7.68	6.617	7.517	7.659	8.457
mMC001680	3.761	5.06	5.278	4.499	4.803	4.915	5.02	4.277	4.235	4.849	4.737	4.692	4.617	4.668	4.821	4.807	5.27	4.501
mMC001681	5.776	5.884	5.524	5.818	5.891	6.096	6.048	6.71	5.888	6.08	5.579	6.793	6.552	5.7	5.395	5.682	6.032	5.881
mMC001682	4.443	5.01	4.529	4.436	4.867	5.011	4.639	4.532	4.818	4.895	4.693	4.653	4.579	4.499	5.067	5.088	4.804	4.019
mMC001683	9.586	9.789	9.928	9.932	9.465	9.536	9.953	9.493	9.294	9.453	9.77	9.576	8.773	8.973	9.336	9.771	10.442	10.151
mMC001684	8.133	8.197	8.661	8.363	7.62	7.939	7.744	8.102	8.513	9.137	8.034	8.298	8.777	8.404	7.833	8.116	8.843	8.565
mMC001685	5.165	5.246	5.21	5.648	5.397	4.865	5.182	5.182	5.25	5.068	5.263	4.911	6.357	5.092	5.395	5.188	4.159	5.013
mMC001686	4.791	5.06	4.68	4.932	5.256	4.865	4.763	4.231	4.678	5.026	5.294	4.768	4.579	4.858	4.531	4.68	4.853	5.473
mMC001687	4.738	4.792	4.946	4.618	6.045	5.186	5.3	5.155	5.91	5.778	5.704	6.352	6.393	5.679	4.467	4.612	5.569	5.013
mMC001688	4.506	5.246	4.987	5.112	5.101	5.186	4.841	5.099	5.35	4.849	5.198	4.911	4.863	5.028	4.873	4.807	5.41	4.702
mMC001689	5.36	5.156	5.103	4.559	5.72	5.144	4.506	5.042	4.678	4.702	4.984	5.01	5.106	5.349	4.821	4.612	5.075	4.848
mMC001690	4.567	4.958	4.773	4.932	4.867	5.056	4.802	4.79	4.906	4.301	5.356	4.397	4.83	4.454	4.186	4.612	4.9	4.369
mMC001691	4.683	5.452	5.552	5.385	5.955	5.144	5.462	5.359	5.284	5.148	5.415	5.478	4.655	5.426	5.32	5.371	5.342	4.74
mMC001692	4.567	5.01	5.21	5.349	5.484	4.706	4.552	5.182	5.318	5.365	5.021	5.01	4.727	4.543	4.873	4.867	5.233	4.322
mMC001693	9.628	9.725	9.723	9.615	9.863	9.977	9.257	9.287	9.149	9.61	9.375	9.226	9.324	9.18	9.296	9.468	10.108	9.809
mMC001694	11.08	11.337	11.813	11.758	11.539	11.188	11.013	10.821	10.846	10.979	11.288	11.176	11.003	11.283	11.323	11.645	11.783	11.455
mMC001695	7.231	7.752	7.511	8.535	8.075	7.812	7.883	8.205	7.85	7.911	8.034	7.608	7.53	7.891	7.63	7.757	7.983	7.922
mMC001696	5.285	5.332	5.495	5.489	5.526	5.452	4.878	5.581	5.216	5.526	5.579	5.302	5.34	5.322	5.198	5.573	5.116	5.044
mMC001697	6.984	7.379	7.146	7.207	6.473	7.139	6.969	6.997	6.776	6.772	6.779	6.49	7.077	6.085	7.166	7.537	7.554	7.081
mMC001698	5.501	4.248	5.659	5.995	5.72	5.227	5.242	5.26	5.216	5.331	5.444	5.38	5.188	6.48	4.973	6.053	5.507	5.351
mMC001699	4.506	5.527	4.773	5.025	5.101	5.101	4.802	4.921	5.216	5.296	5.129	5.073	5.161	4.784	5.021	5.495	5.41	5.134
mMC001700	7.825	7.981	7.127	7.711	8.068	8.525	8.299	8.188	8.483	8.449	8.229	7.614	7.513	7.619	7.724	7.576	8.115	7.684
mMC001701	6.801	7.028	7.118	5.385	4.803	7.161	7.723	7.863	7.544	8.59	8.109	8.138	8.473	8.099	6.988	7.413	6.766	7.025
mMC001702	8.987	9.104	10.271	10.24	9.656	9.508	8.827	8.877	8.893	8.846	9.116	8.897	9.065	9.199	9.198	9.532	9.662	9.468
mMC001703	7.101	7.399	7.281	7.464	7.849	7.384	6.894	7.044	7.145	7.267	7.264	7.116	7.085	7.166	7.503	7.604	7.327	7.32
mMC001704	10.907	11.125	11.117	11.233	11.139	11.105	10.243	10.131	10.435	10.692	10.655	10.512	10.156	10.438	10.565	10.848	11.15	10.715
mMC001705	8.387	9.198	8.687	9.596	8.791	9.377	9.61	9.889	9.481	10.221	9.475	9.962	9.667	9.439	9.265	9.434	8.758	8.22
mMC001706	7.331	7.41	7.079	7.336	7.779	7.071	6.814	6.874	7.255	7.13	7.273	7.228	7.355	7.374	7.188	7.566	7.29	7.441
mMC001707	7.512	7.105	6.335	6.701	6.102	6.456	7.661	7.791	7.307	7.171	7.628	7.474	7.771	7.256	6.975	7.358	7.49	7.417
mMC001708	5.566	5.109	5.278	5.195	5.484	4.915	5.182	5.517	5.72	5.556	5.579	5.248	5.646	5.375	5.635	4.982	5.116	5.542
mMC001709	5.397	5.109	4.818	4.834	5.484	5.011	4.802	5.474	5.284	5.331	4.945	5.405	5.134	5.182	4.973	4.926	4.9	4.882
mMC001710	5.285	5.49	5.963	5.897	5.526	6.162	6.359	6.785	6.414	6.772	6.801	6.924	6.723	6.75	5.998	5.61	5.657	5.67
mMC001711	4.378	4.732	4.727	4.304	5.607	4.467	4.151	5.127	5.068	4.849	5.231	4.805	4.989	4.454	4.924	5.036	5.033	4.072
mMC001712	5.534	5.527	5.344	5.235	5.046	5.227	5.3	5.429	5.589	5.399	5.356	5.328	5.457	5.06	4.767	5.495	5.156	4.74
mMC001713	6.842	7.719	7.348	7.523	7.485	7.475	6.783	7.089	7.145	7.239	7.144	6.941	6.877	6.923	6.91	7.242	7.183	7.238
mMC001714	9.076	9.256	9.591	9.026	9.158	8.495	8.764	8.361	9.1	8.756	8.75	8.568	8.798	8.91	9.46	9.682	9.15	9.045
mMC001715	10.913	11.032	11.27	11.216	11.074	11.176	10.37	10.183	10.866	11.19	11.014	10.884	10.393	10.915	10.502	10.695	11.881	11.024
mMC001716	8.03	7.041	7.428	6.957	6.359	7.458	8.492	8.694	8.6	8.579	8.686	8.793	8.963	8.278	7.868	7.324	6.565	7.065
mMC001717	4.893	5.156	5.026	3.929	5.154	4.591	4.878	5.474	5.561	5.108	5.129	5.524	5.34	5.523	5.32	5.716	5.156	4.981
mMC001718	5.984	6.195	6.577	5.947	6.406	6.307	5.699	6.401	5.794	6.08	5.926	6.682	6.635	5.968	6.8	5.997	6.832	7.135
mMC001719	5.035	5.373	4.773	5.349	5.645	4.814	4.841	4.72	4.726	5.26	4.945	5.163	5.077	4.893	4.711	5.534	4.99	4.813
mMC001720	7.65	7.947	8.084	8.162	7.986	8.373	8.254	8.348	7.573	8.148	8.128	8.322	8.388	8.285	8.176	8.267	8.411	7.429
mMC001721	4.24	4.732	4.727	4.932	5.645	5.056	4.802	4.571	4.773	4.984	4.599	4.978	4.417	4.962	4.593	4.982	4.804	4.916
mMC001722	8.396	8.569	8.455	8.677	8.577	8.876	7.782	7.638	7.772	7.981	7.933	7.82	7.771	7.937	8.22	8.518	8.737	8.212
mMC001723	11.001	11.298	11.856	11.8	10.97	11.15	10.082	10.091	10.586	10.851	10.809	10.67	10.826	11.29	10.236	10.525	11.553	10.99
mMC001724	5.397	5.373	5.495	5.154	5.891	4.865	5.242	5.285	4.818	5.186	5.094	5.073	5.188	5.268	5.156	5.036	4.853	5.449
mMC001725	7.36	7.617	7.412	7.383	7.287	7.421	7.298	7.244	7.601	7.409	7.428	7.147	7.253	7.636	7.402	7.722	7.345	7.259
mMC001726	6.166	5.156	6.605	5.922	5.567	5.417	5.742	5.845	5.746	5.068	5.987	6.228	5.606	5.092	6.047	4.807	5.599	6.654
mMC001727	4.506	3.712	4.818	4.674	4.867	4.865	5.356	4.79	4.989	4.702	4.5	4.653	4.54	4.543	5.112	4.867	4.804	4.74
mMC001728	4.683	5.633	4.987	5.025	5.101	5.267	4.723	5.042	4.038	4.752	4.824	4.613	4.797	5.092	4.821	4.23	5.233	4.414
mMC001729	9.347	9.934	10.106	10.087	9.894	10.272	9.406	9.274	9.681	9.703	9.531	9.653	9.606	9.985	9.319	9.702	10.187	9.465
mMC001730	4.378	5.452	4.727	5.195	4.358	4.761	4.986	4.571	4.235	4.801	4.599	5.103	4.331	4.821	4.332	5.236	4.596	4.664
mMC001731	5.883	6.392	6.123	6.408	6.236	6.42	5.676	5.621	6.461	5.828	6.72	6.298	6.825	5.658	6.711	6.233	6.966	6.017
mMC001732	7.292	7.45	7.127	7.196	7.418	7.183	6.428	6.681	7.056	6.885	6.921	6.86	6.573	7.313	7.402	7.313	7.089	7.089
mMC001733	15.75	15.728	15.89	16.094	15.821	15.586	15.316	15.311	15.441	15.498	15.446	15.227	15.261	15.619	16.092	16.349	16.007	15.565
mMC001734	5.123	4.904	4.987	4.618	5.645	4.915	5.212	5.382	5.144	5.108	5.325	4.731	5.364	4.627	4.26	5.036	5.342	5.013
mMC001735	7.388	6.147	6.844	5.763	5.891	7.071	7.076	8.109	7.897	7.171	8.216	7.858	8.086	7.394	7.373	7.242	5.869	6.389
mMC001736	4.683	4.958	4.862	4.087	4.867	4.761	4.095	4.61	4.726	5.026	5.094	4.53	4.896	4.707	4.821	5.282	5.233	4.458
mMC001737	7.282	6.918	7.098	7.54	7.143	7.117	6.441	6.776	6.751	6.921	7.108	6.976	6.851	7.037	6.206	6.08	7.163	6.298
mMC001738	9.725	9.931	10.099	9.353	10.142	9.488	9.255	8.903	9.735	9.119	9.585	9.507	9.324	9.355	9.371	9.256	9.376	9.57
mMC001739	12.331	12.641	11.766	12.232	12.498	12.302	12.191	11.644	12.406	12.01	11.904	11.621	11.783	12.079	12.687	12.86	12.788	12.243
mMC001740	5.598	5.373	5.344	5.648	5.484	5.452	5.537	4.823	5.532	5.399	5.444	5.22	4.959	5.523	5.32	5.327	5.599	5.326
mMC001741	4.791	5.06	5.245	5.274	5.206	5.227	4.841	5.013	4.773	5.585	5.231	4.978	5.049	4.454	5.503	5.236	5.156	4.949
mMC001742	8.852	9.165	9.343	8.89	8.782	9.067	8.832	8.932	9.177	9.192	8.877	8.904	8.441	8.98	9.373	9.546	9.662	9.283
mMC001743	6.166	6.021	6.506	6.353	6.236	6.42	5.585	5.913	6.282	5.671	6.026	6.352	5.626	5.546	6.184	6.133	5.917	6.556
mMC001744	7.956	7.83	6.955	7.392	7.97	7.681	7.246	6.941	7.462	6.991	7.144	7.32	7.22	7.387	7.868	8.193	7.757	7.531
mMC001745	5.079	4.849	4.773	4.932	5.101	4.649	4.915	4.952	4.818	4.65	4.984	5.354	4.797	4.928	5.021	4.982	5.195	5.425
mMC001746	10.041	10.743	11.014	10.883	10.349	10.303	10.511	10.548	10.839	10.745	10.898	11.043	10.192	10.85	10.723	10.769	11.023	10.853
mMC001747	4.626	4.849	4.475	4.618	5.397	5.227	4.802	4.532	3.822	4.484	3.623	4.203	4.417	4.543	4.767	4.68	5.306	4.949
mMC001748	4.989	4.792	4.773	3.671	5.046	5.144	4.552	3.876	4.906	5.068	4.984	4.045	4.579	5.06	5.28	4.867	4.481	4.882
mMC001749	6.815	7.015	6.104	5.818	6.13	6.326	5.383	5.208	5.842	5.948	5.579	5.248	5.666	5.614	5.841	6.393	6.076	6.229
mMC001750	11.16	11.303	11.706	11.398	11.449	11.195	10.834	11.076	11.189	11.054	11.256	11.094	10.736	11.426	11.365	11.407	11.41	11.641
mMC001751	4.626	5.452	4.773	4.782	5.154	5.011	4.596	4.889	4.524	4.801	4.824	4.203	4.617	5.24	5.156	4.392	5.27	4.585
mMC001752	5.246	5.29	4.987	5.735	5.304	4.915	5.02	5.539	5.932	5.971	5.356	6.077	5.586	4.784	5.635	5.534	5.156	5.519
mMC001753	7.146	7.815	7.63	7.769	7.669	7.777	7.151	6.957	7.415	7.267	7.289	7.528	7.508	7.706	7.654	7.991	7.994	7.379
mMC001754	6.509	5.825	7.211	7.49	6.473	7.226	7.898	7.401	7.753	8.059	8.039	8.346	8.394	7.794	7.613	7.141	7.012	6.487
mMC001755	5.397	5.633	5.139	5.421	5.256	4.814	5.41	5.474	5.77	5.026	5.774	5.429	5.815	5.268	5.395	5.088	5.41	5.3
mMC001756	6.492	7.028	6.955	7.03	6.451	6.789	5.561	5.474	6.349	6.53	6.5	6.154	6.508	6.002	6.617	6.184	6.139	6.157
mMC001757	4.683	5.373	4.631	4.162	4.595	5.056	4.206	4.571	5.216	4.801	4.449	4.978	4.459	4.858	4.467	5.236	5.41	4.458
mMC001758	8.295	8.38	8.858	9.062	8.068	8.31	8.219	8.295	8.524	8.416	8.351	8.157	8.274	8.193	8.858	8.963	8.702	8.388
mMC001759	4.443	4.904	4.631	4.087	4.988	4.865	4.411	4.79	5.107	5.148	5.164	4.692	4.896	4.263	4.593	4.313	4.481	4.949
mMC001760	11.469	11.813	11.778	11.681	10.379	10.977	11.267	11.923	12.693	12.273	12.672	12.687	12.701	12.134	12.537	11.962	11.013	12.296
mMC001761	8.825	9.239	9.182	9.379	9.178	9.324	8.31	8.191	8.535	8.834	8.283	8.743	8.572	9.055	8.383	8.762	9.19	8.435
mMC001762	4.791	5.49	5.103	4.834	5.351	4.761	4.506	4.184	5.413	5.26	5.579	5.163	4.863	4.627	5.021	5.036	5.156	4.585
mMC001763	5.66	5.452	5.831	5.791	5.351	5.822	5.383	5.621	6.592	5.971	6.155	6.502	6.655	6.455	5.813	5.879	5.443	5.273
mMC001764	5.323	5.667	6.76	5.922	5.72	5.487	5.487	4.952	5.107	5.331	5.094	5.909	4.863	5.152	5.198	5.682	5.538	5.629
mMC001765	6.934	7.118	7.696	7.557	8.061	8.125	6.941	6.748	7.246	7.418	6.963	7.177	7.171	7.347	7.143	7.192	7.593	7.081
mMC001766	4.738	4.792	4.727	4.834	5.206	4.964	4.878	4.322	4.726	3.363	4.646	4.442	4.459	4.928	5.021	4.745	5.156	5.163
mMC001767	4.378	5.413	4.862	4.782	5.154	5.101	4.259	5.127	4.818	4.895	5.129	5.042	5.161	4.995	4.973	4.313	4.65	5.163
mMC001768	5.984	5.94	5.735	5.707	5.567	5.927	6.874	5.127	7.587	7.181	7.762	7.326	7.524	6.839	7.155	5.75	5.507	6.992
mMC001769	7.776	7.42	7.165	7.507	7.43	6.999	7.614	7.88	7.333	7.286	7.457	7.839	6.573	6.914	7.84	7.192	7.193	7.507
mMC001770	5.598	5.854	6.104	6.175	6.074	5.586	6.302	6.611	6.491	6.605	5.751	6.713	5.85	5.762	6.206	5.371	5.74	5.711
mMC001771	5.598	5.732	5.76	5.648	6.578	5.344	6.401	6.448	6.211	6.798	5.774	6.257	5.214	6.708	5.503	6.158	5.74	5.191
mMC001772	9.835	9.864	9.366	8.969	9.532	9.201	8.564	8.038	9.469	8.859	9.001	8.542	7.794	7.824	10.031	9.964	9.788	9.656
mMC001773	4.738	4.958	4.862	4.884	4.519	5.344	4.459	4.889	5.144	4.94	4.285	4.876	3.597	3.753	4.767	4.612	5.033	4.176
mMC001774	4.791	4.958	4.818	4.979	4.519	5.056	4.763	4.856	4.726	4.849	3.467	4.876	4.417	4.499	4.653	4.612	5.033	5.075
mMC001775	6.27	5.49	5.659	4.932	6.335	5.679	6.228	5.359	5.616	5.399	5.797	5.454	5.705	5.451	5.635	5.139	5.599	5.845
mMC001776	5.165	5.373	4.862	4.979	5.441	4.814	5.054	4.79	4.628	4.484	3.978	5.073	4.762	4.499	4.653	4.745	4.539	5.105
mMC001777	7.804	7.536	7.596	7.865	8.173	7.762	7.965	7.764	7.35	7.426	7.5	7.786	7.734	7.701	7.967	7.424	7.652	7.704
mMC001778	4.942	3.81	4.773	4.234	5.046	5.011	4.723	3.821	5.029	4.364	4.693	4.254	4.459	4.821	4.109	5.139	4.853	4.226
mMC001779	5.035	5.202	5.344	4.559	5.567	5.344	4.596	4.532	4.171	4.364	5.231	4.911	4.989	4.893	4.924	5.282	5.116	4.848
mMC001780	6.078	6.329	6.251	6.257	6.311	6.608	7.068	7.23	6.366	6.861	6.932	7.264	7.032	6.968	6.388	6.823	7.173	6.941
mMC001781	9.088	9.49	9.21	9.126	8.949	8.6	8.877	8.718	8.955	8.403	8.63	8.468	8.789	9.196	9.154	9.166	8.519	8.767
mMC001782	5.035	4.168	5.026	5.235	5.567	4.649	5.356	5.013	5.107	4.984	5.198	5.38	5.586	4.858	4.924	4.23	4.596	4.777
mMC001783	9.747	9.889	10.033	9.582	10.527	9.748	9.979	9.585	9.906	10.021	9.757	9.331	9.73	9.834	9.476	9.471	9.878	9.762
mMC001784	9.496	8.523	8.904	9.104	7.978	8.559	8.819	9.156	9.432	8.49	9.29	9.038	9.408	8.295	9.507	8.273	8.778	10.539
mMC001785	5.467	5.246	4.581	5.707	5.526	5.267	5.654	6.767	6.137	6.22	5.579	6.572	6.842	6.364	5.28	5.816	5.657	5.542
mMC001786	7.406	5.825	6.808	6.945	5.923	6.962	7.298	7.302	7.076	6.772	6.744	7.498	6.497	6.78	7.284	6.133	6.032	7
mMC001787	7.783	7.368	7.323	7.455	7.3	7.287	7.744	8.095	7.728	7.322	7.428	7.83	6.594	7.381	7.819	7.289	7.233	7.576
mMC001788	8.31	8.118	8.735	8.344	8.321	7.933	8.465	7.638	8.217	7.426	8.155	7.89	8.354	7.544	8.036	7.798	8.727	8.61
mMC001789	4.942	4.732	5.466	5.554	5.683	5.452	6.331	4.889	5.216	5.643	5.579	5.478	6.307	6.053	5.067	5.455	5.599	4.777
mMC001790	3.578	4.472	4.946	5.154	5.101	5.487	4.723	4.571	5.107	4.484	4.5	4.572	4.579	4.821	4.711	4.867	4.703	5.273
mMC001791	4.013	5.246	4.245	3.288	4.182	4.53	4.986	4.952	4.628	4.752	4.106	4.397	4.096	4.361	4.653	4.469	4.9	4.882
mMC001792	8.63	7.736	8.562	8.543	8.613	8.114	9.239	9.382	8.946	8.395	8.989	8.771	9.289	8.805	8.746	8.048	8.105	8.639
mMC001793	5.123	4.4	4.773	4.979	5.046	5.056	4.841	5.071	4.524	5.068	4.599	4.876	4.617	5.182	5.635	5.455	4.539	4.501
mMC001794	4.893	4.732	5.065	4.729	5.206	5.101	4.915	4.823	4.726	4.849	4.693	4.572	4.5	4.263	5.112	4.982	5.195	5.219
mMC001795	5.432	4.541	5.278	5.235	5.397	5.227	5.151	5.127	4.818	5.108	5.294	5.163	5.019	4.995	5.537	4.867	4.853	5.246
mMC001796	4.683	4.904	4.905	5.195	5.567	4.865	4.951	4.61	4.906	4.484	4.865	4.692	5.266	5.06	4.973	5.188	5.538	4.848
mMC001797	4.989	5.202	5.375	4.932	5.645	5.101	4.915	4.647	4.818	5.026	5.058	5.042	5.214	5.122	5.067	4.867	4.804	5.134
mMC001798	6.008	5.563	5.984	6.065	6.236	5.902	6.884	6.691	6.476	5.828	7.089	6.65	6.405	5.523	6.68	6.415	5.599	6.675
mMC001799	7.811	7.368	8.079	7.851	7.882	7.618	8.997	8.914	8.231	8.702	8.412	8.242	9.095	8.517	7.993	7.313	8.188	8.303
mMC001800	6.055	5.854	5.685	5.845	7.3	5.977	7.298	7.244	6.155	7.276	6.554	6.108	7.185	7.34	5.727	6.133	6.032	5.916
mMC001801	7.912	7.94	7.778	7.804	8.193	8.254	7.644	7.257	7.809	7.459	6.993	7.597	7.279	7.046	7.589	7.075	7.702	7.735
mMC001802	5.467	6.845	5.466	5.349	7.395	5.738	7.554	7.505	7.324	7.97	6.594	7.569	6.53	7.769	6.515	6.08	6.819	6.402
mMC001803	12.423	12.889	12.221	12.7	12.648	12.508	12.516	12.362	12.861	12.219	12.544	12.524	11.985	12.667	12.744	12.81	12.544	12.337
mMC001804	10.61	10.352	10.76	9.919	9.356	9.533	10.253	9.64	9.389	8.486	10.093	9.895	9.517	8.767	9.762	9.607	10.717	10.901
mMC001805	6.008	5.968	6.046	5.818	6.335	5.927	5.676	5.26	5.669	5.853	5.63	5.698	5.797	5.721	5.841	6.107	6.35	6.364
mMC001806	10.368	11.01	11.203	10.773	10.626	10.394	10.35	10.199	10.303	9.832	10.241	9.982	10.098	10.492	10.811	10.977	9.961	10.166
mMC001807	5.501	5.01	5.311	5.554	5.154	4.649	5.884	5.517	5.532	6.59	4.781	4.978	6.417	5.658	4.467	5.188	4.99	5.3
mMC001808	5.165	5.202	4.862	4.234	5.397	4.591	4.841	4.921	4.296	5.26	5.058	4.35	4.896	4.627	4.593	5.371	5.41	4.777
mMC001809	4.506	4.904	4.987	4.782	5.154	5.344	4.986	5.013	5.18	5.026	4.865	5.38	4.193	5.152	5.24	4.392	5.233	5.191
mMC001810	9.008	9.168	9.337	9.209	9.162	9.266	9.632	9.067	9.701	9.119	9.272	9.266	9.313	9.291	9.574	9.541	9.844	9.466
mMC001811	7.571	7.191	7.644	7.053	7.865	7.183	6.772	6.316	7.116	6.545	5.905	5.698	6.952	7.012	6.8	6.478	6.907	6.686
mMC001812	5.909	6.263	6.577	6.335	6.768	7.246	7.223	7.21	7.015	6.897	6.671	7.035	7.192	7.55	6.498	6.133	7.046	6.556
mMC001813	10.688	10.878	11.193	10.605	10.625	10.727	10.82	10.353	10.761	10.307	10.474	10.409	10.698	10.723	10.989	10.845	11.083	10.981
mMC001814	8.765	8.636	9.486	9.056	8.969	8.79	8.517	8.011	7.299	8.386	8.827	8.66	8.955	8.824	8.685	8.963	8.754	8.639
mMC001815	5.959	5.202	5.659	5.707	5.985	5.144	5.182	5.774	5.695	5.148	5.751	5.817	5.705	5.802	5.785	5.414	5.507	6.338
mMC001816	6.055	5.452	5.735	5.818	5.607	4.591	6.903	6.785	5.975	6.605	6.62	6.028	6.825	5.802	6.444	5.495	5.628	5.425
mMC001817	8.359	8.737	7.917	8.391	8.657	8.339	8.381	8.476	8.658	8.612	8.229	8.534	8.338	8.514	8.658	8.941	8.811	8.343
mMC001818	11.425	11.637	10.927	11.374	11.463	11.368	11.13	10.975	11.415	10.921	11.147	11.06	11.014	11.341	11.393	11.364	11.57	11.2
mMC001819	10.498	11.137	10.774	10.932	11.123	11.005	10.615	10.458	10.946	10.737	10.465	10.517	9.995	10.789	11.07	11.374	11.133	10.563
mMC001820	7.619	7.44	7.54	7.298	7.528	7.297	7.335	7.27	7.407	6.991	7.345	7.06	6.842	7.095	7.613	7.088	7.562	7.49
mMC001821	8.769	9.006	8.726	8.21	8.961	8.69	8.798	8.512	8.531	8.759	8.262	8.346	8.836	8.984	8.079	8.376	8.623	8.313
mMC001822	10.814	10.896	10.923	10.405	11.156	10.712	10.64	10.155	11.155	10.686	10.723	10.347	10.273	10.577	10.789	10.828	10.969	11.166
mMC001823	9.671	9.036	9.116	9.837	8.409	9.353	9.655	10	9.833	9.712	9.952	9.483	9.794	9.536	9.599	9.7	8.34	8.925
mMC001824	11.438	11.91	10.739	10.217	9.535	9.058	11.533	11.513	11.579	11.313	11.665	11.452	11.211	11.631	11.547	11.797	12.001	11.845
mMC001825	5.323	5.49	5.58	5.195	5.206	5.056	6.903	6.631	5.589	7.636	5.884	5.133	6.486	7.143	5.432	5.088	5.893	5.425
mMC001826	9.375	9.256	9.201	9.365	9.267	9.147	8.961	8.689	9.068	8.862	8.964	8.872	8.784	9.059	9.364	9.481	9.338	9.112
mMC001827	4.942	5.732	5.139	5.648	5.72	5.144	4.639	4.684	5.107	4.65	5.231	4.397	4.989	5.122	5.28	5.716	4.9	5.191
mMC001828	8.533	7.918	8.089	8.462	7.874	8.482	8.834	9.133	8.613	8.883	8.004	8.839	8.672	8.642	8.278	8.174	8.105	8.23
mMC001829	9.884	9.911	10.191	9.743	10.2	9.698	10.074	9.737	9.772	9.383	9.81	9.765	10.138	10.145	10.285	10.228	9.8	9.83
mMC001830	7.02	6.947	6.923	6.815	6.838	6.924	7.596	7.658	7.21	7.475	6.224	7.935	6.53	6.858	7.109	6.886	6.076	6.686
mMC001831	7.008	6.098	6.889	5.947	6.803	6.975	7.56	7.477	6.751	8.032	7.582	7.574	7.912	8.252	6.8	7.18	7.457	6.833
mMC001832	5.909	5.94	5.854	5.922	6.045	5.708	6.181	6.652	5.616	6.121	5.905	6.093	6.508	6.528	6.094	5.682	5.628	5.898
mMC001833	5.598	4.849	5.735	4.932	5.304	5.144	7.05	6.559	5.382	5.971	5.655	5.635	6.452	6.697	5.28	5.088	5.685	5.607
mMC001834	8.885	8.854	9.265	9.413	8.842	9.099	9.409	9.428	8.714	9.234	9.356	9.089	9.447	9.402	8.826	9.3	9.012	9.097
mMC001835	6.759	6.371	6.82	7.355	6.92	6.789	6.969	6.989	7.784	7.322	6.428	6.429	7.374	7.42	6.988	7.088	7.252	6.941
mMC001836	6.996	7.067	6.945	7.154	7.3	6.911	7.828	8.131	7.43	7.531	6.813	7.498	7.273	7.955	6.726	7.115	6.766	7.223
mMC001837	5.123	5.06	4.862	5.385	5.351	5.267	4.802	3.984	4.171	4.849	5.021	4.911	5.049	4.928	4.767	4.807	5.195	4.226
mMC001838	5.831	5.763	6.085	5.648	6.045	5.794	6.979	6.973	6.017	7.161	6.594	7.035	7.129	6.933	5.503	6.158	5.657	5.67
mMC001839	5.747	5.912	6.591	5.971	6.359	6.162	6.685	7.029	6.606	7.002	6.9	6.595	7.085	7.143	6.33	6.025	5.869	6.157
mMC001840	5.36	5.156	5.026	4.782	5.397	4.761	4.151	4.856	4.773	4.752	4.396	4.397	4.286	4.668	5.198	5.327	4.804	4.501
mMC001841	8.133	7.815	8.151	7.929	7.678	7.618	8.114	8.167	7.79	7.869	7.837	7.876	8.363	8.131	8.024	7.696	7.63	7.978
mMC001842	6.367	5.94	6.934	5.586	6.537	6.162	7.602	7.627	6.299	7.057	6.79	6.703	7.496	7.299	6.6	6.478	5.74	6.229
mMC001843	9.665	9.762	9.549	9.921	9.77	9.793	9.413	9.109	10.2	10.076	9.468	9.435	9.128	9.643	9.889	10.015	9.64	9.373
mMC001844	5.959	5.884	6.005	5.995	6.13	5.766	6.793	7.263	6.282	6.201	5.605	6.502	6.229	6.053	5.112	6.025	5.713	5.808
mMC001845	9.366	9.333	8.778	8.96	9.423	9.201	8.339	8.311	8.171	8.222	7.457	7.449	7.705	8.292	8.373	8.693	8.734	8.23
mMC001846	10.723	10.406	10.595	10.588	10.237	10.548	11.127	11.375	10.8	11.062	11.105	10.57	10.607	11.174	10.236	10.615	10.15	10.393
mMC001847	9.699	9.526	9.89	10.079	9.96	9.816	10.141	9.909	9.21	9.497	9.683	9.636	9.188	9.298	9.812	9.992	9.798	9.309
mMC001848	8	7.582	8.044	7.923	8.239	7.642	8.16	8.069	7.469	8.212	8.237	7.756	8.332	8.151	8.278	7.984	7.585	8.088
mMC001849	8.363	7.591	8.482	7.831	7.788	7.894	9.371	9.355	8.417	9.493	9.168	8.853	9.419	9.315	8.794	8.089	8.261	8.49
mMC001850	7.124	6.021	7.156	7.565	6.537	7.205	7.143	7.321	7.004	6.4	7.479	7.474	7.24	6.75	7.449	6.991	6.239	7.817
mMC001851	7.272	7.143	6.368	5.818	5.985	7.059	6.604	6.277	6.211	5.971	6.554	6.045	6.44	6.632	6.771	7.369	6.711	6.675
mMC001852	9.884	9.936	9.51	9.794	9.818	9.814	9.763	9.744	9.899	9.72	9.209	9.679	9.297	9.724	9.896	10.149	10.094	10.129
mMC001853	8.368	8.426	7.778	7.851	7.62	7.412	8.937	8.805	7.98	7.905	8.502	8.542	9.18	9.118	8.411	8.86	8.649	8.534
mMC001854	5.629	5.373	6.901	5.735	5.526	5.953	5.699	6.652	6.43	6.142	6.62	5.854	6.723	5.985	5.603	5.848	5.41	5.808
mMC001855	6.744	5.763	6.784	7.175	6.335	7.172	7.143	7.111	6.95	7.276	7.144	7.264	7.496	6.887	6.584	6.371	6.314	6.545
mMC001856	5.803	4.958	5.71	5.677	5.825	5.417	5.903	6.389	6.155	6.663	6.568	6.154	6.417	6.053	5.697	5.61	5.599	5.75
mMC001857	5.467	5.763	4.727	5.385	5.397	5.417	4.841	4.684	4.628	4.895	5.605	4.945	4.797	4.746	4.973	4.807	4.804	4.625
mMC001858	5.598	5.06	5.375	4.932	4.667	3.697	4.841	5.013	5.029	5.148	4.984	5.073	4.691	4.893	5.24	5.139	4.421	5.013
mMC001859	4.378	4.904	4.68	4.979	5.351	4.814	4.552	4.492	4.577	4.236	4.043	3.753	4.655	4.858	4.767	5.327	4.853	4.981
mMC001860	7.818	7.875	8.084	8.015	8.284	8.233	7.626	7.805	7.803	7.699	7.647	7.805	7.551	7.829	7.761	8.069	8.067	8.096
mMC001861	3.932	4.607	4.631	4.834	5.046	4.591	4.802	4.532	4.989	4.94	4.106	4.731	3.941	3.753	5.28	4.23	5.27	4.543
mMC001862	13.378	13.441	13.877	13.999	13.929	13.893	13.199	12.738	13.074	13.126	13.204	12.964	13.066	13.283	13.826	14.035	14.022	13.498
mMC001863	5.246	5.202	5.984	5.971	5.683	5.52	5.804	5.756	5.932	6.239	5.774	6.045	6.615	6.019	5.841	6.233	7.183	6.127
mMC001864	9.368	8.912	8.703	9.17	8.704	8.928	9.685	9.801	9.309	9.596	9.608	9.476	9.611	9.464	9.344	9.032	8.411	9.339
mMC001865	5.323	5.246	5.71	5.677	4.988	5.267	6.212	5.929	5.695	6.933	5.863	5.995	6.229	5.84	4.821	5.75	5.443	5.013
mMC001866	4.31	4.671	4.631	4.979	4.929	4.915	4.841	4.136	4.171	5.148	4.984	4.397	3.993	4.212	4.653	4.926	4.539	4.848
mMC001867	7.673	7.981	8.089	7.871	7.62	8.368	7.425	7.25	7.573	7.366	7.542	7.243	7.24	7.496	7.589	7.815	7.905	8.041
mMC001868	9.038	9.138	8.697	9.14	9.205	9.138	9.625	9.776	9.576	9.819	9.123	9.691	9.477	9.373	8.993	8.974	9.4	9.595
mMC001869	5.035	4.904	4.42	4.618	4.519	5.452	4.506	4.79	4.577	4.984	5.094	4.731	4.727	4.893	4.26	4.867	5.538	5.134
mMC001870	7.74	7.719	7.568	7.498	7.407	7.939	7.978	8.355	8.161	8.568	8.159	7.872	8.412	8.378	7.199	8.027	7.666	7.668
mMC001871	12.367	12.361	12.953	13.239	12.548	12.56	12.223	11.773	12.224	12.504	12.345	12.148	12.22	12.444	12.597	12.768	12.757	12.534
mMC001872	5.66	5.29	5.524	5.648	5.858	5.452	5.356	5.382	5.474	5.585	4.865	4.945	5.161	5.499	4.531	5.371	5.476	5.3
mMC001873	7.46	7.347	8.108	7.929	8.068	7.853	7.51	7.346	7.264	7.384	7.297	7.027	7.266	7.514	7.895	7.595	8.363	8.34
mMC001874	9.722	9.57	9.852	9.635	9.597	9.879	9.95	10.073	9.867	9.962	9.732	9.909	9.806	9.655	9.72	9.815	10.258	10.335
mMC001875	5.501	5.794	5.898	6.042	6.262	5.648	5.182	5.155	5.413	4.984	5.472	4.945	5.077	5.569	5.468	6.053	5.476	5.401
mMC001876	7.113	7.293	7.193	6.787	7.418	7.502	7.335	7.413	7.399	7.671	7.188	7.591	7.485	7.277	6.924	7.061	7.702	7.259
mMC001877	5.165	4.326	5.311	5.112	5.206	4.761	4.986	3.876	5.18	4.484	4.285	4.486	4.959	4.858	5.112	4.867	5.033	4.949
mMC001878	5.035	5.156	5.607	5.522	5.397	5.056	6.58	6.611	4.948	5.925	5.386	5.328	6.541	5.84	5.503	5.139	5.599	6.171
mMC001879	11.766	11.487	11.8	11.836	11.517	11.516	11.609	11.583	11.418	11.574	11.66	11.582	11.844	11.542	11.824	12.157	11.704	11.921
mMC001880	7.146	7.282	8.094	7.392	6.676	7.346	8.131	7.922	7.656	8.598	8.266	8.022	8.375	8.347	7.242	7.566	7.49	7.252
mMC001881	7.733	7.26	7.503	6.994	6.184	7.183	7.903	8.709	8.001	8.403	8.374	8.395	8.495	7.696	7.776	7.595	6.966	7.626
mMC001882	4.506	5.01	5.21	5.195	4.595	5.344	4.878	5.474	5.068	4.65	4.824	4.613	5.434	4.962	4.467	4.745	5.27	4.74
mMC001883	5.432	5.202	4.862	5.455	4.867	5.056	5.054	5.335	4.524	4.801	5.058	4.486	5.049	5.122	4.653	5.188	5.195	4.916
mMC001884	8.638	8.765	8.207	9.067	9.099	8.906	9.758	9.823	9.658	10.238	9.093	10.11	10.01	9.877	8.67	8.844	9.269	8.3
mMC001886	8.57	8.277	7.971	8.743	8.321	8.775	9.22	9.557	8.987	9.426	8.393	9.566	9.396	9.255	8.171	8.624	8.367	8.15
mMC001887	12.462	12.565	12.268	12.67	12.556	12.102	12.423	12.581	12.61	12.416	10.874	12.282	11.108	12.295	12.962	12.756	11.883	12.615
mMC001888	5.323	5.732	5.436	5.195	5.567	5.417	5.271	5.182	5.25	4.65	4.737	5.478	5.34	5.546	4.924	5.139	5.116	5.273
mMC001889	13.563	13.609	13.921	13.999	13.886	13.767	13.481	13.229	13.071	13.331	13.421	13.232	13.148	13.386	13.553	13.695	13.837	13.612
mMC001890	5.66	5.109	5.807	5.274	5.206	5.648	6.628	6.748	6.895	6.909	6.5	6.561	6.645	6.149	5.697	5.939	5.569	5.711
mMC001891	10.294	10.39	10.844	10.827	10.793	10.66	10.201	10.226	10.25	10.429	10.422	10.52	10.223	10.289	10.113	10.215	10.503	10.593
mMC001892	11.375	11.763	12.181	12.558	12.217	11.903	11.831	11.882	12.019	12.209	11.912	11.821	11.617	11.84	11.559	12.04	12.005	11.77
mMC001893	7.101	6.8	7.466	7.523	7.507	7.394	7.135	7.013	7.106	7.024	6.857	6.869	7.213	7.27	6.617	7.313	7.233	7.272
mMC001894	7.406	5.202	5.71	7.248	5.526	6.073	6.568	7.25	7.025	6.016	5.728	6.429	5.998	5.821	6.227	5.139	5.599	5.691
mMC001895	5.534	5.06	5.026	5.112	4.867	5.267	5.02	4.983	5.144	5.296	5.263	5.302	5.049	5.349	4.467	5.371	4.421	5.013
mMC001896	5.959	5.7	5.524	5.677	5.484	5.679	6.165	6.515	6.137	5.778	6.398	5.926	6.463	6.364	5.503	5.879	5.569	5.519
mMC001897	8.879	8.745	8.624	8.535	8.277	8.428	8.684	8.854	8.479	8.883	8.961	8.644	8.756	8.368	8.439	8.23	8.349	8.78
mMC001898	7.769	8.048	8.003	7.923	7.814	7.926	7.903	7.754	7.833	8.133	7.999	8.005	8.01	7.696	7.805	7.969	7.57	7.755
mMC001899	6.457	6.392	6.618	6.019	6.184	5.648	6.884	6.413	6.535	6.466	6.337	6.214	6.508	6.239	6.248	6.053	6.669	7.104
mMC001900	9.488	9.867	9.85	10.327	10.436	10.283	10.612	10.47	10.227	10.493	10.348	10.506	10.384	10.386	9.998	10.298	10.177	9.644
mMC001901	12.122	12.291	12.402	12.67	12.607	12.659	12.433	12.212	12.353	12.446	12.346	12.191	12.055	12.416	12.397	12.754	12.642	12.357
mMC001902	5.246	4.4	5.245	5.455	5.256	4.915	5.151	4.755	4.628	4.596	5.294	4.805	5.106	4.821	5.021	5.573	5.306	4.916
mMC001903	12.135	12.278	13.251	13.165	12.844	12.892	11.893	11.673	12.401	12.664	12.461	12.405	11.815	12.267	12.345	12.65	13.248	12.381
mMC001904	8.377	8.203	8.512	7.818	7.865	8.259	9.128	9.725	9.078	9.826	9.262	9.532	9.714	9.246	7.826	8.61	7.817	7.715
mMC001905	5.566	5.452	5.103	5.349	4.988	5.144	6.116	6.482	5.794	6.785	5.553	6.514	6.704	5.985	5.432	5.371	4.703	5.246
mMC001906	4.31	4.958	5.103	4.559	4.803	5.144	4.311	4.136	4.577	5.026	4.55	4.442	4.655	5.295	4.653	4.982	4.421	5.044
mMC001907	12.329	12.385	12.696	12.54	12.594	12.487	11.816	11.552	11.805	11.869	11.76	11.727	11.978	12.28	12.426	12.698	12.88	12.545
mMC001908	9.258	9.32	9.024	9	9.202	9.55	8.879	8.793	9	9.16	9.052	9.105	9.054	9.034	9.148	9.698	9.574	8.525
mMC001909	4.24	4.792	4.475	4.729	4.667	4.814	4.878	4.409	3.897	4.236	4.106	3.627	4.459	4.858	4.873	5.188	4.755	4.414
mMC001910	7.21	8.528	7.683	9.018	7.814	9.099	9.414	9.537	8.743	9.301	9.179	9.099	9.13	8.861	8.625	8.762	7.977	7.957
mMC001911	6.008	5.413	5.71	5.707	4.867	5.487	6.273	6.526	6.491	7.22	7.032	6.993	6.825	5.7	6.047	5.848	5.156	5.586
mMC001912	5.501	4.472	4.581	5.274	4.867	5.101	4.682	4.952	4.726	4.849	4.5	4.099	4.459	4.746	4.467	4.313	4.421	4.369
mMC001913	7.416	7.249	7.108	7.726	7.395	7.365	7.56	7.901	7.492	7.401	7.837	7.641	7.451	7.561	7.613	7.445	7.193	7.689
mMC001914	4.506	4.958	4.905	4.729	4.803	4.761	4.552	4.322	4.906	4.596	3.978	4.099	3.993	4.962	4.924	5.371	4.539	4.414
mMC001915	5.323	4.849	4.245	4.618	4.929	5.011	5.087	5.429	5.589	4.984	5.499	5.103	5.388	4.499	5.198	4.542	5.27	5.191
mMC001916	5.719	5.884	6.065	5.922	6.184	6.14	6.013	6.142	5.216	5.556	6.045	6.391	5.606	5.821	6.023	5.939	6.277	5.519
mMC001917	9.349	9.471	9.873	9.393	9.727	9.588	9.508	9.167	9.339	8.889	9.237	9.028	9.461	9.835	9.555	9.642	9.557	9.36
mMC001918	7.157	8.131	7.059	8.178	7.57	7.833	7.951	8.007	7.844	7.998	8.393	7.863	7.599	7.446	7.693	7.497	7.965	7.604
mMC001919	9.833	10.043	8.421	9.317	9.522	9.269	9.922	9.414	9.671	9.294	9.512	9.486	9.509	9.89	10.247	10.338	10.21	9.51
mMC001920	5.206	5.06	4.862	5.112	5.567	5.708	5.087	5.359	5.068	5.26	5.499	4.768	5.742	5.092	5.432	5.036	5.41	5.163
mMC001921	5.857	5.968	5.607	5.617	5.567	5.977	5.212	5.429	5.532	5.853	5.553	5.798	6.44	5.475	5.813	5.968	5.964	5.95
mMC001922	5.323	5.373	4.581	4.618	4.358	5.267	4.095	3.931	4.414	4.364	4.449	4.805	4.54	4.408	4.873	4.68	4.853	4.072
mMC001923	12.331	12.492	12.712	12.729	12.783	12.77	12.426	12.469	12.575	12.708	12.686	12.633	12.187	12.756	12.585	12.919	13.198	12.906
mMC001924	5.36	5.202	4.631	3.671	4.803	5.267	4.552	4.647	4.726	5.068	4.945	5.133	5.049	4.746	5.358	4.469	4.421	4.981
mMC001925	5.36	5.06	4.773	5.154	5.441	5.487	5.212	4.684	4.678	4.849	5.129	5.103	4.928	4.746	4.821	5.371	4.703	4.848
mMC001926	6.123	6.35	6.76	6.546	5.985	7.346	5.72	5.406	6.333	5.464	5.63	5.778	5.705	5.614	6.14	6.107	6.87	5.916
mMC001927	6.971	7.067	5.466	5.845	5.891	6.073	6.58	6.908	5.669	5.643	6.368	6.617	6.089	5.268	5.666	5.783	6.919	6.414
mMC001928	6.624	7.479	6.82	7.818	6.75	7.484	7.951	7.983	7.499	7.713	8.295	8.253	7.861	7.248	7.512	7.517	7.424	7.57
mMC001929	4.942	5.202	5.103	5.069	5.046	5.417	4.915	4.856	4.906	5.148	5.294	5.01	5.565	4.858	4.973	5.036	4.945	4.916
mMC001930	8.776	9.091	8.98	9.253	9.341	9.169	9.038	9.005	8.774	9.294	8.953	9.242	9.216	9.055	8.794	9.283	9.443	8.599
mMC001931	4.843	4.607	5.026	5.195	4.595	4.706	5.654	5.719	5.669	7.002	5.751	5.698	5.606	5.375	4.924	5.414	4.945	5.044
mMC001932	10.663	10.841	10.594	10.515	10.415	10.576	9.8	9.898	9.798	10.086	10.177	10.244	9.728	10.222	9.66	9.889	10.666	10.192
mMC001933	4.683	3.61	4.529	4.371	3.666	4.649	5.119	4.889	5.318	5.464	4.599	5.275	4.863	4.408	4.467	3.757	5.195	4.813
mMC001934	5.719	5.667	5.92	5.791	6.359	5.876	5.487	5.451	5.695	4.984	5.605	5.163	5.266	5.546	5.841	6.053	5.793	5.77
mMC001935	11.535	12.069	12.132	12.049	11.492	11.567	11.357	11.536	11.396	11.469	11.427	11.387	11.074	11.594	11.609	11.94	12.332	11.793
mMC001936	5.831	5.667	5.406	5.735	5.441	6.831	6.048	6.128	5.589	6.897	6.857	6.773	7.047	5.782	5.503	5.816	6.01	6.414
mMC001937	12.257	12.535	12.572	12.403	12.553	12.387	11.217	11.337	11.718	11.733	11.856	11.753	11.327	12.091	12.365	12.602	12.441	12.36
mMC001938	11.189	11.408	11.271	11.432	11.846	11.593	11.015	11.143	10.94	11.125	11.412	11.349	10.8	11.333	10.958	11.218	11.588	11.333
mMC001939	4.893	5.373	4.818	4.834	5.858	4.814	4.552	4.571	4.948	4.984	4.984	4.692	4.579	4.543	4.653	5.036	5.27	4.414
mMC001940	6.934	6.147	5.984	5.763	5.645	6.287	5.631	6.965	6.848	6.277	6.581	6.628	6.969	6.643	6.248	6.233	6.219	5.75
mMC001941	8.606	8.596	8.489	8.409	8.592	8.555	8.615	9.215	8.96	9.028	9.12	9.176	9.052	9.126	8.588	8.783	8.527	8.655
mMC001942	5.397	5.854	5.898	5.455	5.985	6.049	6.604	6.264	6.137	7.161	6.337	7.019	7.062	7.062	5.813	6.457	6.01	5.425
mMC001943	10.814	10.933	10.504	10.794	11.423	10.995	10.282	9.925	10.595	10.309	10.382	10.184	9.978	10.483	10.773	10.922	10.358	10.613
mMC001944	4.893	4.732	4.183	4.932	5.756	4.265	4.986	4.856	4.773	4.94	4.984	4.572	4.863	4.627	4.593	5.282	5.033	4.625
mMC001945	10.545	10.872	10.1	10.707	10.175	10.653	9.714	9.285	10.269	9.973	10.892	10.775	10.514	10.036	10.693	10.004	10.229	10.252
mMC001946	5.984	5.763	5.607	5.947	5.304	6.118	5.864	5.359	6.801	5.925	6.207	6.214	6.381	5.679	6.6	5.909	5.941	5.519
mMC001947	11.13	11.281	10.769	10.681	11.554	11.523	10.082	10.277	10.459	10.376	10.892	10.81	10.309	11.101	10.637	10.915	11.38	11.176
mMC001948	10.905	10.926	10.836	10.701	10.755	10.852	10.516	10.649	10.835	10.697	10.816	10.919	10.761	10.979	11.115	11.4	11.764	11.166
mMC001949	4.013	5.452	4.42	4.932	4.988	5.101	5.087	4.921	5.382	5.224	5.058	4.841	5.077	5.322	4.973	4.867	4.804	4.625
mMC001950	8.203	8.632	8.377	8.627	8.265	8.285	7.56	7.75	7.919	7.964	7.825	8.067	7.771	8.087	8.049	8.243	8.242	7.864
mMC001951	5.566	6.098	5.375	5.677	5.756	6.118	5.742	5.961	5.589	5.877	6.101	6.199	6.44	5.658	5.635	5.75	5.713	5.75
mMC001952	7.425	6.961	6.76	7.659	7.043	7.431	7.349	7.25	7.522	7.569	8.203	8.187	8.281	7.674	7.922	6.349	6.779	7.333
mMC001953	5.432	5.06	5.375	5.235	5.101	5.648	5.151	4.856	4.906	5.108	4.865	5.354	5.364	5.092	5.635	5.534	5.033	4.981
mMC001954	5.165	5.452	5.524	5.195	5.397	5.648	5.151	4.823	4.726	5.725	5.444	4.911	5.134	5.122	5.198	5.682	5.599	5.044
mMC001955	6.934	5.884	6.658	6.759	6.13	6.746	6.979	7.302	6.687	5.993	6.921	7.169	6.798	6.492	7.001	6.184	5.893	6.983
mMC001956	7.791	7.536	7.323	7.498	5.756	7.673	7.356	6.611	8.832	8.457	8.788	9.115	8.963	8.095	8.154	7.445	6.683	7.041
mMC001957	8.198	8.31	7.617	7.481	8.38	7.894	6.854	7.334	7.316	6.909	7.273	6.941	7.233	6.942	7.314	7.347	7.183	7.46
mMC001959	5.719	5.968	5.58	5.763	5.526	5.849	6.258	5.26	5.77	5.853	6.306	6.184	6.381	5.523	6.047	5.879	5.713	4.949
mMC001960	10.414	10.879	10.702	10.656	10.581	10.803	9.518	9.551	10.104	9.936	9.575	9.858	9.621	9.986	9.901	10.314	10.577	10.022
mMC001961	9.49	10.027	9.62	9.857	9.462	9.892	8.977	8.802	9.187	9.236	8.788	9.174	8.742	9.153	9.082	9.489	9.982	9.324
mMC001962	6.188	6.286	5.784	6.019	6.516	6.402	5.512	5.601	5.474	5.828	5.905	6.339	5.867	5.569	5.468	6.107	6.295	6.142
mMC001963	7.839	7.358	7.753	7.973	7.014	7.287	7.335	7.963	8.441	7.692	8.194	8.103	8.348	7.299	7.942	7.507	7.046	7.195
mMC001964	8.209	8.22	8.147	8.173	7.61	8.18	8.36	8.242	8.904	8.67	9.134	8.92	8.987	8.6	8.724	8.425	8.303	8.237
mMC001965	6.608	6.073	5.876	6.088	6.13	6.307	6.506	6.537	6.751	6.59	6.62	6.454	6.519	6.133	6.883	5.968	5.767	6.001
mMC001966	6.209	6.329	6.005	5.947	6.157	6.184	6.099	6.812	6.813	5.948	6.779	6.682	6.78	6.149	6.633	5.879	5.713	5.933
mMC001967	5.432	5.413	5.495	5.845	5.645	5.553	5.119	5.31	4.577	5.108	5.198	5.405	5.049	4.668	4.924	5.188	5.075	5.273
mMC001968	5.035	5.29	5.139	5.112	5.683	5.144	5.356	4.921	5.284	4.801	5.094	4.805	5.501	5.092	5.32	5.455	5.306	5.105
mMC001969	11.472	11.524	12.006	12.135	11.923	11.987	7.712	8.084	7.228	7.057	7.022	7.825	7.748	7.012	7.013	6.304	7.498	6.861
mMC001970	5.246	4.671	4.946	4.782	5.526	5.306	6.048	4.856	5.77	4.94	5.797	5.22	5.388	4.821	5.432	4.982	4.755	5.075
mMC001971	12.013	12.221	12.744	12.481	11.922	11.89	11.454	11.356	11.875	11.637	11.687	11.683	11.112	11.991	11.695	12.025	12.17	12.133
mMC001972	8.533	8.835	9.225	9.035	8.897	9.193	8.207	8.339	8.675	8.51	8.604	8.731	8.255	8.858	8.613	8.974	9.205	8.823
mMC001973	7.044	5.884	5.942	7.132	6.714	6.162	6.506	6.965	6.939	6.836	6.646	6.743	6.869	6.697	6.696	6.393	5.964	6.271
mMC001974	8.638	8.733	8.884	8.824	7.688	8.671	8.854	9.317	9.924	9.127	9.927	9.728	9.774	8.993	9.344	9.07	8.667	9.49
mMC001975	10.053	9.144	10.328	10.522	9.522	10.091	9.874	10.155	10.994	10.357	11.11	10.918	11.044	10.492	11.068	10.203	9.683	10.426
mMC001976	13.718	14.216	12.847	13.869	13.879	13.487	13.499	13.024	13.753	13.187	13.497	13.283	13.137	13.593	13.888	14.085	13.792	13.719
mMC001977	8.872	8.385	8.687	8.851	9.32	8.687	9.352	9.358	8.707	9.058	8.896	9.174	7.143	9.052	8.851	8.302	8.028	8.853
mMC001978	5.566	4.904	5.552	5.995	5.891	5.617	6.651	6.548	5.794	5.993	6.457	6.365	6.393	5.878	5.841	5.088	6.054	5.789
mMC001979	14.092	14.413	14.503	14.14	14.426	14.067	13.454	12.884	13.853	13.293	13.579	13.229	13.686	13.863	14.341	14.541	14.37	14.168
mMC001980	5.959	5.763	5.76	5.554	5.756	5.822	5.41	6.425	5.35	5.615	5.386	5.405	6.357	5.592	5.503	5.327	5.628	5.691
mMC001981	4.843	4.792	5.375	4.499	4.867	5.227	4.878	4.366	4.906	4.484	4.737	4.53	3.993	5.028	4.821	5.534	4.945	4.625
mMC001982	6.882	6.171	7.582	6.994	7.463	7.094	7.006	6.024	6.211	5.464	5.797	6.257	6.877	6.977	6.184	6.025	6.219	6.522
mMC001983	8.931	9.18	7.747	8.793	8.98	8.508	8.609	8.146	8.858	8.695	8.307	8.103	8.204	8.493	8.524	8.493	8.389	8.463
mMC001984	9.934	9.729	9.159	9.646	9.476	9.36	9.712	9.998	9.423	9.08	9.35	9.802	7.729	8.896	9.557	8.941	8.546	9.281
mMC001985	7.369	7.669	7.436	7.238	7.485	7.297	7.05	6.767	7.173	7.229	7.013	6.897	6.714	6.8	7.708	7.705	7.308	7.827
mMC001986	11.133	10.816	10.783	11.07	11.829	11.108	11.726	11.675	11.273	11.41	11.386	11.469	10.959	11.445	11.325	10.52	10.724	11.091
mMC001987	5.246	5.01	4.987	5.522	5.101	5.056	5.182	5.234	5.444	5.224	5.231	4.653	5.214	5.451	5.067	4.926	4.9	4.848
mMC001988	7.925	8.185	7.966	7.581	8.173	7.894	7.723	7.658	8.032	7.592	8.096	7.668	7.857	8.003	8.236	8.218	8.11	8.248
mMC001989	9.816	8.605	9.4	9.49	10.196	9.259	11.124	11.094	10.152	10.355	10.37	10.08	10.85	10.12	9.76	8.872	9.336	9.533
mMC001990	7.272	6.021	6.605	6.855	7.197	6.287	7.797	7.905	7.125	7.13	7.391	6.841	7.635	7.446	7.013	6.233	7.035	6.958
mMC001991	5.165	4.472	4.305	5.069	5.154	4.814	4.552	5.26	4.906	4.541	4.984	4.768	4.797	5.475	4.873	5.088	4.945	5.326
mMC001992	10.167	10.276	8.991	9.093	10.064	10.117	7.291	7.596	6.801	6.691	6.671	7.449	6.417	6.48	7.001	6.025	5.819	6.967
mMC001993	13.051	13.136	12.714	12.778	13.052	12.815	11.727	11.107	13.031	12.315	12.717	12.357	12.314	12.188	12.344	12.575	12.759	12.459
mMC001994	4.506	5.156	5.103	4.834	4.988	4.467	4.802	4.983	4.906	4.752	5.231	4.805	4.655	4.585	5.24	4.68	4.755	4.702
mMC001995	5.165	5.246	5.139	5.274	4.988	5.144	5.845	5.792	4.863	5.365	5.094	5.547	4.617	5.7	5.156	4.982	5.233	5.163
mMC001996	12.865	13.036	13.095	12.507	13.068	12.683	12.242	11.739	12.221	11.706	12.363	12.053	12.407	12.609	12.132	12.505	12.384	12.413
mMC001997	11.63	12.269	12.311	11.91	12.12	11.832	11.226	10.865	11.427	10.915	11.533	11.236	11.213	11.573	11.789	12.094	11.793	12.018
mMC001998	4.378	5.598	4.727	5.025	5.304	5.056	5.585	4.889	5.382	4.236	5.094	4.731	5.049	5.092	4.593	4.313	4.596	4.625
mMC001999	8.396	8.31	8.336	8.027	8.504	8.405	8.419	7.827	8.509	7.832	8.077	8.115	8.438	8.436	8.563	8.376	8.853	8.359
mMC002000	5.285	4.671	4.862	4.674	5.256	3.958	4.802	4.823	4.989	4.801	4.906	5.01	4.5	4.746	4.767	5.371	4.945	4.848
mMC002001	5.079	4.541	4.305	5.154	5.206	5.267	4.986	5.661	5.18	5.296	5.579	5.454	5.188	5.211	4.924	4.867	5.116	4.916
mMC002002	5.66	5.563	5.607	5.871	6.311	6.002	6.651	6.039	5.975	6.56	6.274	6.572	6.573	6.839	5.785	5.139	5.819	5.351
mMC002003	4.378	3.61	4.773	5.195	5.441	4.761	5.054	5.31	5.144	5.464	4.646	4.768	5.291	4.928	5.432	5.371	5.342	5.519
mMC002004	5.432	5.332	5.552	5.648	5.101	5.011	5.537	5.601	5.216	5.615	5.325	5.454	5.761	5.092	5.57	5.036	5.569	5.163
mMC002005	11.645	11.936	12.192	11.643	11.644	11.275	11.699	11.139	12.159	11.545	11.667	11.358	11.302	11.521	11.94	12.118	11.652	11.723
mMC002006	7.044	7.143	7.67	6.907	7.348	7.317	6.951	6.776	6.137	5.752	6.846	6.915	6.869	6.968	6.963	7.336	6.054	6.325
mMC002007	8.937	8.374	7.982	8.4	7.915	8.091	8.862	8.969	8.724	8.133	6.767	8.525	7.714	7.585	9.021	8.006	7.345	8.508
mMC002008	7.512	7.202	7.644	7.419	6.676	7.618	7.927	7.849	7.316	7.754	7.472	7.614	8.208	6.896	8.114	7.336	7.538	8.551
mMC002009	10.092	9.922	9.765	9.932	10.282	10.053	10.355	10.489	10.057	10.136	9.892	10.323	8.888	10.213	10.022	9.767	9.56	9.816
mMC002010	5.909	5.06	5.466	5.763	5.645	5.101	6.454	6.211	5.888	6.331	6.119	6.365	6.146	6.995	5.395	5.783	5.74	5.711
mMC002011	7.825	7.054	7.855	7.507	7.832	7.527	9.368	9.685	9.103	8.792	9.021	9.267	9.72	9.017	7.654	7.061	7.466	7.961
mMC002012	10.44	10.935	11.181	10.64	10.892	10.508	10.699	10.419	10.939	10.379	10.94	10.577	10.509	10.956	10.906	10.977	10.789	10.92
mMC002013	8.455	7.678	7.895	8.231	8.685	8.354	9.083	9.126	8.323	8.609	8.723	8.72	8.987	8.754	8.439	7.445	8.193	8.525
mMC002014	4.567	5.246	4.862	4.162	6.045	4.814	5.356	4.823	4.678	5.148	4.865	5.01	5.188	5.122	5.24	5.534	5.27	4.414
mMC002015	5.165	5.527	5.406	5.586	5.206	5.056	5.182	5.517	5.504	5.464	5.325	5.57	5.364	4.893	5.57	5.414	4.755	5.044
mMC002016	9.923	10.118	9.422	9.832	9.867	9.567	9.592	9.493	9.907	9.366	9.555	9.506	8.975	9.388	10.014	9.9	9.513	9.779
mMC002017	7.538	7.508	7.759	7.175	7.348	7.307	7.728	7.25	7.79	7.024	7.051	7.207	7.468	7.42	7.411	7.347	7.554	7.23
mMC002018	5.883	5.49	5.685	5.648	5.351	5.452	5.462	4.952	5.504	4.94	5.129	5.073	5.077	5.322	5.198	5.455	5.713	5.401
mMC002019	6.984	6.947	6.446	6.39	6.21	6.287	6.493	6.559	6.282	6.201	6.5	6.228	5.797	6.253	6.649	5.968	6.314	6.686
mMC002020	8.924	8.555	8.303	8.505	8.443	8.334	9.044	8.924	8.61	8.193	8.597	8.363	8.711	8.391	8.75	8.041	8.089	8.42
mMC002021	8.494	8.513	8.735	8.194	8.46	8.5	8.089	7.787	8.147	7.825	7.969	7.922	8.542	8.316	8.625	8.606	8.909	8.827
mMC002022	5.984	6.392	9.845	10.086	6.676	5.738	5.487	5.68	9.142	8.193	6.224	5.995	6.242	6.337	10.395	9.357	6.118	6.065
mMC002023	6.685	6.547	6.461	6.513	5.526	6.686	6.531	6.691	7.066	6.605	7.435	6.968	7.136	6.697	7.284	6.281	6.054	6.215
mMC002024	9.701	9.886	8.797	9.3	9.801	9.466	10.374	9.693	10.071	9.515	9.667	9.366	9.259	9.47	9.52	9.707	9.866	9.805
mMC002025	5.689	5.667	5.633	5.763	5.985	5.738	6.031	5.641	5.669	5.752	5.579	5.926	5.867	5.721	5.973	5.997	6.097	5.933
mMC002026	9.692	9.947	9.719	9.482	9.561	10.032	9.465	9.45	9.241	9.364	9.256	9.379	9.698	9.843	9.891	10.228	10.474	9.879
mMC002027	8.832	9.141	8.234	7.858	9.238	9.271	7.859	8.738	9.642	9.353	9.079	8.81	8.943	8.585	9.874	10.018	9.356	9.411
mMC002028	5.36	6.098	6.76	6.815	7.184	6.576	7.191	6.277	7.015	8.288	7.273	7.913	7.695	7.69	7.132	7.075	6.139	5.711
mMC002029	4.567	4.904	4.245	5.421	5.441	5.144	4.951	4.571	4.414	3.876	4.984	4.53	4.54	4.784	4.593	3.757	5.27	5.075
mMC002030	5.206	4.849	4.818	5.421	5.607	5.267	5.182	5.071	5.413	6.649	5.63	5.454	5.586	5.375	5.198	5.139	4.853	4.585
mMC002031	9.116	9.322	9.41	9.243	8.961	9.343	9.042	8.761	8.963	9.292	8.927	9.159	8.997	9.4	9.123	9.544	9.725	9.285
mMC002032	5.432	5.598	4.773	4.436	5.351	4.402	4.723	4.684	4.356	4.65	4.693	4.911	4.145	5.122	4.593	5.455	4.481	4.777
mMC002033	6.73	6.35	6.934	6.907	6.311	6.937	6.718	6.865	7.025	6.745	7.061	6.793	7.016	7.226	6.8	6.615	6.806	6.706
mMC002034	8.49	8.979	9.185	9.399	9.192	9.525	8.74	8.963	8.932	9.483	9.048	9.518	8.629	9.472	8.681	9.191	9.791	9.105
mMC002035	5.857	7.13	6.912	6.479	6.855	6.64	6.58	6.989	5.91	6.498	6.541	6.404	6.685	6.164	6.31	6.947	6.894	6.736
mMC002036	4.893	4.958	5.026	4.932	5.154	4.591	4.841	4.532	4.171	4.984	4.449	4.805	4.655	4.627	4.873	5.236	5.233	5.219
mMC002037	5.432	5.49	4.727	4.834	5.607	4.53	5.119	4.889	4.773	3.543	5.021	5.133	4.617	4.962	5.32	5.371	5.233	4.458
mMC002038	4.989	4.849	5.065	5.349	5.825	5.186	4.259	4.61	4.948	4.236	4.5	5.103	4.863	4.858	4.332	5.327	4.703	4.848
mMC002039	5.246	5.49	4.773	5.385	5.955	5.227	5.356	4.856	5.284	5.108	5.198	5.328	5.544	5.268	5.395	5.139	5.657	5.134
mMC002040	11.087	11.375	11.385	10.854	11.354	11.134	11.075	10.483	11.557	11.041	11.063	10.658	10.975	10.946	11.213	11.559	11.496	11.105
mMC002041	7.379	6.988	7.202	6.237	8.001	7.696	7.384	6.365	7.076	6.705	7.098	6.713	7.247	7.003	7.605	7.466	7.849	7.647
mMC002042	5.123	4.168	4.905	5.195	4.667	5.487	6.066	5.827	4.989	5.853	5.472	4.945	5.934	5.592	4.973	5.573	5.156	4.882
mMC002043	9.308	9.717	9.752	10.066	9.481	10.317	9.807	9.144	10.407	10.287	10.862	10.868	10.953	10.559	10.625	9.691	9.623	10.112
mMC002044	10.241	9.867	9.568	9.877	9.566	9.7	10.442	10.566	10.222	9.846	9.398	10.515	8.873	9.397	10.527	9.529	8.881	10.048
mMC002045	11.026	11.47	11.081	10.798	11.081	11.079	11.129	11.084	11.349	10.917	11.332	11.178	10.714	11.155	11.529	11.588	11.409	11.417
mMC002046	4.567	4.4	4.987	4.674	5.046	4.706	4.723	4.492	4.356	3.953	4.599	4.35	4.24	4.821	4.332	5.088	5.033	5.013
mMC002047	4.506	5.01	5.375	4.729	4.929	4.649	4.951	4.366	4.47	5.026	4.781	4.35	4.655	5.182	5.198	4.68	5.156	4.813
mMC002048	10.014	9.119	9.414	9.819	9.97	9.696	10.334	10.474	9.792	9.814	10.086	10.038	9.717	9.847	9.855	9.156	9.292	9.937
mMC002049	4.989	4.732	5.21	5.312	4.272	4.649	5.119	4.684	4.038	4.801	4.693	4.152	4.691	4.499	4.767	5.455	5.233	4.981
mMC002050	5.035	4.607	5.21	5.455	5.256	4.706	5.182	4.647	4.948	4.895	4.906	4.805	4.83	4.928	5.156	3.958	5.156	4.916
mMC002051	6.592	5.527	5.659	5.995	6.236	6.14	6.685	7.196	6.229	5.464	5.967	6.454	6.993	6.323	6.117	5.455	5.893	6.096
mMC002052	10.986	11.299	10.451	10.709	11.239	10.535	11.772	11.769	11.34	11.715	10.502	11.612	9.873	10.959	11.143	10.939	10.586	10.894
mMC002053	7.846	8.173	7.778	7.811	8.427	7.412	8.809	8.637	8.118	8.908	7.575	8.849	7.206	8.642	7.98	7.604	7.777	7.846
mMC002054	6.475	6.565	6.4	6.801	6.406	6.365	6.803	6.803	6.776	6.182	6.607	6.606	6.281	6.829	6.842	7.266	6.832	6.622
mMC002055	11.784	12.035	12.049	11.84	12.129	11.915	11.462	10.924	11.825	11.106	11.458	11.312	11.167	11.274	11.551	11.657	11.58	11.46
mMC002056	6.984	7.054	7.156	7.164	7.262	6.656	6.556	6.776	6.739	6.732	6.857	6.941	6.695	6.849	7.086	7.242	7.163	7.15
mMC002057	5.36	5.246	5.58	5.489	5.607	5.381	5.436	4.755	4.577	5.26	5.325	5.073	5.188	5.211	5.57	5.573	5.306	5.75
mMC002058	6.166	5.912	5.984	6.39	6.359	5.977	6.844	6.537	6.137	6.956	6.683	6.257	6.497	6.133	6.047	5.879	5.987	6.142
mMC002059	6.895	5.527	6.577	5.971	6.838	5.902	6.941	7.638	7.015	6.56	6.79	6.941	7.337	6.79	6.269	5.534	6.18	6.201
mMC002060	8.219	8.277	6.784	7.227	7.528	7.287	7.898	7.419	7.544	7.191	7.273	7.7	7.546	7.591	7.572	7.651	7.507	6.906
mMC002061	5.501	4.326	4.773	5.069	5.351	4.706	4.841	4.79	4.818	4.94	4.55	4.911	4.797	4.263	5.198	4.23	5.156	5.163
mMC002062	4.506	5.06	4.773	4.884	5.304	4.706	4.682	4.086	4.577	4.364	4.646	4.911	5.106	4.408	5.067	5.088	4.596	4.702
mMC002063	9.669	10.095	10.01	9.707	9.898	9.731	9.551	9.089	9.617	8.905	9.366	9.099	9.326	9.383	10.048	10.352	9.748	9.434
mMC002064	4.843	5.156	4.42	4.884	4.519	5.011	4.951	4.532	5.284	5.399	5.356	4.805	4.959	4.784	5.395	4.867	4.755	4.777
mMC002065	12.716	13.279	13.069	12.622	13.15	12.774	12.007	11.744	12.41	11.802	12.351	12.122	11.87	12.254	12.695	12.908	12.746	12.883
mMC002066	12.783	13.068	13.164	12.644	13.161	12.822	12.334	11.883	12.67	12.188	12.236	11.96	12.159	12.341	12.246	12.396	12.714	12.85
mMC002067	11.748	11.552	11.901	11.42	11.852	11.693	11.425	10.891	11.303	11.043	11.083	11.133	11.205	11.33	11.677	11.732	11.79	11.595
mMC002068	5.776	5.49	5.375	5.421	5.955	5.306	5.608	5.099	4.818	4.65	5.294	4.945	5.019	5.092	5.468	5.088	5.156	5.3
mMC002069	6.008	5.413	5.552	5.617	5.441	5.011	5.328	5.155	5.029	5.585	5.094	5.635	5.188	5.268	5.32	5.534	5.476	4.813
mMC002070	8.52	8.405	8.282	8.045	8.482	8.05	8.864	8.914	8.596	8.525	8.55	8.856	7.729	8.72	8.716	8.518	8.172	8.262
mMC002071	6.29	5.732	6.4	6.065	6.262	5.953	5.845	6.526	6.506	6.016	7.003	6.478	6.215	4.962	6.227	6.133	5.917	7.143
mMC002072	9.84	8.601	9.566	9.532	9.323	9.381	10.317	10.617	9.995	9.362	10.004	9.947	10.512	9.879	9.955	8.675	8.957	9.772
mMC002073	10.205	10.776	10.887	10.46	10.671	10.446	10.085	9.76	10.84	10.055	10.364	10.103	9.792	10.313	10.928	11.171	10.858	10.631
mMC002074	11.451	11.65	11.868	11.323	11.544	11.256	10.902	10.547	11.091	10.577	10.931	10.601	10.759	11.12	11.218	11.289	11.331	11.289
mMC002075	10.716	10.75	10.657	10.643	11.098	10.911	10.525	10.232	11.003	10.589	10.817	10.611	10.832	10.932	11.036	11.194	11.054	10.631
mMC002076	8.432	7.926	7.657	7.948	7.3	7.365	8.08	8.348	8.161	7.523	6.398	7.516	7.318	7.799	8.467	7.66	7.089	8.234
mMC002077	4.942	4.958	5.245	4.729	5.526	5.267	5.182	4.823	4.906	4.702	5.058	5.01	4.989	5.06	4.653	5.646	5.116	5.105
mMC002078	4.626	5.156	4.946	5.489	4.929	4.865	4.763	4.532	5.444	4.752	4.945	4.978	4.959	4.784	4.711	5.088	5.443	5.163
mMC002079	4.738	5.01	5.065	4.618	5.101	5.144	4.802	4.571	4.414	5.331	4.599	4.945	4.579	4.821	4.593	4.053	5.306	3.729
mMC002080	6.608	5.794	7.018	5.791	5.923	6.162	6.884	7.111	7.492	5.925	6.62	6.671	7.337	6.829	5.841	6.053	5.893	6.686
mMC002081	5.285	5.373	5.735	5.349	5.256	5.186	5.996	5.993	5.068	5.725	5.728	5.547	6.44	6.036	5.785	5.088	5.41	5.95
mMC002082	10.427	10.924	10.564	10.231	10.316	9.826	9.436	9.365	10.003	9.517	9.224	8.904	9.482	10.002	10.123	10.372	9.678	9.854
mMC002083	5.165	4.472	4.862	3.579	5.351	4.915	5.654	5.234	4.773	5.526	5.294	5.01	4.83	5.546	4.653	5.236	4.359	4.458
mMC002084	9.797	9.9	9.09	9.569	9.614	9.289	10.636	11.089	10.649	10.749	9.961	10.684	10.286	10.376	9.947	9.499	9.295	9.779
mMC002085	4.738	5.633	4.862	5.025	5.441	4.915	4.639	4.366	4.524	4.801	4.781	4.876	4.375	5.322	4.711	5.139	4.804	4.848
mMC002086	7.554	7.517	7.389	7.667	7.62	7.726	8.219	8.596	8.043	8.373	8.335	8.346	7.331	8.041	7.888	7.497	7.29	7.423
mMC002087	9.705	9.707	9.672	9.832	9.569	9.484	9.115	9.14	9.562	9.093	9.375	9.25	9.246	9.251	9.884	9.917	9.441	9.373
mMC002088	9.745	9.878	10.252	9.935	9.829	9.852	10.355	10.179	10.77	10.562	9.912	9.929	10.068	10.052	10.389	10.17	9.982	9.809
mMC002089	5.123	5.156	4.631	5.195	4.867	4.761	5.087	4.684	4.773	4.984	5.164	5.133	5.188	4.585	4.924	4.542	4.853	4.275
mMC002090	9.158	9.411	10.256	9.978	10.334	10.035	8.78	8.959	8.93	8.726	8.855	8.689	8.506	8.772	8.776	8.791	9.874	9.96
mMC002091	9.113	8.975	9.245	8.608	9.134	8.886	9.638	9.455	9.221	9.483	9.021	8.96	9.448	9.238	9.096	8.86	9.037	9.037
mMC002092	7.09	7.26	7.018	7.196	7.474	7.117	7.632	7.736	7.507	8.241	7.329	7.872	7.428	8.041	7.294	7.347	7.695	7.266
mMC002093	5.719	6.047	6.046	6.444	5.923	5.794	7.363	7.8	7.246	7.409	6.541	7.123	6.552	7.464	6.14	6.233	6.159	6.096
mMC002094	9.608	9.669	9.924	9.856	10.431	10.308	9.61	9.624	9.641	9.573	9.912	9.61	9.046	9.641	10.14	10.024	10.068	9.81
mMC002095	10.556	10.646	10.73	10.436	10.544	10.551	8.988	8.642	10.501	10.085	10.108	10.125	9.736	9.89	10.729	10.996	11.185	10.64
mMC002096	7.748	7.564	8.094	7.613	6.998	7.569	7.76	7.565	7.407	8.07	7.757	7.528	7.958	8.062	8.209	8.013	7.855	7.548
mMC002097	4.167	4.732	4.68	4.884	4.441	4.865	4.362	4.451	5.107	4.849	4.167	5.191	4.727	4.928	4.653	5.495	4.481	4.74
mMC002098	10.769	9.736	10.501	10.412	10.885	10.19	11.569	11.433	10.582	11.318	10.741	10.807	11.341	11.377	11.027	10.147	10.304	10.728
mMC002099	6.959	7.093	6.855	7.143	7.223	7.024	6.718	6.662	6.726	7.089	6.443	6.49	6.807	6.905	7.097	7.278	7.089	7.041
mMC002100	5.598	5.763	5.685	5.763	5.567	5.487	5.212	5.013	5.444	5.186	4.906	5.073	5.214	5.499	5.112	5.61	5.233	5.564
mMC002101	7.2	7.479	6.855	7.11	7.348	6.226	7.478	7.46	7.759	7.375	6.952	6.897	7.114	7.446	7.166	7.358	7.449	7
mMC002102	9.734	9.684	9.221	9.444	9.519	9.403	9.13	9.519	9.156	9.111	9.12	8.71	8.319	9.094	8.588	8.848	8.677	9.029
mMC002103	5.598	5.01	5.375	5.586	5.304	5.553	5.462	5.977	5.216	5.399	5.704	5.501	5.884	5.499	5.537	5.61	5.657	5.519
mMC002104	7.595	7.933	8.345	7.523	8.804	8.05	9.428	8.975	8.185	10.078	9.021	8.979	9.396	9.73	7.589	8.435	8.428	7.23
mMC002105	5.689	4.541	5.375	5.455	6.184	5.977	6.662	6.739	5.382	6.885	5.863	5.719	6.761	6.351	5.998	5.495	5.233	5.629
mMC002106	9.229	8.627	8.829	9.006	9.199	9.271	9.692	9.926	9.331	9.386	9.735	9.686	9.862	9.494	9.428	8.978	8.983	9.383
mMC002107	5.909	5.598	6.251	5.845	5.484	6.002	5.763	5.127	4.989	5.108	4.341	4.768	4.959	5.092	5.358	5.236	5.443	5.586
mMC002108	11.372	11.494	11.138	11.246	11.455	11.438	10.986	10.712	11.02	11.213	10.972	10.915	10.852	11.117	11.297	11.574	11.621	11.225
mMC002109	6.639	6.171	6.104	6.426	6.335	6.205	6.864	6.701	6.661	5.971	6.306	5.891	6.541	6.224	6.87	6.839	6.367	6.665
mMC002110	5.959	6.171	5.898	5.871	6.074	5.953	6.58	6.839	6.564	6.759	6.767	7.002	6.78	6.968	5.697	5.783	5.569	6.017
mMC002111	7.879	8.277	8.286	8.079	7.823	7.887	8.246	8.102	8.288	8.474	7.672	8.168	8.071	8.309	8.209	8.832	8.574	7.949
mMC002112	10.297	10.115	10.252	9.854	10.348	10.141	9.971	9.184	10.123	9.37	9.867	9.538	9.657	9.353	9.818	9.778	10.023	10.093
mMC002113	5.079	5.202	5.633	5.385	5.891	5.056	4.723	4.952	5.382	5.431	5.198	5.275	5.501	5.451	5.32	5.879	5.306	5.845
mMC002114	4.738	5.06	4.581	4.674	4.803	5.144	5.561	5.042	4.524	5.671	5.472	4.945	4.797	5.295	4.873	5.036	5.376	5.219
mMC002115	5.123	5.373	5.103	4.932	5.858	5.344	5.654	5.234	5.068	4.94	4.865	5.248	5.606	5.122	5.395	5.282	5.443	4.777
mMC002116	4.738	4.792	4.631	4.618	5.607	4.761	5.087	4.921	4.773	5.108	4.865	4.805	4.691	4.627	5.021	4.867	4.853	4.848
mMC002117	12.588	12.824	12.412	12.69	13.028	12.766	11.734	11.56	12.167	12.021	12.039	11.919	11.737	12.056	12.623	12.777	12.666	12.49
mMC002118	4.567	4.541	4.245	4.979	5.101	4.915	5.462	4.61	5.029	4.596	4.693	4.397	5.106	4.627	5.358	4.053	5.685	4.019
mMC002119	7.02	7.155	6.912	7.076	7.029	6.844	6.302	6.389	5.888	6.258	5.987	5.978	6.281	6.224	6.814	6.558	6.819	6.805
mMC002120	4.013	4.904	4.053	5.235	5.256	4.53	4.841	4.571	4.628	4.849	5.129	5.248	4.655	4.585	5.32	4.313	4.755	4.501
mMC002121	10.887	11.134	10.31	10.623	11.074	10.76	11.417	11.505	11.054	11.066	10.288	10.928	10.22	10.974	11.421	11.131	10.739	11.32
mMC002122	4.378	5.49	4.946	5.312	5.397	5.101	4.841	4.79	5.029	4.364	4.906	5.01	4.54	5.24	4.467	4.982	4.703	4.981
mMC002123	12.095	12.589	11.8	12.001	11.475	11.304	10.711	10.49	11.053	10.865	10.892	10.847	10.448	11.03	10.296	10.558	11.453	10.926
mMC002124	5.534	5.202	5.607	5.586	5.154	5.648	5.845	5.977	5.413	5.556	5.129	5.944	5.867	5.762	5.468	5.573	4.65	5.629
mMC002125	9.797	9.841	10.479	10.387	10.288	10.518	9.497	9.624	10.454	10.065	10.556	10.424	10.382	9.76	10.589	9.914	9.612	10.323
mMC002126	8.177	8.125	8.089	8.062	8.118	8.097	7.672	7.586	7.507	7.935	7.848	7.746	7.808	7.909	7.915	8.129	7.63	7.663
mMC002127	15.413	15.431	15.512	15.094	15.411	15.328	14.072	13.721	13.911	13.448	13.774	13.706	14.039	14.014	14.467	14.464	14.874	14.673
mMC002128	7.312	6.147	7.459	6.933	7.197	6.831	8.371	7.926	7.492	8.517	7.69	7.292	8.255	8.219	7.231	7.167	7.38	6.992
mMC002129	5.323	5.49	5.026	5.154	5.567	5.452	5.271	5.099	5.444	4.169	5.094	5.042	5.049	4.821	5.28	4.68	5.538	5.473
mMC002130	5.831	5.373	5.344	4.729	4.441	4.467	5.3	5.335	5.107	5.026	4.906	5.073	4.928	4.928	4.531	4.68	5.306	5.105
mMC002131	6.44	5.995	6.104	6.257	5.304	6.205	6.923	6.701	6.506	6.677	6.5	6.352	5.742	5.985	5.785	6.158	5.599	6.096
mMC002132	8.276	7.399	8.018	7.948	7.17	8.131	8.475	8.754	8.381	8.208	8.649	8.605	8.805	8.103	8.303	7.576	7.363	8.31
mMC002133	7.899	8.022	7.728	7.704	7.743	7.894	7.833	7.627	7.815	7.832	7.465	7.546	7.71	7.663	8.03	8.199	8.217	8.1
mMC002134	10.615	9.505	10.124	9.547	10.642	9.681	12.027	12.041	9.852	11.114	10.347	10.233	11.632	11.702	10.1	9.566	10.095	9.778
mMC002135	8.622	8.704	8.674	8.353	8.265	8.136	8.6	8.453	8.401	8.369	8.137	8.046	8.495	8.499	8.542	8.684	8.466	8.484
mMC002136	7.783	7.889	7.381	7.711	7.814	7.634	8.439	8.43	7.936	8.102	6.801	8.507	7.422	7.804	7.798	7.623	7.372	7.647
mMC002137	9.032	9.159	9.119	8.754	8.777	9.07	9.079	8.66	8.752	8.649	8.506	8.577	8.723	8.898	9.108	9.326	9.521	9.029
mMC002138	4.893	5.109	4.727	4.834	5.891	4.467	4.723	4.277	4.678	4.801	4.55	4.099	5.106	4.707	4.973	5.139	5.233	4.625
mMC002139	5.566	5.633	5.278	5.349	5.441	5.306	5.763	6.142	5.216	5.431	5.728	6.169	5.364	5.802	4.924	5.968	5.443	5.629
mMC002140	5.165	4.607	5.103	5.112	5.526	5.452	4.763	5.127	4.773	5.464	4.693	4.911	4.928	4.995	5.24	5.495	5.569	5.044
mMC002141	9.198	9.278	9.345	9.332	9.172	9.064	9.696	9.301	9.644	9.473	9.521	9.278	8.854	9.3	9.771	9.865	9.572	9.043
mMC002142	8.511	8.232	8.654	8.639	7.907	8.207	7.913	8.124	8.175	8.07	8.295	8.126	8.566	8.274	8.634	8.314	8.089	8.18
mMC002143	8.071	7.282	7.987	7.762	8.024	7.939	8.501	8.655	8.093	8.449	7.944	7.953	8.388	8.099	8.119	7.902	7.917	8.045
mMC002144	4.843	4.472	5.406	4.782	5.645	5.381	5.383	5.013	4.038	4.702	5.058	4.768	5.388	5.182	4.873	4.807	5.156	5.105
mMC002145	5.984	5.995	6.645	6.296	5.256	6.096	6.258	6.425	6.939	6.121	5.63	6.184	5.606	6.575	5.537	5.816	5.917	7.104
mMC002146	7.443	7.736	7.831	7.428	7.3	7.544	7.363	7.413	7.015	7.013	6.337	6.417	7.107	7.256	6.937	7.604	7.372	7.379
mMC002147	4.942	5.109	4.183	5.154	4.358	4.53	4.506	4.856	5.144	5.108	4.781	4.152	4.83	4.995	5.468	5.495	5.233	4.777
mMC002148	6.367	6.047	5.76	6.745	6.451	6.267	6.662	7.365	6.506	6.873	7.032	6.976	7.164	6.697	6.533	6.807	5.538	6.376
mMC002149	7.937	7.867	8.684	8.325	7.898	8.032	8.536	8.68	8.068	8.183	7.897	7.957	8.148	8.037	8.485	8.548	7.929	7.891
mMC002150	8.396	8.22	8.555	8.286	8.333	8.032	8.69	8.856	8.531	8.818	8.658	8.501	9.042	8.728	8.462	8.267	8.126	8.306
mMC002151	5.397	5.413	5.026	5.112	5.756	4.706	5.087	5.042	5.068	4.301	5.386	4.945	4.959	5.24	5.32	5.414	5.233	5.105
mMC002152	7.124	7.202	7.883	7.455	7.865	7.958	7.535	7.465	7.046	7.11	7.465	7.32	7.655	7.561	7.393	7.033	6.793	7.259
mMC002153	10.723	10.645	11.403	11.192	11.062	11.049	11.096	11.254	10.68	10.779	10.979	10.801	11.146	11.203	11.177	11.208	10.63	10.829
mMC002154	9.24	9.411	8.806	8.897	9.189	9.075	9.566	9.693	9.821	9.78	8.971	9.361	9.226	9.416	9.003	9.536	9.398	9.215
mMC002155	9.89	9.514	9.82	9.856	9.085	9.895	10.125	10.437	10.254	10.225	10.278	9.473	9.082	10.039	8.872	9.623	8.849	9.466
mMC002156	5.123	4.958	4.68	5.025	5.304	5.553	4.639	4.451	5.284	4.94	5.094	4.653	5.077	4.928	4.973	5.139	4.359	5.246
mMC002157	7.282	7.067	7.039	6.828	6.768	7.346	6.707	6.916	6.776	6.759	6.993	6.95	6.798	6.75	7.097	7.585	7.29	6.833
mMC002158	5.323	4.958	4.946	5.554	4.519	5.306	5.41	5.042	5.474	5.296	5.231	5.501	4.989	5.268	5.468	5.188	5.628	5.881
mMC002159	4.989	3.81	5.344	5.025	4.929	4.865	5.356	5.182	5.107	5.148	4.906	5.01	5.291	5.636	4.467	5.455	4.9	4.981
mMC002160	4.378	4.4	5.103	4.087	4.595	4.915	4.915	4.532	4.989	4.425	5.129	4.442	4.959	4.893	4.467	4.807	4.945	5.044
mMC002161	5.035	5.29	5.175	5.112	5.985	5.186	4.986	4.61	5.318	4.484	5.094	4.841	4.896	4.821	4.821	3.958	5.156	5.401
mMC002162	7.221	7.054	6.844	6.957	7.372	6.962	6.685	6.848	6.789	6.759	6.101	6.897	6.842	6.968	7.025	7.18	6.844	7.081
mMC002163	4.942	5.332	4.631	5.195	5.154	5.144	5.41	4.79	5.029	4.425	4.5	4.841	4.579	5.06	5.021	4.612	5.233	4.664
mMC002164	12.329	12.49	12.349	12.306	12.42	12.553	11.465	10.891	11.565	11.505	11.387	11.024	11.594	11.694	12.308	12.427	12.648	12.026
mMC002165	6.882	6.904	6.797	6.801	5.72	6.789	7.033	7.365	6.928	7.181	7.153	7.392	7.143	7.079	6.814	6.615	6.097	6.983
mMC002166	8.507	8.583	8.85	8.413	8.676	8.66	8.295	8.291	8.133	8.064	8.168	8.408	8.52	8.23	8.453	8.856	9.067	8.799
mMC002167	7.055	6.171	7.323	6.462	5.955	6.624	7.946	8.128	6.972	8.356	7.848	7.694	8.271	8.147	7.109	6.886	5.893	7.057
mMC002169	10.93	11.061	11.541	11.122	11.2	11.191	10.969	10.678	10.956	10.874	10.739	10.724	10.763	10.824	11.125	11.236	11.175	11.005
mMC002170	12.066	12.219	12.146	12.459	12.409	12.015	11.852	11.878	11.886	11.837	12.085	11.944	11.621	11.846	11.854	12.098	12.125	12.102
mMC002171	7.35	7.508	6.998	7.132	6.936	7.094	7.068	7.118	7.228	7.013	6.879	6.968	6.894	6.621	7.252	7.061	7.001	6.861
mMC002172	8.053	8.426	8.471	8.276	8.357	8.521	8.517	8.311	8.397	8.952	8.266	8.468	8.677	8.588	8.458	8.67	8.723	8.223
mMC002173	10.519	10.47	10.649	10.711	10.532	10.607	10.178	9.9	10.071	10.179	10.195	9.949	9.964	10.072	10.398	10.554	10.559	10.263
mMC002174	6.787	6.171	6.563	6.175	6.406	6.526	7.199	7.596	6.961	7.941	7.465	7.608	7.878	7.701	6.29	6.596	6.793	6.171
mMC002175	4.942	5.452	4.631	5.312	5.101	5.553	4.841	4.79	4.948	5.585	5.058	5.328	4.896	5.028	5.156	5.036	5.538	5.496
mMC002176	6.032	5.29	4.946	4.618	5.567	5.617	6.317	6.916	5.91	6.873	6.155	6.391	6.675	6.61	5.756	5.997	5.507	5.933
mMC002177	9.185	9.094	9.295	9.126	9.066	8.832	9.088	9.034	9.115	9.276	9.141	8.931	9.023	9.238	9.368	9.532	9.481	9.746
mMC002178	7.044	6.147	6.161	7.132	6.236	7.036	6.783	7.029	6.578	6.295	7.352	7.01	6.842	6.75	5.635	6.371	6.534	7.238
mMC002179	5.566	5.29	5.524	5.154	5.985	5.417	5.182	5.208	5.284	5.186	5.198	5.22	5.24	5.451	5.24	5.371	5.74	5.496
mMC002180	5.501	5.825	5.71	6.132	5.484	6.049	5.608	6.069	5.865	6.037	6.026	5.995	6.319	6.117	5.57	5.646	5.476	5.629
mMC002181	14.11	14.167	14.389	14.386	14.28	13.999	13.804	13.559	13.744	13.921	13.837	13.61	13.66	13.84	14.062	14.275	14.345	14.144
mMC002182	6.457	6.098	6.065	6.296	5.955	6.049	6.568	7.126	6.917	7.366	7.032	7.366	7.404	6.942	6.8	6.08	5.964	6.049
mMC002183	8.699	8.708	8.432	8.4	8.016	7.874	8.793	8.657	8.448	8.681	8.557	8.433	8.537	8.468	8.63	8.754	8.511	8.34
mMC002184	7.272	7.202	6.198	6.92	6.236	7.083	6.874	6.59	7.324	6.968	7.837	7.746	8.201	7.181	7.086	6.558	6.054	6.888
mMC002185	5.747	6.171	6.085	6.065	6.335	6.049	6.662	6.821	6.229	6.823	6.779	6.617	6.714	6.676	6.407	6.025	6.2	6.081
mMC002186	16.109	16.261	15.89	16.094	16.434	16.122	15.685	15.486	15.863	15.906	15.817	15.59	15.488	15.619	16.153	16.349	16.023	15.565
mMC002187	5.035	5.452	5.278	5.763	5.891	5.794	5.784	5.234	5.504	5.725	5.231	5.719	5.779	5.742	5.24	5.414	5.342	5.401
mMC002188	8.344	7.695	7.637	8.377	7.725	8.275	8.591	8.802	8.401	8.306	8.744	8.316	8.304	8.344	7.812	7.798	7.577	8.119
mMC002189	8.582	8.143	8.436	8.497	7.549	8.469	9.009	9.309	9.029	9.172	9.086	8.931	8.742	8.79	7.819	8.462	7.81	8.33
mMC002190	4.683	5.246	5.065	5.421	4.519	5.617	4.596	5.155	4.773	4.895	5.058	5.133	5.24	5.24	5.156	5.236	5.075	5.564
mMC002191	5.123	4.792	4.987	4.884	4.803	5.487	5.212	5.099	5.25	4.984	5.164	5.354	5.077	4.746	5.021	5.371	4.9	5.075
mMC002192	6.715	6.123	6.784	5.617	6.015	6.509	7.184	6.401	5.77	5.615	6.554	6.466	6.405	6.81	6.071	6.053	5.233	5.075
mMC002193	7.696	7.179	7.428	7.374	7.538	7.762	8.01	8.128	7.695	8.01	8.058	7.908	7.99	7.42	7.961	7.566	7.817	7.909
mMC002194	7.832	8.155	8.123	8.079	8.053	7.926	7.445	7.302	7.649	7.941	7.933	7.366	7.273	7.367	7.993	8.314	8.089	7.995
mMC002195	6.229	6.218	6.161	6.132	6.516	6.307	6.651	6.365	6.247	6.605	6.101	6.045	6.332	6.54	6.388	6.349	6.277	6.499
mMC002196	8.024	7.479	7.264	7.865	7.43	7.777	8.381	8.692	8.098	8.364	8.55	8.657	8.738	7.985	7.589	7.879	6.907	6.534
mMC002197	6.608	6.392	6.945	6.61	6.21	6.184	6.066	6.73	6.634	6.239	6.973	6.454	6.381	5.968	6.206	6.705	6.625	6.001
mMC002198	6.25	6.073	5.963	6.042	5.683	6.247	5.784	5.945	5.589	6.811	5.884	6.339	6.552	5.968	5.813	6.327	6.518	6.186
mMC002199	5.206	5.332	5.065	5.385	4.182	5.306	5.182	5.127	5.413	5.365	4.646	4.978	4.959	4.543	4.767	5.414	5.27	5.401
mMC002200	12.59	12.684	13.251	13.215	12.745	12.514	12.544	12.453	12.152	12.322	12.492	12.35	12.708	12.911	12.719	12.829	12.42	12.587
mMC002201	5.803	5.732	5.175	5.385	5.756	5.586	4.411	4.856	4.863	5.224	5.325	4.978	4.959	5.122	5.358	5.75	5.507	5.326
mMC002202	6.309	7.054	7.008	7.132	7.517	7.791	5.903	5.756	5.616	6.545	6.398	6.764	5.797	5.679	5.813	7.047	5.987	6.112
mMC002203	5.747	5.995	5.58	5.845	5.955	6.439	6.149	6.401	6.299	6.605	5.704	6.124	6.723	6.069	5.841	5.783	5.306	5.607
mMC002204	11.427	11.388	11.628	11.62	11.575	11.618	11.066	10.906	10.956	11.317	11.127	11.081	10.979	11.255	11.463	11.541	11.77	11.285
mMC002205	6.592	7.271	7.049	6.61	7.507	6.731	7.844	7.849	7.35	8.32	7.305	7.791	6.474	7.862	7.074	7.229	7.046	6.364
mMC002206	5.165	5.109	4.183	4.782	5.526	4.865	4.878	4.136	4.948	4.849	5.129	5.191	4.579	4.995	5.198	4.982	3.777	5.134
mMC002207	6.509	7.304	7.049	6.907	7.17	6.844	6.894	6.691	6.928	6.861	6.5	6.897	6.985	6.829	6.741	6.886	7.233	6.716
mMC002208	5.397	5.01	5.065	4.499	5.791	4.706	4.841	5.099	5.382	4.65	5.263	5.22	4.83	4.962	5.067	4.68	5.156	5.449
mMC002209	9.068	7.719	8.948	8.854	9.289	8.64	9.605	9.856	8.829	8.739	8.785	8.679	9.274	8.707	8.996	8.403	8.574	8.725
mMC002210	4.989	5.598	5.21	4.884	5.567	5.344	4.986	5.285	5.35	4.752	5.094	4.978	4.896	5.802	5.32	5.088	5.685	5.326
mMC002211	5.803	6.021	6.645	6.277	6.015	6.307	5.271	5.208	5.72	4.984	5.263	5.57	5.586	5.84	5.603	5.879	6.054	5.67
mMC002212	8.849	9.18	8.873	10.373	8.888	9.917	9.887	10.621	9.771	10.042	10.079	10.352	10.202	9.802	9.952	9.271	9.259	8.7
mMC002213	7.397	7.545	7.069	7.248	7.115	7.059	7.313	6.848	7.827	7.024	7.391	7.418	6.993	7.284	7.421	7.402	6.919	7.209
mMC002214	9.468	9.586	10.709	10.583	10.137	10.077	9.004	8.825	9.08	9.142	9.457	9.242	9.244	9.784	9.553	9.685	10.229	9.763
mMC002215	5.035	4.849	4.946	4.674	5.484	3.958	4.311	5.429	3.897	4.895	5.164	4.572	4.83	4.995	4.821	5.716	4.481	4.882
mMC002216	9.457	9.461	10.19	10.22	9.93	9.652	9.287	8.999	8.864	8.946	9.652	9.274	9.392	9.841	9.437	9.635	9.8	9.61
mMC002217	4.626	5.563	4.773	4.979	5.154	5.101	4.986	4.532	4.863	4.425	4.693	4.945	4.459	4.585	5.32	4.313	5.116	4.848
mMC002218	8.503	8.249	8.256	8.027	7.669	7.493	8.291	8.591	8.36	8.315	8.738	8.449	8.18	7.999	8.231	7.999	8.212	8.525
mMC002219	6.101	5.763	6.233	5.818	5.825	5.648	6.783	6.601	5.444	5.464	5.021	5.719	6.807	6.101	6.162	5.816	5.844	5.77
mMC002220	4.893	5.202	4.862	4.559	4.929	5.344	4.552	4.571	4.106	5.148	4.906	4.486	4.617	5.211	5.198	4.469	4.295	4.664
mMC002221	6.145	5.995	5.942	5.707	6.045	5.927	5.977	5.382	5.444	5.643	5.68	5.547	5.457	5.523	4.873	5.371	6.139	5.649
mMC002222	11.836	12.108	12.471	12.343	12.076	12.124	11.37	11.261	11.49	11.659	11.551	11.536	11.445	11.693	11.839	12.088	12.452	11.878
mMC002223	9.141	9.346	9.458	9.639	9.614	9.459	8.662	8.47	8.644	8.874	8.984	8.764	8.423	8.887	8.961	9.053	9.485	9.28
mMC002224	8.3	8.068	8.357	7.929	7.761	7.819	8.609	8.932	8.902	8.719	9.04	9.053	9.076	8.571	8.892	8.736	8.713	8.472
mMC002225	11.676	11.538	12.57	12.77	12.286	12.298	11.602	11.653	11.52	11.731	11.936	11.837	12.048	12.179	11.837	12.178	12.206	11.671
mMC002226	11.883	12.054	12.112	12.201	12.132	12.325	11.332	11.467	11.501	11.699	11.51	11.604	11.444	11.779	11.705	11.994	12.164	11.974
mMC002227	5.246	3.996	5.311	4.979	5.526	4.335	5.212	5.208	4.726	4.849	4.693	4.731	4.797	4.962	5.635	5.909	5.156	4.882
mMC002228	4.738	5.794	5.942	5.845	5.756	5.586	5.271	5.127	5.532	5.948	5.129	5.698	5.188	5.401	5.432	5.327	4.804	5.3
mMC002229	9.76	10.052	9.892	9.829	9.796	10.441	9.385	9.446	10.2	10.378	9.325	9.551	9.545	9.661	10.078	10.463	10.424	9.529
mMC002230	13.576	13.863	13.958	13.931	13.532	13.43	13.597	13.833	13.872	13.883	14.151	14.017	13.295	13.832	14.02	14.317	14.325	14.184
mMC002231	7.282	7.582	7.547	7.336	5.206	7.819	7.006	6.941	6.578	7.2	7.135	7.192	7.583	6.829	7.062	7.517	7.299	7.025
mMC002232	11.82	11.936	12.283	12.213	11.819	12.007	11.342	11.314	11.517	11.509	11.544	11.555	11.43	11.74	12.152	12.434	12.476	11.942
mMC002233	6.188	5.825	6.046	7.042	5.526	6.184	5.608	5.929	7.015	5.365	6.963	6.692	6.665	5.7	6.55	6.053	5.476	6.414
mMC002234	5.719	6.171	5.784	5.312	5.154	5.487	7.548	7.93	7.908	7.664	8.019	8.281	8.274	7.561	6.842	5.997	5.306	5.449
mMC002235	5.079	5.373	6.065	5.818	5.484	5.617	5.763	6.611	5.029	5.495	6.835	6.733	6.188	6.002	5.813	5.682	5.793	5.898
mMC002236	6.078	7.686	7.878	8.514	7.84	8.062	8.097	8.637	7.759	9.08	8.785	9.071	9.091	8.696	8.563	8.062	7.994	7.272
mMC002237	7.832	8.623	8.123	9.312	8.153	8.935	9.58	8.655	9.098	10.111	9.649	10.024	10.131	9.459	5.112	9.321	8.67	8.596
mMC002238	9.219	9.699	9.437	9.641	8.782	9.23	9.648	9.191	9.768	9.792	10.32	10.272	10.355	10.192	10.318	10.433	9.76	9.733
mMC002239	8.558	8.868	8.853	8.824	8.764	8.902	8.446	7.983	8.49	8.656	8.526	8.295	8.415	8.436	8.787	8.978	9.012	8.707
mMC002240	8.722	8.898	8.826	8.813	8.855	8.951	8.459	7.991	8.876	8.601	8.855	8.602	8.841	8.505	9.03	8.926	8.98	8.748
mMC002241	14.271	14.151	14.615	14.47	14.339	14.105	13.821	13.954	14.214	14.088	14.226	14.149	13.885	14.342	14.563	14.79	14.67	14.514
mMC002242	8.703	8.605	8.726	8.775	8.893	8.664	8.501	8.301	8.483	8.416	8.4	8.349	8.397	8.499	8.693	9.1	8.921	8.687
mMC002243	6.348	7.067	6.491	6.175	6.406	6.002	6.616	6.631	7.046	5.877	6.443	6.584	6.519	6.48	5.922	6.304	6.01	6.851
mMC002244	5.36	5.732	5.375	5.586	6.383	5.738	5.631	5.359	5.284	5.615	5.797	6.169	5.685	5.499	5.32	5.495	5.538	5.933
mMC002245	5.165	5.29	5.311	5.112	4.737	4.915	5.537	5.234	4.948	5.778	5.884	5.978	5.316	6.643	4.973	5.495	5.507	5.586
mMC002246	5.397	5.884	5.495	5.871	5.046	5.306	5.884	5.234	5.818	6.22	6.72	6.391	6.877	5.95	5.635	5.495	5.476	5.351
mMC002247	4.378	5.452	5.175	5.312	5.046	5.381	5.631	5.071	6.058	5.778	6.554	5.836	6.675	5.592	5.785	5.414	5.033	5.219
mMC002248	5.534	5.527	5.92	5.677	5.484	5.876	5.631	5.31	6.264	5.495	6.082	6.257	5.523	6.179	5.727	5.816	6.097	5.425
mMC002249	5.747	5.06	5.685	5.995	4.929	5.52	5.537	4.889	6.137	5.148	5.926	6.139	5.998	5.028	6.31	5.573	4.755	5.351
mMC002250	4.942	5.527	5.633	5.069	5.923	5.306	5.41	5.719	5.561	5.431	5.444	5.429	5.867	5.523	5.358	5.646	5.869	5.607
mMC002251	7.36	7.695	7.397	7.042	7.223	7.718	7.076	7.263	7.219	7.295	7.003	7.326	7.312	7.27	7.086	7.424	7.777	7.3
mMC002252	11.142	11.722	11.791	11.775	11.494	11.328	11.106	11.1	11.494	11.295	11.427	11.542	11.264	11.575	11.508	11.634	11.524	11.533
mMC002253	7.262	7.695	7.61	7.824	7.262	7.853	7.828	7.581	7.656	8.203	8.15	8.465	8.728	7.733	7.677	7.324	7.899	7.673
mMC002254	12.53	12.879	13.179	12.901	12.816	12.765	12.099	12.015	12.598	12.305	12.698	12.516	12.303	12.656	12.653	12.777	12.606	13.12
mMC002255	7.666	7.882	7.933	7.719	7.3	7.194	7.05	6.758	7.025	6.745	7.098	6.851	6.497	7.151	6.988	7.391	7.546	7.15
mMC002256	9.832	10.232	10.486	10.238	10.201	10.497	9.841	10.139	10.085	9.975	10.045	10.242	9.817	10.322	10.223	10.557	10.63	10.229
mMC002257	4.989	5.49	5.245	4.087	5.607	5.708	5.561	5.406	6.62	6.945	6.594	6.906	6.77	6.085	5.973	4.982	5.443	5.649
mMC002258	10.398	10.542	10.698	10.364	9.884	10.068	9.619	9.721	9.37	9.226	9.739	9.7	9.414	10.025	10.396	10.507	10.598	10.353
mMC002259	6.145	6.392	5.633	5.648	5.256	6.14	5.804	5.929	5.746	6.366	6.257	6.365	5.95	6.085	6.117	5.816	6.054	6.463
mMC002260	7.425	7.337	7.436	7.217	6.998	7.059	6.854	6.941	7.035	6.968	6.952	7.243	7.07	7.263	7.354	7.278	7.372	7.017
mMC002261	8.956	9.495	8.716	8.803	9.081	9.444	7.844	7.602	7.514	7.584	7.751	7.926	7.445	7.464	7.58	7.863	8.336	7.72
mMC002262	11.232	11.647	10.709	10.406	10.657	10.48	11.831	11.749	10.961	10.622	11.747	11.63	11.432	11.903	12.34	12.659	12.595	12.698
mMC002263	7.74	8.197	8.694	8.353	8.277	8.464	7.808	7.754	7.953	7.893	8.058	8.161	8.119	8.436	7.529	7.831	8.227	7.62
mMC002264	8.52	8.857	8.551	8.251	8.233	8.821	7.755	7.914	7.99	8.091	7.853	8.017	7.771	8.281	8.005	8.342	8.824	8.478
mMC002265	10.755	11.065	11.484	11.126	11.057	11.369	10.96	11.27	11.253	11.338	11.344	11.474	11.096	11.622	11.24	11.275	11.576	11.453
mMC002266	5.206	5.7	5.175	5.677	4.737	5.186	5.699	5.285	6.55	6.823	6.72	6.773	6.733	6.467	5.503	5.682	5.342	5.649
mMC002267	7.918	8.523	8.463	9.041	7.915	8.612	8.269	7.971	8.746	8.059	8.767	9.109	8.825	8.526	8.689	8.342	8.531	8.183
mMC002268	5.206	5.109	5.311	5.195	5.484	5.144	4.951	4.856	4.863	4.099	4.984	4.731	5.077	4.995	4.973	4.807	5.569	5.246
mMC002269	8.895	9.434	9.468	9.499	9.172	9.309	9.053	8.738	9.156	9.267	9.179	9.462	9.253	9.606	9.187	9.315	9.638	9.241
mMC002270	7.331	7.315	6.977	7.143	7.407	7.297	7.015	6.601	7.219	7.331	7.07	7.1	7.392	7.151	6.988	7.229	7.163	6.888
mMC002271	5.123	4.958	4.119	4.618	4.595	4.761	4.362	4.451	4.726	5.186	4.5	3.933	4.617	4.361	5.156	5.573	4.65	4.882
mMC002272	5.165	5.373	5.21	5.195	4.867	5.52	5.41	5.539	5.318	5.585	6.646	4.653	6.519	6.224	5.021	5.455	4.945	4.813
mMC002273	5.857	6.047	6.123	5.922	5.756	5.927	5.922	5.862	5.504	5.853	5.926	6.045	6.215	6.564	6.206	6.538	6.61	5.731
mMC002274	13.576	13.471	14.311	14.01	13.884	13.735	13.413	13.49	13.875	13.756	13.528	13.599	13.219	14.006	14.016	14.268	14.076	14.124
mMC002275	6.592	7.678	6.735	6.641	6.383	7.012	7.51	7.554	7.601	7.267	7.814	7.751	7.99	7.02	7.354	6.871	6.655	7.279
mMC002276	5.857	4.958	5.735	5.586	5.484	4.964	5.054	5.56	5.284	5.431	5.444	5.302	5.646	4.821	4.973	5.282	5.476	5.326
mMC002277	7.032	6.371	5.984	6.479	5.891	5.977	7.076	7.863	7.856	7.905	7.297	7.853	7.929	7.111	6.48	6.757	5.569	5.542
mMC002278	6.309	5.7	6.632	6.408	6.311	6.14	6.592	6.504	5.72	5.925	6.082	6.404	6.174	5.475	5.869	5.848	5.917	6.017
mMC002279	5.747	5.854	5.552	5.554	5.825	5.822	5.959	5.81	5.532	6.162	5.884	5.836	5.049	6.179	5.432	5.495	5.74	5.542
mMC002280	9.119	9.416	9.278	8.543	9.579	9.264	9.011	8.456	9.529	8.995	8.996	8.841	8.957	9.128	9.212	9.11	9.676	9.554
mMC002281	11.775	11.973	12.187	11.633	12.058	11.738	11.595	10.989	11.819	11.278	11.37	11.134	11.356	11.662	11.964	12.024	12.109	12.005
mMC002282	8.291	7.768	8.074	7.726	8.498	7.945	8.624	8.242	8.043	7.993	7.995	7.796	8.278	7.959	8.125	7.855	8.227	8.279
mMC002283	7.032	6.329	7.059	6.787	6.557	6.775	6.803	6.652	6.837	6.933	6.9	7.123	6.742	6.708	6.924	6.538	6.58	6.475
mMC002284	10.544	10.626	8.98	10.323	10.595	10.174	10.407	9.854	10.319	9.999	10.407	10.192	9.995	10.067	10.662	10.631	10.835	10.647
mMC002285	6.576	5.995	6.415	6.513	6.383	6.096	6.662	6.857	6.776	6.53	6.19	6.713	6.16	5.896	6.388	6.304	5.819	6.229
mMC002286	9.978	10.347	9.333	9.846	10.196	9.644	10.169	9.944	10.2	10.106	9.656	9.718	9.642	10.133	10.267	10.615	10.296	9.867
mMC002287	12.191	12.614	11.648	12.098	12.414	11.878	12.099	11.918	12.2	11.783	12.095	12.009	11.303	12.108	12.183	12.372	12.081	12.016
mMC002288	7.925	7.695	7.96	7.851	8.917	7.964	8.707	8.591	7.796	8.412	8.019	8.063	8.261	8.696	7.922	7.413	7.965	7.887
mMC002289	8.661	8.143	8.638	9.146	8.622	8.538	9.435	9.447	9.006	8.922	9.006	8.999	8.512	8.901	9.085	8.467	8.142	8.775
mMC002290	9.74	9.826	9.934	9.736	9.673	9.271	9.792	9.387	9.494	8.779	9.411	9.333	9.155	9.266	9.595	9.559	9.485	9.722
mMC002291	5.467	5.156	5.375	6.019	5.923	5.586	6.197	6.377	5.932	5.526	5.946	5.961	6.405	5.802	6.785	4.982	5.233	5.881
mMC002292	4.843	5.109	5.344	5.312	4.803	5.144	4.986	5.071	4.906	4.752	4.693	5.354	4.54	5.349	5.067	5.088	4.65	5.351
mMC002293	11.351	11.733	10.991	10.522	10.965	11.002	11.669	11.469	11.386	11.331	11.641	11.374	10.819	11.235	12.355	12.497	12.399	12.098
mMC002294	7.272	7.001	6.867	7.217	7.761	7.024	7.978	7.971	7.399	8.232	6.868	7.844	5.917	7.99	7.43	6.976	7.252	7.104
mMC002295	5.323	4.607	4.905	5.112	5.645	5.52	4.986	4.921	4.678	4.596	4.737	5.405	4.989	4.212	4.924	4.807	4.9	4.981
mMC002296	6.744	5.49	6.446	5.735	6.428	6.365	6.707	6.631	6.282	6.08	6.306	6.454	6.733	6.117	6.426	5.879	5.713	6.633
mMC002297	4.167	5.06	5.139	4.304	5.256	5.381	5.087	4.61	4.773	4.94	4.737	4.303	4.83	4.746	4.653	5.327	4.804	4.777
mMC002298	5.467	5.373	5.344	5.421	5.101	5.52	4.951	5.155	4.818	5.365	4.984	5.01	4.762	6.036	4.924	4.867	5.41	5.134
mMC002299	9.166	8.359	8.735	9.135	8.996	8.746	9.619	9.744	9.122	8.709	9.295	9.182	9.581	9.287	9.162	8.392	8.585	9.259
mMC002300	4.893	5.01	5.245	5.818	5.923	5.876	4.682	5.335	5.35	5.331	5.021	5.042	5.077	4.361	5.727	4.542	5.306	5.013
mMC002301	10.102	10.163	9.706	10.115	10.459	10.15	10.1	9.775	10.152	9.682	9.538	9.972	9.381	9.7	10.042	9.889	10.135	9.83
mMC002302	7.02	6.491	7.059	6.546	6.494	6.962	7.11	6.874	7.096	6.732	6.607	6.924	6.562	6.78	7.242	6.457	6.857	7.327
mMC002303	7.666	7.807	7.772	7.79	8.016	7.853	7.808	7.638	7.833	7.099	7.582	7.608	7.253	7.68	7.693	7.566	7.637	7.905
mMC002304	8.396	8.185	8.049	8.431	8.409	8.169	8.328	8.256	8.093	8.054	8.323	8.414	8.453	8.166	8.344	8.181	7.744	8.333
mMC002305	4.989	4.732	5.21	4.729	5.351	5.487	4.639	5.127	5.029	5.464	4.449	4.653	4.54	4.821	4.767	4.982	5.476	5.075
mMC002306	8.852	8.777	9.228	8.666	8.773	9.067	8.916	8.317	8.789	8.188	8.564	8.349	8.606	8.588	8.708	9.014	8.992	8.816
mMC002307	5.803	4.904	5.436	5.385	6.015	5.306	5.699	5.827	5.669	5.828	5.605	5.614	6.369	5.499	5.156	5.088	5.767	5.013
mMC002308	8.842	8.835	8.861	9.035	9.117	8.768	8.606	8.487	8.921	8.722	8.877	8.646	8.763	8.822	8.826	9.185	8.927	8.789
mMC002309	6.29	6.195	6.71	6.957	6.557	6.803	6.696	6.413	6.366	6.348	5.967	6.271	6.583	6.117	6.988	6.053	6.793	6.786
mMC002310	7.443	8.002	7.137	7.437	8.18	7.205	9.022	8.832	8.498	9.475	7.528	8.874	7.63	8.656	7.597	7.863	7.681	7.23
mMC002311	5.035	4.904	4.987	5.025	4.988	5.186	5.087	4.755	4.773	4.801	4.945	4.653	4.579	4.627	4.653	5.327	5.195	4.777
mMC002312	8.305	8.1	8.282	7.628	7.857	7.798	7.983	7.75	7.753	7.046	7.514	7.431	7.496	7.636	7.546	7.324	7.554	7.694
mMC002313	5.629	5.912	5.831	6.656	6.045	5.344	5.631	4.79	5.474	5.26	5.415	5.501	5.34	5.475	5.666	5.783	5.569	5.649
mMC002314	5.909	6.218	5.633	5.385	6.074	5.617	6.923	6.71	5.932	5.901	6.732	6.617	6.519	6.575	5.922	4.982	5.987	6.389
mMC002315	8.128	8.087	8.381	8.13	8.821	8.223	8.977	8.949	8.194	8.42	8.62	8.385	8.89	9.031	8.283	7.445	8.072	7.841
mMC002316	5.36	4.849	5.175	5.421	4.929	5.738	5.212	4.571	4.906	4.541	5.356	5.22	4.375	5.569	4.653	4.982	4.9	5.044
mMC002317	7.425	7.041	6.797	6.92	7.507	7.205	7.823	7.888	7.096	7.987	7.548	7.657	7.986	7.804	7.364	6.053	7.152	7.279
mMC002318	6.7	6.073	6.285	6.641	6.157	6.346	6.803	6.989	5.975	5.925	6.257	6.012	6.242	6.117	6.31	6.025	6.139	6.157
mMC002319	4.791	4.541	5.175	4.782	5.607	3.958	5.41	4.952	5.18	5.148	4.906	5.501	4.83	5.636	5.156	5.371	5.116	4.981
mMC002320	6.67	5.912	6.76	6.982	5.825	5.738	7.32	7.465	7.154	6.59	6.708	7.207	6.369	6.968	6.91	6.208	5.819	6.983
mMC002321	12.635	13.05	12.933	13.131	12.868	12.62	12.452	12.301	12.759	12.28	12.686	12.624	12.152	12.84	13.171	13.528	12.88	12.562
mMC002322	10.44	9.684	10.155	10.352	10.777	10.406	10.857	10.829	10.461	10.446	10.511	10.673	10.414	10.892	10.431	10.052	10.011	10.203
mMC002323	10.701	9.915	10.619	10.649	10.708	10.505	11.831	12.064	11.484	11.391	11.569	11.525	12.022	11.826	11.067	10.531	10.61	10.732
mMC002324	8.315	8.015	8.128	7.748	7.882	7.971	8.11	7.717	7.953	7.475	8.128	7.771	8.101	7.579	8.246	8.075	8.494	8.647
mMC002325	4.942	5.452	5.278	5.195	5.304	4.761	5.212	5.182	5.413	5.431	5.058	5.191	5.388	4.962	5.57	5.646	5.27	4.949
mMC002326	5.629	5.7	5.552	5.489	6.074	5.977	5.699	5.601	5.888	5.725	5.579	6.257	5.797	5.401	5.537	5.282	5.476	5.75
mMC002327	5.246	4.671	4.581	5.112	5.256	4.865	5.561	4.889	5.35	4.425	5.129	4.572	4.863	6.002	4.924	4.68	4.804	5.013
mMC002328	7.146	7.08	6.784	6.61	6.768	6.975	6.387	6.225	7.096	6.258	6.732	6.298	6.294	6.516	7.025	6.902	6.966	6.736
mMC002329	5.803	5.732	5.406	5.235	5.756	5.738	5.436	5.56	4.989	5.148	5.058	5.38	5.34	5.268	5.28	5.371	5.507	5.376
mMC002330	4.092	4.671	4.631	5.235	5.397	4.649	4.878	4.492	5.284	4.596	5.129	4.978	4.691	4.962	4.593	4.926	4.853	4.664
mMC002331	7.666	6.471	7.281	7.401	6.383	7.384	7.207	7.321	7.273	7.002	7.289	7.192	7.422	7.143	7.221	6.651	6.032	7.313
mMC002332	6.842	6.961	6.998	5.971	7.336	7.226	6.468	5.879	6.917	6.933	7.264	6.703	6.497	6.164	6.814	6.558	7.024	6.888
mMC002333	6.078	5.995	5.807	6.578	6.75	7.083	7.231	7.494	6.751	6.968	7.472	7.522	7.457	6.575	6.094	6.457	6.2	5.95
mMC002334	6.67	6.371	6.065	6.462	6.157	5.794	6.696	6.899	6.564	6.101	6.486	6.429	6.552	6.54	6.91	6.08	6.655	6.706
mMC002335	12.66	12.793	12.022	12.259	12.562	12.563	11.7	11.491	11.93	11.728	11.787	11.799	11.528	11.876	12.323	12.488	12.274	12.027
mMC002336	4.843	4.671	5.406	5.312	5.526	5.487	5.151	5.042	4.726	5.431	5.526	5.248	5.544	5.821	5.156	4.612	4.945	5.3
mMC002337	8.677	8.733	7.734	7.317	7.706	7.048	8.704	8.526	8.152	8.236	7.939	7.746	6.944	7.079	7.79	7.863	9.17	9.039
mMC002338	5.36	5.49	5.406	5.554	5.683	4.814	5.608	5.7	5.72	5.526	5.579	5.328	6.405	5.636	5.432	5.495	5.116	4.848
mMC002339	10.33	10.276	10.602	10.401	10.203	10.492	10.378	10.298	10.445	10.152	10.445	10.371	10.163	10.564	10.313	10.263	10.884	10.136
mMC002340	10.174	10.56	11.519	11.009	10.484	10.566	10.646	10.371	10.39	10.226	10.544	10.392	10.766	11.316	10.887	11.101	10.72	10.599
mMC002341	5.079	5.156	4.245	5.069	4.867	4.706	4.552	4.184	3.897	4.801	4.043	4.53	4.579	4.893	4.653	4.745	5.075	4.664
mMC002342	7.783	7.822	8.108	7.851	8.173	8.373	7.717	7.818	7.815	7.987	7.875	7.625	7.748	8.003	8.079	8.149	8.896	7.76
mMC002343	5.501	5.06	5.311	6.372	5.955	5.738	5.784	5.845	5.318	5.556	5.444	5.22	5.316	5.401	5.841	6.208	5.538	5.808
mMC002344	6.008	5.598	5.633	5.818	5.985	5.617	6.468	6.569	6.398	7.067	6.064	6.139	5.901	6.78	5.756	6.08	5.74	6.284
mMC002345	7.379	6.918	6.987	7.11	7.372	7.117	8.207	8.43	7.862	8.015	7.902	7.652	8.338	7.985	6.91	7.455	7.111	7.025
mMC002346	6.971	6.736	6.923	6.881	7.336	7.071	7.7	7.963	7.264	7.546	7.721	7.81	7.954	7.458	7.097	7.128	6.943	7.306
mMC002347	9.453	8.816	9.579	9.409	9.772	9.022	10.416	10.196	9.582	10.251	9.763	9.629	10.222	10.182	9.722	9.286	9.383	9.405
mMC002348	7.512	7.76	7.9	7.364	7.452	8.207	7.298	7.565	7.635	7.964	7.949	7.546	7.882	7.526	7.324	7.517	8.589	7.813
mMC002349	7.312	7.093	7.229	7.11	7.463	7.458	7.844	7.643	7.462	7.793	7.602	7.299	7.604	7.63	7.613	7.566	7.523	7.496
mMC002350	5.397	5.7	5.139	5.195	5.101	5.227	5.3	5.539	5.589	5.108	5.021	5.191	5.214	5.152	5.112	5.495	5.195	5.449
mMC002351	4.443	5.109	4.905	5.154	4.595	5.101	4.951	4.451	5.318	4.425	5.129	5.133	4.5	4.707	4.873	5.088	4.945	5.134
mMC002352	7.643	7.678	7.436	7.597	7.485	7.577	7.291	7.25	7.255	6.945	6.801	7.092	7.055	7.319	7.572	7.855	7.723	7.279
mMC002353	8.144	8.179	8.202	7.985	8.398	8.18	8.16	7.849	8.022	8.08	7.803	7.746	8.082	8.249	8.411	8.577	8.534	7.983
mMC002354	6.078	5.373	5.984	6.496	5.484	5.794	5.742	6.621	6.592	6.101	5.63	5.635	6.562	6.036	5.503	5.816	5.476	6.427
mMC002355	5.66	5.156	5.311	5.971	5.154	5.487	5.742	5.845	5.91	5.399	5.499	5.405	5.106	5.122	5.813	5.088	5.569	5.3
mMC002356	6.123	5.968	6.923	6.277	6.335	6.162	6.481	6.024	5.975	5.698	6.383	6.298	6.78	5.859	5.57	5.682	6.385	6.049
mMC002357	5.432	5.49	4.862	5.112	5.304	4.964	5.182	5.406	4.414	5.26	4.824	4.805	5.214	5.896	4.711	4.867	5.27	5.191
mMC002358	5.534	5.156	5.495	5.154	5.526	5.417	5.356	5.661	5.695	5.331	5.68	5.614	5.34	5.401	4.593	5.036	5.27	5.75
mMC002359	5.206	5.49	4.68	3.76	5.154	4.53	4.596	4.72	4.524	4.849	4.781	4.692	4.762	5.092	4.401	5.327	5.376	5.134
mMC002360	5.246	5.29	5.21	5.312	5.955	5.101	5.119	5.155	5.068	5.464	5.386	5.698	5.291	5.475	5.358	5.716	5.233	5.044
mMC002361	6.229	5.667	6.142	5.818	5.72	5.794	5.436	6.865	6.764	6.162	5.704	5.354	6.059	5.782	5.727	5.968	6.549	6.096
mMC002362	5.66	6.307	6.797	5.707	5.607	5.738	7.085	7.448	7.192	7.685	7.239	7.456	7.757	7.226	5.57	5.816	5.74	6.522
mMC002363	12.051	12.167	12.137	12.32	12.644	12.359	11.703	11.58	11.844	11.93	11.843	11.686	11.55	11.99	11.8	11.886	12.228	12.197
mMC002364	7.434	7.105	7.365	6.408	6.287	6.402	7.418	7.827	7.753	7.276	7.949	7.625	7.68	7.103	7.512	6.932	6.58	7.647
mMC002365	9.253	8.243	9.164	8.436	8.582	8.62	10.208	10.178	9.161	10.07	9.626	9.46	10.032	9.971	9.27	9.01	8.207	9.173
mMC002366	5.566	5.884	5.633	5.763	5.441	5.766	5.922	6.039	5.669	5.224	5.841	6.045	5.982	5.782	5.666	5.282	5.27	5.826
mMC002367	4.567	4.849	4.68	4.618	5.046	5.186	5.119	4.952	4.906	5.026	4.906	5.328	5.019	5.122	5.198	5.414	4.755	4.664
mMC002368	6.101	5.413	5.466	5.489	5.791	5.452	5.654	5.406	5.532	5.365	4.945	5.678	5.266	5.762	5.503	5.682	5.713	5.67
mMC002369	9.646	9.774	9.584	9.358	8.83	9.037	9.418	9.025	9.294	9.207	9.268	9.128	9.183	9.242	9.046	9.09	10.015	9.439
mMC002370	6.895	6.86	6.302	5.763	6.406	6.608	5.537	5.127	4.628	5.431	4.945	5.042	4.54	5.028	5.468	4.745	5.156	4.777
mMC002371	12.266	12.293	12.551	12.429	12.36	12.349	11.784	11.432	11.442	11.767	11.589	11.551	11.663	11.78	12.173	12.028	12.141	11.912
mMC002372	7.886	7.695	7.547	7.175	7.418	7.194	7.261	6.882	6.62	6.649	7.013	7.002	7.024	7.204	7.304	7.336	7.666	7.565
mMC002373	5.123	4.958	5.21	4.618	5.397	4.265	4.878	5.099	5.068	5.224	5.63	4.572	5.266	4.893	4.973	5.371	4.99	4.585
mMC002374	6.475	6.098	5.375	5.971	5.955	6.073	7.199	6.916	6.983	6.885	6.755	7.292	6.685	6.729	5.666	5.909	6.18	6.786
mMC002375	8.772	8.923	8.681	8.857	9.106	9.025	8.904	8.825	8.73	8.674	8.671	8.82	8.504	8.944	8.63	9.01	8.968	8.943
mMC002376	11.602	11.562	11.754	12.13	11.689	11.718	11.98	11.978	11.675	11.865	11.273	11.742	11.865	12.112	11.813	12.058	11.844	11.971
mMC002377	7.755	7.776	7.982	7.755	7.779	7.86	7.384	7.538	7.477	7.727	7.634	7.563	7.861	7.784	7.439	7.466	7.652	7.327
mMC002378	9.265	9.336	9.437	9.477	8.817	9.144	9.411	9.562	9.281	9.744	9.57	9.524	9.365	8.891	9.16	9.599	9.336	9.398
mMC002379	8.187	7.76	8.611	8.349	7.697	8.391	8.729	8.969	8.575	9.085	8.922	8.665	8.983	8.653	8.48	8.488	7.911	8.372
mMC002380	11.003	10.548	10.266	10.596	10.261	10.491	11.022	10.998	10.672	10.511	9.843	10.711	8.542	10.407	10.893	10.116	9.687	10.669
mMC002381	11.167	11.206	11.261	11.247	11.499	11.283	11.226	11.019	11.26	11.278	11.177	11.029	10.921	11.037	11.499	11.603	11.299	11.402
mMC002382	7.811	7.853	7.281	8.009	8.146	8.164	7.932	8.007	7.715	7.392	8.207	7.591	7.286	7.538	7.177	7.391	7.709	8.317
mMC002383	5.165	5.332	4.581	5.421	5.923	4.814	5.959	5.945	6.038	6.121	5.68	6.526	6.573	5.762	4.767	5.139	5.376	5.134
mMC002384	6.842	7.015	6.772	7.175	6.287	6.716	5.487	5.774	5.413	5.877	5.386	5.501	5.85	6.133	6.162	6.133	6.076	6.414
mMC002385	5.629	5.912	5.685	6.894	6.13	6.205	7.529	7.488	6.883	7.2	7.768	7.306	7.812	6.82	7.242	6.947	5.819	5.473
mMC002386	10.739	10.914	10.895	10.739	10.654	10.648	10.654	10.442	10.294	10.556	10.574	10.429	10.412	10.37	10.799	11.064	11.177	10.863
mMC002387	5.397	5.598	5.466	5.195	5.567	5.306	5.585	5.56	5.616	5.464	5.164	5.191	5.501	5.211	5.021	5.371	5.376	5.273
mMC002388	5.035	5.825	5.942	4.979	5.645	6.002	5.512	5.961	5.413	5.671	5.926	5.854	6.074	5.546	5.756	6.08	5.233	6.033
mMC002389	4.893	5.633	4.905	4.618	3.886	4.649	4.682	4.366	4.524	4.801	4.693	4.045	4.54	5.028	5.156	5.682	4.853	4.981
mMC002390	5.598	5.06	5.175	6.065	4.867	4.964	5.922	6.29	5.888	5.148	5.728	5.57	5.364	5.06	4.767	5.236	5.767	5.586
mMC002391	7.718	7.555	7.511	7.515	7.898	7.977	8.054	8.153	7.925	7.8	8.1	7.872	8.297	7.799	7.439	8.041	8.367	7.313
mMC002392	5.36	5.667	5.854	5.791	5.397	6.162	5.383	5.517	5.532	5.901	5.728	5.657	6.188	5.932	5.358	5.716	5.657	6.414
mMC002393	4.843	5.413	5.139	5.707	5.304	5.306	5.356	4.983	5.532	6.08	5.751	5.501	5.779	6.019	5.112	5.968	5.342	4.74
mMC002394	6.078	5.452	5.831	5.586	5.304	6.026	5.699	6.916	6.211	7.248	6.732	6.764	6.886	6.101	5.112	6.457	5.075	5.191
mMC002395	7.425	7.46	7.381	7.099	7.275	7.421	6.979	6.691	6.848	7.2	6.973	7.1	7.15	6.632	7.12	7.154	7.953	7.398
mMC002396	8.769	8.137	8.617	7.936	6.904	8.136	9.002	9.222	8.789	9.355	9.076	9.087	9.512	8.65	8.727	8.376	7.336	8.642
mMC002397	5.534	5.49	5.524	5.385	5.256	5.452	5.825	6.515	6.117	6.059	6.137	5.698	6.635	5.401	5.57	5.573	5.233	5.449
mMC002398	7.341	7.43	7.589	8.003	7.716	7.657	7.076	7.51	7.529	7.475	7.615	7.326	7.38	7.532	7.724	7.773	7.515	7.855
mMC002399	7.242	7.249	7.54	7.327	7.395	7.194	7.033	7.067	7.333	7.057	7.003	6.968	7.434	6.79	6.649	7.413	7.843	6.949
mMC002400	5.883	5.968	5.311	6.065	5.791	6.073	6.568	6.691	6.193	6.514	6.026	6.312	6.798	5.968	6.444	6.371	6.097	5.542
mMC002401	8.688	8.369	8.576	8.729	8.7	8.555	8.715	9.053	8.805	8.338	8.991	9.097	8.498	8.664	8.816	8.376	8.285	8.945
mMC002402	5.501	5.01	4.905	5.791	5.046	5.344	5.864	6.084	5.746	6.182	6.274	6.284	6.44	5.742	5.57	5.939	4.99	5.425
mMC002403	5.719	5.49	5.942	5.735	5.351	6.096	5.699	5.621	5.382	5.803	5.884	6.169	5.705	5.762	5.603	5.534	6.054	5.425
mMC002404	5.206	5.373	5.436	5.845	4.803	4.814	5.845	5.827	5.589	5.615	5.526	5.478	5.188	5.426	5.28	4.926	5.033	5.376
mMC002405	9.327	9.404	9.605	9.194	9.617	9.696	9.611	9.543	9.515	9.826	9.491	9.543	9.471	9.526	9.392	9.63	9.948	9.805
mMC002406	8.562	7.469	7.939	7.383	6.92	7.544	8.548	9.07	8.85	8.642	9.006	8.66	9.025	8.496	8.642	7.604	7.29	8.692
mMC002407	14.418	14.683	14.893	15.072	14.841	14.695	14.566	14.37	14.267	14.07	14.321	14.326	14.334	14.76	14.679	14.933	14.822	14.544
mMC002408	5.36	5.732	5.607	6.257	5.825	5.794	6.149	6.493	5.932	5.948	6.082	6.124	5.901	6.351	5.697	5.716	5.476	5.789
mMC002409	7.321	7.226	7.165	7.065	6.638	6.924	6.874	6.621	7.255	6.956	7.406	6.803	6.952	6.839	7.263	7.088	7.261	7.953
mMC002410	7.397	7.479	7.443	7.704	7.931	7.421	7.327	7.126	7.423	7.276	7.313	7.147	7.055	7.452	7.529	7.289	7.327	7.34
mMC002411	12.89	11.854	12.511	13.476	11.259	11.475	12.643	12.806	13.021	12.74	13.276	11.793	12.29	12.558	12.213	12.299	12.23	11.208
mMC002412	7.02	6.491	6.867	5.617	6.045	7.071	6.803	7.321	7.237	7.239	7.248	6.832	7.468	6.739	5.948	6.67	6.882	5.75
mMC002413	5.747	5.527	5.984	5.791	5.955	5.267	5.585	5.792	5.746	6.101	5.68	6.028	6.44	5.636	5.998	5.646	5.075	5.163
mMC002414	7.35	6.021	6.71	6.042	5.526	5.708	7.135	6.874	6.95	6.295	7.108	7.052	7.085	5.614	7.025	6.053	5.793	7.808
mMC002415	7.825	7.167	7.156	6.801	5.985	7.421	8.324	8.993	7.622	8.457	7.82	8.281	8.67	8.135	7.132	6.74	6.239	7.081
mMC002416	9.174	9.278	9.374	9.399	9.551	9.561	8.603	8.667	9.335	9.047	8.898	8.9	8.706	8.984	9.316	9.546	9.43	8.871
mMC002417	5.689	5.49	5.21	5.677	5.567	5.417	5.356	5.661	5.474	5.615	6.026	5.944	5.565	5.375	5.666	5.909	5.793	5.75
mMC002418	10.485	10.711	10.689	11.16	10.293	10.479	10.905	11	10.008	10.526	10.438	10.519	10.396	10.54	10.729	10.779	10.831	10.421
mMC002419	5.035	5.633	5.495	5.235	4.988	5.902	5.903	5.929	5.561	7.013	5.819	6.169	6.869	5.349	5.32	5.848	5.306	5.134
mMC002420	4.626	4.732	4.773	4.234	5.206	5.267	5.02	5.31	5.25	5.365	5.325	5.073	5.266	5.182	4.593	5.139	4.65	5.134
mMC002421	5.035	4.541	4.987	4.782	4.988	5.227	4.639	4.451	4.524	4.596	4.824	5.103	4.83	4.499	5.021	5.036	4.804	4.848
mMC002422	9.703	9.25	9.295	7.383	7.014	8.746	9.937	10.51	10.395	9.995	10.437	10.381	10.708	9.708	10.207	8.967	8.142	9.093
mMC002423	6.801	6.171	5.963	5.735	5.567	5.738	5.845	6.941	6.564	5.752	6.337	6.404	6.655	5.95	5.841	5.997	5.793	6.325
mMC002424	5.123	6.021	6.065	6.626	6.184	6.439	6.988	7.126	7.004	7.286	6.911	7.36	7.41	6.95	6.711	6.538	6.01	5.67
mMC002425	10.766	11.138	11.334	11.335	11.124	11.185	10.981	10.954	10.828	10.978	10.913	10.866	10.847	11.096	11.219	11.489	11.405	10.675
mMC002426	5.035	5.763	5.495	5.648	5.206	5.708	5.561	5.382	5.144	5.993	5.472	5.354	5.586	5.523	5.603	6.025	5.195	5.105
mMC002427	5.079	5.29	5.026	4.304	5.441	5.227	4.951	4.921	4.863	5.186	5.386	4.731	5.24	4.995	4.973	5.327	4.945	5.044
mMC002428	7.416	7.293	6.82	6.562	6.045	7.071	7.566	7.926	7.423	8.719	7.918	8.329	8.624	7.647	7.383	7.902	5.844	7.23
mMC002429	6.934	6.565	7.127	6.842	6.494	6.716	6.988	7.263	7.382	7.239	7.205	7.462	7.404	7.103	7.132	6.871	6.739	6.568
mMC002430	4.683	5.01	4.987	5.112	5.683	4.53	4.878	4.823	4.948	5.068	4.906	5.524	5.106	4.361	5.358	5.036	5.233	4.226
mMC002431	11.041	11.12	11.075	10.992	10.967	10.626	10.629	10.756	10.654	10.758	10.74	10.686	10.335	10.77	11.094	11.305	10.906	11.205
mMC002432	4.683	5.202	5.21	5.312	5.046	4.761	4.915	5.382	5.068	4.702	5.263	5.454	5.188	4.784	4.924	4.982	5.233	5.163
mMC002433	5.467	5.373	5.784	5.995	5.825	5.876	5.884	6.526	5.865	6.836	6.658	6.783	6.645	6.117	5.948	5.879	5.507	5.564
mMC002434	8.626	8.861	8.448	8.413	8.504	8.922	7.56	7.854	7.622	7.734	8.203	7.966	7.771	7.602	7.929	8.451	9.02	8.139
mMC002435	9.908	10.244	10.102	10.196	9.759	9.887	10.009	9.959	9.867	10.182	10.067	9.832	9.224	9.294	10.208	10.431	10.686	10.306
mMC002436	5.689	5.633	5.607	6.462	5.645	5.822	6.761	7.401	6.55	6.59	7.479	7.431	7.434	6.697	6.6	6.478	5.74	5.711
mMC002437	7.179	7.214	6.784	6.578	7.236	7.183	7.438	7.321	7.558	7.812	7.329	7.689	7.891	7.759	7.05	7.705	7.046	6.033
mMC002438	10.926	11.087	10.948	10.923	10.972	10.818	10.024	10.139	10.241	10.366	10.205	10.082	9.938	10.537	10.844	11.008	10.829	10.793
mMC002439	8.094	7.86	7.95	7.831	7.823	8.008	7.874	7.905	7.891	7.844	7.697	7.786	7.99	7.722	7.833	8.136	7.836	7.887
mMC002440	7.804	7.918	8.147	8.33	8.284	7.853	7.655	7.353	7.833	8.07	7.745	7.619	7.645	7.636	7.974	8.255	8.099	7.936
mMC002441	4.683	4.792	5.375	4.559	4.595	4.192	4.506	4.823	4.906	5.108	5.021	5.073	4.863	4.212	4.531	5.036	4.99	4.74
mMC002442	6.624	5.01	5.876	5.947	5.955	5.381	6.941	7.052	5.842	5.752	6.172	6.628	6.714	5.896	6.649	5.371	5.306	6.414
mMC002443	10.596	10.697	10.68	10.454	10.572	10.645	10.345	10.226	10.355	10.119	10.447	10.126	10.035	10.281	10.369	10.453	10.294	10.532
mMC002444	9.211	9.442	9.252	9.245	9.379	9.311	8.854	8.928	9.003	9.036	9.278	9.267	8.854	9.224	9.162	9.306	9.47	9.376
mMC002445	5.909	6.86	6.025	6.11	6.311	7.071	6.197	6.448	6.316	6.142	6.541	6.466	6.344	6.564	5.922	6.558	6.502	6.351
mMC002446	9.678	9.535	9.688	9.509	9.612	9.508	9.226	9.323	9.18	9.337	9.383	9.345	9.276	9.238	9.39	9.588	9.481	9.195
mMC002448	5.566	5.01	5.278	5.235	5.046	5.186	5.271	6.277	5.794	5.752	5.774	5.872	6.53	6.002	5.432	5.139	5.306	5.246
mMC002449	8.657	9.122	8.775	8.418	8.897	8.807	9.23	9.142	9.286	9.63	9.264	9.063	9.017	9.63	9.419	9.722	9.288	8.801
mMC002450	7.975	8.542	8.328	8.718	8.132	8.64	8.492	8.364	8.52	8.645	8.946	8.776	9.128	9.098	8.63	8.732	8.945	7.927
mMC002451	4.843	5.156	5.175	4.371	4.737	5.056	5.3	4.856	4.773	4.94	5.356	5.01	4.617	4.928	4.767	5.414	5.075	4.74
mMC002452	4.378	4.849	5.175	4.782	5.256	5.227	4.682	4.823	4.906	5.148	4.906	5.073	5.457	5.268	4.593	4.745	4.703	4.777
mMC002453	6.101	6.307	5.807	6.513	5.923	6.049	5.537	5.474	6.661	6.45	6.755	6.915	6.877	6.404	6.6	6.184	6.35	6.644
mMC002454	4.942	4.607	5.065	4.884	4.988	5.452	4.506	4.571	5.107	4.984	4.945	4.442	4.459	4.746	4.467	4.745	5.075	4.414
mMC002455	4.31	4.472	4.862	4.234	4.519	4.964	4.915	4.277	4.726	4.752	5.058	4.692	4.762	5.152	4.186	3.86	4.596	5.075
mMC002456	10.875	10.581	11.05	10.798	10.417	10.594	10.506	10.49	11.041	10.837	11.086	11.215	11.029	10.825	11.212	11.201	10.659	10.521
mMC002457	6.67	6.815	6.046	5.897	5.756	7.012	5.784	6.681	6.017	6.22	6.353	6.526	6.118	6.377	5.895	6.257	7.046	6.766
mMC002458	11.916	12.478	12.592	12.668	12.086	12.115	11.824	11.846	12.065	11.958	11.915	12.077	12.05	12.393	11.988	12.378	12.757	12.214
mMC002459	5.467	5.912	5.552	6.065	6.015	5.553	5.631	6.365	6.078	6.4	5.987	6.139	6.615	5.932	5.813	5.495	5.476	5.542
mMC002460	4.506	5.452	4.862	4.834	4.803	4.53	4.915	4.72	5.318	5.26	4.906	5.275	4.762	5.122	5.156	5.282	4.804	4.543
mMC002461	5.959	6.35	6.123	6.237	6.184	6.402	5.804	5.913	6.193	5.828	6.708	6.743	6.675	6.179	6.828	6.349	5.819	6.427
mMC002462	8.975	8.999	9.773	9.453	9.192	9.536	8.446	8.501	8.826	8.786	8.904	8.7	8.609	8.683	8.494	8.643	9.413	9.077
mMC002463	7.635	7.86	8.059	8.113	7.649	7.819	7.143	7.46	7.507	7.267	7.659	7.557	7.062	7.483	7.58	7.487	7.823	7.74
mMC002464	6.934	6.307	6.179	6.11	4.803	5.977	6.415	5.071	7.628	7.451	7.535	7.944	8.101	6.995	7.155	5.75	5.116	6.851
mMC002465	5.747	5.332	5.21	5.455	5.567	5.708	5.151	5.208	5.444	4.94	5.704	5.478	5.646	5.592	5.24	5.371	5.342	5.425
mMC002466	9.813	10.117	10.021	10.121	10.402	9.958	9.189	9.05	9.526	9.388	9.669	9.547	9.384	9.647	10.032	10.186	9.625	9.802
mMC002467	9.514	9.204	10.048	10.812	9.495	10.369	10.401	10.159	10.18	10.224	10.735	11.263	11.14	10.529	10.663	9.892	9.842	9.394
mMC002468	6.856	6.947	5.854	7.175	6.335	6.817	6.894	6.277	7.173	6.836	7.376	7.184	7.7	6.914	6.883	6.436	5.869	6.243
mMC002469	4.893	5.156	5.026	4.932	5.397	4.964	4.151	4.983	4.356	4.984	3.978	5.275	4.54	4.893	4.467	4.745	5.156	4.813
mMC002470	6.744	6.904	7.039	6.462	6.184	6.844	7.159	7.118	7.753	7.734	7.944	7.563	7.986	7.458	7.861	7.005	6.766	5.564
mMC002471	5.246	5.246	4.905	5.154	5.256	5.056	5.02	5.517	5.413	4.65	5.231	5.302	6.268	5.268	6.047	5.036	5.233	4.702
mMC002472	10.932	11.181	11.372	11.096	11.066	11.095	10.47	10.587	10.836	10.644	10.551	10.614	10.361	11.037	11.15	11.509	11.43	11.049
mMC002473	4.843	5.29	4.987	4.674	4.519	4.53	4.723	4.366	4.524	4.752	4.693	4.35	4.193	4.499	5.021	3.958	4.703	5.013
mMC002474	10.697	10.937	11.626	10.936	10.914	10.87	11.168	10.972	11.455	11.132	11.188	11.175	11.209	11.345	11.346	11.407	11.426	11.087
mMC002475	8.133	8.272	7.992	8.339	7.197	8.102	6.302	6.099	7.066	6.53	5.905	6.639	7.07	6.877	7.231	6.79	7.163	6.601
mMC002476	8.377	8.757	8.467	8.688	8.38	8.687	8.426	8.229	9.014	8.831	9.062	9.314	9.063	8.962	8.974	8.477	8.358	8.574
mMC002477	4.738	4.671	4.581	4.782	5.154	4.649	4.878	4.409	5.25	5.365	4.693	3.933	4.863	4.784	5.28	4.982	5.156	4.702
mMC002478	5.629	5.452	5.375	5.421	5.858	5.553	5.487	5.539	5.107	5.643	5.129	5.719	5.685	5.475	5.503	5.414	5.443	4.981
mMC002479	8.182	8.49	8.142	8.296	8.375	8.114	7.184	7.013	7.529	7.621	7.352	7.392	7.085	7.685	7.84	8.181	8.05	7.878
mMC002480	11.572	11.658	11.258	9.212	9.175	9.592	8.67	8.796	8.932	8.949	8.999	8.977	9.011	9.437	11.302	11.764	9.732	9.381
mMC002481	10.817	11.075	11.396	11.256	10.928	11.084	10.489	10.575	10.953	11.054	10.572	10.77	10.483	10.96	10.898	11.309	11.62	11.094
mMC002482	9.802	8.769	9.479	9.479	9.088	9.271	9.796	10.015	9.297	9.705	9.626	9.617	10.035	9.64	9.426	8.758	8.781	9.297
mMC002483	4.626	5.563	4.862	4.436	4.737	4.53	4.951	4.451	4.524	4.801	4.285	4.613	4.193	5.092	4.711	5.236	5.233	4.848
mMC002484	6.367	5.732	5.659	5.947	5.955	5.553	5.903	5.56	5.561	5.556	6.026	5.429	5.779	4.821	5.635	5.682	5.27	5.219
mMC002485	4.378	4.792	4.946	4.499	5.683	4.467	4.552	4.571	4.863	4.236	4.285	4.731	4.83	4.784	4.593	4.982	5.033	4.702
mMC002486	6.608	6.123	5.807	6.656	5.645	6.096	6.401	6.436	6.634	5.803	5.926	6.012	6.202	6.404	6.633	6.722	6.01	6.364
mMC002487	7.611	7.527	7.156	7.336	7.59	7.172	7.041	7.052	7.29	7.057	7.013	6.832	6.825	6.868	7.109	7.696	6.943	7.216
mMC002488	6.25	6.875	6.179	5.845	7.101	6.885	7.405	7.643	6.895	7.161	7.08	6.915	7.53	7.538	6.071	6.79	6.882	5.95
mMC002489	4.567	4.671	4.946	4.559	5.526	4.706	4.506	4.532	5.144	4.236	4.5	4.945	4.797	4.668	4.873	4.867	4.596	4.949
mMC002490	5.165	5.49	5.375	4.932	5.791	5.617	4.986	5.601	5.029	5.331	5.231	4.53	5.291	5.614	5.57	4.313	5.538	5.246
mMC002491	7.406	7.155	7.466	6.97	7.197	7.048	8.093	8.188	7.628	8.601	8.034	7.839	8.423	8.368	7.402	7.402	7.354	7.259
mMC002492	7.434	6.752	7.404	6.175	7.669	7.106	8.627	8.409	7.21	8.895	8.128	7.966	8.391	8.535	6.91	7.141	7.203	7.23
mMC002493	5.079	5.332	5.245	4.782	5.304	4.192	4.259	4.366	5.144	5.026	4.646	4.613	5.161	5.06	3.945	5.327	5.27	4.74
mMC002494	4.791	3.996	4.773	5.154	5.154	4.335	5.242	4.532	4.038	4.301	5.021	4.841	4.417	4.858	5.156	4.313	4.9	4.702
mMC002495	5.909	5.968	6.671	5.235	5.858	5.553	6.258	4.451	4.863	4.65	5.386	6.417	6.761	5.122	4.531	5.371	4.804	5.473
mMC002496	7.055	7.479	7.264	7.207	7.77	7.748	6.013	6.113	5.589	5.971	5.884	5.614	5.479	5.802	5.537	5.716	5.599	5.326
mMC002497	5.776	5.563	6.233	5.791	5.607	6.002	5.054	6.58	6.491	6.956	5.797	6.214	6.665	5.859	5.57	5.716	5.657	5.711
mMC002498	5.206	5.246	4.119	4.932	5.304	5.144	4.951	4.889	4.818	4.65	4.781	5.073	4.5	4.707	5.112	5.088	5.233	4.543
mMC002499	12.253	12.352	12.507	12.363	12.643	12.329	11.707	12.121	12.165	12.047	12.183	12.151	11.917	12.278	12.508	12.655	12.182	12.442
mMC002500	5.776	5.49	5.103	5.522	4.272	4.964	4.878	5.099	5.561	4.94	5.553	5.073	5.188	5.401	5.28	5.188	5.569	5.134
mMC002501	4.942	4.732	5.026	4.932	5.441	4.814	5.087	4.921	5.504	5.365	5.415	5.01	5.457	5.268	5.358	5.139	5.075	5.163
mMC002502	9.82	10.123	9.119	9.565	10.13	9.876	8.118	8.042	8.203	8.407	7.628	7.761	8.01	8.427	7.621	7.798	7.764	8.053
mMC002503	11.573	11.687	12.821	12.181	12.078	11.969	11.676	11.21	11.306	10.856	11.379	11.198	11.642	11.641	11.807	11.797	11.568	11.547
mMC002504	4.378	4.732	4.773	5.025	5.206	4.761	4.802	4.72	4.863	4.484	4.55	4.442	4.5	5.092	5.067	4.926	4.703	5.326
mMC002505	7.587	7.652	7.089	7.507	7.923	7.519	7.015	6.865	7.192	7.067	7.098	6.813	7.157	6.986	7.716	7.651	7.637	7.429
mMC002506	9.412	9.338	9.744	9.424	9.254	8.985	9.5	9.443	9.432	9.229	9.543	9.146	9.468	9.486	9.516	9.439	9.318	9.64
mMC002507	6.032	5.246	4.946	5.235	5.206	5.267	4.841	5.601	5.842	5.26	5.946	5.759	4.727	5.06	5.603	5.236	5.342	6.017
mMC002508	5.079	5.29	5.21	5.489	5.256	4.964	5.087	4.755	5.216	4.65	5.094	4.805	4.727	4.995	5.198	4.745	3.518	5.191
mMC002509	13.559	13.932	13.824	13.851	14.156	13.686	13.477	13.056	13.854	13.216	13.584	13.335	13.224	13.718	13.8	14.021	13.82	13.92
mMC002510	4.626	4.472	4.946	5.025	5.206	5.344	5.02	5.182	4.818	5.186	4.599	4.692	4.691	4.746	4.767	4.807	5.075	5.542
mMC002511	5.206	5.156	5.607	4.884	5.046	5.344	6.149	5.406	6.117	5.148	5.386	5.248	5.523	5.546	5.468	5.088	5.685	5.826
mMC002512	8.265	7.968	8.099	8.151	8.482	8.158	7.808	7.745	7.969	7.774	7.666	7.815	7.766	7.853	8.421	8.414	8.11	8.116
mMC002513	5.534	5.29	5.175	4.729	5.154	5.381	5.182	4.409	4.906	5.615	5.655	4.911	4.989	5.475	5.28	5.61	5.657	5.044
mMC002514	5.883	5.7	5.065	5.763	5.923	5.648	5.585	6.198	5.589	5.464	5.579	5.719	4.863	5.475	5.432	5.327	5.657	6.351
mMC002515	13.269	13.685	12.806	13.179	13.741	13.408	12.731	12.248	12.875	12.207	12.632	12.355	12.587	12.979	13.13	13.353	13.341	12.993
mMC002516	5.803	5.156	5.495	5.554	5.526	5.617	5.462	5.451	5.444	4.702	5.415	6.184	4.83	5.182	5.666	4.926	5.41	5.564
mMC002517	7.231	6.471	7.373	7.238	7.384	7.012	8.328	8.504	7.98	7.671	8.362	8.224	8.251	7.433	7.67	6.025	7.173	7.391
mMC002518	8.978	9.207	8.959	8.475	9.12	8.628	8.356	7.731	8.327	4.801	8.053	7.796	7.757	8.436	8.462	8.706	8.441	8.49
mMC002519	4.506	5.01	4.987	5.025	5.645	4.915	4.459	4.952	5.029	4.752	5.231	5.133	5.077	5.268	4.711	4.68	5.233	5.013
mMC002520	4.843	4.849	5.278	4.674	5.567	4.335	4.639	4.72	4.414	4.895	5.058	4.397	4.54	4.995	4.873	4.926	4.596	5.044
mMC002521	10.613	10.72	10.832	11.159	11.569	11.172	11.018	10.286	10.142	9.927	10.64	10.34	10.405	10.483	10.592	10.612	11.229	10.985
mMC002522	5.467	5.06	5.406	5.235	5.72	5.766	4.915	5.013	5.382	5.752	4.599	5.01	5.019	4.928	5.358	5.371	5.342	5.219
mMC002523	5.079	3.905	5.139	5.069	5.923	5.186	7.176	7.189	6.713	6.945	6.72	7.002	4.54	6.887	5.198	4.745	4.945	5.473
mMC002524	7.643	6.547	7.193	7.143	6.406	7.226	7.349	7.431	7.341	7.078	7.153	7.366	7.092	6.995	7.086	4.68	6.032	6.958
mMC002525	5.206	5.06	5.278	5.069	5.526	4.915	5.119	5.155	5.068	5.224	5.129	5.454	5.434	5.211	5.021	4.313	5.306	5.105
mMC002526	7.168	6.195	6.748	7.018	7.507	6.731	7.782	7.832	6.983	7.964	7.144	7.108	7.719	7.829	6.95	6.025	7.193	6.941
mMC002527	8.811	8.614	8.687	8.501	8.52	8.62	8.621	8.645	8.796	8.583	8.347	7.966	8.329	8.083	8.642	8.457	8.299	8.442
mMC002528	10.937	10.991	11.058	10.861	11.25	10.801	10.726	10.304	10.961	10.497	10.744	10.462	10.606	10.764	10.904	10.978	11.094	11.121
mMC002529	7.262	7.43	8.188	7.891	7.63	7.977	7.398	7.377	7.438	7.767	7.672	7.474	7.799	7.544	7.21	7.061	7.923	7.582
mMC002530	8.814	8.555	8.269	8.363	8.847	8.212	9.115	9.131	8.613	9.05	7.678	9.146	8.461	8.52	8.605	7.807	7.935	8.392
mMC002531	5.66	5.563	4.581	5.025	5.101	5.011	4.763	4.409	4.524	4.301	4.227	3.753	4.5	4.543	4.767	4.867	4.9	5.163
mMC002532	9.568	9.122	9.339	9.573	9.745	9.235	9.932	9.895	9.576	9.717	9.692	9.826	9.343	9.748	9.662	8.963	9.137	9.402
mMC002533	5.123	5.49	5.466	4.834	5.154	5.417	5.212	5.429	4.863	5.026	4.341	4.876	5.077	5.475	5.635	5.139	5.342	5.586
mMC002534	5.079	4.732	4.946	4.834	4.803	5.056	4.552	5.099	4.296	4.94	4.285	4.768	4.727	4.212	4.593	4.926	5.27	4.585
mMC002535	5.959	5.598	6.085	5.112	6.074	6.002	7.076	6.758	6.038	6.897	6.383	5.719	6.985	6.267	5.697	4.926	5.793	5.789
mMC002536	11.955	12.145	12.207	12.097	12.405	11.974	11.759	11.642	11.986	11.537	12.046	11.722	11.629	11.931	12.192	12.287	11.985	12.332
mMC002537	8.722	8.816	8.365	8.453	9.102	8.915	7.859	7.302	7.936	7.358	7.666	7.663	7.962	7.799	8.125	8.142	8.692	8.276
mMC002538	5.432	5.29	4.862	5.312	4.358	5.186	5.676	6.128	4.906	5.068	5.294	5.248	5.364	4.858	4.973	5.188	5.41	5.246
mMC002539	8.065	7.911	7.54	7.54	7.915	8.032	7.883	7.549	8.006	7.078	7.313	7.805	7.513	7.784	8.368	8.325	8.289	8.004
mMC002540	12.784	12.878	12.379	12.592	12.9	12.442	12.679	12.668	12.635	12.521	12.831	12.664	12.54	12.656	12.994	13.057	12.815	13.07
mMC002541	9.902	9.805	9.323	9.466	9.829	9.423	9.654	9.654	9.488	9.54	9.721	9.688	9.576	9.827	9.682	9.908	9.509	9.778
mMC002542	6.367	5.633	7.332	6.745	6.494	7.317	7.033	6.569	7.173	6.909	6.921	6.572	7.273	5.762	7.12	5.968	7.024	7.286
mMC002543	9.002	9.062	9.178	8.484	9.257	9.169	8.573	7.863	8.688	8.227	8.279	7.863	8.518	8.532	8.776	8.989	9.29	8.83
mMC002544	7.272	6.72	7.118	6.855	7.324	6.402	7.342	7.413	6.883	7.035	7.188	6.924	7.305	6.82	7.086	5.997	6.402	7.097
mMC002545	5.719	5.563	5.466	5.455	5.985	5.708	5.512	5.382	5.318	5.925	5.294	5.354	5.544	5.679	5.358	5.534	5.819	5.607
mMC002546	14.185	14.407	13.941	14.267	14.312	14.11	13.882	13.672	14.063	13.638	13.874	13.8	13.434	13.959	14.303	14.484	14.188	13.985
mMC002547	9.788	9.711	9.586	9.344	9.514	9.694	9.277	9.025	9.544	8.908	8.708	8.726	8.957	9.13	10.113	10.182	10.099	10.164
mMC002548	9.549	9.267	9.701	9.076	9.158	9.294	9.841	9.46	9.747	9.257	9.392	9.443	9.703	9.456	9.437	9.153	9.578	9.764
mMC002549	10.269	10.536	11.13	11.163	10.944	11.045	10.387	10.375	10.84	10.972	10.981	10.696	10.396	10.925	10.707	11.098	11.427	11.045
mMC002550	5.501	5.732	5.139	5.235	5.985	5.011	5.151	5.042	5.284	5.526	6.006	5.042	5.019	4.821	5.468	5.716	5.569	5.731
mMC002551	5.397	5.7	5.311	4.932	5.526	5.267	5.41	5.539	5.18	4.65	5.198	4.876	5.523	5.24	4.821	4.542	5.569	4.848
mMC002552	7.755	7.43	7.778	7.428	6.578	7.106	7.11	7.401	7.662	7.459	7.721	7.437	7.738	6.858	8.042	7.18	7.546	8.834
mMC002553	6.008	6.147	5.876	6.065	6.516	5.766	6.707	6.839	6.461	7.171	6.29	6.733	6.497	6.404	6.6	6.687	6.402	5.984
mMC002554	7.595	7.399	7.255	7.41	7.3	7.44	8.106	8.256	7.669	7.584	6.695	7.586	7.355	7.387	7.805	7.289	6.565	7.466
mMC002555	7.944	8.238	7.808	7.917	8.2	8.158	8.147	7.991	8.098	8.241	7.918	7.834	7.434	8.07	8.131	8.129	8.449	7.85
mMC002556	5.719	5.825	5.552	5.677	6.015	5.617	5.941	6.009	6.647	6.772	5.819	6.298	6.307	6.75	5.973	5.816	6.054	5.586
mMC002557	4.989	4.904	4.631	4.371	5.526	5.011	4.682	4.451	4.818	4.849	4.341	4.841	4.896	5.349	4.973	4.053	5.27	4.501
mMC002559	10.532	11.074	11.402	10.86	10.814	10.569	10.68	10.45	10.901	10.412	10.877	10.669	10.441	11.165	11.016	11.255	10.853	10.734
mMC002560	9.537	9.834	10.227	9.721	9.842	9.795	9.438	9.23	9.689	9.142	9.454	9.34	9.411	9.633	10.114	10.277	10.05	9.534
mMC002561	6.29	6.329	6.446	6.216	6.428	5.648	6.013	5.474	5.746	5.925	5.704	6.154	5.565	6.133	6.444	6.107	6.18	5.933
mMC002562	8.765	9.039	8.929	8.922	9.085	9.177	9.189	9.169	9.014	8.811	8.764	8.743	9.076	9.36	9.433	9.735	9.445	8.932
mMC002563	7.157	7.326	7.193	7.644	7.89	7.634	7.62	7.638	7.536	7.546	7.098	7.54	7.434	7.52	7.854	7.765	7.777	7.642
mMC002564	4.843	4.904	4.529	5.349	5.567	5.306	5.996	6.328	6.058	6.873	5.905	6.077	6.44	6.209	5.32	5.139	5.116	5.191
mMC002565	10.549	10.722	10.716	10.611	10.808	10.746	10.537	10.349	10.59	10.224	10.412	10.343	10.43	10.729	10.888	11.042	10.98	10.557
mMC002566	6.934	7.093	7.059	6.933	6.102	7.024	6.181	6.758	6.366	6.62	6.983	6.454	6.665	6.282	6.883	6.871	6.882	6.795
mMC002567	8.743	9.049	9.147	8.754	9.044	9.022	8.803	8.427	8.688	8.552	8.393	8.363	8.335	8.614	8.892	9.018	9.037	8.615
mMC002568	10.428	10.956	11.032	10.294	10.505	10.656	10.318	10.093	10.273	10.124	10.111	10.018	10.202	10.436	10.684	10.871	11.153	10.717
mMC002569	7.852	7.326	7.784	7.961	8.009	7.74	7.878	7.841	7.499	7.706	7.305	7.48	7.665	7.55	7.716	7.871	7.49	7.73
mMC002570	6.869	7.001	6.368	7.121	6.92	6.937	7.808	8.409	7.942	7.793	7.5	7.652	7.171	7.712	6.68	6.415	6.277	6.932
mMC002571	14.189	14.399	14.105	14.257	14.034	14.027	14.068	13.859	13.736	13.531	13.956	13.879	13.339	13.879	14.332	14.545	14.331	14.101
mMC002572	7.866	7.875	7.883	7.961	7.865	7.9	7.649	7.401	7.273	7.151	7.421	7.652	7.077	7.596	7.662	8.027	8.182	7.841
mMC002573	5.984	5.246	6.046	6.216	5.567	6.326	6.772	7.401	7.096	6.016	7.003	6.284	6.541	5.968	6.094	5.495	4.853	5.77
mMC002574	15.625	15.915	15.758	15.677	15.688	15.517	15.098	14.975	15.302	15.2	15.253	15.032	14.731	15.37	15.871	16.198	15.92	15.451
mMC002575	8.486	7.536	8.103	7.884	8.111	8.02	8.527	8.907	8.471	8.486	8.613	8.655	8.941	8.468	8.252	7.614	7.893	8.366
mMC002576	5.501	4.671	4.862	5.154	5.567	5.452	5.087	4.952	4.818	5.431	5.294	5.042	5.364	4.784	5.198	5.236	5.443	5.449
mMC002577	7.09	6.947	7.561	7.346	6.871	7.071	7.313	7.21	6.789	6.861	6.879	6.841	7.675	6.351	7.294	7.324	7.498	7.914
mMC002578	9.608	9.797	10.397	10.469	9.701	9.766	9.561	9.618	9.653	9.707	9.881	9.862	9.603	10.049	9.762	9.946	10.192	9.737
mMC002579	13.864	13.938	14.196	14.106	14.27	13.929	13.633	13.768	13.794	13.899	13.861	13.796	13.656	14.16	13.85	14.101	14.178	14.209
mMC002580	10.222	10.038	10.496	10.352	10.598	10.677	10.004	9.717	10.598	10.227	9.797	9.849	9.857	10.212	9.868	9.923	10.367	9.946
mMC002581	5.66	5.109	5.245	4.834	4.929	5.648	5.561	5.945	5.561	5.925	5.751	5.524	5.797	5.821	5.156	5.61	4.9	4.949
mMC002582	5.831	6.171	6.535	5.421	5.567	6.384	6.696	6.83	5.669	7.013	6.646	6.595	6.869	6.718	5.727	5.495	5.819	6.51
mMC002583	6.559	5.373	5.942	6.132	5.791	6.073	6.932	6.681	6.62	5.853	6.9	6.242	6.78	5.968	5.841	6.133	5.793	6.545
mMC002584	4.989	3.81	4.818	4.782	5.567	4.467	5.182	5.474	5.107	5.108	4.984	5.191	5.291	5.636	5.067	5.282	5.195	5.351
mMC002585	11.321	11.503	11.369	11.13	11.718	11.602	10.837	10.464	10.891	10.791	10.716	10.626	10.556	10.73	10.966	11.124	11.272	11.158
mMC002586	5.165	5.413	4.364	5.455	5.304	5.056	4.639	4.322	4.678	4.541	4.5	4.841	4.83	5.268	5.156	5.455	5.116	5.163
mMC002587	9.992	10.056	10.27	10.505	10.053	10.077	10.302	10.071	10.221	10.107	10.074	10.072	10.01	10.426	10.212	10.591	10.439	9.912
mMC002588	7.242	7.105	7.315	7.065	7.752	7.139	7.006	6.73	7.135	7.067	6.671	6.897	6.886	6.868	7.013	7.595	6.625	7.3
mMC002589	7.135	7.237	7.089	7.238	7.17	7.083	6.854	6.767	7.046	6.718	6.9	7.052	6.369	7.054	7.314	7.434	6.87	7.202
mMC002590	5.831	5.763	5.607	6.042	6.359	6.247	5.804	6.459	5.532	6.59	5.774	5.836	6.118	5.762	5.666	5.036	5.569	6.201
mMC002591	4.893	4.607	4.905	4.371	4.737	4.865	4.763	4.647	4.628	5.148	4.341	4.911	4.579	4.893	5.067	4.392	5.233	5.044
mMC002592	15.173	15.244	14.774	14.749	15.295	15.046	13.493	13.33	13.37	13.339	13.487	13.35	13.384	13.753	14.448	14.785	14.526	14.301
mMC002593	4.31	2.707	5.175	4.979	5.256	4.649	4.986	4.755	4.577	4.752	5.444	4.486	4.655	4.361	4.821	4.745	4.596	4.664
mMC002594	5.165	5.246	4.773	5.489	5.791	5.186	5.212	4.755	4.678	5.26	4.984	5.073	4.579	5.122	5.432	5.573	5.869	5.586
mMC002595	5.883	5.7	5.466	5.195	5.756	5.306	5.784	5.517	5.144	5.068	5.356	5.405	5.797	5.499	5.57	4.68	5.507	5.376
mMC002596	5.079	5.29	5.026	5.274	5.397	5.487	5.383	5.451	5.25	5.752	5.704	5.478	5.457	5.375	5.28	4.745	5.342	4.916
mMC002597	5.747	4.849	4.862	5.349	4.803	5.267	5.436	5.31	5.284	5.431	5.021	5.38	4.928	5.211	4.924	5.534	5.443	5.67
mMC002598	5.035	5.156	5.21	5.235	5.72	5.344	5.02	4.823	4.628	4.984	4.824	4.303	4.762	5.122	4.401	4.745	5.233	4.74
mMC002599	4.843	4.607	5.026	4.729	5.046	5.227	4.639	4.856	4.863	4.895	4.945	4.653	4.928	4.312	4.973	5.188	4.65	4.882
mMC002600	12.014	12.02	12.303	12.204	12.722	12.588	11.773	11.487	12.058	11.954	11.881	11.733	11.794	11.789	12.288	12.587	12.674	12.4
mMC002601	6.385	6.392	5.436	5.995	5.607	6.049	6.345	6.631	5.695	5.925	6.006	6.045	6.417	5.569	5.869	5.036	5.819	6.127
mMC002602	6.856	6.491	6.268	6.881	6.21	6.858	6.685	6.515	6.521	6.331	6.744	6.502	6.417	5.878	6.756	5.573	5.74	6.842
mMC002603	5.467	5.763	5.375	5.385	5.256	5.708	6.556	6.865	6.837	6.45	5.021	6.813	5.544	5.802	5.697	5.879	5.538	5.163
mMC002604	7.776	7.933	7.156	7.374	7.797	7.84	7.306	7.505	7.715	7.286	7.727	7.636	7.355	7.234	7.467	7.823	7.6	7.548
mMC002605	8.088	7.911	8.251	8.281	8.308	8.285	8.342	8.394	8.262	8.279	8.229	8.385	8.417	8.091	7.861	7.855	8.474	7.999
mMC002606	4.791	5.452	4.364	5.312	5.304	4.964	4.723	5.359	3.504	4.801	4.865	4.613	4.331	3.994	5.156	4.982	5.27	4.813
mMC002607	8.182	8.761	8.691	8.484	7.706	8.354	9.081	9.536	9.264	10.226	9.209	9.716	9.952	9.629	8.154	9.494	8.562	7.905
mMC002608	7.504	7.43	7.503	6.994	7.6	7.375	7.578	7.581	7.066	7.331	7.443	7.299	7.496	6.977	7.716	7.391	7.152	7.089
mMC002609	5.857	5.563	5.735	5.312	5.825	5.487	6.099	5.81	5.643	5.643	5.905	5.798	5.815	5.614	5.785	5.573	5.476	5.191
mMC002610	6.209	5.995	5.831	6.088	5.955	6.205	5.537	5.429	5.77	5.698	5.967	5.501	5.761	5.569	5.756	5.682	6.01	6.096
mMC002611	7.189	6.047	6.998	6.881	6.359	6.42	7.523	7.955	6.994	7.434	7.457	7.313	7.734	7.158	7.43	7.128	6.139	6.941
mMC002612	5.397	5.109	5.026	5.312	4.182	4.865	5.087	4.952	4.773	5.365	5.164	5.073	5.161	4.543	5.112	4.745	5.41	5.013
mMC002613	6.229	5.452	5.876	5.947	5.72	5.849	6.662	6.621	6.961	7.046	6.19	7.177	6.742	6.552	5.813	6.107	6.697	6.065
mMC002614	5.959	5.884	5.659	5.791	5.791	5.586	5.884	6.024	5.616	5.186	5.499	5.961	6.044	5.95	5.756	5.816	6.18	5.789
mMC002615	13.617	13.721	14.153	14.293	13.967	13.843	13.083	12.789	13.047	13.244	13.139	12.975	12.982	13.292	13.472	13.632	13.83	13.524
mMC002616	11.966	12.047	11.526	11.845	12.102	12.089	9.036	9.102	9.008	9.226	9.127	8.927	9.126	8.955	8.99	9.38	10.12	10.052
mMC002617	9.778	9.871	10.152	10.2	10.118	10.022	10.121	10.006	10.021	10.213	9.926	9.92	9.488	9.34	10.447	10.53	10.651	10.415
mMC002618	4.443	5.06	5.175	4.436	5.304	5.586	5.884	5.335	5.794	5.853	5.579	4.731	5.586	5.523	5.432	5.455	5.033	4.916
mMC002619	4.942	4.849	4.529	4.234	4.929	4.706	3.853	4.61	4.577	5.365	5.444	4.254	4.959	4.928	4.767	4.469	4.945	4.275
mMC002620	4.893	5.563	4.818	5.312	5.567	4.117	4.459	4.72	4.906	4.702	5.129	5.163	4.928	5.24	4.593	5.282	5.156	5.013
mMC002621	5.323	4.472	4.905	5.617	5.101	5.101	5.02	4.492	4.356	4.65	4.449	4.397	4.691	3.994	4.973	4.867	4.804	4.458
mMC002622	4.843	5.156	4.581	5.069	5.154	4.761	5.383	5.496	5.107	4.94	5.231	5.042	5.388	5.985	5.156	4.982	4.945	4.625
mMC002623	6.101	5.413	6.4	5.349	5.72	5.927	5.884	6.365	6.174	6.482	6.274	6.538	6.723	6.296	5.813	6.107	5.628	5.542
mMC002624	8.638	8.209	8.508	8.467	7.814	8.487	8.704	8.789	8.661	8.616	8.802	8.694	8.895	8.565	8.171	8.493	8.142	8.478
mMC002625	5.534	5.563	5.311	5.235	6.21	5.766	5.941	4.983	5.616	5.026	5.444	5.926	5.316	5.322	6.047	5.879	5.376	5.191
mMC002626	7.135	6.89	7.089	7.087	6.262	6.962	6.932	7.111	6.883	7.181	7.089	7.108	6.961	6.977	7.166	7.075	6.239	6.451
mMC002627	5.66	5.452	5.466	5.154	5.756	4.915	5.087	5.234	4.989	4.94	5.325	5.073	5.316	5.211	4.924	5.139	5.27	5.163
mMC002628	7.811	8.155	8.044	8.305	7.97	8.202	7.988	7.482	7.642	7.392	7.514	7.731	7.794	7.774	7.685	8.168	8.432	7.882
mMC002629	5.501	5.373	4.946	6.92	5.154	4.467	6.696	6.59	5.413	5.671	4.449	6.713	6.405	6.968	5.156	5.327	5.27	5.449
mMC002630	4.843	4.958	4.905	4.782	5.046	5.306	5.383	4.983	5.144	5.365	4.906	4.978	5.106	4.995	5.395	5.327	5.376	5.219
mMC002631	5.857	5.7	5.807	6.019	5.858	6.365	6.468	6.933	6.491	6.101	6.744	6.077	6.894	5.401	5.785	5.327	5.657	5.649
mMC002632	5.123	4.607	4.581	4.729	5.101	4.591	5.087	4.856	4.906	4.984	4.396	4.397	4.797	5.375	4.467	5.139	5.033	4.501
mMC002633	5.984	6.073	5.524	6.277	6.428	6.002	5.512	6.471	5.532	5.186	5.605	5.614	6.44	5.24	5.756	5.139	5.033	5.351
mMC002634	7.379	7.118	7.404	6.496	6.473	7.012	8.041	8.323	7.897	9.147	8.354	8.534	8.585	8.313	7.364	6.774	6.314	7.673
mMC002635	7.892	8.327	8.607	8.391	8.777	8.761	7.672	7.814	7.815	7.8	7.697	7.796	7.685	7.794	7.724	8.075	8.336	7.704
mMC002636	5.165	5.527	5.311	5.617	5.645	6.049	5.271	5.359	5.35	5.615	5.884	5.698	5.457	5.349	4.821	5.939	5.41	5.67
mMC002637	4.893	5.109	5.139	5.421	5.683	5.586	5.845	6.142	5.746	5.495	5.415	5.978	6.281	5.721	5.198	5.414	5.233	4.916
mMC002638	6.543	6.67	6.671	6.594	5.791	6.937	6.951	7.23	6.726	6.663	6.708	7.154	6.851	6.697	6.462	5.968	7.163	6.824
mMC002639	12.04	12.062	12.329	12.465	12.393	12.282	11.968	11.795	11.937	12.228	12.159	11.987	11.727	12.1	12.205	12.547	12.643	12.267
mMC002640	4.567	5.156	4.862	4.729	5.256	4.865	4.151	4.684	4.818	5.186	4.984	4.653	4.863	4.263	5.156	4.542	4.596	3.907
mMC002641	5.123	5.156	4.905	4.499	5.351	5.186	4.682	5.474	5.318	4.984	5.094	4.53	4.863	4.627	5.358	4.926	5.306	5.496
mMC002642	9.138	9.013	8.969	8.58	7.832	8.31	9.119	9.306	8.965	9.539	9.6	9.386	9.612	9.436	8.885	8.963	8.28	8.65
mMC002643	4.626	4.792	5.065	4.729	4.358	5.417	4.723	4.277	4.678	4.895	4.043	4.35	4.459	5.375	4.873	4.867	4.703	4.813
mMC002644	11.516	11.678	11.818	11.903	11.903	11.76	10.893	10.745	10.945	11.207	11.275	11.026	10.821	11.265	11.341	11.606	11.867	11.507
mMC002645	6.492	7.093	6.302	6.773	8.271	7.226	6.531	6.34	6.445	7.229	6.353	6.271	6.357	7.029	6.14	5.848	7.308	5.967
mMC002646	5.984	7.479	6.446	8.189	6.618	7.826	8.25	8.537	8.048	8.688	8.199	8.242	8.274	8.054	7.724	7.871	7.142	6.654
mMC002647	4.989	4.472	4.905	5.154	5.484	4.53	5.182	4.856	4.818	4.801	5.263	4.841	5.161	5.211	5.537	5.188	5.306	5.246
mMC002648	7.718	7.661	7.796	6.316	6.537	7.337	8.321	8.444	8.368	9.515	8.279	8.911	9.013	8.946	7.252	8.089	6.486	6.833
mMC002649	11.588	11.578	11.602	11.859	11.465	11.35	10.902	10.813	10.773	11.114	11.1	10.856	10.856	11.259	11.178	11.488	11.426	11.144
mMC002650	7.406	7.054	6.934	5.995	5.756	6.346	7.151	7.782	7.004	6.991	7.831	7.462	7.491	6.8	7.273	5.968	5.917	7.143
mMC002651	5.035	5.452	5.026	4.979	5.441	5.553	5.087	5.31	5.444	5.224	5.63	5.501	5.34	4.746	5.603	5.534	4.703	5.401
mMC002652	5.123	5.156	5.406	5.554	5.351	5.679	4.802	5.496	4.989	5.431	5.499	5.073	4.863	5.06	5.395	5.282	5.628	5.542
mMC002653	4.791	5.49	5.245	5.312	5.256	5.227	5.054	4.755	4.628	4.849	4.599	4.978	4.928	4.784	4.767	4.68	4.159	4.949
mMC002654	6.882	7.752	6.748	8.015	7.115	8.014	7.864	8.32	7.558	7.678	8.155	7.805	7.986	7.573	7.613	7.254	7.29	7.272
mMC002655	7.113	7.652	6.855	7.464	6.952	7.602	7.327	7.419	7.273	7.747	7.797	7.449	7.546	7.037	7.038	6.947	6.18	7.041
mMC002656	5.035	4.168	4.773	4.087	4.929	4.706	4.986	4.61	4.818	4.895	5.058	5.01	4.83	5.152	4.924	4.982	4.596	5.013
mMC002657	7.587	6.583	7.589	6.92	5.858	7.307	7.913	8.379	8.364	8.153	8.557	8.465	8.777	7.829	7.538	6.415	6.683	6.522
mMC002658	7.252	7.661	7.165	7.186	6.074	6.937	7.596	7.499	7.536	8.188	7.886	7.858	7.645	7.728	7.304	7.38	7.233	7
mMC002659	6.209	5.49	5.344	5.235	5.484	4.039	5.242	6.785	6.117	5.068	6.19	6.352	6.028	5.523	5.895	5.327	5.27	6.157
mMC002660	7.321	7.358	7.238	7.428	7.507	7.071	6.941	7.044	6.928	6.873	7.457	6.993	6.969	6.923	7.67	7.556	7.29	7.531
mMC002661	5.747	5.854	5.495	5.995	5.607	5.679	6.048	5.719	5.643	6.59	5.655	6.298	5.815	6.729	6.269	5.939	5.819	5.789
mMC002662	10.828	11.041	10.626	10.506	11.163	11.221	10.485	10.546	10.841	10.916	10.845	10.745	10.462	10.778	10.908	11.346	11.552	11.202
mMC002663	7.666	7.897	7.459	7.733	7.832	7.51	6.685	6.794	7.407	7.491	7.457	7.06	7.136	6.95	7.708	7.91	7.716	7.587
mMC002664	5.285	5.01	4.773	4.834	5.607	4.53	5.02	5.013	5.029	5.026	4.906	5.103	5.106	4.784	5.198	4.313	5.116	5.326
mMC002665	5.803	5.109	5.495	5.235	5.756	5.227	5.242	5.359	5.25	5.495	5.605	5.38	5.666	4.995	5.24	5.036	5.233	4.949
mMC002666	8.797	8.551	8.269	7.811	8.206	8.473	8.704	9.154	8.774	8.571	9.315	9.099	9.038	8.605	8.794	8.435	8.411	8.112
mMC002667	10.911	10.749	10.386	9.658	9.924	9.694	11.213	11.636	11.192	10.952	11.368	11.241	11.362	11.149	10.959	10.874	10.094	11.167
mMC002668	5.165	4.849	5.026	4.932	4.667	4.335	5.242	5.429	4.577	5.331	5.472	5.354	5.586	5.546	5.537	4.867	5.41	4.981
mMC002669	7.242	7.678	7.373	7.374	8.855	8.919	5.537	5.429	4.818	5.877	5.325	5.678	5.523	4.746	5.358	5.282	5.41	4.275
mMC002670	4.989	5.373	4.818	5.195	4.667	5.708	5.02	5.099	5.107	4.65	5.472	5.454	5.291	5.375	5.395	5.783	4.853	5.246
mMC002671	9.193	9.526	9.207	9.298	9.282	9.604	8.545	8.311	8.796	8.925	8.474	8.63	8.526	8.81	8.677	8.963	9.621	8.853
mMC002672	5.747	5.563	5.58	5.791	5.397	5.708	5.383	5.155	5.144	5.431	5.444	5.191	5.266	5.322	5.537	5.646	5.917	5.691
mMC002673	13.021	13.229	13.324	13.337	13.414	13.521	12.731	12.681	12.932	13.057	12.811	12.567	12.603	13.129	13.24	13.634	13.805	13.186
mMC002674	5.079	4.792	5.436	4.979	5.567	4.706	4.986	4.684	4.818	5.108	5.415	4.876	5.077	4.746	4.973	5.036	5.476	5.629
mMC002675	5.432	5.633	5.58	5.312	5.825	5.553	5.537	6.59	5.589	6.649	6.72	6.713	6.604	6.323	5.813	5.495	5.767	6.081
mMC002676	6.576	8.465	7.715	8.584	7.496	8.02	7.787	8.269	8.043	7.569	8.378	8.633	8.609	8.099	8.154	7.455	7.983	7.372
mMC002677	9.701	10.311	9.853	10.174	9.708	10.098	9.8	9.815	9.634	9.868	9.724	10.083	9.624	9.966	9.626	9.927	10.188	9.743
mMC002678	8.382	8.741	8.251	8.271	8.104	8.604	8.555	8.567	8.28	8.631	8.726	9.079	8.467	8.642	8.609	8.844	9.604	8.88
mMC002679	8.182	8.465	7.69	7.748	7.725	8.588	7.529	7.471	7.996	7.734	8.114	7.966	8.108	7.733	8.257	8.062	8.615	7.85
mMC002680	5.285	5.794	4.305	5.025	5.683	5.144	5.119	4.322	5.504	5.778	5.63	5.57	5.723	5.349	5.28	5.236	5.116	4.949
mMC002681	7.36	7.118	6.977	7.006	6.359	7.297	7.349	6.069	7.833	7.418	8.291	8.206	8.332	7.573	7.638	7.088	7.001	6.475
mMC002682	7.733	7.337	7.365	7.248	6.473	7.327	8.801	9.462	9.844	9.947	9.927	10.581	10.172	9.098	7.776	7.705	6.844	7.245
mMC002683	5.501	5.884	4.862	5.455	5.397	4.467	4.986	5.539	5.284	5.464	5.751	5.405	5.666	4.858	4.973	5.816	4.421	5.519
mMC002684	7.733	8.359	7.759	8.091	7.678	8.158	7.076	7.371	7.391	6.836	7.345	7.366	7.434	7.313	7.013	7.18	7.546	7.158
mMC002685	5.397	4.958	5.065	5.455	5.304	5.011	4.506	5.099	4.726	4.425	4.737	5.073	5.214	4.707	4.593	4.68	4.945	4.702
mMC002686	4.843	4.732	4.946	5.154	4.929	5.344	4.763	5.285	5.25	5.365	5.164	5.191	5.134	4.962	5.24	5.282	5.156	5.3
mMC002687	7.189	8.061	7.436	8.141	7.669	8.396	7.478	7.482	8.542	7.85	8.649	8.507	8.542	8.151	8.511	8.062	7.923	7.745
mMC002688	6.787	7.237	6.855	7.227	5.645	6.831	7.37	7.276	7.879	7.599	7.949	7.83	7.852	7.241	7.58	6.184	6.2	7.173
mMC002689	8.25	8.261	8.286	8.173	7.115	8.196	8.123	7.951	8.762	8.096	8.966	8.89	8.847	7.728	8.309	8.006	7.327	7.513
mMC002690	4.791	5.06	4.245	5.235	5.351	5.227	4.986	4.492	7.255	4.984	5.164	5.042	4.83	5.475	4.873	4.469	5.195	4.501
mMC002691	7.956	8.015	8.256	8.107	8.88	8.746	7.864	7.963	8.314	7.838	7.721	7.673	7.714	7.636	8.241	8.096	8.411	8.008
mMC002692	6.188	6.704	5.942	5.995	6.383	6.844	5.676	6.459	6.398	6.162	6.541	6.271	6.665	5.721	5.948	6.025	6.076	6.229
mMC002693	7.944	8.266	8.311	8.543	8.097	8.551	7.75	8.015	7.958	8.163	7.848	8.042	7.519	8.193	7.597	8.161	8.589	7.598
mMC002694	9.558	9.783	10.36	10.597	10.396	10.439	9.948	9.64	9.967	9.953	9.881	9.973	9.783	9.757	9.787	9.655	10.443	10.296
mMC002695	6.166	5.94	5.71	5.312	5.72	5.766	5.72	5.961	6.972	6.811	6.708	6.773	6.886	6.75	5.869	5.783	5.819	5.95
mMC002696	4.791	5.332	4.862	5.818	5.683	5.977	5.356	5.756	6.55	5.671	6.568	6.572	6.86	5.569	6.975	5.939	5.306	5.163
mMC002697	10.832	11.012	11.054	10.809	10.915	10.836	10.51	10.184	10.511	10.522	10.436	10.388	10.084	10.624	10.547	10.744	10.569	10.426
mMC002698	13.593	13.888	14.056	13.981	13.873	13.624	13.94	13.822	13.891	13.774	13.771	13.609	13.615	14.058	14.329	14.505	14.291	13.72
mMC002699	5.035	4.904	4.773	5.455	5.397	4.865	4.411	4.492	4.628	4.849	4.55	4.203	4.727	4.408	5.067	4.469	4.853	5.105
mMC002700	11.117	11.355	11.436	11.24	11.109	11.113	11.053	10.85	11.058	10.898	10.505	10.303	10.558	11.027	11.498	11.608	11.389	10.883
mMC002701	10.023	10.286	10.305	10.097	10.13	10.046	9.876	9.56	10.024	10.024	9.873	9.636	9.473	9.917	10.137	10.324	10.239	9.998
mMC002702	7.872	8.048	7.998	7.769	7.725	6.987	7.405	7.353	7.255	7.089	7.589	7.652	7.462	7.248	7.895	7.757	8	7.97
mMC002703	4.791	5.373	5.065	4.884	4.667	4.591	5.151	5.359	5.216	4.65	5.263	4.945	5.019	5.122	4.711	5.61	4.481	4.949
mMC002704	6.032	6.307	5.375	5.995	5.397	5.417	6.031	6.739	6.229	6.239	6.471	6.754	5.901	6.504	5.697	6.327	6.139	5.984
mMC002705	5.165	5.29	5.245	5.069	5.206	5.056	5.654	6.211	6.058	5.615	5.751	5.635	5.705	5.592	5.727	5.716	5.41	5.607
mMC002706	7.704	7.652	7.589	7.175	7.496	7.755	7.965	7.918	8.113	8.288	7.803	8.095	8.052	7.981	7.354	7.815	8.28	7.864
mMC002707	6.145	5.598	6.76	6.686	6.714	6.559	6.834	6.739	6.86	7.191	6.568	6.783	6.486	6.224	6.617	6.577	5.941	5.808
mMC002708	7.783	7.564	7.831	7.523	7.6	7.346	7.908	7.901	7.79	8.364	7.768	7.736	8.086	8.091	7.955	7.623	8.056	7.764
mMC002709	10.532	9.969	10.375	10.443	10.2	10.322	10.874	11.028	10.656	10.687	10.842	10.794	10.858	10.718	10.55	10.038	9.864	10.527
mMC002710	10.391	10.084	10.198	10.044	9.84	9.859	9.95	10.315	10.291	10.123	10.463	10.241	10.461	10.032	10.607	10.582	10.427	10.244
mMC002711	7.804	6.961	7.889	7.298	7.384	7.791	8.788	8.84	7.856	8.726	8.506	8.48	8.809	8.208	8.108	7.517	7.372	8.057
mMC002712	5.566	5.452	4.946	4.884	3.666	5.011	6.96	6.973	6.506	6.823	4.906	6.584	6.919	5.451	5.503	4.867	4.703	6.726
mMC002713	11.408	11.641	11.616	11.333	11.471	11.708	11.245	10.752	10.986	10.867	10.821	10.809	11.083	11.226	11.217	11.42	11.855	11.224
mMC002714	7.242	7.389	6.251	7.099	5.683	6.844	6.531	7.021	7.025	5.26	6.911	7.154	6.961	7.226	6.711	7.347	5.74	7.143
mMC002715	10.724	10.824	10.986	10.785	11.104	11.129	10.697	10.209	10.469	10.364	10.462	10.302	10.48	10.548	10.91	11.013	11.166	10.737
mMC002716	6.934	6.452	6.808	6.773	7.275	6.975	5.537	5.56	5.91	5.399	5.605	5.302	4.989	5.475	6.047	5.716	6.032	5.881
mMC002717	9.187	8.927	8.832	8.897	8.695	9.121	8.951	9.328	9.537	9.65	9.348	9.468	9.672	9.167	9.364	9.225	8.909	9.158
mMC002718	8.606	8.7	9.057	8.867	8.509	8.757	8.867	8.545	9.024	8.958	8.816	8.723	9.067	8.903	9.148	8.93	9.447	8.945
mMC002719	8.065	8.137	7.255	7.099	8.031	7.977	8.439	8.496	8.123	8.241	8.362	8.235	8.06	7.809	7.875	7.932	8.331	8.116
mMC002720	6.624	5.29	6.684	6.088	6.21	6.205	7.566	7.471	6.801	7.443	7.197	7.228	7.48	7.42	6.023	6.327	6.139	6.427
mMC002721	5.36	5.527	4.946	5.235	5.206	4.467	5.054	4.823	4.948	4.94	4.906	4.768	5.077	4.893	4.186	5.371	5.233	5.401
mMC002722	13.807	13.833	13.632	13.868	13.795	13.755	13.098	12.888	13.024	13.163	13.173	12.985	13.015	13.404	13.499	13.68	13.727	13.456
mMC002723	7.899	7.875	7.709	8.062	7.97	7.65	7.438	7.46	7.391	7.418	7.666	7.177	7.185	7.204	7.761	7.91	7.38	7.398
mMC002724	4.683	4.849	4.946	4.782	4.867	4.117	4.802	4.409	4.577	4.541	4.599	4.805	4.579	3.131	4.821	4.982	5.033	5.044
mMC002725	4.989	4.958	4.987	4.782	5.397	4.865	4.763	4.823	4.948	4.752	4.984	4.805	5.214	5.028	4.873	4.982	4.539	5.044
mMC002726	7.451	6.329	7.29	7.392	6.406	7.337	8.398	8.882	8.498	8.324	8.735	8.697	8.706	8.155	7.974	7.301	6.534	7.636
mMC002727	5.323	4.607	5.065	4.932	5.101	5.056	5.608	5.827	5.888	5.778	5.751	5.248	6.202	5.658	5.358	5.036	5.156	4.275
mMC002728	5.501	5.825	5.784	5.791	5.858	5.849	5.864	6.621	5.35	5.643	6.19	5.698	6.188	5.614	5.603	6.053	5.628	5.808
mMC002729	6.908	6.286	5.784	6.92	6.102	6.775	7.231	7.471	7.056	6.811	6.983	7.1	7.337	7.003	6.649	6.184	6.595	7.313
mMC002730	12.991	13.132	13.283	13.501	13.334	13.251	13.217	12.891	12.985	13	13.09	13.026	12.957	13.185	13.333	13.657	13.565	13.279
mMC002731	8.455	8.359	7.96	8.584	8.29	8.538	8.508	8.845	8.546	8.086	7.548	8.228	8.338	8.147	8.246	8.237	8.11	8.794
mMC002732	12.238	12.349	11.826	11.928	12.024	12.09	12.386	12.085	12.106	12.374	12.126	12.041	11.612	11.849	12.478	12.662	12.71	12.208
mMC002733	5.165	4.541	4.905	4.834	5.256	4.915	4.596	5.429	5.318	4.94	5.526	4.613	5.106	5.152	5.021	4.807	5.376	5.044
mMC002734	5.501	6.047	5.71	5.947	5.858	6.049	5.903	6.493	5.975	6.201	6.383	6.682	6.78	5.821	5.785	5.716	5.74	5.75
mMC002735	7.262	6.171	7.137	6.042	5.825	7.083	8.374	8.561	7.953	9.142	8.408	8.395	8.807	8.281	7.132	6.107	5.033	6.726
mMC002736	4.378	4.904	5.245	5.069	5.441	4.964	5.182	4.889	5.144	5.296	4.945	5.163	4.928	4.821	4.186	5.088	5.075	4.585
mMC002737	10.902	10.372	9.592	10.933	10.244	10.631	11.093	11.301	10.873	10.964	9.715	11.098	10.904	10.879	10.349	10.338	10.15	10.942
mMC002738	6.685	6.263	6.772	7.042	6.383	6.701	7.118	7.499	7.484	7.838	7.376	7.443	7.266	7.367	6.48	7.413	6.402	6.814
mMC002739	4.942	5.246	4.818	4.834	3.549	4.649	4.506	4.823	5.029	4.541	5.198	4.203	4.797	5.152	4.531	5.036	5.075	4.882
mMC002740	6.895	7.118	7.165	6.237	7.043	7.762	6.793	6.821	6.939	7.191	7.321	7.228	7.107	6.858	6.649	5.997	7.012	6.696
mMC002741	7.032	6.961	6.945	6.277	6.428	6.592	7.143	7.315	7.056	7.384	7.535	7.346	7.743	7.471	7.074	6.651	5.844	6.949
mMC002742	6.29	6.412	6.179	5.763	6.015	6.307	6.013	6.537	6.137	5.901	6.045	6.184	5.779	5.7	6.227	6.08	5.685	6.906
mMC002743	7.146	7.015	7.029	6.39	5.72	6.789	7.755	7.987	7.228	8.01	7.684	7.551	7.738	7.477	7.754	7.278	6.989	7.372
mMC002744	5.206	5.527	5.659	4.782	4.803	5.267	5.328	5.382	5.318	5.26	5.499	5.103	5.214	5.295	5.24	4.926	5.195	5.326
mMC002745	8.924	8.67	8.703	8.696	8.704	8.821	9.075	9.129	8.805	9.072	9.064	8.94	9.076	8.634	8.677	9.073	8.865	8.949
mMC002746	7.35	7.695	7.683	7.523	7.348	7.733	7.484	7.935	7.885	7.917	7.791	7.781	7.835	7.446	7.284	7.445	7.843	7.891
mMC002747	5.831	6.72	6.784	6.372	5.567	6.817	5.903	6.303	5.72	5.671	5.926	5.854	6.393	6.31	5.895	5.816	6.832	5.607
mMC002748	6.73	6.329	5.942	6.787	6.638	7.475	7.504	7.702	6.939	6.979	7.368	7.292	7.331	6.995	6.55	5.997	6.402	7.089
mMC002749	8.779	8.955	8.544	8.32	8.777	8.906	8.265	8.142	8.56	8.437	8.141	8.107	8.593	8.357	8.823	9.262	9.46	8.7
mMC002750	4.738	5.633	4.862	4.782	5.756	4.402	4.915	4.184	4.818	5.186	4.55	4.731	4.691	4.858	5.021	5.036	4.596	4.585
mMC002751	7.487	7.573	7.451	7.711	8.053	7.519	7.006	7.126	7.025	7.161	7.345	6.985	6.969	7.071	7.555	7.576	7.49	7.306
mMC002752	6.078	6.241	5.659	6.019	6.13	5.708	6.834	6.933	6.789	6.239	5.704	6.743	5.85	6.019	6.515	5.848	5.342	6.157
mMC002753	5.123	6.021	5.607	6.372	6.287	6.439	7.076	7.154	7.154	7.239	6.658	7.36	7.337	6.78	6.117	6.436	6.139	5.67
mMC002754	6.934	6.263	6.251	6.562	5.683	7.048	6.013	6.493	6.634	5.331	6.471	5.698	5.832	5.7	5.603	5.816	6.669	5.376
mMC002755	9.437	9.581	9.09	9.283	9.113	9.171	9.22	8.918	8.441	8.776	8.779	8.63	8.116	8.381	9.557	9.843	9.664	9.173
mMC002756	5.079	4.168	4.475	4.729	5.351	4.865	4.459	4.856	5.18	5.148	5.198	4.876	4.762	4.408	5.28	4.982	5.116	4.916
mMC002757	7.587	7.337	7.307	6.578	5.567	7.257	7.888	8.493	7.715	8.329	8.291	8.195	8.329	7.608	7.724	7.005	6.032	7.822
mMC002758	4.378	4.904	4.773	4.559	4.595	5.306	5.054	4.823	4.47	5.148	5.094	4.099	4.959	4.312	4.924	5.036	4.703	4.369
mMC002759	4.738	5.667	4.773	4.559	5.046	5.381	5.271	4.532	5.107	5.148	5.021	4.442	4.727	4.408	4.401	5.236	4.596	5.134
mMC002760	11.576	11.333	11.336	11.273	10.971	11.084	11.621	11.869	11.601	11.724	11.931	11.766	11.82	11.916	11.757	11.466	11.483	12.028
mMC002761	8.634	8.395	7.722	9.36	8.438	8.951	8.928	9.606	8.704	9.096	9.732	9.513	9.42	8.975	8.314	8.61	8.188	7.519
mMC002762	4.843	4.472	4.818	4.729	5.351	4.53	4.682	4.755	4.47	3.543	5.021	4.442	4.5	4.784	4.711	5.088	4.755	5.013
mMC002763	6.685	6.583	6.046	6.907	6.451	7.036	6.894	7.133	6.848	6.968	6.207	7.052	7.062	6.839	6.814	6.823	6.565	6.376
mMC002764	4.167	5.373	4.364	5.522	5.825	5.267	4.986	5.127	4.678	4.65	4.341	4.35	4.863	4.858	5.112	5.371	4.9	5.496
mMC002765	6.842	5.527	6.179	5.995	6.428	6.871	6.74	6.989	6.674	7.067	6.932	7.01	6.665	6.986	5.432	5.682	7.252	6.049
mMC002766	5.035	5.01	4.183	4.884	5.256	4.649	4.459	4.983	4.356	4.94	4.599	4.572	4.797	4.746	4.873	5.036	4.99	5.326
mMC002767	9.091	9.325	9.696	9.652	9.172	9.124	9.451	9.32	9.034	9.335	9.381	9.047	9.15	9.392	9.388	9.921	9.983	9.483
mMC002768	13.327	13.378	13.468	13.482	13.837	13.522	13.497	13.407	13.368	13.598	13.748	13.585	12.909	13.32	13.872	14.146	13.954	13.833
mMC002769	10.964	11.274	11.378	11.466	11.481	11.389	11.045	10.911	11.002	11.56	11.123	11.197	10.867	11.194	11.163	11.532	11.591	11.199
mMC002770	8.387	8.861	8.641	8.874	8.471	8.717	8.488	8.553	8.293	8.681	8.554	8.256	8.432	8.556	8.559	8.892	9.208	8.442
mMC002771	5.035	4.607	5.21	4.834	5.206	5.101	4.763	4.366	4.678	4.801	4.5	4.613	4.727	5.06	4.531	5.327	4.421	4.664
mMC002772	4.626	4.168	4.862	5.554	4.803	5.011	5.356	5.429	4.726	5.186	5.444	5.103	5.586	5.24	4.973	5.495	4.804	4.777
mMC002773	10.336	10.456	11.069	10.971	10.239	10.295	10.023	10.098	9.939	10.136	10.546	10.393	10.019	10.492	10.189	10.521	10.806	10.406
mMC002774	4.791	4.904	4.905	5.312	5.304	3.874	4.723	4.61	5.18	4.301	4.106	4.613	4.727	4.051	4.401	5.188	5.156	5.246
mMC002775	8.27	8.243	8.039	8.184	8.38	8.368	7.516	7.963	7.708	7.664	7.897	7.904	7.933	7.733	7.895	8.048	7.959	7.891
mMC002776	10.395	10.523	10.535	10.692	10.104	10.106	10.321	10.286	10.247	10.389	10.353	10.333	10.249	10.614	10.479	10.886	10.987	10.563
mMC002777	5.397	5.49	5.375	4.884	5.206	5.267	5.72	5.961	5.91	5.993	5.68	6.692	5.24	5.679	5.697	6.577	5.628	5.564
mMC002778	7.221	7.744	7.664	7.797	7.649	7.762	7.313	7.527	7.702	7.734	7.907	7.684	7.474	7.567	7.43	7.713	7.737	7.72
mMC002779	4.626	4.732	5.103	4.834	5.154	4.865	5.02	5.042	5.029	5.556	5.164	6.199	5.291	5.499	5.503	5.036	4.755	4.414
mMC002780	8.507	8.528	8.493	8.555	8.466	8.852	8.371	8.135	8.093	8.377	8.132	8.075	8.241	8.274	7.861	8.37	9.175	8.116
mMC002781	4.626	4.904	5.065	5.112	4.929	5.267	4.951	4.823	4.906	5.464	4.599	4.911	5.34	5.322	4.711	4.745	4.539	5.134
mMC002782	5.079	5.452	5.71	5.112	5.891	5.144	5.151	5.042	5.413	4.849	4.865	5.01	4.727	5.028	5.28	5.036	5.156	4.981
mMC002783	5.66	4.904	4.364	5.421	5.526	5.101	5.119	4.952	5.029	5.698	4.693	5.22	5.106	4.784	4.332	5.236	5.116	4.916
mMC002784	9.788	9.69	9.564	9.337	9.498	9.251	9.142	9.473	9.671	9.346	9.712	9.443	9.231	9.227	9.75	9.506	9.343	9.689
mMC002785	4.683	4.607	5.139	4.729	5.397	5.011	5.3	5.451	5.107	5.026	5.231	5.454	5.364	5.06	5.021	5.414	4.703	4.813
mMC002786	5.246	6.147	5.659	6.994	5.304	5.977	7.015	7.726	6.813	7.258	7.848	7.474	7.799	6.377	6.227	5.75	5.767	6.127
mMC002787	6.744	6.784	7.127	6.815	5.441	6.911	6.793	6.767	6.661	5.752	6.695	6.95	6.77	5.762	6.828	5.783	6.277	7.548
mMC002788	5.747	5.732	7.018	7.364	6.015	6.267	7.384	7.527	6.972	7.248	7.653	7.657	7.599	7.764	6.87	7.229	8.449	7.909
mMC002789	8.15	8.48	8.103	8.231	7.538	8.305	8.242	8.588	8.405	8.338	8.419	8.574	8.588	8.07	7.98	8.082	8.376	7.957
mMC002790	9.962	9.871	10.141	10.148	9.777	9.821	9.736	10.243	9.996	9.901	10.196	10.071	10.057	10.036	10.219	10.475	10.54	10.095
mMC002791	12.497	12.673	13.162	13.088	13.545	13.481	12.444	12.536	12.512	12.708	12.696	12.567	12.802	13.164	13.048	13.259	13.27	12.966
mMC002792	5.959	5.7	5.92	5.648	5.484	5.648	5.845	6.59	5.865	5.399	6.082	6.49	6.604	5.84	5.727	5.75	5.27	5.629
mMC002793	7.02	6.452	6.4	6.088	6.557	6.924	6.519	6.054	6.098	6.08	5.728	5.739	5.95	6.404	6.407	6.498	7.223	7.065
mMC002794	8.57	8.808	8.583	8.518	8.652	8.694	8.269	7.745	8.24	7.76	7.745	7.72	7.857	8.079	8.387	8.23	8.515	8.353
mMC002795	6.624	6.123	5.552	5.312	5.891	5.553	5.271	5.285	5.842	5.698	5.63	6.214	5.411	5.523	6.584	5.879	5.628	5.191
mMC002796	7.65	7.564	7.29	7.336	7.262	7.926	7.418	7.237	7.477	7.089	7.214	6.538	6.928	7.029	7.097	7.192	8.062	8.131
mMC002797	8.924	8.61	8.054	8.714	8.438	8.521	8.618	9.091	8.714	8.324	8.109	8.198	7.949	8.299	8.283	8.518	8.402	8.811
mMC002798	8.882	8.708	7.911	8.151	8.284	8.31	8.667	8.784	8.479	8.656	8.4	8.224	8.002	8.344	8.677	8.934	8.84	9.029
mMC002799	9.695	9.599	9.606	10.003	9.353	9.862	9.717	9.388	9.569	9.666	9.411	9.228	9.516	9.644	9.693	10.029	9.866	9.614
mMC002800	13.226	13.23	13.373	13.145	13.2	13.193	12.408	12.053	12.665	12.55	12.525	12.46	12.691	12.574	13.179	13.346	13.389	13.061
mMC002801	9.358	9.399	9.116	9.064	8.893	8.912	9.581	9.257	9.127	9.045	9.152	9.167	9.029	9.253	9.296	9.396	9.612	9.288
mMC002802	5.883	5.563	5.607	5.554	4.595	5.822	5.676	5.977	5.77	5.224	5.655	5.891	5.544	5.211	5.841	5.371	5.195	6.414
mMC002803	6.123	5.413	5.607	5.648	4.803	5.586	6.441	6.448	5.144	5.877	5.905	5.836	5.867	5.546	6.162	5.909	5.075	5.881
mMC002804	5.123	5.794	4.905	4.618	3.428	4.402	4.506	5.182	4.906	4.541	4.55	5.163	4.579	4.928	5.112	5.282	5.195	5.246
mMC002805	12.518	12.8	12.361	12.762	12.892	12.636	12.184	11.897	12.28	12.172	12.101	11.938	12.011	12.221	12.508	12.872	12.793	12.505
mMC002806	9.258	9.311	9.077	9.217	9.362	9.144	8.803	8.606	8.799	8.946	8.646	8.474	8.564	8.622	9.018	9.402	9.392	8.973
mMC002807	8.012	7.661	7.944	7.91	7.249	7.983	7.803	7.787	7.573	7.331	7.954	7.116	7.966	7.685	7.724	7.917	7.585	7.813
mMC002808	5.079	4.958	4.581	5.195	4.667	5.144	5.3	5.406	5.318	5.556	5.68	5.328	5.646	5.475	5.24	5.371	5.116	5.789
mMC002809	10.235	10.268	10.747	10.568	10.318	10.222	9.913	9.69	9.914	10.093	9.953	9.825	9.887	9.84	10.11	10.417	10.348	10.211
mMC002810	9.361	9.189	9.4	8.893	9.178	9.201	9.298	9.038	9.156	9.209	8.922	8.707	9.258	8.728	9.574	9.805	10.047	9.637
mMC002811	9.608	9.549	8.658	9.332	9.783	9.642	9.71	9.645	9.774	9.592	9.26	9.378	9.19	9.495	9.268	9.602	8.995	9.276
mMC002812	5.246	5.49	5.175	4.559	5.397	5.056	5.3	5.517	5.794	5.971	5.751	6.093	5.761	5.475	5.358	5.61	5.233	5.075
mMC002813	5.719	5.49	5.685	5.677	4.737	5.487	5.054	5.581	5.284	5.365	4.984	5.073	5.34	4.784	5.432	5.682	5.233	6.142
mMC002814	4.378	4.472	5.21	4.674	5.72	4.53	4.311	4.532	5.216	4.984	4.906	4.945	3.941	4.784	4.26	5.371	5.075	4.369
mMC002815	5.432	5.527	4.987	5.112	5.101	5.417	4.206	5.013	4.818	4.702	4.449	4.731	4.83	5.092	5.468	5.414	4.804	4.882
mMC002816	5.803	5.794	5.984	5.707	5.256	5.849	6.923	7.309	7.046	7.562	7.126	7.32	7.404	6.986	5.813	5.716	5.376	5.808
mMC002817	5.857	5.7	5.58	5.617	5.484	5.766	6.783	7.013	5.532	6.277	6.026	5.909	6.78	6.149	5.998	5.188	5.507	5.731
mMC002818	9.869	10.718	9.54	10.01	8.662	9.755	8.777	8.441	8.974	8.966	9.901	9.843	9.465	9.124	9.593	9.197	9.155	9.266
mMC002819	5.36	5.413	5.524	6.088	4.988	5.617	5.02	5.013	5.865	5.365	5.444	5.405	5.188	5.658	5.067	5.716	5.116	5.351
mMC002820	13.032	13.182	13.228	13.4	13.432	13.19	12.631	12.339	12.65	12.667	12.787	12.536	12.442	12.757	13.154	13.519	13.587	13.206
mMC002821	5.36	5.413	5.76	5.112	6.015	5.344	4.986	5.208	4.818	5.148	4.781	5.191	4.691	5.546	5.358	5.682	5.713	5.075
mMC002822	5.432	4.541	5.278	5.791	4.803	5.381	5.383	5.451	4.577	4.984	5.164	4.911	5.411	5.636	5.112	5.646	4.99	5.519
mMC002823	10.189	10.187	9.946	10.239	10.048	10.179	9.921	9.826	9.589	9.661	10.079	9.737	9.853	9.789	9.896	10.215	9.914	10.128
mMC002824	5.719	5.156	5.607	4.834	4.803	5.553	5.512	5.862	5.444	5.26	5.325	5.57	5.761	5.152	5.067	5.188	5.033	5.67
mMC002825	7.379	7.155	7.281	7.143	6.262	7.059	7.849	8.256	8.18	8.112	8.415	8.274	8.59	7.937	7.613	6.633	5.964	7.668
mMC002826	7.892	7.911	8.049	7.636	7.882	7.762	7.298	7.161	7.341	7.078	7.465	7.353	7.63	7.561	7.761	7.969	7.971	8.096
mMC002827	7.331	6.329	6.998	6.216	6.557	7.012	7.418	7.854	6.674	7.248	7.809	7.386	7.762	7.212	7.188	6.158	5.917	7.143
mMC002828	7.113	6.947	6.797	7.392	7.21	7.172	6.864	6.662	6.713	6.885	6.755	6.466	6.594	6.676	6.856	7.18	7.1	6.941
mMC002829	4.738	4.326	4.987	5.455	4.867	5.056	4.723	4.035	4.628	4.801	4.341	4.731	5.24	4.212	4.873	3.426	4.853	4.981
mMC002830	7.02	7.001	7.079	7.317	7.452	7.236	6.844	6.767	7.096	6.933	6.9	6.682	6.993	7.046	7.354	7.061	7.242	7.18
mMC002831	8.602	8.485	9.04	8.736	9.165	9.495	9.081	8.775	8.882	9.088	8.943	8.849	9.185	9.01	8.537	9.114	9.897	8.799
mMC002832	5.397	5.563	5.633	4.979	5.567	5.586	5.742	6.401	5.842	7.024	6.045	6.061	6.761	6.117	5.021	5.848	5.376	5.401
mMC002833	4.893	5.332	5.026	5.421	5.304	5.417	5.585	5.792	5.318	5.615	5.655	5.454	5.884	5.658	5.432	5.573	5.41	5.246
mMC002834	6.29	6.528	6.319	6.316	6.335	6.162	6.814	6.691	6.801	6.885	6.633	6.595	6.704	6.76	6.227	6.281	6.18	6.186
mMC002835	9.116	9.419	9.017	9.035	9.007	9.274	8.701	8.609	8.873	8.827	8.533	8.897	8.8	8.903	8.865	9.222	9.466	8.825
mMC002836	4.683	4.326	5.103	4.979	5.304	4.915	4.506	4.61	4.414	5.026	4.824	4.203	4.459	4.627	4.467	4.982	5.156	4.625
mMC002837	4.843	5.109	5.245	5.349	5.567	5.267	5.242	5.071	5.35	5.026	5.386	5.248	5.134	5.451	5.28	5.75	5.657	5.629
mMC002838	5.66	5.01	6.142	7.507	5.441	5.452	5.182	5.451	6.837	5.877	5.553	5.798	5.411	5.523	7.231	6.08	5.657	5.519
mMC002839	7.776	7.968	7.728	7.904	7.986	7.826	7.578	7.168	7.689	7.74	7.628	7.569	7.625	7.636	7.909	8.041	7.73	7.887
mMC002840	5.079	5.156	4.727	4.674	5.645	4.706	4.459	4.856	5.25	4.541	4.55	4.486	4.459	4.585	5.156	4.469	5.075	4.585
mMC002841	4.791	4.248	5.344	5.455	5.046	5.227	5.054	5.182	5.068	5.399	4.824	5.248	5.479	4.746	4.973	4.313	4.65	5.044
mMC002842	6.101	5.794	5.71	5.818	5.441	5.487	6.604	6.526	5.77	5.698	5.774	5.354	5.188	5.546	5.697	5.61	6.239	5.898
mMC002843	7.546	7.661	7.466	7.217	7.407	7.071	7.405	7.052	7.809	7.727	7.239	7.36	6.985	6.942	7.724	7.855	7.523	7.519
mMC002845	6.385	7.167	7.018	7.49	7.073	7.183	7.246	7.823	7.333	7.267	7.69	7.684	7.331	7.143	6.988	7.434	7.012	7.173
mMC002846	11.37	11.599	11.82	12.087	11.797	11.716	11.245	11.073	11.21	11.389	11.387	11.225	11.158	11.43	11.425	11.774	11.803	11.442
mMC002847	4.989	4.904	4.818	4.674	5.304	4.915	4.915	4.79	4.989	4.94	4.865	4.397	5.019	6.528	4.767	4.982	4.755	4.74
mMC002848	5.36	5.156	4.727	4.729	5.756	5.52	4.841	4.755	4.678	5.068	4.693	4.254	4.417	4.707	4.767	5.088	4.804	4.585
mMC002849	4.791	5.246	4.946	5.154	5.101	5.586	5.436	5.474	5.382	5.556	5.905	5.454	5.761	5.322	4.821	5.646	5.195	4.981
mMC002850	9.842	10.213	10.288	10.418	10.086	10.298	10.058	9.991	9.789	9.995	10.127	9.983	9.8	10.211	9.909	10.279	10.74	9.902
mMC002851	4.791	5.563	5.026	4.01	5.154	5.101	4.037	4.086	4.678	4.169	4.106	5.042	4.24	5.028	5.021	5.088	4.99	4.777
mMC002852	5.397	5.49	5.245	4.782	5.206	5.794	5.462	5.26	5.216	5.224	4.984	5.163	5.188	5.268	4.973	5.455	5.41	5.326
mMC002853	6.188	6.021	5.311	5.995	5.985	6.162	6.894	6.882	5.643	5.148	5.63	6.284	6.463	6.164	5.432	5.816	6.054	6.049
mMC002854	9.065	9.02	10.037	10.141	8.859	8.979	9.448	9.667	8.571	9.451	9.649	9.435	9.853	9.641	9.54	9.59	9.43	9.238
mMC002855	5.397	5.854	5.552	4.834	5.791	5.267	6.864	7.309	7.035	6.909	7.108	6.841	7.355	5.782	5.24	5.327	4.596	6.568
mMC002856	11.49	11.742	11.947	11.789	11.903	11.752	11.199	10.973	11.291	11.4	11.317	11.078	10.962	11.253	11.341	11.672	11.955	11.677
mMC002857	6.996	7.067	6.901	6.132	6.157	7.44	6.913	7.581	7.125	7.229	7.421	7.243	7.398	7.313	6.6	6.415	7.354	6.975
mMC002858	6.145	5.854	6.123	5.489	5.206	5.679	6.345	6.701	6.316	6.417	6.119	6.442	6.508	5.592	5.697	5.968	5.342	4.916
mMC002859	4.893	5.202	5.21	5.791	4.803	4.865	4.763	4.492	4.524	4.895	4.5	4.876	4.989	5.182	4.973	4.612	5.033	5.044
mMC002860	4.31	5.109	5.065	4.559	4.867	5.186	4.206	4.823	4.577	4.752	5.444	4.841	4.655	5.268	4.332	4.392	5.075	5.105
mMC002861	7.696	8.173	8.316	8.372	7.688	8.008	8.246	8.087	8.048	7.747	8.19	8.285	7.916	8.151	7.589	7.879	8.837	7.953
mMC002862	4.738	5.06	4.529	4.436	5.397	4.761	4.915	4.322	4.863	5.224	5.094	4.768	5.188	4.408	5.112	4.926	5.342	5.326
mMC002863	8.047	8.337	7.966	8.168	7.931	7.887	7.269	7.074	6.825	7.089	7.757	7.602	6.497	6.417	7.875	8.543	8.285	7.423
mMC002864	6.996	7.661	7.561	7.268	6.335	8.038	8.328	8.64	7.608	8.743	8.674	8.231	8.647	7.833	8.036	7.977	6.739	7.604
mMC002865	8.305	7.904	7.127	7.346	6.838	7.733	7.96	8.682	8.078	7.998	8.674	8.366	8.699	7.68	8.024	7.823	7.163	8.092
mMC002866	5.246	4.732	5.245	4.834	5.825	5.101	5.512	5.621	5.444	5.698	5.987	5.524	5.388	5.592	5.067	5.236	5.376	4.813
mMC002867	4.506	4.541	4.818	5.349	3.303	4.591	3.723	4.322	4.577	4.984	4.227	5.073	4.617	4.585	4.973	4.745	5.233	5.376
mMC002868	5.501	4.732	4.905	4.979	4.737	4.591	5.119	5.071	4.726	5.399	5.021	4.35	5.077	5.295	5.395	5.236	4.804	5.044
mMC002869	12.019	12.483	12.51	12.473	13.033	13.456	11.84	11.987	12.687	13.023	12.211	12.226	12.24	12.598	12.044	12.653	13.183	12.051
mMC002870	7.487	7.768	7.211	7.317	7.058	7.183	6.74	6.794	6.983	6.933	6.658	7.169	6.723	6.76	7.12	7.705	7.905	6.906
mMC002871	9.818	10.278	10.5	10.469	10.185	10.415	9.754	9.854	9.516	9.737	9.526	9.42	9.41	9.729	9.734	10.19	10.572	9.902
mMC002872	11.19	11.536	11.679	11.545	11.584	12.11	11.227	11.235	11.581	11.613	11.311	11.335	11.466	11.494	11.288	11.516	12.226	11.286
mMC002873	4.893	5.156	5.375	4.782	5.441	5.227	4.986	5.127	5.18	5.615	5.704	4.911	5.523	4.858	4.924	4.982	5.507	5.273
mMC002874	12.236	12.926	12.953	13.007	12.737	13.01	12.303	12.367	12.379	12.746	12.418	12.617	12.186	12.656	12.115	12.44	12.946	12.218
mMC002875	4.843	5.246	5.065	4.729	5.101	4.706	4.951	4.983	4.678	5.026	5.325	4.35	4.54	3.753	4.531	4.926	5.116	4.664
mMC002876	14.056	14.203	14.835	14.828	14.292	14.146	13.428	13.372	13.516	13.597	13.829	13.711	13.54	14.117	14.323	14.562	14.2	14.092
mMC002877	6.145	6.547	5.735	5.677	5.791	6.073	5.742	6.024	5.954	6.101	6.306	6.878	6.405	5.932	5.869	5.879	5.538	6.736
mMC002878	10.808	10.389	10.698	10.73	10.773	10.823	10.945	10.917	10.616	10.641	10.619	10.531	10.818	10.631	10.615	10.453	10.309	10.646
mMC002879	4.738	5.563	4.475	5.154	5.256	4.761	4.763	4.492	4.296	4.484	4.737	4.486	5.106	4.585	4.593	4.745	5.156	4.813
mMC002880	8.446	8.725	10.557	10.333	8.953	9.264	9.181	9.339	8.826	9.012	9.239	9.331	9.776	10.066	9.117	9.544	9	8.862
mMC002881	8.494	8.88	8.108	8.009	8.662	9.001	9.044	9.29	9.507	9.705	9.17	9.543	9.238	9.314	8.875	8.937	9.306	8.811
mMC002882	4.989	4.904	5.495	5.069	5.397	4.915	4.682	4.492	4.726	4.849	4.945	4.768	4.762	4.858	4.653	5.036	5.156	4.543
mMC002883	4.506	5.202	5.026	4.674	4.867	4.649	4.682	4.571	4.906	4.984	4.106	4.397	4.54	5.092	5.28	4.807	4.088	5.013
mMC002884	5.432	5.667	5.21	4.979	4.988	4.402	4.362	4.72	4.773	4.596	4.646	4.254	4.896	4.707	4.593	4.313	5.195	4.848
mMC002885	4.378	5.49	5.139	5.522	5.206	5.617	4.951	5.406	5.532	5.464	5.605	5.635	6.059	5.84	5.24	5.371	5.195	5.105
mMC002886	10.395	10.87	10.654	10.482	10.521	10.486	10.229	10.276	10.954	10.646	10.946	10.947	10.375	10.796	10.859	11.133	11.357	11.295
mMC002887	7.65	7.686	7.966	8.009	8.795	8.832	5.996	5.335	5.888	5.752	5.774	5.614	5.34	5.84	5.697	5.879	5.941	5.376
mMC002888	5.803	5.995	5.831	5.707	5.683	5.267	6.288	6.471	5.72	6.016	6.779	5.891	6.474	6.282	5.922	5.682	5.917	5.607
mMC002889	5.883	5.794	5.278	5.154	4.803	5.306	5.561	6.054	5.532	5.556	5.987	5.891	5.646	5.426	5.537	5.495	5.443	5.075
mMC002890	11.506	11.744	12.169	12.122	11.448	11.385	11.407	11.684	11.645	11.661	11.692	11.555	11.154	11.898	11.951	12.238	12.168	11.944
mMC002891	8.359	8.528	8.369	8.107	8.449	8.495	7.276	7.419	7.996	7.577	7.825	7.386	7.355	7.717	7.654	7.969	8.056	7.991
mMC002892	11.757	11.741	12.218	11.698	11.701	11.56	11.694	11.172	11.734	11.173	11.765	11.478	11.476	11.597	11.863	11.946	12.371	11.992
mMC002893	4.092	5.202	5.026	5.235	5.304	5.553	4.506	4.755	5.029	5.186	4.906	4.572	4.797	4.746	4.973	5.61	4.853	4.664
mMC002894	5.079	5.109	4.818	4.932	5.351	5.417	4.951	4.856	5.35	5.026	5.231	5.133	4.762	4.668	5.756	4.807	5.376	4.585
mMC002895	5.035	4.958	4.862	4.371	4.737	4.761	4.552	4.79	5.029	4.849	5.129	4.805	5.316	4.858	4.873	5.371	4.945	4.664
mMC002896	5.984	5.452	5.495	6.042	5.397	6.002	5.845	6.925	5.25	6.313	6.383	6.514	6.894	6.528	5.756	5.327	5.538	5.933
mMC002897	4.683	5.332	4.862	5.025	4.803	4.265	5.119	5.013	5.107	4.702	5.231	4.692	4.928	4.962	5.112	4.982	4.596	5.105
mMC002898	7.798	8.374	8.156	8.056	8.258	8.5	7.965	8.138	9.06	8.916	8.412	8.379	8.548	8.622	8.805	8.693	8.389	8.442
mMC002899	5.432	5.825	5.71	5.735	5.304	5.011	4.723	4.856	5.794	5.752	5.444	5.38	5.411	5.546	4.821	5.371	5.27	5.401
mMC002900	4.013	4.541	4.905	4.834	5.484	5.344	4.878	4.451	4.628	4.65	4.396	4.768	4.5	5.182	4.467	4.392	4.539	4.501
mMC002901	4.167	5.109	5.175	5.274	5.858	4.467	4.506	4.823	5.25	5.186	5.386	5.429	5.34	4.707	4.924	4.982	5.628	4.74
mMC002902	5.629	5.29	5.784	5.845	5.756	4.814	5.72	5.335	5.954	5.495	6.428	5.22	5.544	5.295	5.813	5.61	6.032	5.376
mMC002903	8.642	8.39	8.074	8.353	7.761	7.642	7.445	8.262	8.314	7.958	8.347	8.356	8.19	7.968	8.079	7.455	7.089	7.864
mMC002904	7.242	7.564	7.696	7.238	7.538	7.502	6.197	5.993	5.888	5.948	5.926	5.836	5.479	5.679	6.883	7.088	6.989	6.364
mMC002905	7.718	7.995	7.9	7.891	7.779	7.755	7.728	7.926	8.012	7.917	7.859	8.126	7.771	7.784	7.967	8.142	8.188	7.764
mMC002906	9.16	9.469	9.573	9.613	9.607	9.49	8.295	8.269	9.601	9.386	9.213	9.426	8.862	9.207	9.273	9.439	9.329	9.43
mMC002907	6.639	6.875	6.82	6.982	6.494	7.277	6.932	6.941	7.154	7.349	7.051	7.25	7.434	7.029	7.177	6.74	7.242	6.654
mMC002908	10.54	10.688	11.039	10.653	10.274	10.32	9.21	9.153	10.624	10.401	10.285	10.014	10.074	10.441	9.865	9.99	10.155	10.016
mMC002909	4.791	5.109	5.278	4.782	5.351	5.056	4.362	4.409	4.628	4.301	5.021	4.486	4.54	4.821	4.767	5.036	4.853	4.414
mMC002910	4.843	5.332	5.278	5.195	4.737	5.267	4.986	5.182	5.589	4.801	5.386	5.38	5.364	5.401	5.697	5.088	5.116	5.401
mMC002911	8.23	7.954	8.489	7.897	8.415	8.373	8.956	9.048	8.765	9.093	9.09	8.827	9.258	8.912	8.48	8.543	8.247	8.223
mMC002912	6.815	7.13	7.255	7.748	8.488	8.728	8.67	8.304	9.085	8.972	8.89	9.057	9.511	9.765	9.364	9.46	7.354	6.879
mMC002913	8.934	9.357	8.959	8.81	8.868	8.876	9.018	8.662	9.04	8.922	9.268	9.167	8.947	9.01	8.909	8.911	9.276	9.18
mMC002914	5.534	5.527	5.344	5.154	5.526	5.144	5.41	4.409	4.818	5.526	5.058	5.01	5.411	5.06	5.021	5.036	5.342	5.3
mMC002915	6.367	5.667	5.942	6.065	5.891	6.746	6.604	6.758	6.137	6.663	6.755	6.561	6.761	5.821	5.666	6.158	5.893	5.649
mMC002916	4.893	4.792	4.905	5.274	5.154	4.265	5.054	4.61	5.029	4.364	5.058	4.653	5.134	4.312	5.603	5.139	5.156	4.882
mMC002917	5.501	6.123	6.065	5.349	5.101	5.648	4.986	5.7	5.932	5.526	4.945	5.103	5.457	5.968	6.023	5.997	6.277	6.499
mMC002918	4.942	5.01	4.631	4.884	5.154	4.335	4.596	4.889	4.773	4.65	4.865	4.486	4.417	4.668	4.653	4.982	5.116	4.916
mMC002919	4.791	4.849	5.495	5.554	4.182	4.761	4.311	4.856	4.948	4.94	5.058	4.841	4.928	3.689	4.973	4.867	4.421	5.3
mMC002920	9.568	9.608	9.194	9.605	9.846	9.451	10.027	10.167	10.084	9.883	9.926	10.118	8.849	9.515	10.004	9.733	9.926	10.025
mMC002921	5.165	4.4	4.862	4.729	5.206	4.467	4.723	4.322	4.356	4.895	4.449	4.486	4.959	4.585	5.021	4.392	5.033	4.813
mMC002922	5.432	5.332	5.685	5.312	4.737	4.865	5.512	6.128	5.561	4.849	5.526	5.38	5.917	5.268	4.821	5.716	5.476	5.586
mMC002923	13.482	13.531	13.516	13.599	13.437	13.407	12.94	12.653	12.665	12.759	12.927	12.694	12.786	13.05	13.137	13.245	13.411	13.273
mMC002924	4.683	4.472	5.21	5.385	5.304	4.265	4.552	4.451	5.616	3.363	4.737	3.99	4.24	4.263	4.186	4.982	5.033	4.664
mMC002925	4.989	5.156	4.905	4.674	5.101	4.591	4.411	4.952	4.948	4.65	4.693	4.911	4.579	4.454	4.821	3.757	4.703	4.813
mMC002926	10.019	8.272	8.856	9.191	8.415	8.358	7.922	7.643	7.662	7.046	7.406	7.333	7.68	7.212	7.304	6.976	7.372	7.423
mMC002927	4.626	4.904	4.773	4.782	5.046	4.591	4.311	4.277	4.678	4.484	4.984	4.254	4.54	4.893	5.57	3.958	4.9	5.273
mMC002928	6.404	6.307	6.605	6.672	6.21	7.226	7.465	7.759	7.391	8.571	7.457	8.231	7.852	7.602	6.897	7.347	6.18	5.67
mMC002929	7.379	7.954	7.165	7.401	6.821	8.091	7.578	7.607	7.601	8.048	7.762	7.705	8.017	7.367	7.304	7.632	7.81	7.554
mMC002930	10.406	8.955	9.815	9.944	10.645	9.935	11.106	11.127	9.983	10.423	10.815	10.536	10.974	10.638	10.416	8.895	10.006	10.295
mMC002931	6.055	5.413	5.026	5.554	6.21	5.011	5.271	5.335	5.18	4.752	5.198	5.328	5.544	5.092	5.358	5.455	4.481	5.586
mMC002932	6.209	6.307	6.844	6.61	6.015	6.073	5.699	5.581	5.932	5.803	6.5	5.759	5.479	6.101	5.895	5.371	5.628	6.186
mMC002933	5.165	5.7	5.659	5.421	5.304	4.117	6.401	6.34	5.504	6.08	5.728	5.57	6.519	5.932	5.666	4.982	5.342	5.845
mMC002934	5.934	5.109	5.552	5.522	5.683	5.849	5.922	6.482	5.561	5.643	5.751	5.454	6.357	5.268	5.432	4.68	5.233	5.163
mMC002935	5.432	5.246	5.607	4.674	5.046	4.591	4.682	4.856	5.25	5.148	5.058	5.01	4.145	4.784	5.067	5.139	4.9	4.949
mMC002936	5.123	5.109	5.245	5.112	5.441	4.649	4.841	4.61	4.948	4.801	4.5	4.442	4.655	4.995	4.653	5.139	4.804	5.425
mMC002937	4.843	4.792	4.946	5.195	4.441	5.011	5.356	5.641	5.35	5.026	4.737	5.103	5.24	4.707	5.32	4.867	5.033	5.351
mMC002938	7.179	7.13	6.855	6.881	7.474	6.439	7.672	7.488	7.066	7.614	7.337	7.449	7.468	7.585	6.756	5.997	6.882	6.766
mMC002939	8.865	8.993	9.228	8.916	9.102	8.772	8.469	7.922	8.965	8.47	8.459	8.455	8.699	8.81	8.965	9.007	9.17	9.245
mMC002940	4.791	4.326	4.862	5.385	4.929	4.467	5.054	4.684	4.948	5.068	4.865	4.731	4.727	4.361	5.468	4.313	5.195	5.105
mMC002941	10.216	10.293	10.268	9.951	10.095	10.093	9.646	9.633	9.788	10.172	9.86	10.039	9.34	9.678	9.962	10.226	10.567	10.221
mMC002942	11.434	11.09	11.891	11.552	11.723	11.478	11.264	10.755	11.451	11.047	11.441	11.232	11.256	11.32	11.344	11.289	11.498	11.614
mMC002943	6.145	6.123	5.854	6.513	6.451	6.402	7.384	7.263	6.535	7.067	5.946	7.326	6.344	6.905	6.726	6.281	6.18	6.686
mMC002944	7.341	7.105	7.137	4.559	5.858	7.172	7.874	8.061	7.897	8.138	8.488	8.309	8.566	7.946	7.529	6.902	6.139	7.417
mMC002945	9.203	9.715	9.065	9.509	9.423	9.113	8.965	8.975	9.093	8.846	8.773	8.884	8.461	9.303	9.301	9.268	8.983	8.86
mMC002946	4.989	4.792	5.139	4.371	5.645	5.011	4.878	5.26	5.382	4.849	5.863	5.778	5.411	5.95	5.198	4.053	5.376	4.848
mMC002947	4.989	4.248	4.987	4.234	3.886	3.605	4.951	4.79	4.678	4.099	4.693	4.692	4.959	4.962	5.24	4.469	4.596	4.585
mMC002948	5.206	4.168	4.905	5.112	5.526	5.056	4.259	4.277	4.577	5.331	5.198	4.841	4.727	3.877	5.395	5.495	4.99	5.219
mMC002949	10.159	10.308	10.713	10.202	10.355	9.936	10.055	9.665	10.241	9.73	10.127	9.79	9.652	10.093	10.1	10.235	10.245	10.264
mMC002950	5.079	5.49	5.065	4.559	4.519	4.53	5.182	5.451	5.144	5.068	4.55	5.191	4.989	5.268	4.924	5.139	5.538	5.013
mMC002951	5.397	5.06	5.685	5.995	5.825	5.381	5.654	5.31	5.382	6.016	4.984	5.657	4.928	5.499	5.358	5.848	5.685	5.629
mMC002952	11.575	11.679	11.689	11.894	11.852	11.734	11.138	11.092	11.383	11.479	11.362	11.321	11.19	11.527	11.417	11.66	11.686	11.689
mMC002953	5.035	5.332	4.42	3.579	4.867	5.417	5.087	4.409	4.577	4.425	4.55	4.945	4.54	5.152	4.767	5.036	4.65	4.019
mMC002954	8.41	8.028	8.459	8.531	8.737	8.504	9.548	9.403	9.037	8.94	9.264	9.167	9.289	9.535	8.387	7.669	8.299	8.356
mMC002955	8.018	7.118	7.831	7.811	7.59	7.726	8.475	8.611	7.963	7.905	8.484	8.366	8.518	8.111	7.935	7.324	7.38	8.279
mMC002956	7.242	7.46	7.174	7.11	6.92	7.777	7.135	6.941	7.086	7.035	6.5	6.703	7.024	7.071	6.633	8.562	7.965	6.776
mMC002957	7.157	5.563	6.215	6.237	7.324	6.817	7.828	7.778	7.025	7.911	7.289	6.924	7.474	7.663	6.814	6.233	7.035	6.842
mMC002958	7.113	5.763	7.174	6.801	7.659	6.576	8.684	8.262	7.551	8.702	7.964	7.299	8.45	8.667	7.294	6.436	7.363	7.033
mMC002959	4.893	5.29	5.406	5.274	6.015	5.101	5.512	5.581	5.107	5.296	5.164	5.163	5.134	4.893	5.432	5.61	5.657	4.949
mMC002960	7.866	7.564	7.412	7.437	7.528	7.586	8.127	8.269	8.043	8.004	7.562	8.126	7.299	7.669	7.882	7.497	7.001	7.704
mMC002961	9.558	8.965	9.138	9.516	8.662	8.869	8.533	8.916	8.564	8.183	8.266	8.728	7.41	8.127	8.584	8.224	7.63	8.745
mMC002962	4.31	4.849	4.862	4.834	5.046	4.706	4.206	4.571	4.678	4.596	4.737	3.753	4.83	4.784	4.467	4.612	4.755	4.74
mMC002963	7.711	7.282	7.96	7.748	7.58	7.74	8.231	8.084	8.293	7.857	8.082	8.05	7.912	8.091	8.453	8.498	8.398	8.255
mMC002964	9.934	10.34	10.438	9.906	10.186	10.135	9.823	9.581	9.938	9.328	9.507	9.294	9.761	10.096	10.174	10.391	10.228	10.025
mMC002965	5.909	5.01	6.046	6.019	5.756	5.977	7.006	7.052	6.461	6.62	6.082	6.271	6.86	6.149	6.567	5.327	5.195	5.916
mMC002966	9.509	9.602	9.832	9.52	9.687	9.979	9.703	9.525	9.501	9.614	9.463	9.55	9.71	9.665	9.561	9.7	9.954	9.926
mMC002967	8.193	8.238	7.63	8.124	8.146	7.913	8.777	8.869	8.509	8.955	7.78	8.56	8.258	8.81	8.067	8.155	8.034	8.016
mMC002968	14.516	14.758	15.249	15.276	15.11	14.978	14.316	14.306	14.315	14.494	14.619	14.46	14.274	14.687	14.635	14.909	14.992	14.736
mMC002969	5.323	5.825	4.905	4.884	4.867	4.192	4.206	4.492	4.863	4.849	4.396	4.397	4.145	5.182	5.156	5.371	4.359	4.916
mMC002970	4.893	4.541	4.946	5.154	5.154	4.192	4.682	4.684	4.106	4.702	5.356	5.103	4.617	4.707	4.711	4.926	4.945	4.981
mMC002971	7.416	6.653	7.246	7.154	4.519	5.186	7.59	7.559	4.171	7.276	7.273	4.152	7.808	7.608	7.402	7.061	6.832	7.158
mMC002972	5.803	5.202	5.552	5.735	5.397	5.487	5.585	5.31	5.474	5.495	5.356	5.042	5.411	5.211	5.666	5.879	5.844	5.808
mMC002973	6.559	5.202	6.855	5.947	6.335	5.927	7.015	6.865	6.535	7.34	6.646	6.65	7.38	6.923	6.633	5.879	6.779	7.135
mMC002974	8.27	8.555	9.14	9.191	9.015	9.212	8.364	8.249	8.401	8.684	8.646	8.597	8.593	8.769	7.955	8.331	9.026	8.401
mMC002975	4.893	5.01	4.818	4.834	5.206	5.101	5.212	4.72	4.726	5.186	4.865	4.53	4.797	5.24	4.767	5.236	5.075	5.163
mMC002976	9.198	9.388	8.336	8.551	9.682	9.54	9.234	8.934	9.613	9.556	8.646	8.893	8.945	9.372	9.531	9.637	9.643	9.248
mMC002977	5.123	4.671	5.103	5.586	4.803	5.144	6.066	5.719	4.524	5.948	5.231	5.759	4.959	5.84	5.28	5.716	5.116	5.496
mMC002978	6.787	6.412	6.52	5.735	6.494	6.365	7.445	7.082	7.182	6.836	6.554	6.703	7.001	6.79	5.922	6.107	6.385	6.402
mMC002979	5.467	5.109	5.375	5.025	5.607	5.586	5.054	5.071	4.773	5.26	5.356	5.163	5.24	5.295	5.067	5.282	5.306	5.449
mMC002980	6.7	6.491	7.049	6.656	6.287	6.64	7.033	6.933	7.106	6.383	7.042	6.257	7.001	6.467	7.132	6.558	7.308	7.548
mMC002981	14.63	15.147	15.342	14.941	14.78	14.702	14.402	14.25	14.673	14.485	14.673	14.501	14.155	14.896	15.272	15.581	15.244	14.93
mMC002982	8.838	8.972	8.85	8.588	8.961	8.675	8.704	8.684	8.437	8.545	8.79	8.613	8.754	9.092	8.812	8.77	8.515	8.796
mMC002983	5.909	5.563	5.524	5.791	5.756	4.467	5.462	5.517	5.954	5.877	5.751	5.38	5.646	5.499	5.57	5.282	5.793	6.451
mMC002984	10.923	10.919	10.875	10.577	10.18	11.001	11.67	12.253	12.208	12.388	12.329	12.409	12.674	11.552	10.851	10.794	10.928	10.656
mMC002985	12.626	12.827	12.527	12.731	12.488	12.464	12.114	11.905	12.361	11.994	12.327	12.252	12.022	12.404	12.86	13.136	12.829	12.494
mMC002986	6.801	6.471	6.923	7.238	6.695	6.987	6.506	6.389	7.154	6.909	7.162	7.076	6.911	6.887	7.231	7.18	6.385	6.686
mMC002987	4.506	5.01	4.818	4.979	5.397	4.53	4.802	4.451	4.726	5.186	4.5	4.152	4.655	4.928	5.067	4.469	4.755	4.176
mMC002988	7.282	7.652	6.605	6.444	7.17	6.746	7.844	8.198	7.953	8.517	6.868	8.235	7.519	7.794	6.91	6.558	6.697	7.23
mMC002989	9.924	10.163	10.643	10.621	10.233	10.225	9.16	9.511	9.829	10.164	9.914	10.138	9.916	10.472	10.214	10.418	10.259	9.91
mMC002990	11.85	12.05	12.371	11.94	11.555	11.59	12.082	11.71	12.052	11.591	11.804	11.72	11.64	11.866	12.363	12.582	12.509	11.974
mMC002991	7.969	8.455	8.113	8.286	8.097	8.207	7.76	7.638	7.682	8.054	7.939	8.149	7.937	8.182	7.761	7.879	8.55	7.974
mMC002992	8.382	8.712	8.697	8.803	8.351	8.196	7.712	7.283	7.985	7.747	7.949	8.055	7.937	8.062	8.182	8.528	8.411	8.108
mMC002993	11.403	11.751	12.566	12.372	12.091	11.935	12.027	11.794	12.235	12.143	12.318	12.295	12.158	12.629	12.337	12.647	12.581	12.631
mMC002994	5.246	5.563	5.278	5.312	4.988	5.344	5.242	4.952	5.284	4.801	5.263	5.22	4.83	4.858	5.112	5.455	5.195	5.273
mMC002995	4.626	5.109	3.914	4.782	4.358	5.381	4.362	4.035	4.773	4.94	4.824	4.945	4.617	4.821	5.067	4.745	5.033	4.019
mMC002996	8.349	8.499	8.544	8.612	8.118	8.228	8.118	8.027	8.421	8.416	8.62	8.71	8.621	8.295	8.387	8.193	8.432	8.438
mMC002997	7.124	7.179	7.174	7.087	7.073	7.346	6.844	6.848	6.895	7.057	6.835	6.933	7.092	7.319	7.097	7.595	7.723	6.967
mMC002998	8.783	9.046	9.923	9.847	9.747	9.987	9.418	9.449	9.399	9.558	9.352	9.619	9.554	9.737	9.624	10.017	10.174	9.669
mMC002999	5.079	4.732	4.862	4.884	5.351	5.144	4.878	5.099	4.47	4.94	4.646	5.133	5.161	5.152	4.924	5.455	5.342	5.273
mMC003000	8.339	8.415	8.175	7.481	8.024	8.491	8.024	7.893	8.012	7.917	7.762	7.858	8.255	7.867	8.252	8.027	8.313	8.454
mMC003001	8.481	8.687	8.467	8.623	8.98	8.761	7.723	7.971	7.747	7.97	7.995	7.996	7.719	7.685	8.061	7.614	8.363	8.717
mMC003002	7.321	7.536	6.352	7.11	7.993	7.384	8.436	8.652	8.506	8.759	7.886	8.43	8.214	8.664	7.421	7.969	7.771	7.353
mMC003003	5.285	4.849	4.905	6.801	5.101	6.898	7.425	5.042	7.164	7.475	4.865	7.116	4.655	7.079	6.937	4.745	6.595	6.451
mMC003004	8.224	7.26	8.193	7.762	8.471	7.907	9.334	9.195	8.297	8.958	8.646	8.602	9.031	9.065	8.049	7.38	8.028	8.142
mMC003005	5.165	5.156	4.631	5.554	5.645	5.708	5.119	5.127	5.318	5.296	5.655	5.739	5.411	4.995	5.24	5.236	5.713	5.376
mMC003006	9.74	9.807	9.885	9.573	9.738	9.746	9.288	8.871	9.1	9.05	8.961	8.858	9.102	9.226	9.496	9.687	9.601	9.281
mMC003007	4.626	4.248	4.364	4.234	4.803	3.509	4.459	4.571	4.726	4.169	4.599	4.254	4.417	3.994	4.711	4.313	4.421	4.501
mMC003008	6.787	6.098	5.466	6.11	5.484	6.439	6.674	7.147	6.017	6.45	6.486	6.924	6.86	6.296	6.162	5.371	6.076	6.51
mMC003009	6.869	5.968	7.238	6.745	5.955	5.708	7.261	7.591	7.307	7.239	7.535	7.486	7.966	7.003	6.87	7.033	6.697	7.293
mMC003010	5.079	4.541	5.495	5.586	4.988	5.227	5.271	5.359	4.726	5.108	4.693	5.163	5.161	5.499	5.603	5.682	5.342	4.777
mMC003011	5.079	5.156	5.21	5.455	5.756	5.553	5.742	5.719	5.842	6.037	5.655	5.57	6.089	5.821	4.767	5.414	5.41	5.246
mMC003012	10.962	11.031	11.162	11.15	11.549	11.494	11.063	10.623	11.153	11.209	11.07	10.8	10.738	11.104	11.084	11.524	11.719	11.506
mMC003013	4.443	4.849	4.946	5.235	4.519	4.467	5.271	4.952	4.678	4.801	4.646	4.731	4.797	4.821	4.531	4.867	4.853	4.501
mMC003014	5.803	5.156	6.025	6.019	5.304	5.617	6.181	6.882	5.91	5.901	5.946	5.759	7.001	5.636	5.869	5.682	5.156	5.845
mMC003015	8.533	8.56	8.716	8.119	7.978	8.354	8.829	9.005	8.924	8.766	8.604	8.616	8.905	9.088	8.783	8.812	8.322	8.398
mMC003016	7.689	7.564	7.315	7.565	6.871	7.356	7.792	8.131	7.382	7.491	6.846	7.25	6.851	7.567	7.776	7.632	7.223	7.647
mMC003017	5.206	5.06	5.245	5.025	5.72	5.186	4.763	5.359	4.906	4.702	5.129	4.911	5.214	3.994	4.973	4.745	4.539	5.326
mMC003018	8.638	8.909	8.907	8.572	9.202	9.538	8.723	8.614	8.401	8.283	8.164	8.298	8.297	8.127	8.476	8.472	8.948	8.642
mMC003019	9.113	9.261	9.437	9.522	9.347	9.346	9.198	9.04	9.376	9.142	8.974	8.805	8.926	9.475	9.507	9.833	9.452	9.126
mMC003020	10.893	10.72	11.012	11.159	10.832	10.88	10.977	11.247	10.956	11.319	11.166	11.169	10.997	11.265	10.522	10.868	10.698	10.573
mMC003021	8.558	8.868	9.416	8.969	9.022	8.828	7.432	7.638	8.524	8.627	8.664	8.571	7.916	8.323	8.546	8.892	8.965	9.065
mMC003022	5.909	6.471	7.348	5.648	5.791	6.492	7.151	7.401	7.056	7.887	7.321	7.221	7.916	7.464	5.697	6.947	6.806	6.556
mMC003023	10.233	10.686	10.611	9.874	9.974	10.088	9.786	9.638	10.025	9.403	9.727	9.74	9.577	10.122	10.339	10.354	10.352	10.023
mMC003024	5.598	4.326	5.984	5.845	5.567	5.553	5.02	5.31	8.275	4.895	5.728	5.698	5.364	4.995	6.407	5.534	5.075	5.95
mMC003025	5.123	4.671	5.807	5.522	4.929	5.417	5.436	5.406	5.413	5.752	5.751	5.191	6.188	5.211	5.198	4.982	5.156	4.625
mMC003026	10.122	10.453	10.972	10.947	10.895	10.96	10.606	10.382	10.312	10.456	10.671	10.369	10.586	10.859	10.591	10.746	11.106	10.567
mMC003027	10.651	10.762	10.729	10.925	10.753	10.854	10.965	11.021	10.985	10.806	10.883	10.804	10.355	11.14	11.061	11.015	10.596	10.706
mMC003028	5.36	4.792	5.58	5.235	5.891	4.335	5.271	5.042	5.72	4.099	5.021	4.768	4.928	5.092	5.198	5.371	5.233	4.882
mMC003029	7.658	7.13	7.412	7.481	5.72	7.183	7.572	8.177	7.747	7.976	7.88	7.935	8.134	7.544	6.6	7.336	6.739	7.259
mMC003030	5.934	5.156	5.58	5.617	4.667	5.452	5.784	6.515	5.72	6.059	5.605	5.38	6.242	5.658	5.635	5.816	4.9	5.401
mMC003031	5.079	5.156	4.818	5.421	5.441	5.306	5.436	4.889	5.216	6.605	5.129	6.325	6.562	5.152	5.358	5.282	5.41	4.664
mMC003033	12.153	12.514	12.742	12.247	12.227	12.273	12.079	12.007	12.352	12.232	12.333	12.276	11.855	12.346	12.814	12.875	12.742	12.475
mMC003034	5.909	5.825	5.21	5.648	5.72	5.056	5.654	6.353	5.794	5.585	6.006	6.391	6.594	5.211	5.785	5.455	5.376	5.75
mMC003035	5.123	5.373	5.406	4.618	4.272	5.267	4.259	4.983	4.906	4.484	4.824	4.692	4.54	4.707	5.067	5.188	4.596	4.176
mMC003036	7.956	8.614	9.006	9.146	8.443	8.963	8.207	8.67	8.487	8.715	8.564	8.771	8.476	9.031	8.267	8.749	8.859	8.522
mMC003037	9.84	9.973	10.088	10.351	9.794	9.914	10.546	10.424	10.023	10.148	10.37	10.175	10.174	10.211	10.043	10.424	10.28	9.776
mMC003038	8.558	9.5	9.077	8.765	9.892	8.775	9.961	9.541	9.706	10.486	9.134	9.494	9.42	10.626	8.617	9.491	9.543	8.139
mMC003039	7.832	7.337	8.277	8.358	7.073	7.681	7.776	8.156	8.113	7.706	7.918	7.591	7.748	7.722	7.439	7.855	7.079	7.694
mMC003040	10.304	10.559	11.029	10.777	10.609	10.478	10.252	10.117	10.648	10.354	10.507	10.36	9.874	10.663	10.458	10.857	10.826	10.974
mMC003041	9.149	8.294	8.794	8.854	7.63	8.521	8.704	9.188	8.783	9.08	8.953	8.759	8.905	8.731	8.387	8.43	7.466	8.454
mMC003042	7.681	8.061	8.474	8.246	6.102	7.277	7.76	8.072	7.953	8.27	8.058	8.217	7.808	8.227	7.231	7.266	8.212	8.073
mMC003043	7.696	8.238	8.425	8.871	8.637	8.967	7.223	7.46	7.116	7.331	6.993	7.498	7.24	6.868	7.025	6.932	7.415	6.746
mMC003044	5.501	4.849	5.436	4.932	5.351	5.101	5.151	4.451	4.989	4.169	3.978	4.768	4.863	4.784	5.067	4.612	5.075	4.882
mMC003045	4.843	5.156	5.245	4.979	4.595	4.865	4.459	5.182	4.235	4.849	4.599	5.073	4.896	4.928	5.32	5.455	5.033	4.501
mMC003046	8.401	8.465	8.094	7.967	8.432	8.482	7.632	7.632	7.766	8.922	8.109	8.13	8.187	8.267	7.605	8.302	7.929	7.957
mMC003047	8.743	8.687	8.522	8.514	8.657	8.269	7.823	7.745	8.335	7.953	8.331	8.042	7.61	7.881	8.148	8.523	8.494	8.505
mMC003048	11.111	11.214	11.065	11.219	10.974	11.176	10.896	10.983	10.76	11.07	11.203	11.096	11.061	10.8	11.002	11.205	11.131	10.963
mMC003049	7.113	7.83	7.802	7.087	7.517	7.475	8.415	8.45	8.429	10.132	9.028	9.059	9.408	9.495	6.95	8.218	7.432	6.746
mMC003050	4.506	4.4	4.862	5.522	5.397	4.265	5.119	4.61	4.628	5.108	5.021	4.692	4.928	4.707	4.973	5.371	5.116	4.981
mMC003051	4.683	4.904	5.065	4.087	5.645	5.52	5.151	4.61	4.577	5.556	4.865	5.191	5.24	4.858	5.021	4.23	5.033	4.848
mMC003052	7.538	8.173	7.67	7.644	8.38	7.84	7.215	7.244	7.79	7.72	8.024	7.679	7.604	7.636	8.049	8.193	8.099	8.435
mMC003053	6.101	6.904	5.784	5.554	5.683	6.384	5.996	6.225	6.606	6.182	5.884	6.169	6.405	6.194	6.117	6.349	7.079	6.142
mMC003054	11.654	12.002	12.329	12.096	12.083	11.954	11.529	11.335	12.14	11.855	12.184	12.118	11.849	12.076	11.948	11.951	11.979	12.235
mMC003055	9.804	9.948	8.904	8.743	8.369	8.491	9.277	9.317	8.89	9.116	8.705	8.583	8.593	8.577	9.456	9.529	10.049	9.64
mMC003056	5.719	5.854	6.618	5.648	6.598	5.306	5.784	6.631	6.506	6.836	6.658	5.501	6.665	5.592	5.432	6.807	5.075	6.861
mMC003057	10.703	11.217	10.611	10.878	11.298	10.79	11.929	11.925	11.438	12.24	10.973	11.487	10.083	12.119	11.127	11.334	11.111	10.729
mMC003058	4.683	5.246	4.862	4.979	4.737	5.056	5.02	4.755	4.948	4.236	4.737	4.613	4.5	5.24	4.711	5.327	4.99	4.777
mMC003059	11.275	11.422	11.603	11.523	11.306	11.41	10.924	10.858	11.062	11.211	11.152	11.037	10.956	11.256	11.243	11.543	11.364	11.265
mMC003060	8.74	8.979	9.212	9.026	9.056	9.046	8.378	8.146	8.72	8.772	8.689	8.673	8.438	8.882	8.638	8.741	8.585	8.996
mMC003061	5.776	5.763	5.984	6.277	5.825	6.775	6.544	6.794	6.038	6.732	6.857	6.429	7.039	5.636	6.498	5.939	6.01	5.933
mMC003062	5.323	5.202	4.905	5.385	4.595	5.586	5.087	5.31	4.577	5.108	4.599	5.042	5.291	5.322	5.28	5.282	5.41	5.351
mMC003063	4.378	4.472	5.026	4.729	5.256	5.417	5.561	6.069	5.284	6.101	5.231	6.154	5.742	5.475	5.156	5.088	4.539	4.949
mMC003064	5.323	5.109	5.495	5.195	5.304	5.056	5.182	4.61	4.906	4.702	4.865	4.978	4.617	4.893	5.395	5.455	5.075	5.3
mMC003065	4.989	5.563	5.139	4.884	3.428	4.915	5.151	5.285	5.144	4.596	5.198	5.01	5.24	5.182	5.28	5.327	5.156	5.219
mMC003066	6.078	6.123	5.942	5.871	5.825	5.648	5.996	6.198	6.55	6.016	6.646	6.783	7.122	5.968	6.071	5.75	5.443	5.898
mMC003067	4.506	4.904	4.68	5.554	4.867	4.706	4.362	4.035	4.356	4.895	4.449	4.945	4.928	4.159	4.653	4.143	4.703	4.501
mMC003068	7.262	7.304	7.184	7.419	7.372	7.194	7.893	8.003	7.573	7.754	7.837	7.462	7.136	7.95	7.597	7.424	7.407	6.983
mMC003069	7.369	8.364	7.547	8.588	7.21	8.491	8.709	9.483	8.578	9.297	9.293	8.909	9.549	8.398	7.999	8.296	7.441	7.798
mMC003070	7.397	7.389	7.146	7.419	7.474	7.642	7.516	7.34	7.715	7.2	7.205	6.906	7.578	7.652	7.263	7.115	7.213	7.385
mMC003071	11.002	10.727	10.796	10.961	10.65	10.865	11.121	11.41	10.759	11.283	11.251	11.145	10.931	11.082	10.355	10.674	10.544	10.554
mMC003072	4.31	4.904	5.139	4.932	4.441	5.186	4.986	4.72	4.414	4.702	4.5	4.945	4.83	4.858	5.358	5.236	5.507	5.105
mMC003073	8.736	8.118	8.225	8.13	8.104	8.038	7.936	8.156	8.133	8.217	8.266	7.979	8.194	8.295	8.453	8.61	8.188	8.283
mMC003074	9.74	10.517	10.527	10.396	9.754	10.433	10.617	10.757	10.316	10.812	10.278	10.725	10.241	10.901	9.896	10.347	11.11	10.219
mMC003075	8.598	9.244	8.251	8.714	8.75	8.862	8.793	8.459	8.539	8.966	9.023	9.283	9.361	8.337	8.787	8.513	8.764	8.755
mMC003076	7.872	7.736	7.533	7.858	7.832	7.833	7.75	8.149	7.833	7.491	7.825	7.528	7.122	7.769	7.494	8.082	7.223	8.037
mMC003077	8.918	9.454	8.751	8.861	9.408	8.656	9.404	9.455	9.458	9.764	8.639	9.495	8.616	9.567	8.899	8.941	8.709	8.661
mMC003078	9.245	8.614	9.225	9.243	9.175	9.174	10.16	10.189	9.686	9.877	9.854	9.913	10.273	9.888	9.492	9.163	8.641	9.481
mMC003079	7.804	7.191	7.089	6.61	6.287	7.226	8.041	8.242	7.759	8.153	7.88	7.975	7.958	7.608	7.284	7.713	7.173	7.542
mMC003080	7.252	7.911	8.123	7.961	8.001	7.688	7.215	6.748	7.046	7.046	7.171	7.243	7.192	7.452	7.166	7.369	7.744	7.472
mMC003081	6.921	5.763	6.748	6.855	5.825	6.962	6.903	7.059	7.649	7.191	7.672	7.771	7.857	7.313	7.411	5.414	5.628	5.75
mMC003082	9.216	8.446	9.009	9.009	9.403	9.001	10.175	10.017	9.335	10.145	9.764	9.589	9.935	9.864	9.14	8.749	8.716	8.981
mMC003083	4.942	4.4	4.529	5.195	4.929	5.679	4.802	4.035	4.906	4.895	4.906	4.805	4.331	4.668	4.26	4.745	4.853	4.176
mMC003084	10.727	10.68	9.855	9.794	9.007	8.8	10.139	9.765	9.973	10.196	9.78	9.87	8.969	9.008	9.572	9.982	9.856	9.213
mMC003085	8.363	7.981	7.855	8.199	8.009	7.9	8.852	8.897	8.513	8.568	8.335	8.702	7.404	8.547	8.378	7.604	7.744	8.142
mMC003086	11.091	11.492	11.46	11.281	10.932	11.283	10.54	10.721	10.209	10.392	11.012	10.999	10.465	10.937	11.132	11.458	11.738	11.158
mMC003087	4.843	5.202	4.68	4.884	4.519	5.011	4.206	4.79	5.18	4.984	4.824	4.978	4.797	4.962	5.24	5.371	4.481	4.981
mMC003088	7.044	6.636	6.867	7.227	5.985	6.962	9.593	9.618	10.38	10.461	9.59	9.745	10.879	11.362	9.803	10.062	9.886	9.622
mMC003089	7.079	6.286	8.273	8.168	8.246	8.739	6.751	6.621	7.721	8.203	6.9	6.813	6.742	6.77	6.047	6.281	8.593	7.887
mMC003090	5.035	4.607	5.065	4.782	4.803	5.344	4.763	4.684	4.906	5.224	4.737	4.731	4.579	4.499	5.32	3.958	5.195	4.702
mMC003091	3.932	4.958	5.524	5.154	4.988	4.915	5.054	4.571	4.906	4.541	4.737	4.653	4.193	4.668	5.468	5.455	4.804	4.981
mMC003092	5.397	5.563	5.103	5.554	5.72	4.915	5.242	5.382	5.504	5.615	5.231	5.635	5.266	5.092	5.666	5.327	5.376	5.134
mMC003093	5.857	5.563	5.139	5.421	4.595	5.186	4.915	5.429	5.695	5.925	6.082	6.549	6.508	5.569	5.503	5.816	5.075	5.691
mMC003094	9.69	10.565	10.204	10.233	10.311	10.809	9.928	9.94	9.876	10.053	9.715	10.003	10.011	10.228	9.814	10.203	10.86	10.235
mMC003095	7.221	5.968	5.76	7.042	5.607	6.746	6.969	6.113	6.983	7.267	7.659	7.867	7.766	6.923	6.897	5.534	6.258	7.15
mMC003096	5.36	5.332	5.245	5.455	5.484	5.586	5.676	4.72	5.144	5.331	4.737	5.191	5.723	5.401	5.432	5.236	5.156	5.425
mMC003097	5.747	5.633	4.68	5.235	4.988	5.011	4.915	5.382	5.382	5.224	5.774	4.911	4.863	5.349	5.468	5.282	3.938	5.449
mMC003098	6.971	6.619	6.198	6.042	5.891	5.186	5.512	7.089	7.219	6.121	7.003	6.959	6.798	6.61	6.55	6.053	5.507	7.353
mMC003099	7.189	8.061	7.644	7.865	7.559	7.755	7.542	7.516	7.587	7.384	7.391	7.608	7.374	7.764	7.43	7.79	8.285	7.699
mMC003100	4.626	5.06	4.581	5.235	5.101	4.865	5.328	5.208	5.25	5.186	5.444	4.841	5.077	5.182	4.653	5.282	4.99	4.848
mMC003101	5.467	6.021	5.735	6.933	6.184	6.346	6.116	5.601	5.77	6.162	6.708	6.713	6.417	5.658	6.711	5.939	5.844	5.77
mMC003102	5.206	5.01	5.026	5.648	4.929	5.452	6.317	5.099	5.794	7.392	5.987	6.65	6.869	6.069	5.468	5.036	5.538	5.163
mMC003103	7.755	8.015	8.161	7.897	7.669	7.833	7.432	7.315	7.423	7.459	7.791	7.647	7.776	7.748	7.922	7.894	8.023	7.85
mMC003104	6.032	5.968	5.735	6.088	5.397	7.094	6.864	5.929	7.145	7.013	7.135	6.888	7.213	6.78	6.8	5.573	5.599	5.67
mMC003105	11.861	11.718	11.434	10.342	10.21	10.859	11.794	12.325	12.09	11.802	12.296	12.186	12.282	12.096	11.804	11.507	10.468	11.124
mMC003106	8.71	8.761	8.988	8.877	8.652	8.828	8.422	8.809	9.11	8.989	8.636	8.754	8.796	9.12	9.126	9.352	8.986	8.947
mMC003107	6.971	6.491	6.618	6.39	7.014	6.858	6.401	6.621	7.106	6.956	6.683	6.813	6.497	6.986	6.785	6.371	6.844	6.915
mMC003108	6.101	6.329	6.285	5.922	5.756	6.205	6.212	7.154	7.076	7.426	7.171	7.192	7.107	6.839	6.8	6.74	6.832	6.568
mMC003109	8.459	8.353	7.814	8.146	8.557	8.473	8.69	8.521	8.441	8.642	8.381	8.663	8.429	8.553	8.073	8.493	8.791	8.3
mMC003110	4.567	4.607	5.466	4.618	5.397	4.865	4.841	4.823	4.726	5.331	4.55	4.692	4.727	4.454	5.021	4.745	4.228	4.813
mMC003111	5.285	5.527	5.344	5.312	5.397	5.648	6.013	5.81	7.096	5.925	5.704	6.028	6.013	5.721	6.023	5.573	5.342	5.191
mMC003112	5.36	5.373	5.175	4.674	4.988	5.011	5.02	5.68	5.029	5.26	5.058	4.945	5.523	5.614	5.156	5.139	5.033	4.501
mMC003113	6.934	6.904	7.229	7.327	6.383	7.257	6.874	6.631	7.784	7.035	7.853	7.746	7.835	7.02	7.512	6.757	6.486	7.073
mMC003114	5.079	4.732	4.631	4.087	4.737	5.306	4.878	4.856	5.029	4.895	4.945	4.572	4.655	5.122	4.711	4.867	4.755	3.729
mMC003115	5.566	5.94	5.278	6.019	5.154	5.648	5.585	5.601	5.72	5.725	5.774	6.339	5.646	5.211	5.24	5.682	5.507	5.564
mMC003116	5.566	5.156	3.69	4.932	5.484	5.227	6.628	6.251	5.474	5.778	5.841	5.961	6.665	5.762	4.973	4.926	5.443	5.013
mMC003117	8.586	8.028	8.651	8.768	7.993	8.636	8.28	8.802	9.417	8.674	9.567	9.452	9.505	8.844	9.324	8.302	8.142	8.426
mMC003118	4.989	4.958	4.818	5.617	5.154	5.227	4.802	5.26	5.504	6.277	5.728	5.103	5.34	5.878	5.32	5.139	5.033	5.519
mMC003119	4.738	5.29	4.475	5.586	3.666	5.144	5.087	4.983	5.35	4.541	4.646	4.731	4.83	4.408	4.593	4.982	5.075	5.013
mMC003120	7.776	7.954	8.486	8.003	7.752	8.114	7.608	7.591	7.622	7.85	7.659	7.551	7.78	7.696	7.819	7.815	8.105	7.931
mMC003121	10.403	10.64	10.555	10.589	10.327	10.405	10.249	10.086	10.954	10.811	10.643	10.731	10.641	10.533	10.647	10.52	10.608	10.646
mMC003122	5.36	4.958	4.727	5.069	5.101	4.649	4.802	4.647	3.969	3.953	4.781	4.53	4.691	4.707	4.973	5.139	4.853	4.458
mMC003123	7.832	6.123	7.596	7.392	7.348	7.257	8.539	8.721	7.74	8.236	8.077	7.791	8.593	8.095	7.589	6.025	7.299	7.631
mMC003124	10.288	10.564	10.022	10.115	10.902	9.869	10.838	10.996	10.679	11.339	9.902	11.004	9.228	10.012	10.383	10.265	9.911	10.103
mMC003125	5.206	5.01	5.139	4.884	5.756	4.865	4.763	5.26	5.107	4.65	5.129	5.073	4.797	4.995	5.395	5.573	5.27	4.916
mMC003126	8.349	8.266	8.493	8.353	9.077	8.64	9.175	8.947	9.35	9.003	9.104	9.055	8.504	8.98	8.462	8.116	8.326	8.743
mMC003127	7.748	6.263	6.772	7.018	6.657	7.236	7.32	7.365	6.86	6.514	7.188	7.299	7.164	6.676	7.354	6.538	6.367	7.165
mMC003128	4.24	4.671	4.905	5.025	4.929	5.227	4.951	4.647	4.47	4.801	4.865	4.945	4.375	4.668	4.711	4.807	5.538	4.625
mMC003129	8.187	8.149	7.715	7.917	8.193	7.847	7.883	7.845	7.58	7.607	7.715	7.625	7.213	7.407	7.63	7.722	8.38	8.053
mMC003130	6.032	5.763	5.807	5.845	5.825	5.902	6.031	6.251	5.532	5.495	6.353	5.635	6.174	5.592	5.358	5.61	5.376	6.389
mMC003131	6.543	5.94	6.446	6.529	6.578	6.671	6.979	6.701	6.906	6.745	6.658	6.49	7.122	6.516	6.856	7.075	7.024	6.975
mMC003132	5.206	4.248	5.139	5.735	5.256	4.915	5.356	4.823	4.038	5.331	5.231	6.339	5.077	4.263	5.156	5.188	4.853	6.665
mMC003133	6.008	5.49	5.406	5.922	5.985	5.381	5.242	6.142	5.91	5.399	5.579	6.139	5.411	5.859	5.156	6.208	5.443	5.649
mMC003134	14.958	15.56	14.51	15.233	15.383	14.935	14.98	14.734	15.267	14.648	15.107	14.937	14.687	15.257	15.516	15.813	15.354	15.11
mMC003135	12.557	12.854	12.626	12.929	12.925	12.641	12.261	12.262	12.458	12.413	12.368	12.268	12.114	12.651	12.802	13.017	12.794	12.408
mMC003136	5.432	5.06	5.344	5.312	5.791	5.738	6.923	6.681	6.193	6.945	5.884	6.012	6.474	6.224	5.198	5.682	5.819	5.425
mMC003137	6.123	5.633	5.854	6.019	6.578	5.822	6.506	5.774	5.532	6.634	6.671	5.759	6.381	5.802	5.727	5.879	5.793	5.711
mMC003138	4.942	4.607	5.065	4.674	5.441	4.915	5.182	4.889	4.948	5.026	4.341	4.876	4.989	4.707	4.767	4.745	5.507	4.916
mMC003139	5.629	5.452	5.466	5.274	5.154	5.487	6.288	5.945	5.794	5.431	5.905	5.501	5.815	5.592	5.869	4.867	5.941	5.95
mMC003140	5.285	4.472	5.103	4.304	5.791	4.865	5.151	4.684	4.906	4.541	5.021	4.613	4.797	4.668	5.067	5.139	4.65	4.702
mMC003141	8.927	8.49	8.365	8.83	9.394	9.193	9.243	9.424	8.739	8.702	9.769	9.644	8.791	8.903	8.735	8.122	8.896	9.624
mMC003142	8.053	8.173	8.023	8.22	8.608	8.186	8.385	7.999	7.958	7.767	8.004	7.726	8.071	8.2	8.319	8.319	7.947	8.096
mMC003143	9.49	9.461	9.483	9.761	9.794	9.455	9.443	9.272	9.255	9.562	9.497	9.294	9.511	9.474	9.512	9.644	9.568	9.36
mMC003144	3.385	4.904	4.727	5.025	4.519	4.964	4.206	4.409	4.726	4.364	4.396	4.099	4.096	4.361	5.067	5.327	5.27	4.275
mMC003145	8.533	8.47	8.393	8.526	8.587	8.186	9.502	9.22	9.653	8.831	9.168	9.155	8.747	9.155	8.823	8.808	8.723	8.369
mMC003146	8.088	7.304	7.596	7.557	6.516	7.412	8.102	8.379	8.189	8.265	8.537	8.465	8.812	7.963	8.018	7.487	6.669	7.936
mMC003147	3.848	5.06	5.436	4.782	5.484	4.964	5.537	5.26	5.144	4.596	5.021	5.275	4.375	4.784	5.067	5.534	5.657	5.246
mMC003148	5.909	5.563	6.577	6.216	5.858	5.902	6.997	7.118	6.751	6.956	5.863	7.177	6.429	6.019	6.515	5.816	5.443	6.033
mMC003149	7.579	7.469	7.008	7.307	7.528	7.183	7.859	8.177	7.772	7.825	7.108	7.504	7.428	7.829	7.739	7.402	6.857	7.466
mMC003150	7.627	8.002	7.412	7.428	7.452	7.236	7.792	7.532	7.587	7.099	7.721	7.619	6.86	7.204	7.512	7.604	7.515	7.033
mMC003151	4.24	5.156	4.727	5.112	4.867	5.267	4.682	4.983	4.818	4.849	4.646	4.876	4.928	4.893	3.945	4.68	4.596	5.219
mMC003152	5.323	5.156	4.475	4.884	5.756	5.267	4.459	4.492	4.906	5.068	4.167	4.53	4.5	3.689	4.821	4.23	4.945	5.134
mMC003153	9.671	10.232	9.362	9.669	9.448	9.311	9.461	9.232	9.62	9.493	9.364	9.46	8.997	9.617	10.008	10.247	10.043	9.473
mMC003154	7.35	7.46	5.607	5.845	6.451	6.247	6.951	7.154	7.324	7.21	6.911	6.538	7.07	7.299	7.555	7.739	7.29	7.112
mMC003155	9.694	9.756	9.099	9.559	9.938	9.6	10.102	9.748	10.011	9.434	9.547	9.557	9.715	9.99	10.04	10.154	10.065	9.64
mMC003156	10.474	10.544	10.216	10.17	10.571	10.678	9.807	9.412	10.182	9.623	10.038	9.758	9.714	10.136	10.284	10.2	10.558	10.156
mMC003157	5.323	5.156	5.524	5.385	5.397	5.101	4.915	5.234	4.989	4.801	5.164	4.692	5.019	5.375	5.28	5.282	5.116	5.326
mMC003158	8.441	8.518	7.474	8.291	8.427	8.563	8.899	9.202	8.952	8.753	8.956	9.237	8.8	8.731	7.449	7.839	7.917	8.478
mMC003159	11.358	11.643	12.217	12.286	11.419	11.272	11.93	11.678	11.045	11.271	11.539	11.212	11.674	11.895	12.011	12.069	11.876	11.468
mMC003160	5.747	6.286	5.552	5.522	5.72	6.049	5.462	5.7	6.038	5.993	5.967	5.635	5.544	5.295	5.198	5.968	5.987	5.691
mMC003161	9.461	9.795	9.456	9.911	9.92	9.784	9.592	9.375	9.75	9.44	9.545	9.604	9.249	9.9	10.018	10.123	9.927	9.678
mMC003162	7.886	7.508	7.018	7.783	7.157	7.412	9.038	9.761	9.18	8.739	8.63	9.369	9.214	8.541	7.58	7.217	7.261	8.065
mMC003163	5.165	5.413	5.71	5.763	5.484	5.738	5.804	6.316	5.18	4.984	4.984	5.719	5.544	5.7	5.666	5.997	5.233	5.607
mMC003164	6.475	5.667	6.085	6.088	5.791	5.794	6.761	6.515	5.975	5.925	5.905	6.606	6.16	6.351	6.924	5.682	5.685	5.845
mMC003165	5.165	5.29	4.727	4.979	5.567	5.186	4.986	5.285	4.989	5.068	4.781	4.572	5.411	5.211	5.432	5.036	5.27	5.191
mMC003166	10.641	11.021	10.946	11.048	10.977	10.846	10.633	10.473	10.768	10.782	10.731	10.762	10.564	10.56	10.926	11.245	11.201	10.956
mMC003167	6.715	6.83	7.118	7.288	7.029	6.871	6.783	6.83	6.564	6.62	6.879	6.897	6.704	6.995	6.498	7.141	7.466	6.746
mMC003168	5.246	5.527	6.085	6.982	5.526	5.344	6.083	6.882	5.975	6.705	6.942	7.299	7.062	5.985	6.842	6.327	5.476	5.273
mMC003169	13.032	13.471	12.624	13.11	12.898	12.792	12.887	12.614	13.281	12.925	12.879	12.809	12.299	12.938	13.335	13.511	13.388	13.047
mMC003170	6.759	6.412	6.844	7.507	5.791	6.831	7.638	6.857	7.558	7.046	7.969	8.103	8.221	7.27	7.589	6.349	5.713	5.449
mMC003171	5.934	5.667	5.807	6.894	5.484	5.648	6.373	6.211	5.616	5.365	5.728	6.365	5.606	5.523	6.094	5.455	5.767	6.958
mMC003172	7.956	8.22	7.443	7.581	7.452	7.9	7.689	7.437	7.484	7.013	7.051	7.264	6.665	7.256	7.967	8.041	8.099	7.704
mMC003173	5.501	5.49	5.633	5.735	5.101	5.056	5.742	5.601	5.669	5.901	5.819	6.045	5.723	5.802	5.32	5.282	5.116	5.564
mMC003174	5.959	5.763	5.942	6.686	6.494	7.024	6.718	6.957	6.801	7.013	6.779	7.221	7.092	6.82	5.727	6.053	6.87	5.826
mMC003175	5.079	5.202	5.065	4.979	5.154	5.876	5.41	5.285	4.863	5.224	4.693	5.163	5.291	5.475	5.28	4.926	4.703	5.542
mMC003176	7.242	7.776	7.582	7.49	7.955	7.346	6.903	6.83	7.536	7.12	7.337	7.399	7.355	7.226	7.458	7.669	7.271	7.34
mMC003177	5.857	6.875	6.461	6.153	6.311	5.953	6.212	5.56	5.888	6.417	6.471	5.759	6.405	6.351	6.248	6.478	6.054	6.049
mMC003178	12.041	12.581	12.571	12.09	11.953	11.785	10.074	10.002	10.011	9.91	9.925	9.79	9.976	10.231	10.284	10.48	9.993	10.067
mMC003179	9.69	9.052	9.396	9.648	9.96	9.588	10.43	10.298	10.038	9.895	10.166	10.007	10.308	10.382	9.896	9.315	9.466	9.796
mMC003180	4.791	4.849	5.139	4.932	4.867	5.52	4.682	4.952	4.773	4.94	4.865	4.945	4.655	5.182	5.156	5.455	4.755	5.163
mMC003181	7.993	7.815	8.311	8.102	8.427	7.84	8.837	8.836	8.678	8.583	8.523	8.801	9.054	9.038	8.283	8.319	8.285	8.096
mMC003182	6.29	5.563	5.963	5.871	5.304	5.487	6.258	6.739	5.842	5.993	5.967	5.657	6.604	6.036	6.047	5.282	5.443	6.033
mMC003183	5.534	4.849	4.987	4.782	5.526	4.814	5.182	4.647	4.628	4.752	4.824	4.442	4.5	4.821	4.401	4.926	4.359	5.496
mMC003184	7.451	7.13	7.22	5.947	6.618	7.172	7.672	8.106	7.529	7.923	7.891	8.05	7.97	7.838	7.449	7.128	6.669	7.306
mMC003185	10.888	10.883	11.342	11.329	11.255	11.132	11.386	11.26	11.312	11.254	11.346	11.163	10.982	11.053	11.001	11.262	11.49	11.14
mMC003186	8.396	7.736	7.765	8.102	7.57	7.812	8.223	8.394	7.897	7.375	7.939	7.858	8.134	7.625	8.018	7.487	7.523	8.008
mMC003187	7.905	6.988	7.753	7.818	7.915	7.777	8.869	8.834	8.185	8.279	8.254	8.291	8.843	8.65	7.942	7.128	7.959	7.983
mMC003188	5.501	4.732	5.495	5.112	5.607	4.761	5.383	4.492	4.989	5.186	3.978	4.572	4.579	4.668	4.873	5.371	4.539	4.777
mMC003189	7.748	7.315	8.018	7.464	7.743	6.95	8.127	7.745	6.62	7.987	7.954	7.668	7.808	8.003	7.638	8.155	8.247	8.037
mMC003190	5.857	5.202	5.103	5.677	5.791	5.586	5.941	5.879	5.746	5.585	5.884	6.417	5.779	7.394	5.635	5.61	5.27	6.033
mMC003191	5.323	5.667	5.103	5.112	5.607	5.186	5.119	5.285	5.382	5.431	4.865	5.191	5.134	5.451	5.395	4.982	5.685	5.3
mMC003192	5.857	4.732	5.466	5.349	5.791	5.186	4.802	4.952	5.413	5.108	5.231	4.613	4.375	5.375	5.28	4.542	5.033	5.473
mMC003193	5.857	6.021	7.079	6.216	6.311	6.76	6.662	6.251	5.91	6.239	6.755	6.442	6.255	5.742	6.617	6.596	5.41	6.665
mMC003194	8.459	7.46	7.617	7.991	8.068	7.887	8.977	8.941	8.603	8.208	8.584	8.539	8.812	8.011	8.165	7.336	7.723	8.417
mMC003195	12.382	12.61	12.819	12.895	10.887	11.02	11.889	11.427	12.073	12.152	11.539	11.587	10.674	11.032	10.933	11.262	12.26	11.797
mMC003196	7.443	7.326	7.65	6.277	7.197	7.117	7.335	7.021	6.939	6.798	7.171	6.803	7.439	7.087	7.373	7.614	7.53	7.626
mMC003197	5.36	4.792	6.025	5.922	4.867	5.766	6.133	6.973	5.842	7.013	6.646	6.325	6.977	6.877	5.785	6.107	5.599	5.246
mMC003198	7.65	7.179	8.225	7.929	8.097	8.091	8.08	7.914	8.103	7.499	6.89	7.162	8.045	7.891	8.471	8.596	8.157	7.957
mMC003199	5.035	5.202	4.862	4.884	4.803	4.591	4.763	4.755	4.726	4.65	4.824	4.53	4.863	4.707	4.973	5.188	4.421	4.322
mMC003200	13.372	13.528	14.081	14.022	14.04	13.865	13.029	12.813	12.777	13.008	13.135	13.094	12.896	13.446	13.596	13.838	13.728	13.643
mMC003201	6.123	5.732	5.311	5.069	5.256	5.679	5.512	5.517	5.504	5.556	4.824	5.547	5.049	5.7	4.653	5.236	5.917	5.449
mMC003202	4.31	4.4	4.905	4.304	5.046	4.814	4.459	4.921	4.356	4.484	4.599	4.442	4.762	4.962	5.432	4.392	4.804	5.134
mMC003203	7.587	7.498	7.589	6.61	7.184	7.618	7.076	7.052	7.015	7.099	6.824	6.86	7.362	7.234	7.294	7.604	7.959	7.531
mMC003204	7.538	7.517	7.511	7.288	6.359	7.257	8.16	8.58	8.103	8.859	8.351	8.339	8.825	8.274	6.95	7.871	6.054	7.507
mMC003205	8.203	7.661	7.878	7.776	7.336	8.131	8.548	8.805	8.185	8.311	8.649	8.356	8.484	8.197	8.411	7.722	7.372	8.369
mMC003206	5.432	4.671	4.987	5.554	5.441	5.144	5.537	5.359	4.47	5.365	5.386	4.572	5.523	5.375	5.021	4.926	5.342	5.246
mMC003207	6.032	5.563	5.942	5.677	5.72	5.738	6.951	7.25	6.895	7.067	6.5	6.841	7.136	6.905	6.248	6.304	5.538	5.898
mMC003208	6.946	6.528	6.535	5.554	5.858	6.026	6.662	7.237	7.135	6.182	7.281	7.214	7.016	6.858	7.074	5.75	5.033	6.833
mMC003209	4.31	5.01	5.175	5.025	5.206	3.874	4.506	4.277	4.47	4.596	4.781	4.613	4.762	4.585	4.924	5.139	5.156	5.246
mMC003210	7.726	7.564	8.478	7.797	7.407	7.327	7.883	7.721	7.868	7.401	7.891	7.58	7.445	7.219	8.036	7.278	7.73	8.372
mMC003211	4.738	5.01	4.905	5.154	5.756	4.265	4.639	4.79	5.029	4.484	4.984	4.978	4.863	5.349	5.021	4.392	4.9	4.072
mMC003212	10.029	10.239	10.429	10.132	10.513	10.484	9.196	9.179	8.82	8.779	8.847	8.723	8.884	9.077	8.993	8.868	8.747	9.105
mMC003213	7.46	7.399	7.323	7.364	8.187	7.733	8.548	8.436	7.902	8.583	8.146	8.055	8.409	8.588	7.572	7.823	7.702	7.46
mMC003215	12.566	12.613	13.031	13.144	13.169	13.102	12.549	12.243	12.381	12.648	12.561	12.339	12.591	12.653	12.872	13.126	13.205	12.964
mMC003216	4.893	4.732	4.862	4.674	4.988	5.056	4.723	4.79	4.906	5.068	4.984	4.731	4.959	4.962	4.531	4.982	5.476	4.981
mMC003217	4.893	4.4	4.818	5.025	5.441	4.192	4.986	4.755	4.948	4.702	4.945	4.841	4.863	4.893	5.021	4.313	4.804	4.882
mMC003218	5.123	5.413	4.905	5.235	4.358	5.52	4.841	4.79	4.47	5.026	4.865	4.945	5.049	4.928	5.067	4.542	4.99	4.777
mMC003219	10.26	10.391	10.553	10.195	10.54	10.256	10.803	10.168	10.347	9.918	10.566	10.371	10.555	10.814	10.568	10.597	10.698	10.377
mMC003220	10.418	10.582	10.729	10.484	10.723	10.55	10.17	10.086	10.128	10.11	10.169	10.127	9.969	10.311	10.612	10.546	10.631	10.474
mMC003221	4.843	4.792	4.529	3.929	5.484	5.267	4.723	4.755	4.628	3.953	4.449	3.933	4.863	5.268	4.973	5.188	5.116	4.501
mMC003222	5.66	5.563	5.245	5.455	5.046	5.452	5.151	4.983	5.318	5.224	5.655	6.312	5.364	5.426	5.727	5.455	5.306	5.473
mMC003223	7.846	8.048	8.084	7.923	8.097	7.61	8.299	8.262	8.226	8.148	8.393	8.115	8.037	8.151	7.987	7.947	7.971	7.987
mMC003224	15.572	15.706	15.827	15.904	15.907	15.481	15.354	15.156	15.208	15.261	15.307	15.159	15.138	15.547	15.753	15.998	15.741	15.565
mMC003225	8.099	8.197	7.722	7.871	7.559	7.257	7.411	8.246	8.123	7.562	8.137	8.079	8.145	7.784	8.137	7.815	7.637	8.417
mMC003226	10.245	10.3	10.418	10.166	10.61	10.368	9.902	9.608	10.185	9.889	10.093	9.708	10.235	10.139	10.345	10.629	10.783	10.381
mMC003227	7.95	7.591	8.089	7.979	8.884	8.438	8.139	8.43	8.796	8.407	8.25	8.271	8.18	8.477	8.246	8.069	8.067	8.327
mMC003228	5.285	5.332	5.103	5.677	5.441	5.849	5.742	5.719	5.532	5.526	5.728	5.191	6.028	5.523	5.813	5.75	5.376	5.691
mMC003229	6.829	5.912	6.71	6.088	5.567	6.002	6.874	7.365	7.004	6.909	7.413	6.933	7.38	5.95	7.177	6.281	5.195	6.675
mMC003230	12.107	12.12	12.301	12.416	13.048	12.784	10.472	10.539	9.405	9.465	10.437	10.214	9.874	9.632	9.834	9.825	10.075	10.538
mMC003231	8.32	8.569	8.229	8.062	8.068	8.451	8.063	8.191	8.078	8.054	8.091	8.134	8.539	8.493	8.416	8.679	8.674	8.435
mMC003232	9.675	9.667	9.691	9.524	9.74	9.428	9.053	9.144	8.99	8.94	9.198	9.032	9.091	8.921	9.239	8.963	8.798	10.232
mMC003233	7.135	7.118	6.549	6.39	6.074	6.247	6.979	6.908	6.994	7.13	6.671	7.221	6.319	6.829	6.756	7.289	7.345	6.824
mMC003234	7.416	7.358	7.533	7.667	7.84	7.172	7.497	7.289	7.407	7.191	7.628	7.299	7.331	7.464	7.52	7.537	7.546	7.764
mMC003235	8.396	7.875	8.089	8.241	8.233	8.142	8.745	8.953	8.226	7.899	8.207	8.099	8.619	8.024	8.273	7.757	8.131	8.216
mMC003236	4.989	4.792	4.905	5.235	5.101	4.814	6.844	6.776	6.382	7.531	7.061	7.346	7.292	7.046	5.156	4.68	5.342	5.075
mMC003237	10.071	9.561	9.794	8.079	8.173	9.158	10.322	10.573	10.321	10.569	10.624	10.613	10.886	10.13	10.475	9.94	8.619	8.454
mMC003238	8.586	8.232	8.17	8.107	7.64	8.062	9.013	9.379	8.93	9.045	9.579	9.312	9.233	8.942	8.809	8.381	7.449	8.832
mMC003239	10.014	10.087	10.22	10.129	9.948	9.946	9.907	10.076	10.075	9.969	10.17	9.965	9.853	9.84	10.568	10.57	10.354	10.258
mMC003240	4.989	4.849	5.58	5.069	5.101	5.227	4.986	5.929	4.773	5.148	5.386	5.073	5.411	4.746	5.358	5.414	5.569	5.219
mMC003241	5.206	5.49	4.987	4.371	5.304	5.101	4.878	4.823	4.773	4.702	4.824	4.613	5.161	5.268	4.973	5.088	4.703	5.425
mMC003242	5.36	5.633	5.735	6.088	4.737	4.915	5.561	5.335	5.91	5.331	5.967	5.405	5.723	5.152	5.358	5.139	5.233	6.499
mMC003243	9.742	9.851	9.473	9.372	9.411	9.264	9.14	9.278	8.89	8.609	8.956	8.879	8.973	8.772	8.98	8.661	8.611	9.28
mMC003244	10.038	9.834	10.434	10.441	10.201	10.244	9.569	9.76	9.613	9.95	9.99	9.828	10.144	10.055	10.143	10.008	9.313	9.86
mMC003245	5.123	5.373	5.375	5.069	4.595	4.591	4.986	5.359	5.18	5.224	5.415	5.133	5.606	5.24	4.873	4.982	4.703	4.702
mMC003246	4.626	4.671	5.065	4.782	5.206	5.306	4.915	5.31	5.144	5.296	5.386	5.248	5.24	5.401	5.156	4.867	5.156	5.013
mMC003247	5.079	4.472	5.685	5.274	5.206	5.679	5.054	5.26	5.284	5.224	4.984	5.429	5.457	5.122	5.57	5.495	4.014	4.585
mMC003248	8.49	8.499	8.969	7.967	8.498	9.064	8.422	8.188	8.253	7.869	8.014	8.217	8.348	8.075	8.448	8.279	9.345	8.894
mMC003249	7.643	7.249	7.039	7.41	7.678	7.257	7.903	7.823	7.565	7.678	7.672	7.657	7.821	7.891	7.324	7.229	6.697	7.435
mMC003250	5.397	5.794	5.311	5.947	5.825	5.381	5.676	6.459	5.35	5.526	5.231	6.257	5.797	5.152	5.395	5.682	5.538	5.564
mMC003251	4.626	3.056	4.68	4.436	4.929	4.814	4.506	4.684	4.235	4.984	4.341	4.731	4.863	5.349	4.332	4.23	5.476	4.176
mMC003252	12.129	12.006	12.353	12.466	12.923	13.005	12.152	11.842	12.958	13.265	12.528	12.459	12.601	12.854	13.151	13.338	13.317	13.171
mMC003253	5.857	6.047	5.436	5.586	5.397	5.766	5.585	7.302	7.273	6.295	6.767	6.66	7.48	5.985	6.6	5.716	5.443	5.044
mMC003254	11.452	11.316	12.052	11.758	11.154	11.459	10.656	10.476	12.076	11.627	12.102	12.122	11.543	11.081	12.596	12.587	11.532	11.732
mMC003255	8.786	8.804	9.124	8.903	8.741	8.424	8.814	9.179	9.221	9.155	9.176	9.281	9.108	9.04	9.034	9.014	8.574	8.671
mMC003256	6.801	7.776	7.644	7.392	7.882	7.688	6.844	7.425	6.776	7.434	6.658	7.271	6.714	7.095	6.963	7.831	8.121	7.025
mMC003257	7.673	7.527	6.142	5.586	5.858	5.553	6.083	4.952	5.318	5.585	6.594	6.617	5.501	5.426	7.597	7.402	7.372	7.366
mMC003258	10.556	10.739	9.161	9.041	9.658	9.521	9.914	9.27	9.467	8.719	9.409	9.288	8.878	8.908	10.324	10.025	9.681	9.145
mMC003259	9.368	9.434	9.006	9.327	9.894	9.37	9.877	9.821	9.501	9.434	9.475	9.618	7.986	9.682	9.678	9.191	9.116	9.288
mMC003260	4.683	5.413	5.278	5.312	4.182	4.192	4.552	4.755	5.144	5.296	4.5	4.692	4.5	3.877	4.973	5.939	5.195	5.564
mMC003261	5.747	5.332	5.942	5.025	4.929	5.487	4.802	5.474	5.888	5.186	5.797	5.478	5.982	4.159	5.895	5.327	5.443	5.326
mMC003262	4.683	5.332	4.305	4.782	4.272	4.865	5.212	4.492	4.414	4.596	4.737	4.876	4.24	4.668	4.924	4.807	5.033	4.882
mMC003263	5.246	5.825	5.495	5.274	4.441	5.766	5.585	5.127	5.318	5.556	5.905	5.163	5.685	4.746	5.28	5.327	5.27	5.473
mMC003265	5.689	5.202	5.103	5.421	5.791	5.553	6.814	6.099	5.474	7.2	5.68	5.678	6.53	6.718	5.635	4.392	5.941	5.351
mMC003266	4.893	5.202	5.103	4.304	5.154	5.186	4.915	4.952	5.107	5.068	5.198	4.841	4.928	4.408	5.021	4.469	4.804	4.625
mMC003267	6.475	6.83	6.645	6.92	6.045	5.267	6.718	6.413	6.7	6.649	6.79	6.404	6.417	5.914	6.649	5.716	6.844	6.766
mMC003268	8.642	8.125	8.425	8.431	8.46	8.396	9.077	9.1	8.858	8.827	8.674	9.14	7.247	8.585	8.654	6.886	7.63	8.585
mMC003269	12.235	12.214	12.523	12.593	11.759	11.953	11.147	11.097	11.205	11.47	11.97	11.882	12.051	11.878	12.111	12.367	12.345	12.161
mMC003270	9.547	9.807	10.202	10.028	9.644	9.748	9.423	9.615	9.578	9.665	9.697	9.783	9.176	9.934	9.909	10.071	10.212	10.076
mMC003271	6.309	5.794	6.934	6.237	6.494	6.226	6.932	6.459	6.155	5.495	6.064	5.817	6.118	5.636	6.883	6.917	6.314	6.842
mMC003272	7.242	6.653	6.591	6.855	5.351	6.326	6.519	5.7	7.536	7.258	7.345	7.443	7.743	6.914	7.025	6.871	6.01	7.112
mMC003273	4.791	4.671	4.905	5.069	5.154	5.056	4.311	4.889	4.948	4.364	6.137	4.442	4.762	5.401	5.067	4.982	5.233	4.916
mMC003274	7.262	7.155	7.459	7.154	7.407	7.15	8.019	8.198	7.649	7.706	7.78	7.863	7.908	8.037	7.798	7.075	6.907	7.187
mMC003275	9.24	8.876	8.562	9.194	8.551	8.334	8.527	8.611	8.557	8.769	8.137	8.522	8.176	8.135	8.503	8.331	8.498	8.587
mMC003276	5.035	4.732	5.436	4.729	5.304	5.52	5.119	5.234	5.216	5.26	5.094	5.103	4.928	4.499	4.821	4.926	5.476	5.219
mMC003277	8.065	8.081	8.142	8.162	8.603	8.3	8.006	7.836	7.953	7.74	7.944	7.834	7.9	8.087	7.902	8.199	7.764	8.073
mMC003278	7.859	7.536	7.356	7.143	7.59	7.755	8.321	7.818	7.628	6.861	7.051	7.36	7.22	6.79	7.383	7.033	8.078	7.832
mMC003279	7.74	7.226	7.624	7.472	8.351	7.577	8.928	8.68	7.772	8.66	8.123	8.161	8.699	8.889	7.467	6.823	7.947	7.684
mMC003280	11.554	11.824	11.527	11.145	11.759	11.308	11.329	10.903	11.275	10.81	11.136	10.788	10.851	11.144	11.266	11.365	11.512	11.768
mMC003281	10.38	10.832	11.742	11.379	10.788	10.361	10.598	10.429	10.631	10.084	10.982	10.578	10.4	10.844	10.882	11.093	10.676	10.87
mMC003282	6.44	5.527	6.302	5.677	5.858	6.002	7.51	7.658	7.025	7.819	7.376	7.36	7.812	7.619	6.533	6.327	5.844	7.789
mMC003283	5.36	5.246	5.175	5.455	5.397	5.186	5.242	4.952	5.932	5.108	5.655	5.103	5.434	5.375	4.973	5.036	5.443	6.736
mMC003284	8.594	8.725	8.713	8.623	8.855	8.922	8.615	8.314	8.858	8.856	8.674	8.471	8.537	8.81	8.542	8.71	8.881	8.876
mMC003285	6.25	6.286	6.384	5.922	6.676	6.118	6.903	6.238	6.764	6.434	6.353	5.739	6.594	6.643	6.91	6.08	6.697	6.814
mMC003286	4.24	4.541	4.529	5.385	5.154	4.192	4.552	4.79	4.818	4.94	4.55	4.572	4.863	4.962	4.767	5.188	5.033	4.74
mMC003287	9.407	8.426	8.835	9.159	9.731	8.928	10.12	10.05	9.395	9.705	9.43	9.338	9.023	9.595	9.244	8.562	8.902	9.269
mMC003288	9.608	8.729	9.029	9.332	9.569	9.078	10.38	10.359	9.671	9.554	9.75	9.74	10.114	9.634	9.494	8.513	8.963	9.487
mMC003289	7.866	5.7	7.843	8.009	8.009	7.602	8.775	8.697	8.043	8.306	8.141	8.153	8.667	8.704	4.593	7.154	7.702	8.016
mMC003290	5.629	5.06	5.175	5.312	5.397	5.452	5.151	5.099	5.532	5.148	5.704	4.731	6.089	5.152	5.869	5.716	5.443	5.933
mMC003291	8.006	5.29	5.21	8.445	5.683	6.184	4.802	4.952	5.068	8.178	4.984	4.35	4.83	8.446	4.711	5.236	4.853	4.981
mMC003292	4.843	4.671	5.245	5.274	4.867	5.011	5.119	4.952	4.726	4.752	5.058	5.103	4.797	5.182	4.873	4.867	4.481	5.219
mMC003293	7.899	7.83	6.797	6.216	7.84	7.586	5.356	5.406	5.561	4.65	5.704	5.478	5.049	4.962	5.32	5.036	4.65	4.777
mMC003294	10.448	10.451	11.165	11.038	10.823	10.882	10.381	9.857	9.714	9.784	9.82	9.749	10.563	10.595	10.425	10.508	10.599	10.191
mMC003295	5.123	4.607	5.344	4.162	5.397	5.056	4.639	4.72	4.863	3.714	5.094	4.442	4.691	4.408	4.767	4.542	5.306	4.848
mMC003296	8.116	7.853	8.617	8.48	8.551	8.085	9.004	8.752	8.301	9.072	8.47	7.962	8.624	8.72	7.955	7.678	8.094	8.032
mMC003297	5.079	4.541	4.631	3.484	4.667	5.227	4.763	5.285	5.029	5.399	4.737	4.911	4.928	4.928	4.821	4.612	5.306	4.777
mMC003298	4.683	5.202	5.026	5.385	5.206	5.011	5.462	5.661	5.589	4.849	5.325	4.911	4.896	4.962	4.924	5.414	4.295	4.543
mMC003299	6.842	5.912	6.658	6.153	6.714	6.247	7.006	6.691	6.078	6.121	6.983	6.184	6.993	6.085	6.047	6.208	6.502	6.033
mMC003300	10.175	10.469	10.178	10.089	10.331	10.831	10.083	9.955	9.95	10.268	10.087	10.231	9.937	10.049	10.061	10.173	10.758	10.134
mMC003301	10.122	10.245	10.307	10.032	10.402	10.094	9.792	9.322	10.068	9.434	9.81	9.485	9.677	9.931	10.106	10.325	9.874	9.875
mMC003302	9.779	9.915	10.01	9.908	10.349	10.352	9.681	9.222	9.681	9.687	9.284	9.217	9.598	9.448	9.858	9.857	10.219	9.855
mMC003303	11.824	11.745	11.956	11.412	11.973	11.793	11.346	10.641	11.692	10.995	11.041	10.911	11.332	11.346	11.781	11.823	11.902	11.744
mMC003304	5.629	5.49	4.727	5.677	4.595	4.915	5.72	5.071	5.474	5.224	5.164	4.768	5.214	5.182	5.198	5.139	5.41	5.401
mMC003305	7.451	7.591	7.617	7.532	7.418	7.15	7.529	7.663	7.492	6.897	7.548	7.257	6.894	7.313	7.708	7.576	7.466	7.769
mMC003306	4.378	5.01	5.311	4.674	5.101	5.227	4.506	4.856	5.144	5.186	5.198	5.248	5.188	4.962	5.156	4.469	4.853	4.848
mMC003307	6.209	6.452	6.912	6.019	6.287	7.024	6.454	5.845	7.056	6.366	6.671	6.466	6.842	6.085	7.062	6.349	7.261	7.417
mMC003308	6.946	5.995	6.934	6.132	5.484	6.474	7.176	7.663	6.939	7.523	7.214	7.285	7.343	7.204	6.617	6.74	6.139	6.851
mMC003309	4.738	5.01	3.766	5.235	4.867	5.487	4.552	4.277	5.107	4.94	4.737	4.254	3.941	14.927	5.24	4.867	4.804	4.543
mMC003310	7.02	7.028	6.748	5.763	6.406	7.024	6.639	6.401	7.056	5.925	5.579	5.614	6.344	5.762	6.741	5.716	7.001	6.633
mMC003311	8.25	7.508	8.349	8.135	7.823	8.097	10.372	10.97	10.314	10.756	10.585	10.725	11.266	10.424	8.09	7.336	7.836	8.333
mMC003312	6.882	5.854	6.506	6.132	6.13	6.096	7.535	7.773	6.983	7.539	7.188	7.313	7.508	7.197	7.074	6.053	5.964	7.025
mMC003313	4.893	5.06	5.026	5.112	4.988	5.381	5.699	5.406	5.444	5.331	5.094	5.01	5.434	5.451	5.785	5.534	5.476	5.351
mMC003314	4.506	5.29	4.773	4.884	5.304	5.417	5.3	5.099	4.948	4.702	4.984	5.163	5.106	4.543	4.873	4.926	4.945	5.191
mMC003315	4.31	4.849	4.475	4.782	5.101	5.056	4.986	4.72	4.524	5.068	4.984	4.303	4.459	4.454	4.531	3.308	5.116	4.585
mMC003316	6.055	5.373	5.436	5.522	5.72	5.708	5.903	6.29	6.058	5.877	5.579	5.944	6.417	5.499	5.395	6.025	5.507	6.096
mMC003317	5.246	5.01	5.466	5.312	6.102	5.101	5.804	5.517	5.144	5.331	5.325	6.242	5.646	5.914	5.432	5.282	5.869	5.789
mMC003318	9.857	10.111	10.54	10.155	10.369	10.319	9.494	9.562	9.542	9.872	9.745	9.628	9.557	9.893	9.559	9.879	10.568	9.691
mMC003319	9.237	9.314	9.374	9.295	9.678	9.287	9.162	9.122	9.154	8.802	9.295	8.822	9.277	9.001	9.336	9.179	9.031	9.256
mMC003320	9.806	9.705	9.029	8.827	9.385	9.501	9.115	8.789	9.372	9.264	8.686	8.489	9.101	8.98	9.728	9.865	9.874	9.885
mMC003321	8.797	8.729	8.98	8.576	8.582	8.821	8.452	8.355	8.275	8.112	8.128	8.134	8.385	8.433	8.597	8.435	8.948	9.071
mMC003322	6.787	5.968	6.335	6.842	5.484	5.738	6.243	6.401	6.776	5.778	6.79	6.793	6.851	5.782	6.567	5.75	6.118	7.32
mMC003323	6.008	6.286	5.807	5.235	5.756	5.876	5.271	5.474	5.35	5.526	5.655	5.042	5.434	5.802	5.067	5.879	5.306	4.702
mMC003324	11.833	11.728	11.994	11.437	11.86	11.952	11.436	11.04	11.378	11.298	11.113	11.214	11.301	11.056	11.639	11.54	11.799	11.571
mMC003325	11.839	12.237	12.308	12.124	12.014	11.862	11.81	11.601	12.194	11.935	12.138	12.01	11.712	12.287	12.5	12.635	12.394	12.035
mMC003326	6.73	7.304	7.246	6.216	6.695	7.15	6.099	6.739	6.872	6.53	5.819	6.671	6.704	6.718	6.33	6.457	7.515	7.223
mMC003327	5.501	5.563	5.344	5.112	5.891	5.738	6.793	5.474	5.77	7.358	6.732	6.184	6.877	7.514	5.666	5.61	6.097	5.075
mMC003328	5.629	5.202	5.436	5.025	4.867	5.822	5.119	4.823	4.948	5.26	5.198	5.133	5.214	5.295	5.021	5.414	5.195	4.882
mMC003329	6.882	6.021	6.658	6.686	6.015	7.317	7.015	6.559	5.888	5.948	7.602	7.405	7.485	7.753	8.176	8.034	6.989	7.025
mMC003330	4.942	5.246	5.344	5.112	4.988	4.591	4.682	5.013	5.029	4.801	5.553	4.876	4.989	4.454	4.332	5.236	5.233	4.322
mMC003331	4.506	4.792	4.631	4.371	4.867	3.605	4.802	4.532	4.906	5.186	4.693	4.978	4.762	5.614	4.531	4.867	5.116	5.105
mMC003332	4.942	5.332	4.946	5.154	4.988	4.591	4.459	4.451	4.948	4.425	5.164	4.442	4.145	4.995	4.593	5.088	5.033	4.543
mMC003333	5.598	6.047	5.685	5.818	6.13	5.849	5.487	5.581	5.504	5.464	5.499	5.328	5.779	5.349	5.537	5.816	5.657	5.845
mMC003334	9.99	10.005	10.039	9.436	9.756	10.239	9.249	9.061	9.262	9.556	9.194	9.267	9.531	9.483	9.268	9.718	10.032	9.197
mMC003335	4.791	5.06	5.436	5.522	5.101	5.738	5.825	5.182	5.25	5.725	5.058	4.841	5.501	5.268	4.973	4.807	5.443	5.77
mMC003336	5.934	5.794	5.92	5.421	5.101	5.794	6.149	6.739	6.299	7.239	6.568	6.841	7.171	6.61	5.635	5.997	5.844	5.629
mMC003337	12.019	12.055	12.054	12.009	12.064	11.961	12.166	12.099	11.707	11.904	12.202	12.099	11.895	12.015	12.238	12.164	11.957	12
mMC003338	6.055	5.01	5.735	5.586	5.645	5.452	7.452	7.431	6.983	7.024	7.352	6.692	7.583	6.905	5.021	4.926	5.538	5.649
mMC003339	5.246	5.633	5.552	5.069	5.567	4.591	4.763	5.182	5.444	5.526	5.356	4.911	5.188	5.122	4.767	5.534	5.116	4.625
mMC003340	4.942	4.904	4.905	5.069	5.645	4.402	4.723	4.755	5.029	4.541	4.945	4.613	4.928	4.784	5.24	4.807	5.195	4.949
mMC003341	7.079	6.432	7.108	7.288	6.311	6.509	7.491	7.768	7.499	8.255	7.69	8.055	8.235	7.722	6.515	7.358	6.277	6.915
mMC003342	4.989	5.373	4.862	4.884	5.567	4.649	4.841	4.571	4.47	4.849	5.058	4.876	4.989	4.893	5.112	5.646	5.033	5.219
mMC003343	4.092	4.904	4.946	4.162	4.867	3.958	4.459	4.532	4.863	4.364	4.5	4.805	4.24	5.06	4.26	5.188	5.075	4.916
mMC003344	9.293	9.242	9.337	9.135	9.158	9.266	8.656	8.358	8.762	8.834	8.85	8.971	8.993	8.62	8.955	8.96	9.472	9.002
mMC003345	9.594	9.805	9.772	9.059	8.984	9.302	9.724	9.71	9.592	10.306	9.519	9.699	9.907	9.764	9.674	9.877	10.188	9.222
mMC003346	7.168	7.489	7.211	7.065	7.452	7.449	6.707	6.72	6.972	7.013	6.767	6.783	6.742	6.404	6.117	6.991	6.966	6.654
mMC003347	6.543	6.195	6.179	6.994	6.074	6.049	6.481	6.58	6.017	5.993	6.633	6.526	6.332	6.665	7.086	6.558	6.159	6.215
mMC003348	7.079	6.432	6.808	5.845	5.955	6.226	7.391	7.575	7.154	7.057	7.797	7.474	7.546	7.135	7.025	5.997	5.844	7.542
mMC003349	5.776	5.854	5.685	5.845	5.955	5.876	4.802	6.009	5.818	5.495	5.819	5.778	5.646	5.658	5.869	6.08	5.987	5.607
mMC003350	5.397	5.29	5.278	5.195	5.756	5.344	5.119	4.952	5.954	5.556	6.457	5.524	5.797	5.592	5.32	5.188	5.075	5.326
mMC003351	11.127	11.33	10.888	10.625	10.66	10.531	11.07	10.969	10.888	10.778	10.529	10.246	10.326	10.739	11.407	11.552	11.691	11.281
mMC003352	4.378	5.413	5.175	4.884	4.988	4.814	5.212	4.823	5.216	5.698	5.553	4.35	4.863	4.962	4.873	4.867	4.99	5.105
mMC003353	9.177	8.941	9.717	9.757	9.498	9.65	9.138	8.955	9.201	9.326	9.375	9.083	9.195	9.557	9.329	9.682	9.947	9.386
mMC003354	5.857	6.123	6.085	6.316	5.526	6.162	6.359	5.792	6.282	6.836	6.824	6.628	6.86	6.053	6.248	6.184	6.385	6.229
mMC003355	4.893	5.29	5.735	5.455	5.825	5.977	5.151	5.26	4.524	4.801	5.294	5.22	4.896	5.24	5.468	5.088	5.793	5.586
mMC003356	7.469	7.42	7.156	7.364	7.223	7.421	7.135	6.748	7.573	8.627	7.602	7.82	8.056	7.728	7.086	7.167	5.917	6.726
mMC003357	10.788	10.762	10.836	10.488	9.888	10.58	11.041	11.308	11.247	12.15	11.236	11.501	11.994	11.334	9.329	10.837	9.712	9.397
mMC003358	6.959	7.191	7.184	7.196	7.452	7.128	6.761	6.941	7.025	6.277	7.032	7.01	6.645	6.718	7.231	7.369	7.271	7.057
mMC003359	5.323	5.413	4.68	5.025	5.206	4.814	4.802	4.983	4.773	5.224	5.231	4.805	5.019	5.122	4.593	5.327	4.945	4.543
mMC003360	5.984	5.01	5.633	5.735	5.645	5.738	5.3	5.601	5.474	5.431	5.63	5.501	5.723	5.24	5.067	5.236	5.685	5.711
mMC003361	5.501	5.94	5.607	4.674	5.567	5.186	5.41	5.429	7.594	5.698	5.526	5.739	5.434	5.028	5.358	5.236	5.033	5.376
mMC003362	4.893	5.667	5.344	5.069	5.397	5.186	5.41	5.31	5.474	5.108	5.444	5.133	5.049	5.569	5.358	5.646	5.116	5.496
mMC003363	5.501	5.854	5.71	5.385	5.256	5.708	5.41	6.71	6.117	6.823	6.471	6.723	6.429	5.182	5.666	5.495	5.538	5.845
mMC003364	9.295	8.015	9.189	9.358	8.173	8.925	8.356	9.036	9.802	8.972	9.956	9.857	9.746	8.96	9.658	8.888	8.695	9.266
mMC003365	8.276	8.232	8.118	8.256	8.226	8.044	7.955	7.871	7.974	8.143	7.918	7.791	7.808	7.833	7.798	8.089	8.242	7.974
mMC003366	9.632	10.042	10.174	10.01	9.892	10.283	9.073	9.312	9.262	9.483	9.207	9.597	9.124	9.692	9.364	9.504	10.121	9.55
mMC003367	7.168	7.143	7.356	7.238	7.372	7.297	8.378	7.959	7.759	7.947	7.542	7.614	8.162	7.829	7.231	6.839	7.849	7.784
mMC003368	4.626	4.792	4.862	5.349	4.358	4.706	4.763	5.042	4.773	5.671	5.415	5.478	5.106	5.268	5.24	4.982	5.033	5.191
mMC003369	5.246	5.452	4.68	4.884	5.101	4.706	4.506	4.647	5.444	4.596	4.945	5.22	4.54	5.322	4.873	4.982	5.41	5.3
mMC003370	3.932	4.607	4.862	3.76	5.791	4.335	4.459	4.035	4.577	4.596	5.021	5.163	5.049	4.962	4.711	4.23	4.99	4.543
mMC003371	5.123	5.109	5.245	4.834	4.182	5.452	5.212	5.155	5.504	4.984	5.655	4.653	5.161	4.821	5.32	5.495	5.116	5.401
mMC003372	9.821	9.86	10.647	10.535	10.144	10.422	9.638	9.439	10.656	10.623	10.098	10.341	10.039	10.413	10.251	10.231	9.992	10.126
mMC003373	6.715	6.72	7.089	7.076	6.904	7.502	5.608	6.482	7.173	7.191	6.006	6.851	6.789	7.02	5.666	6.633	7.024	6.171
mMC003374	7.008	7.191	6.797	7.327	6.157	6.987	6.894	7.471	7.374	6.836	8.077	8.256	7.685	6.968	7.402	6.615	6.725	7.57
mMC003375	5.323	5.373	5.735	5.818	5.756	5.52	5.676	5.539	6.098	5.556	5.164	5.454	5.479	5.349	5.998	5.716	5.476	5.731
mMC003376	5.857	6.098	6.268	5.586	5.923	5.648	5.784	5.827	5.77	4.895	5.63	6.595	5.388	5.475	5.57	5.61	5.844	5.376
mMC003377	4.24	5.373	4.905	5.648	5.256	5.056	4.682	5.127	4.863	5.068	5.021	4.692	5.188	5.24	5.432	4.807	4.99	5.013
mMC003378	8.537	8.745	8.478	8.83	8.642	8.66	8.143	7.805	7.85	8.004	8.331	8.376	8.415	8.538	8.406	8.701	8.778	8.818
mMC003379	9.929	9.815	9.473	10.019	9.982	9.845	9.595	9.667	9.163	9.313	9.769	9.75	9.273	9.486	9.823	10.139	9.872	9.587
mMC003380	5.323	5.452	5.065	5.195	4.867	4.865	5.328	5.208	5.35	5.495	5.021	5.191	5.106	4.585	5.432	4.807	4.228	5.134
mMC003381	5.598	5.01	4.946	4.834	5.304	4.467	5.271	6.113	4.818	5.148	5.198	4.731	5.188	5.092	5.067	4.68	5.233	4.916
mMC003382	6.367	6.72	5.659	5.818	5.756	5.794	5.884	6.34	6.058	5.752	5.841	5.944	5.457	6.085	5.998	6.371	6.076	6.364
mMC003383	4.24	4.541	4.773	5.522	5.351	5.186	5.242	5.042	5.068	5.224	5.325	5.328	5.586	5.375	5.067	4.926	4.755	5.326
mMC003384	7.008	7.054	5.633	6.529	6.074	5.794	5.356	5.099	5.284	5.615	5.129	5.163	5.24	5.211	5.432	4.926	5.233	5.473
mMC003385	5.206	5.01	4.529	4.979	5.304	5.186	4.682	5.042	4.47	5.585	4.693	5.133	4.896	4.821	4.873	5.236	5.116	4.848
mMC003386	9.74	9.983	10.105	9.631	9.873	9.91	8.381	7.959	9.516	9.531	9.381	9.435	9.835	9.748	9.551	9.402	10.558	9.992
mMC003387	7.899	7.054	7.174	8.418	6.557	7.853	8.742	9.328	8.373	7.812	7.653	8.461	8.918	8.02	8.137	7.324	7.193	6.746
mMC003388	7.711	7.13	7.165	7.143	7.62	7.365	7.951	8.146	7.565	6.956	7.82	7.761	7.092	7.544	7.494	6.184	6.779	7.587
mMC003389	8.582	8.614	8.429	8.576	8.685	8.588	8.015	8.394	8.217	8.251	8.477	8.44	8.515	8.417	8.601	8.601	8.986	8.522
mMC003390	9.618	9.442	8.651	9.557	9.081	9.707	10	10.249	9.83	9.422	9.575	9.165	8.912	9.811	8.65	8.895	9.026	10.012
mMC003391	8.65	8.82	8.555	8.817	9.088	8.53	8.395	7.951	8.244	8.302	8.291	8.05	8.245	8.288	8.662	8.978	8.798	8.508
mMC003392	7.918	7.479	7.246	7.818	7.779	7.412	8.415	8.652	8.397	7.875	7.144	8.271	7.107	7.881	7.882	7.266	7.057	7.565
mMC003393	4.738	5.29	5.311	4.304	5.683	5.381	4.682	5.182	5.068	4.425	4.824	5.042	5.34	5.06	5.021	5.414	4.945	5.425
mMC003394	5.206	4.671	4.818	5.312	5.154	5.267	4.596	4.184	5.25	4.984	4.341	5.103	4.863	4.893	5.112	5.139	4.99	4.916
mMC003395	6.385	6.195	5.76	6.019	6.13	6.384	6.604	6.671	6.813	6.921	6.72	6.606	6.928	6.133	5.948	6.053	7.142	5.881
mMC003396	5.397	5.01	4.862	4.884	4.595	4.402	5.02	4.61	4.906	4.425	5.231	5.302	5.049	5.06	4.973	4.867	5.443	4.813
mMC003397	6.744	6.171	6.697	6.175	6.516	5.553	7.068	7.089	6.193	7.067	6.514	7.027	6.028	5.878	6.29	6.371	5.893	6.257
mMC003398	5.123	5.49	5.245	5.025	5.72	5.267	4.723	5.661	4.906	4.895	5.605	5.248	5.134	5.152	5.067	5.139	5.233	5.586
mMC003399	6.543	7.067	6.605	6.175	6.13	5.927	7.102	7.147	6.86	6.885	5.68	7.313	6.53	6.404	6.533	5.61	6.118	6.451
mMC003400	10.677	10.77	10.375	9.801	10.037	10.234	10.348	9.776	10.397	9.98	9.636	9.813	10.068	10.09	10.693	10.673	10.666	10.466
mMC003401	9.07	9.454	8.512	9.115	9.088	8.754	8.482	8.456	8.606	8.461	8.587	8.291	7.97	8.449	8.84	8.754	8.667	8.789
mMC003402	7.892	7.807	7.866	7.565	7.743	8.18	8.046	7.431	7.856	7.844	7.376	7.456	7.69	7.561	7.621	8.122	8.182	7.652
mMC003403	10.618	10.892	10.839	10.78	10.409	10.638	10.74	10.579	10.846	10.996	11.259	11.258	11.036	10.964	11.019	11.086	10.894	11.274
mMC003404	7.74	7.293	7.703	7.248	7.986	7.819	7.384	6.611	7.324	6.823	7.07	6.888	7.573	7.226	7.613	7.632	7.959	7.484
mMC003405	10.67	10.879	9.065	10.504	10.786	10.398	9.947	9.676	10.3	9.927	10.133	9.859	10.056	10.25	10.567	10.478	10.497	10.337
mMC003406	8.578	8.46	8.039	8.178	9.141	8.915	7.327	7.321	6.872	7.089	7.264	7.027	7.136	7.439	6.897	7.167	7.695	7.85
mMC003407	6.592	6.123	5.524	5.947	5.756	5.902	5.383	6.748	6.55	6.182	6.9	6.572	6.928	5.95	6.756	5.816	5.628	6.229
mMC003408	14.163	14.247	14.79	14.641	14.641	14.553	13.976	14.056	13.922	14.006	14.009	14.042	13.827	14.357	14.379	14.688	14.812	14.583
mMC003409	8.315	8.118	7.759	7.991	8.146	8.259	8.555	8.146	8.083	7.621	7.974	8.075	7.573	8.033	8.363	8.212	8.023	8.016
mMC003410	11.554	11.61	11.932	11.943	11.844	11.677	10.867	10.771	10.992	11.238	11.281	11.169	11.019	11.513	11.424	11.615	11.362	11.552
mMC003411	11.498	12.027	12.202	11.884	11.906	11.851	10.709	10.789	11.326	11.107	11.381	11.412	10.866	11.672	11.235	11.617	11.689	11.855
mMC003412	7.469	6.329	7.029	7.597	6.359	6.937	7.284	7.527	7.333	7.554	7.117	7.34	7.206	7.181	7.199	5.939	7.046	6.906
mMC003413	10.874	10.852	10.501	10.925	10.909	10.646	11.612	10.946	11.223	10.952	11.161	11.062	11.066	11.263	11.138	11.113	11.652	11.391
mMC003414	5.206	5.01	5.065	4.559	5.683	5.306	4.986	5.335	5.643	5.556	5.526	5.759	4.989	4.962	5.112	5.282	5.41	4.072
mMC003415	10.745	11.287	12.315	12.281	11.505	11.386	10.669	10.817	10.613	10.45	10.965	10.897	11.016	11.694	11.08	11.514	11.207	11.047
mMC003416	4.626	4.904	5.245	4.162	4.803	5.186	4.596	4.952	4.47	4.984	4.396	4.978	4.727	4.408	4.653	4.23	4.596	5.013
mMC003417	7.331	7.105	7.518	7.589	6.657	7.983	7.838	8.342	7.477	7.443	7.964	7.546	7.998	7.636	7.563	7.141	6.931	6.726
mMC003418	6.166	6.307	6.535	6.019	6.015	5.876	6.519	6.401	6.155	6.295	5.751	6.378	5.457	5.985	6.248	5.909	5.793	6.579
mMC003419	11.238	11.288	11.321	11.428	11.327	11.338	10.728	10.41	10.849	10.889	10.604	10.513	10.61	10.762	11.189	11.484	11.368	10.972
mMC003420	7.611	7.954	7.039	6.907	8.001	7.51	7.276	7.34	7.182	7.451	7.051	7.116	7.114	7.625	7.221	7.154	6.882	6.534
mMC003421	5.629	5.794	5.175	5.455	5.256	5.679	6.628	5.879	5.318	5.331	5.444	5.698	5.606	5.762	5.468	5.495	5.767	6.065
mMC003422	4.378	5.332	4.119	4.729	4.929	5.186	4.763	4.647	4.863	4.752	3.911	4.911	4.896	5.092	4.26	4.392	5.156	5.044
mMC003423	9.008	8.232	8.745	8.58	9.431	9.016	10.045	9.796	9.144	10.098	9.327	9.009	9.761	9.818	8.75	8.376	8.751	8.551
mMC003424	7.101	7.293	6.878	7.143	6.537	7.117	7.291	7.782	7.43	7.248	6.568	7.437	6.645	7.483	6.227	6.281	6.277	6.897
mMC003425	4.738	4.248	4.475	5.312	4.988	4.814	4.951	4.61	5.25	5.643	5.058	5.719	5.316	4.928	4.26	5.036	5.033	4.916
mMC003426	12.897	13.206	13.293	13.132	13.219	13.118	12.855	12.487	12.969	12.654	12.66	12.707	12.694	13.095	13.317	13.614	13.376	13.036
mMC003427	8.911	9.195	9.706	9.571	9.106	9.01	9.038	8.793	9.149	9.116	9.373	9.306	9.158	9.353	9.4	9.382	9.43	9.557
mMC003428	7.776	7.46	6.889	6.982	7.64	7.798	7.37	7.419	7.635	7.699	7.457	7.48	7.299	7.867	7.411	7.623	7.666	7.259
mMC003429	7.369	7.678	7.67	7.726	8.039	7.826	7.602	7.059	7.507	7.546	7.521	7.58	7.292	7.532	7.826	8.181	7.797	7.784
mMC003430	7.168	6.307	6.563	7.207	5.791	6.64	6.864	7.021	6.564	6.732	6.973	6.325	6.552	6.76	6.649	6.687	6.64	6.675
mMC003431	6.882	7.661	7.29	7.783	6.821	8.186	6.674	6.882	6.928	7.22	6.683	7.228	7.226	7.446	6.462	7.075	7.659	6.851
mMC003432	7.538	7.489	7.561	7.838	7.312	7.665	7.941	8.138	8.356	8.143	7.479	8.142	8.002	8.05	7.013	7.434	7.407	7.647
mMC003433	4.738	5.452	5.065	5.195	4.929	4.814	5.845	5.285	5.382	6.745	5.728	6.378	6.188	5.322	5.813	5.139	5.443	5.044
mMC003434	5.035	4.4	5.21	4.729	5.645	5.056	4.841	4.409	4.038	4.752	4.865	4.397	4.459	4.746	4.973	5.139	4.853	4.664
mMC003435	5.079	4.849	4.529	4.559	4.929	3.31	3.853	4.136	4.524	4.169	6.337	4.486	3.213	4.784	4.821	5.036	5.033	4.74
mMC003436	5.123	5.825	5.103	5.195	5.206	5.227	5.119	5.099	4.678	4.801	5.356	4.841	4.959	5.426	5.156	5.646	5.507	5.75
mMC003437	8.291	8.022	7.849	7.636	7.898	8.196	8.636	8.269	8.468	7.947	8.082	8.038	8.403	8.299	8.182	8.055	8.313	8.23
mMC003438	10.648	10.788	10.487	10.892	10.998	10.584	9.565	9.264	10.352	10.369	10.293	10.096	9.755	10.026	10.242	10.41	10.422	10.722
mMC003439	4.683	4.4	4.529	4.834	5.304	5.011	4.552	4.451	4.414	4.849	4.449	3.691	4.193	4.784	4.593	5.088	4.65	4.625
mMC003440	6.509	6.123	6.697	6.277	6.638	6.184	5.804	5.913	6.117	5.803	5.884	5.614	5.85	5.426	5.666	6.208	6.655	5.789
mMC003441	5.285	5.109	5.495	5.922	5.791	5.876	5.242	5.234	5.794	5.698	5.819	5.978	5.626	5.268	5.537	5.327	5.156	5.607
mMC003442	9.33	8.645	8.959	9.09	8.704	8.862	9.529	9.879	9.428	9.426	8.732	9.128	7.808	9.363	9.043	8.562	7.959	8.715
mMC003443	12.124	12.343	12.165	12.291	12.123	11.999	11.74	11.668	11.564	11.912	11.872	11.777	11.679	11.919	12.181	12.402	12.494	12.012
mMC003444	11.632	11.92	11.75	11.806	11.714	11.571	11.096	11.054	11.392	11.202	11.244	11.287	10.913	11.419	11.847	11.921	11.445	11.185
mMC003445	4.791	4.732	4.581	4.436	4.441	3.31	4.639	4.647	4.906	4.541	4.945	4.35	4.863	4.312	4.467	4.469	4.945	4.664
mMC003446	9.318	9.476	9.586	9.877	9.604	10.007	9.546	9.338	9.305	9.396	8.989	8.977	9.407	9.47	9.212	9.604	10.3	9.817
mMC003447	9.423	9.632	9.62	9.522	9.379	9.7	8.963	9.089	8.982	9.453	8.901	9.184	9.231	9.167	9.193	9.499	9.372	8.755
mMC003448	4.791	4.671	4.529	5.274	5.441	4.649	5.182	5.042	4.628	5.26	5.164	5.38	4.989	4.746	4.924	5.282	4.9	5.219
mMC003449	4.683	5.156	4.987	5.195	4.929	4.265	4.802	4.952	4.773	4.801	4.781	4.841	4.762	4.543	5.358	5.036	5.075	4.369
mMC003450	6.188	5.413	5.942	6.529	5.985	5.766	6.834	6.865	6.193	6.201	6.082	6.526	5.742	6.654	6.094	5.997	5.599	6.096
mMC003451	8.419	8.876	8.617	8.919	9.522	9.753	8.793	8.93	9.277	9.746	9.268	9.159	8.86	9.092	8.974	9.063	9.576	9.189
mMC003452	5.803	6.123	5.633	5.617	5.72	6.073	5.784	5.474	5.865	5.365	5.704	5.926	5.666	5.658	6.094	5.848	5.685	5.967
mMC003453	8.27	8.327	8.094	8.215	8.302	8.153	8.258	8.301	8.098	8.127	7.964	8.009	7.766	8.193	8.257	8.206	8.285	8.212
mMC003454	8.862	9.381	9.104	11.034	10.201	10.271	10.672	11.322	10.744	10.783	10.923	10.499	10.153	10.509	10.078	10.234	10.047	10.446
mMC003455	13.59	13.936	13.475	13.627	13.184	12.945	13.143	13.493	13.94	13.772	12.624	13.273	12.418	13.267	13.839	13.927	12.965	14.414
mMC003456	11.418	11.537	11.548	11.901	11.54	11.402	11.111	10.828	11.114	11.167	11.238	11.06	10.96	11.171	11.374	11.473	11.468	11.344
mMC003457	4.942	4.732	5.103	5.069	4.929	5.227	4.986	5.013	4.773	4.541	4.285	4.731	4.655	4.707	5.395	5.327	5.233	4.664
mMC003458	5.432	5.109	4.818	4.559	5.256	4.761	5.242	5.359	5.643	5.365	5.058	5.405	5.291	5.268	5.021	5.682	5.075	5.075
mMC003459	5.598	6.073	5.876	6.11	6.262	6.226	5.676	5.737	5.474	5.725	6.306	5.817	6.089	5.211	5.537	5.939	5.917	5.711
mMC003460	7.221	7.054	7.373	7.186	6.598	7.083	7.878	7.901	7.35	7.546	7.528	7.72	7.541	7.748	6.937	7.154	7.012	7.081
mMC003461	8.042	8.288	8.336	8.358	7.923	7.952	8.36	8.113	7.708	8.168	7.797	8.157	8.495	8.807	8.024	8.136	8.067	7.673
mMC003462	5.984	7.237	6.431	8.045	6.102	7.365	7.254	8.069	7.514	7.34	8.146	7.761	7.794	7.685	6.55	6.976	6.832	5.649
mMC003463	7.292	7.469	7.079	7.364	6.855	6.885	7.813	8.019	7.662	7.899	6.911	7.641	7.71	7.652	7.646	6.976	6.779	7.582
mMC003464	5.246	5.667	4.905	4.559	5.858	5.186	7.143	7.721	4.863	5.026	5.198	4.35	6.393	5.268	4.873	5.088	5.075	5.105
mMC003465	4.31	5.452	4.862	4.729	4.929	5.344	5.02	4.684	5.068	5.026	5.198	5.22	4.896	5.182	4.467	4.867	4.421	4.664
mMC003466	7.079	7.067	7.211	7.175	6.618	7.394	6.894	6.874	6.895	6.945	6.671	6.526	7.077	6.968	6.696	6.871	7.012	7.18
mMC003467	6.526	6.583	6.268	5.349	6.383	5.766	6.568	7.203	6.776	6.037	7.003	6.941	7.114	6.718	6.665	5.968	6.518	6.726
mMC003468	12.42	12.402	12.647	12.477	12.485	12.408	12.556	12.245	12.411	12.238	12.201	12.09	12.251	12.499	12.563	12.752	12.799	12.325
mMC003469	4.989	4.671	5.436	5.274	5.154	4.53	4.841	5.406	5.643	5.828	5.294	5.798	6.174	5.7	4.821	5.327	4.99	4.664
mMC003470	8.24	7.815	7.356	7.636	7.61	7.733	7.7	7.959	8.208	8.776	8.019	8.253	8.403	7.941	7.132	7.669	7.498	6.879
mMC003471	11.822	12.215	12.764	12.704	12.188	12.022	12.085	11.944	11.424	11.148	11.779	11.766	11.408	12.126	12.168	12.305	11.731	11.427
mMC003472	8.359	8.137	8.533	8.056	9.68	8.269	10.584	10.184	9.158	10.244	9.307	8.958	9.703	10.143	8.303	8.089	8.939	8.237
mMC003473	6.367	5.794	5.76	5.617	5.985	6.184	5.699	5.359	6.634	5.877	5.819	5.944	5.797	5.614	6.29	5.682	5.685	6.696
mMC003474	8.578	8.4	8.628	7.748	7.788	8.508	7.878	8.242	8.617	8.494	8.738	8.627	8.747	7.824	8.75	7.984	8.38	8.689
mMC003475	4.443	4.849	4.818	5.069	5.154	5.144	4.763	5.042	5.284	4.364	4.55	4.876	5.019	4.746	4.821	5.236	5.27	4.226
mMC003476	7.451	7.6	7.796	8.027	7.17	7.553	6.941	6.973	7.382	7.141	7.289	6.832	7.457	7.42	7.798	7.917	7.929	7.827
mMC003477	8.921	8.191	8.357	8.711	6.936	8.28	9.171	9.304	9.228	9.034	9.286	8.984	9.289	8.762	8.096	8.856	7.681	8.925
mMC003478	7.46	7.545	9.145	8.957	7.58	7.61	8.839	8.677	8.253	8.445	8.564	8.267	9.021	8.973	9.193	9.191	8.72	8.251
mMC003479	5.776	5.563	6.161	5.274	5.526	5.586	6.628	6.965	6.578	7.523	6.846	6.897	7.206	6.877	5.198	5.414	5.844	5.105
mMC003480	4.567	4.958	5.21	4.729	5.256	5.344	5.087	4.952	5.18	5.296	5.386	4.572	5.188	4.707	5.021	4.926	5.41	4.275
mMC003481	5.246	4.472	5.278	4.979	4.519	3.787	4.596	4.532	5.35	4.752	4.106	4.653	4.459	4.893	4.924	5.414	5.376	5.105
mMC003482	12.8	12.855	12.903	12.824	13.09	13.008	12.91	12.504	13.143	12.945	12.886	12.822	12.751	12.937	12.912	13.278	13.34	12.71
mMC003483	11.017	11.797	11.831	10.956	11.604	11.341	10.989	10.684	11.852	10.857	11.387	11.083	10.97	11.194	11.45	11.669	11.515	11.594
mMC003484	8.614	7.838	8.448	7.628	6.732	8.05	9.16	9.564	9.113	9.294	9.452	9.171	9.458	9.012	9.049	8.319	7.163	8.99
mMC003485	10.016	9.502	9.949	10.048	8.622	9.833	10.245	10.413	10.321	10.371	10.425	10.145	10.489	10.234	9.223	10.109	9.048	9.759
mMC003486	8.305	8.118	8.161	7.904	8.52	8.202	8.446	8.456	8.339	8.529	8.452	8.249	8.323	8.245	8.293	8.596	8.411	8.401
mMC003487	4.506	5.156	4.529	4.499	5.484	5.267	4.878	5.099	5.107	5.26	5.129	5.103	5.917	5.546	4.593	5.327	5.844	5.3
mMC003488	6.946	6.974	6.285	6.462	6.516	6.456	7.135	6.933	6.098	6.295	6.813	6.595	6.944	6.665	6.369	6.902	6.711	6.736
mMC003489	5.206	5.01	5.58	5.154	5.645	5.056	5.02	4.823	4.524	4.801	4.55	5.405	5.106	5.182	4.973	4.807	5.507	4.74
mMC003490	4.738	5.06	4.529	4.499	4.519	4.117	5.054	4.231	4.577	4.484	4.55	4.486	4.331	4.962	3.484	4.745	5.538	4.501
mMC003491	5.66	5.794	5.735	5.845	6.102	6.287	7.246	6.916	6.751	7.013	5.926	6.66	6.944	7.071	6.55	5.236	5.941	5.863
mMC003492	8.507	8.465	8.482	8.231	8.046	8.207	8.342	8.382	8.118	8.441	8.311	8.187	8.341	8.245	8.142	8.013	8.028	8.183
mMC003493	6.032	6.412	6.901	6.815	5.891	6.42	6.302	6.184	5.794	5.778	5.987	5.817	6.268	6.377	5.841	5.909	5.987	5.191
mMC003494	6.869	5.29	6.123	6.39	6.045	6.365	6.761	6.857	6.726	6.968	6.72	6.526	6.665	6.002	6.95	5.646	5.657	6.414
mMC003495	13.387	13.35	13.522	13.468	13.26	13.379	8.346	8.311	9.564	9.308	8.397	8.312	8.539	8.143	9.936	9.819	9.124	8.96
mMC003496	11.48	11.622	11.678	11.068	11.241	11.168	11.129	10.654	11.744	11.059	11.082	10.804	11.151	11.146	11.772	11.856	11.702	11.485
mMC003497	5.206	5.452	5.103	4.834	5.351	4.117	4.986	4.856	4.577	4.301	5.021	4.099	4.331	5.152	4.653	4.392	5.195	5.134
mMC003498	4.443	5.332	5.103	5.312	4.929	5.381	5.41	6.303	5.35	5.643	6.082	6.012	6.594	5.932	4.924	5.534	4.755	4.74
mMC003499	9.494	9.082	9.31	9.026	9.368	9.004	10.007	9.917	9.18	10.078	9.59	9.408	10.041	10.099	9.176	9.256	9.102	9.139
mMC003500	7.09	7.249	6.955	6.828	6.21	6.871	6.359	6.515	6.578	7.024	6.257	6.214	6.761	6.887	6.771	6.651	7.1	6.534
mMC003501	7.65	7.179	6.251	7.589	6.714	7.215	7.706	7.951	7.415	7.426	7.979	7.602	7.468	7.119	7.177	7.019	6.943	7.23
mMC003502	7.899	8.074	7.922	7.851	8.271	8.062	6.903	6.739	7.477	6.718	6.952	6.832	7.305	7.111	7.621	7.497	7.577	7.327
mMC003503	8.255	7.76	8.079	8.062	7.395	7.926	8.495	9.025	8.244	8.502	8.761	8.911	9.133	8.274	7.529	8.218	7.035	8.356
mMC003504	6.829	6.263	5.963	6.994	5.526	7.048	6.604	6.401	7.106	6.663	7.528	7.214	7.233	6.708	7.21	6.577	6.844	6.017
mMC003505	6.188	5.884	5.807	6.065	5.441	5.417	5.585	6.662	6.476	5.495	6.5	6.325	6.77	5.636	6.68	5.75	5.538	6.983
mMC003506	4.942	5.109	4.818	5.112	4.737	4.649	4.841	4.72	5.068	4.849	4.599	4.805	4.727	4.995	4.711	4.469	4.945	4.226
mMC003507	7.658	7.652	8.034	7.62	7.63	7.874	7.878	7.854	7.255	8.127	7.621	7.58	8.097	8.274	7.177	7.413	7.623	7.398
mMC003508	5.206	4.849	5.175	5.235	5.985	4.402	4.362	4.72	4.906	5.026	4.449	4.397	4.54	4.585	4.821	4.745	4.99	5.075
mMC003509	4.989	5.202	4.905	4.782	5.206	5.101	4.682	5.474	5.068	6.811	5.231	4.805	6.615	5.546	4.973	5.414	5.195	4.848
mMC003510	4.626	4.958	5.311	5.195	4.803	5.586	4.878	4.952	5.35	5.365	5.164	4.841	5.188	5.092	4.653	5.188	4.853	5.105
mMC003511	6.166	5.794	6.065	6.042	6.015	5.708	6.441	6.142	5.77	5.925	5.987	6.352	6.675	5.802	5.756	5.939	5.443	6.127
mMC003512	4.567	4.849	5.065	4.371	5.101	4.649	4.986	4.952	5.444	4.596	4.984	4.978	4.83	4.858	4.531	4.612	4.853	4.813
mMC003513	4.738	5.49	4.818	4.436	5.72	4.649	4.723	4.889	4.818	4.236	4.449	4.805	4.417	5.092	4.711	5.236	5.376	4.74
mMC003514	10.975	10.644	10.616	10.599	10.855	10.596	10.941	10.706	10.677	10.507	10.693	10.545	10.632	10.537	10.526	10.221	10.349	10.524
mMC003515	4.942	5.246	5.278	4.618	4.988	5.056	5.356	5.382	4.577	5.186	5.058	5.328	5.388	4.454	4.973	5.646	5.443	4.369
mMC003516	11.773	12.111	12.341	12.19	11.965	12.348	11.833	11.962	11.901	12.097	11.93	12.022	11.723	12.148	12.054	12.245	12.96	12.334
mMC003517	8.859	9.632	9.837	9.812	9.257	10.144	9.992	10.314	9.931	10.656	10.51	10.292	10.813	10.064	10.269	10.613	9.92	9.411
mMC003518	10.216	6.432	7.229	10.077	7.752	8.147	8.288	8.184	7.747	9.739	8.212	8.087	7.695	8.731	7.613	6.932	7.554	7.496
mMC003519	9.147	9.101	9.232	9.082	8.737	8.845	8.887	8.901	9.003	9.162	9.168	9.115	9.652	9.18	9.392	9.809	9.302	8.674
mMC003520	5.397	4.792	5.21	5.112	5.304	4.814	5.462	4.856	5.318	5.26	4.449	4.911	5.316	5.092	5.198	4.807	4.853	4.702
mMC003521	10.878	10.919	10.84	11.064	10.916	10.85	10.388	10.111	10.585	10.703	10.423	10.306	10.591	10.571	10.851	11.005	10.849	10.719
mMC003522	7.987	7.536	7.481	7.164	7.372	7.094	7.566	7.554	7.454	7.21	7.07	7.131	7.61	7.347	7.494	7.347	7.562	7.684
mMC003523	8.024	8.087	8.099	7.831	7.743	7.586	7.917	7.943	7.615	7.727	8.091	7.834	7.882	7.647	8.204	7.94	8.152	8.23
mMC003524	6.25	5.563	5.633	5.845	5.484	5.52	7.059	6.156	6.994	7.621	6.993	7.647	7.785	7.037	6.756	6.133	5.41	5.67
mMC003525	5.123	4.326	4.364	5.112	4.737	5.267	4.639	4.79	4.818	5.068	4.865	4.768	4.375	4.543	4.401	4.313	5.075	4.664
mMC003526	5.776	5.667	6.179	6.11	7.073	5.822	7.041	7.089	6.939	7.539	6.658	6.86	7.312	7.712	5.973	5.573	6.625	5.863
mMC003527	7.101	7.105	6.506	6.019	6.287	6.162	7.118	7.754	7.173	7.11	7.64	7.36	7.874	6.95	6.91	6.807	6.01	7.135
mMC003528	5.747	7.028	6.591	7.515	6.262	7.484	7.667	8.072	7.635	7.875	8.146	7.736	8.086	7.63	7.476	7.289	6.219	6.975
mMC003529	5.246	5.598	5.607	6.088	5.567	5.822	5.585	5.013	5.996	6.718	6.72	6.754	6.86	5.859	5.948	5.716	5.195	5.044
mMC003530	8.396	7.326	8.059	8.062	8.577	8.068	8.988	8.916	8.52	8.601	8.581	8.316	8.845	8.614	8.148	7.466	7.81	8.084
mMC003531	7.546	7.13	7.049	5.871	5.825	5.927	7.566	7.955	7.649	7.409	7.831	7.815	7.794	6.76	7.888	6.947	5.844	7.587
mMC003532	4.942	4.958	4.773	5.112	5.206	4.706	5.487	5.155	4.524	5.464	5.129	5.302	5.364	5.322	5.358	4.745	5.033	4.949
mMC003533	7.443	7.711	7.533	7.769	7.275	7.205	6.884	7.005	7.324	7.322	7.36	7.437	7.092	7.166	7.062	7.445	7.49	7.143
mMC003534	8.036	7.44	8.142	8.096	8.187	7.958	8.75	9.03	8.352	8.667	8.649	8.856	9.164	8.759	8.348	7.984	7.823	8.131
mMC003535	9.02	8.623	8.365	8.81	8.302	8.811	8.579	9.409	8.592	8.183	9.272	8.884	9.05	8.182	9.105	8.562	8.05	8.432
mMC003536	7.563	7.744	8.074	6.933	7.678	7.594	7.56	7.377	7.942	7.523	7.428	7.326	7.645	7.596	7.529	7.604	8.039	7.609
mMC003537	6.971	6.073	6.735	6.881	6.184	6.76	7.342	7.118	8.175	7.875	8.155	8.095	8.441	7.63	7.538	7.229	6.725	6.941
mMC003538	5.776	5.246	5.854	5.791	5.526	5.876	6.133	6.739	6.174	5.971	6.541	6.404	6.615	5.782	5.973	4.23	5.657	6.229
mMC003539	5.165	5.246	5.065	5.489	4.803	5.101	5.212	5.539	4.414	5.464	5.444	5.01	5.685	5.295	5.021	4.469	4.703	5.163
mMC003540	12.158	12.124	12.29	11.745	12.173	12.009	11.744	11.09	11.899	11.322	11.312	10.851	11.526	11.457	12.063	12.222	12.259	12.109
mMC003541	6.856	7.527	7.273	7.143	5.206	7.458	7.626	6.857	8.49	8.288	8.47	8.465	9.069	8.02	7.739	7.336	6.258	6.861
mMC003542	8.779	8.592	8.716	8.418	8.618	8.761	9.443	9.645	8.904	10.212	9.335	9.358	9.943	9.881	8.658	9.046	8.794	8.574
mMC003543	5.397	5.667	5.466	5.617	6.015	6.096	5.462	5.359	5.068	5.365	5.294	5.133	5.364	5.499	5.785	5.682	5.987	5.3
mMC003544	7.425	7.6	7.381	7.481	7.36	7.287	7.313	6.973	7.477	7.078	7.231	6.924	7.008	7.103	7.12	7.413	7.744	7.725
mMC003545	13.109	13.214	14.537	14.391	13.799	13.552	13.681	13.759	13.64	13.384	13.914	13.781	14.068	14.723	14.146	14.35	14.02	14.161
mMC003546	7.879	7.479	7.831	7.355	7.517	7.733	7.75	7.707	7.695	7.304	7.672	7.474	7.835	7.625	7.621	7.713	7.929	7.709
mMC003547	8.235	8.39	8.393	8.692	8.308	8.442	8.419	8.742	8.517	8.663	8.594	8.501	8.338	8.456	8.63	9.032	9.139	8.784
mMC003548	7.008	5.825	5.854	6.132	6.015	6.162	6.493	7.036	6.137	5.752	6.155	6.793	6.635	6.282	6.184	5.573	5.713	6.243
mMC003549	5.36	5.633	4.946	5.154	5.046	5.487	5.212	4.856	5.144	4.596	4.693	4.731	4.959	4.821	5.112	5.036	4.596	4.848
mMC003550	10.177	9.727	9.703	10.063	10.1	9.867	10.356	10.466	9.954	9.928	10.347	10.242	10.197	10.17	10.023	9.658	9.689	10.084
mMC003551	4.989	4.541	4.946	5.349	5.397	4.192	5.087	4.72	4.171	4.169	4.646	4.613	5.106	4.627	5.156	5.371	5.41	5.191
mMC003552	7.008	7.202	7.412	6.815	6.888	7.51	7.626	7.244	7.299	7.099	6.879	6.86	7.107	6.76	7.155	6.871	7.757	7.441
mMC003553	10.564	10.838	10.929	10.8	10.958	11.133	10.583	10.741	10.737	10.675	10.887	10.994	10.359	11.133	10.668	11.047	11.323	11.044
mMC003554	6.959	6.815	7.554	7.11	8.075	8.175	7.398	6.821	7.307	6.945	7.179	7.052	7.422	7.452	6.897	7.266	7.449	7.202
mMC003555	4.738	4.849	4.68	4.674	4.988	4.53	4.802	4.647	4.524	4.169	4.55	4.572	3.597	3.994	4.531	4.982	4.359	5.3
mMC003556	10.76	10.777	10.921	10.705	11.144	10.532	10.708	10.685	10.764	10.512	10.7	10.359	10.871	10.967	11.109	11.068	11.029	11.318
mMC003557	11.943	12.227	12.297	12.379	12.076	11.961	11.495	11.445	11.533	11.485	11.429	11.303	11.35	11.844	11.88	12.036	11.938	11.547
mMC003558	10.007	8.627	9.545	9.819	9.011	9.439	10.017	10.291	9.797	9.475	10.022	10.144	10.275	9.56	9.894	9.204	8.893	9.899
mMC003559	12.766	12.969	12.956	12.872	12.897	12.801	12.086	11.906	12.253	11.995	12.185	12.116	11.863	12.446	12.9	13.22	12.948	12.44
mMC003560	9.612	9.451	9.378	9.121	9.537	9.523	9.742	9.525	9.384	9.43	9.482	9.195	9.783	9.91	9.763	9.778	9.979	9.674
mMC003561	7.135	7.326	7.238	6.982	6.359	7.106	6.592	6.933	6.764	6.991	6.779	6.878	6.635	7.012	7.383	7.517	7.035	6.967
mMC003562	8.57	8.72	8.631	8.555	7.36	8.632	8.551	8.78	9.611	8.736	9.473	9.495	9.387	8.471	8.844	8.237	7.585	8.634
mMC003563	12.324	11.987	11.968	12.009	12.193	11.85	12.428	12.494	11.893	12.015	12.194	12.009	12.12	12.101	11.88	11.258	11.546	11.792
mMC003564	5.285	5.527	5.524	5.791	5.825	5.553	6.923	6.821	5.616	6.956	6.527	6.352	6.294	6.337	5.895	5.455	5.306	5.473
mMC003565	4.843	4.904	5.175	5.069	4.667	4.649	5.585	4.684	4.906	5.108	4.599	4.203	4.762	4.312	4.924	5.036	5.342	5.013
mMC003566	4.843	4.904	5.065	4.304	4.595	4.915	4.763	4.571	5.029	4.801	4.5	5.191	4.896	5.092	4.531	4.867	4.481	4.585
mMC003567	4.989	5.332	4.42	5.274	4.803	4.467	7.215	4.856	3.746	7.191	7.197	4.841	4.54	7.347	4.186	4.926	4.804	5.191
mMC003568	4.843	5.109	4.818	4.729	5.351	4.706	4.951	5.042	4.171	4.801	4.945	5.163	4.959	5.028	4.467	5.495	5.306	4.585
mMC003569	12.246	12.508	12.71	12.673	12.584	12.505	12.183	11.876	12.679	12.463	12.035	11.874	11.961	12.308	12.233	12.475	12.619	12.367
mMC003570	4.567	4.472	4.946	4.932	4.988	4.649	4.682	5.013	5.029	4.984	4.984	5.248	4.863	5.475	4.767	5.188	5.033	4.543
mMC003571	8.918	8.916	9.001	8.88	9.212	8.928	9.489	9.287	9.163	9.082	8.869	9.4	8.127	9.34	9.291	8.872	9.129	9.131
mMC003572	5.566	5.563	5.406	5.522	5.645	5.822	6.031	6.471	6.764	6.848	5.819	7.06	7.107	6.81	5.28	5.682	5.443	5.013
mMC003573	8.814	8.509	7.397	7.831	7.978	8.382	8.65	9.572	8.946	8.465	9.518	9.64	9.711	8.55	8.952	8.61	7.935	7.32
mMC003574	10.927	11.22	11.689	11.4	11.526	11.931	10.911	10.882	10.782	11.434	10.9	11.143	10.942	11.27	10.914	10.671	11.468	11.48
mMC003575	4.989	5.109	5.139	5.349	5.154	5.011	5.462	5.31	5.029	5.068	4.984	4.613	5.077	4.893	5.067	5.282	5.376	5.134
mMC003576	11.757	12.034	11.036	11.954	12.161	11.9	11.707	11.555	11.622	11.546	11.485	11.627	11.186	11.539	12.003	12.042	11.947	11.621
mMC003577	7.931	8.137	8.193	8.146	8.652	8.305	7.678	7.591	7.919	8.021	7.809	7.741	7.625	7.843	7.67	8.069	8.062	7.873
mMC003578	5.397	5.49	4.862	5.312	5.567	5.227	5.676	5.359	5.068	4.895	4.945	5.133	4.459	5.211	5.32	4.469	5.116	5.219
mMC003579	12.204	12.37	12.076	12.269	12.188	12.004	12.615	12.66	12.82	12.472	12.424	12.609	11.649	12.614	12.599	12.582	12.317	12.562
mMC003580	9.313	9.306	9.977	10.175	9.584	9.722	9.018	9.167	8.89	8.902	8.989	8.893	9.712	9.782	9.507	9.611	9.334	9.012
mMC003581	5.803	5.884	5.942	5.707	5.923	5.487	6.387	5.81	5.996	5.752	5.704	5.302	6.405	5.721	6.117	5.036	5.713	6.081
mMC003582	7.434	7.83	7.61	7.776	8.016	7.602	7.143	7.21	7.116	7.459	7.398	7.154	7.286	7.544	7.364	7.651	7.308	7.779
mMC003583	4.738	5.332	4.987	5.489	5.756	4.915	5.512	5.641	4.948	6.909	5.728	6.028	4.928	5.658	4.924	5.188	5.342	5.163
mMC003584	11.772	11.9	11.593	11.541	12.042	11.82	11.653	10.903	11.446	11.25	11.283	11.173	11.498	11.667	11.56	11.565	11.87	11.481
mMC003585	10.29	10.461	9.302	9.308	11.153	10.934	9.968	9.782	9.562	9.392	9.678	9.749	9.644	10.1	10.309	10.554	10.023	9.741
mMC003586	4.738	4.958	4.818	5.312	5.526	5.306	4.596	4.647	4.678	4.301	3.841	4.653	4.286	4.408	4.467	5.188	5.628	5.075
mMC003587	13.764	13.921	13.89	13.754	13.828	13.668	13.398	13.034	13.509	13.159	13.284	13.192	13.229	13.556	13.797	14.008	13.865	13.594
mMC003588	12.501	12.94	12.825	12.534	12.668	12.548	12.464	12.393	12.51	12.572	12.542	12.386	12.238	12.888	12.909	13.032	12.768	12.633
mMC003589	7.755	7.118	7.9	7.401	7.697	7.267	9.002	9.128	7.885	8.908	8.241	8.187	8.667	8.749	7.98	7.527	7.203	7.909
mMC003590	7.302	7.555	7.459	7.327	7.336	7.317	7.391	7.21	7.507	7.171	7.486	7.169	7.039	7.319	7.221	7.434	7.474	7.576
mMC003591	4.843	4.607	5.065	5.274	5.645	4.915	5.02	5.099	4.773	4.301	4.449	5.38	4.762	5.06	4.821	5.088	5.116	5.163
mMC003592	5.66	5.452	5.436	5.763	5.955	5.586	5.784	5.7	5.669	5.495	5.415	5.275	5.049	5.322	5.395	5.534	5.033	5.401
mMC003593	7.302	7.358	7.118	7.557	7.517	7.246	7.922	8.298	8.048	8.232	7.239	8.209	7.766	8.091	6.883	7.38	7.1	7.135
mMC003594	10.055	10.131	9.878	9.761	10.352	10.205	9.904	9.378	9.932	9.14	9.72	9.378	9.707	9.764	10.063	10.109	10.066	9.909
mMC003595	5.323	5.633	5.375	5.025	4.803	5.52	5.151	5.208	4.989	5.108	4.737	4.978	5.606	5.614	5.067	4.867	5.306	4.176
mMC003596	5.035	5.373	5.103	5.235	4.737	5.186	4.459	4.72	5.35	5.186	4.865	5.073	4.896	4.627	5.156	5.236	5.233	4.848
mMC003597	8.377	8.632	7.814	7.884	7.262	7.711	7.813	7.516	8.073	7.917	7.64	7.54	7.085	7.483	7.739	8.409	8.331	8.146
mMC003598	11.815	11.819	10.43	11.081	11.95	11.807	9.37	9.43	8.413	8.437	8.311	8.633	8.529	8.511	9.763	9.669	9.837	9.708
mMC003599	4.989	4.849	4.631	4.729	5.101	5.52	4.802	4.231	4.818	4.895	4.599	5.163	3.993	5.06	4.531	4.926	4.596	5.105
mMC003600	5.165	5.202	5.552	5.235	5.206	5.344	5.676	5.474	5.818	5.108	4.55	5.133	4.83	4.784	5.869	3.958	5.376	6.311
mMC003601	5.776	6.752	5.466	5.845	6.406	5.902	7.223	7.395	7.676	8.054	6.835	8.055	7.857	7.532	6.388	6.976	7.012	5.326
mMC003602	4.791	5.413	5.065	5.235	6.045	4.649	5.242	5.496	4.038	5.615	5.231	5.248	5.019	5.152	5.156	5.327	4.853	5.326
mMC003603	9.814	9.822	9.944	9.992	9.747	10.047	9.974	9.705	9.701	9.672	9.57	9.437	9.556	9.718	10.009	10.133	10.178	9.705
mMC003604	6.895	6.704	6.549	7.186	6.045	6.999	7.176	6.758	6.994	7.418	7.621	7.83	7.714	7.27	7.273	7.167	6.943	7.104
mMC003605	7.776	7.08	7.356	7.446	7.058	7.048	7.102	7.118	6.928	6.945	6.993	6.851	7.107	7.02	7.166	7.38	6.943	7.279
mMC003606	4.167	4.904	5.175	5.154	4.667	5.344	4.915	4.921	4.906	4.301	5.094	4.045	4.375	5.06	4.924	5.188	5.27	4.777
mMC003607	6.385	5.7	5.58	6.132	6.157	7.024	6.783	6.758	6.776	6.08	6.857	6.743	6.405	6.194	5.756	5.534	5.538	6.311
mMC003608	5.165	4.849	5.375	5.112	5.526	5.306	5.922	5.896	5.865	5.671	5.553	6.271	5.832	6.442	5.395	4.745	5.075	5.191
mMC003609	4.942	5.49	4.987	4.782	4.519	5.452	4.951	5.071	4.628	4.484	5.058	5.073	4.83	5.028	5.067	5.455	4.9	4.777
mMC003610	5.831	6.123	5.58	5.648	6.287	6.817	5.383	5.581	5.669	5.698	5.231	6.108	6.146	6.194	5.895	6.184	6.87	6.201
mMC003611	5.079	5.06	5.139	4.618	4.988	5.679	5.02	5.071	4.863	5.186	5.164	5.22	5.106	5.349	4.653	4.745	4.703	4.74
mMC003612	8.094	8.321	7.796	7.967	7.814	7.812	6.149	6.184	6.606	6.634	7.153	6.985	7.22	6.179	7.074	6.053	6.625	6.795
mMC003613	6.367	6.547	6.161	5.922	6.236	6.42	6.988	6.748	5.996	6.798	6.708	6.841	6.541	6.036	6.696	6.208	6.683	7.025
mMC003614	6.309	5.794	5.784	5.871	5.955	6.346	6.628	6.084	5.842	6.016	5.987	5.798	6.417	6.117	6.184	5.783	5.569	6.081
mMC003615	7.341	7.118	5.659	7.065	7.115	6.95	7.596	8.011	7.587	7.322	7.398	7.392	6.851	7.394	5.785	7.005	6.806	7.46
mMC003617	7.563	6.218	7.146	7.099	7.659	7.094	8.585	8.583	7.815	7.964	7.647	7.462	8.412	7.843	7.761	5.816	6.978	7.238
mMC003618	6.908	7.389	6.901	6.907	7.761	6.987	7.874	7.773	8.208	8.871	7.595	8.522	8.112	8.099	6.842	7.651	7.723	5.731
mMC003619	10.709	10.416	10.302	10.67	10.376	10.558	10.784	10.946	10.742	10.323	9.052	10.224	9.524	10.704	11.15	10.795	9.929	10.714
mMC003620	5.629	5.633	5.495	5.648	5.756	5.953	5.804	5.977	5.932	5.803	5.841	6.214	5.565	5.95	5.756	5.939	5.41	5.75
mMC003621	5.501	5.527	5.633	6.042	4.929	5.794	5.903	5.26	6.229	6.366	6.62	6.822	6.869	6.019	6.407	5.997	5.538	5.789
mMC003622	10.473	10.588	10.703	10.657	10.794	10.74	10.373	10.051	10.432	10.247	9.658	9.445	10.195	10.32	10.604	10.953	10.934	10.734
mMC003623	7.292	9.186	8.853	6.745	9.495	9.248	9.354	8.634	9.533	8.756	8.374	8.376	9.341	9.149	9.481	9.642	9.898	9.149
mMC003624	9.667	10.069	10.162	10.39	10.402	10.32	9.476	9.372	9.871	9.785	9.726	9.531	9.572	9.785	9.762	9.962	10.136	9.931
mMC003625	8.018	7.711	7.246	7.776	7.649	7.502	8.024	8.222	7.759	7.893	7.171	7.834	7.757	7.963	7.875	7.687	7.089	7.519
mMC003626	9.144	9.793	9.802	9.808	9.993	10.005	8.837	9.08	9.356	9.262	9.307	9.311	9.019	9.619	9.037	9.297	9.664	9.391
mMC003627	7.899	7.652	7.703	7.515	8.146	7.317	8.405	8.632	8.271	8.117	7.383	8.385	7.513	8.182	8.193	7.713	7.345	7.808
mMC003628	6.882	6.528	6.987	7.238	6.045	6.205	7.261	7.527	6.883	7.2	6.767	7.313	7.615	7.166	6.071	6.281	6.534	6.879
mMC003629	10.556	10.794	10.471	10.202	10.621	10.651	9.874	9.618	10.449	10.218	10.368	10.282	9.836	10.226	10.564	10.795	10.54	10.233
mMC003630	4.893	5.06	5.406	4.884	5.046	4.706	5.3	5.31	4.989	5.148	4.737	4.945	5.134	4.784	4.711	5.327	4.65	5.191
mMC003631	6.592	5.854	5.685	5.947	6.074	5.553	6.894	6.72	6.058	6.798	5.987	6.66	5.779	5.782	6.567	5.646	5.443	5.731
mMC003632	10.958	9.968	10.624	10.663	11.142	10.47	11.548	11.432	10.8	11.149	11.155	11.002	11.455	11.512	10.877	10.103	10.781	10.946
mMC003633	5.566	5.527	5.58	5.112	4.519	4.915	5.087	6.316	6.247	5.725	6.119	6.012	6.044	5.211	5.895	5.282	5.713	6.017
mMC003634	6.123	7.42	6.998	7.364	7.184	7.365	7.717	7.663	7.477	7.614	7.653	8.05	8.274	7.9	7.334	7.154	7.336	6.897
mMC003635	7.2	6.329	6.784	8.32	7.734	8.002	8.582	8.834	7.874	8.445	7.684	8.583	8.585	7.904	7.819	7.358	7.308	6.568
mMC003636	5.035	5.413	5.139	5.818	5.101	5.738	5.608	5.474	5.413	5.26	5.68	6.549	6.463	5.349	5.537	5.455	4.853	5.629
mMC003637	9.671	4.671	3.914	4.932	3.886	10.252	9.09	9.055	9.212	9.407	3.77	3.933	4.459	9.716	4.711	5.036	4.481	9.84
mMC003638	13.414	13.478	11.888	11.851	11.915	11.71	11.918	11.924	12.742	12.752	12.871	12.658	11.722	11.701	13.505	13.705	13.197	13.337
mMC003639	9.288	9.153	8.459	8.535	7.84	8.158	7.908	9.348	9.189	8.753	9.54	9.288	9.052	8.614	9.105	8.934	8.843	9.206
mMC003640	6.078	6.047	5.984	5.648	5.756	5.822	6.212	6.377	6.751	6.22	5.905	6.352	6.615	6.61	6.29	6.158	6.159	5.808
mMC003641	6.996	6.974	6.855	6.701	6.888	7.226	6.181	6.225	5.444	6.545	5.926	6.199	6.429	6.621	6.162	6.518	6.978	6.257
mMC003642	4.683	4.248	4.364	4.932	4.595	5.101	4.596	5.071	5.107	5.26	5.579	4.53	4.459	4.821	4.973	4.23	5.075	5.376
mMC003643	7.469	7.882	7.657	7.733	7.779	7.61	7.614	7.943	7.728	8.324	7.774	8.059	8.304	7.764	7.503	8.168	7.881	7.46
mMC003644	4.843	5.109	4.946	5.154	5.101	4.192	4.841	5.042	4.726	4.301	4.906	5.01	4.655	4.212	5.28	5.236	4.945	4.501
mMC003645	9.551	9.707	10.111	10.04	9.842	9.85	9.272	9.151	9.163	9.351	9.435	9.328	9.344	9.469	9.311	9.532	9.775	9.357
mMC003646	10.085	9.375	9.794	8.997	8.421	9.294	10.269	10.562	10.142	10.538	10.668	10.454	10.656	10.364	10.073	9.58	8.667	10.111
mMC003647	8.875	8.937	9.097	9.202	9.085	8.988	8.573	9.172	9.158	8.94	9.154	9.13	8.977	8.964	9.171	9.346	9.374	9.457
mMC003648	5.66	6.073	5.685	7.346	6.359	5.927	6.997	6.933	6.726	7.917	7.171	7.636	7.422	6.923	6.533	6.184	6.054	5.649
mMC003649	8.177	8.796	8.555	8.427	8.409	8.608	8.261	8.655	8.123	8.283	8.412	8.353	8.476	8.622	8.448	8.982	9.458	8.827
mMC003650	5.467	5.825	5.633	5.818	5.526	5.417	5.537	6.436	6.264	5.993	5.905	6.703	6.77	5.968	5.697	5.879	5.657	5.273
mMC003651	10.631	10.944	11.018	10.696	10.996	11.219	10.194	10.015	10.314	10.602	10.173	10.175	10.409	10.565	10.139	10.507	11.172	10.362
mMC003652	8.714	8.093	8.345	8.551	8.493	8.62	9.338	9.557	8.575	9.006	8.155	8.333	7.583	9.038	8.837	8.302	8.152	8.755
mMC003653	5.36	5.373	4.68	5.112	5.101	5.144	4.802	4.72	5.532	4.484	4.449	5.042	5.188	4.893	5.358	5.036	5.27	4.813
mMC003654	5.959	6.047	5.963	5.995	6.074	5.794	6.923	7.067	6.961	6.979	7.089	7.123	7.48	6.253	6.184	6.133	5.306	5.3
mMC003655	6.385	6.098	6.446	6.513	5.206	6.073	6.592	6.821	7.573	7.76	7.435	8.005	7.599	7.613	7.155	6.687	5.713	6.967
mMC003656	4.942	5.01	4.42	4.674	5.526	4.591	4.723	4.035	4.773	4.484	4.5	3.753	3.993	6.676	4.711	4.612	5.342	4.949
mMC003657	4.626	5.49	5.21	5.274	4.737	5.267	5.054	4.823	4.773	4.752	4.693	5.354	5.457	4.746	5.432	4.926	4.853	4.125
mMC003658	5.36	5.246	5.659	5.818	5.683	5.953	5.119	5.013	5.318	5.464	4.781	5.354	4.83	4.962	5.32	5.534	6.219	5.691
mMC003659	6.229	5.854	5.963	6.296	6.21	6.118	6.048	5.827	5.975	5.752	5.526	6.242	5.411	5.84	5.57	5.848	5.941	6.298
mMC003660	8.214	8.087	8.094	7.79	7.77	8.29	8.037	7.527	8.185	7.418	7.582	7.177	7.865	7.701	8.339	8.425	8.692	8.411
mMC003661	5.959	5.968	6.142	7.03	4.667	6.474	6.854	6.277	5.18	6.575	6.952	6.933	6.562	6.069	6.023	5.646	5.41	5.67
mMC003662	6.492	5.763	7.069	5.385	5.683	6.14	6.718	6.569	6.193	5.778	6.471	6.199	6.452	5.658	6.184	5.997	6.955	7.057
mMC003663	4.378	5.01	5.245	4.618	5.046	4.649	5.02	4.684	4.726	3.876	4.945	4.768	3.831	4.499	4.821	4.867	5.116	4.777
mMC003664	5.719	5.413	5.76	5.455	5.256	6.002	5.784	5.737	5.818	5.186	5.294	5.275	5.457	5.426	5.24	5.414	5.443	6.654
mMC003665	8.481	8.185	7.982	8.135	7.865	7.945	8.156	8.32	7.942	8.004	8.105	8.071	8.287	8.05	8.084	8.155	7.737	7.995
mMC003666	10.215	10.14	10.679	10.202	10.609	10.04	10.411	9.636	10.407	10.112	9.98	9.662	10.187	10.29	10.439	10.533	10.381	10.369
mMC003667	5.831	5.49	5.92	5.617	6.015	5.227	6.793	6.069	5.284	6.798	6.155	6.454	7.129	6.933	5.358	5.783	5.74	5.731
mMC003668	14.609	14.924	15.219	14.86	15.036	14.684	14.063	13.673	14.576	14.057	14.267	13.889	13.845	14.302	14.535	14.759	14.592	14.868
mMC003669	6.685	5.763	6.577	5.897	5.756	6.346	7.342	7.365	6.801	7.459	6.72	6.924	7.573	6.995	6.094	5.939	5.685	6.736
mMC003670	5.165	5.527	5.065	5.522	5.206	5.267	5.328	4.451	5.284	4.895	4.906	5.191	5.24	5.122	5.067	4.982	5.342	5.134
mMC003671	5.501	5.633	4.987	5.154	5.256	5.306	4.682	5.042	5.25	5.068	5.553	5.248	5.049	5.211	5.24	5.495	4.945	5.473
mMC003672	5.246	5.202	5.552	5.235	5.441	5.902	5.462	4.492	4.726	5.643	4.984	4.731	4.331	4.668	5.067	4.926	4.853	5.564
mMC003673	5.323	5.01	5.659	5.312	5.351	5.056	5.182	4.492	5.25	5.495	5.021	5.01	4.896	4.821	5.021	5.455	5.306	5.425
mMC003674	4.989	5.06	5.344	4.729	4.441	4.915	5.561	5.155	5.284	5.495	4.167	4.876	4.331	4.454	4.401	4.313	5.27	5.044
mMC003675	10.322	10.572	10.536	10.23	10.631	10.449	9.951	9.829	9.479	9.844	9.681	9.584	9.986	9.971	9.941	9.975	10.465	9.938
mMC003676	8.528	7.954	8.216	8.225	8.587	8.264	8.892	8.706	8.638	8.283	8.767	8.539	8.791	8.219	8.246	7.705	8.131	8.457
mMC003677	5.079	5.29	4.987	5.763	5.304	4.865	5.631	5.285	4.906	5.671	4.984	5.163	4.83	4.543	5.358	4.612	4.99	4.777
mMC003678	5.432	5.667	5.245	5.274	5.985	5.186	4.986	4.532	4.726	4.801	4.906	5.163	5.049	4.962	4.973	4.68	4.853	4.813
mMC003679	5.857	6.35	5.984	6.257	5.858	6.226	6.718	5.68	6.174	7.12	7.435	7.569	7.69	6.377	7.013	6.053	5.819	5.984
mMC003680	5.035	4.792	4.905	4.371	4.929	5.227	4.723	4.889	4.863	5.108	4.984	4.692	4.762	4.821	3.945	4.982	4.481	4.543
mMC003681	10.187	10.364	9.492	9.725	9.489	9.259	9.696	9.522	8.935	9.157	9.652	9.338	8.614	8.374	9.626	9.754	9.948	9.733
mMC003682	6.984	6.286	6.867	7.175	6.578	7.036	7.566	7.401	6.994	6.677	7.222	7.019	7.645	6.942	7.199	6.133	6.697	7.041
mMC003683	7.769	7.167	7.098	7.238	7.287	7.246	7.903	8.138	8.078	7.331	7.797	7.844	7.998	6.942	7.915	7.154	6.955	7.76
mMC003684	10.26	10.406	10.978	10.568	10.764	10.386	10.114	9.777	10.24	9.592	10.15	9.849	10.022	10.084	10.256	10.204	10.119	10.319
mMC003685	8.419	8.137	8.895	8.673	7.857	8.062	7.766	7.697	7.784	7.706	7.507	7.264	8.01	7.876	8.231	8.354	7.804	7.647
mMC003686	7.571	7.822	7.54	7.929	7.734	7.403	7.922	7.963	7.85	7.569	8.019	7.694	7.839	7.914	7.961	7.79	7.49	7.832
mMC003687	5.566	5.825	5.344	5.025	5.756	5.617	4.951	6.17	5.616	6.331	5.263	6.584	6.645	5.523	5.537	5.573	5.306	5.219
mMC003688	6.882	6.619	7.193	7.207	7.496	6.775	7.803	7.764	7.628	7.2	7.575	7.299	7.604	7.181	7.143	7.088	7.252	7.704
mMC003689	5.035	4.671	4.946	4.674	5.756	4.265	4.639	4.72	5.382	4.849	4.865	5.248	4.579	4.585	5.067	4.68	4.99	5.376
mMC003690	5.66	5.29	5.607	5.489	5.645	5.306	5.845	6.225	5.068	5.495	5.415	5.429	5.646	5.349	5.727	5.534	5.893	6.644
mMC003691	4.567	4.792	5.245	4.932	5.441	4.964	4.951	5.071	4.726	5.331	4.865	4.254	5.24	4.746	5.395	4.469	5.195	4.543
mMC003692	6.475	6.123	7.772	5.995	7.17	7.236	8.041	7.321	6.713	7.787	7.406	6.822	7.362	7.538	6.649	7.154	7.193	7.057
mMC003693	5.883	5.7	4.905	5.421	5.858	5.487	4.259	5.099	5.029	4.94	4.737	4.397	4.959	4.858	5.24	5.282	5.195	5.425
mMC003694	9.556	8.962	8.781	9.332	8.647	8.354	8.827	8.493	7.985	8.521	7.99	7.431	8.366	8.292	8.516	8.472	8.692	8.438
mMC003695	9.89	9.915	10.414	10.268	9.68	10.421	9.625	10.019	9.599	9.449	9.787	9.437	9.773	9.532	9.67	9.959	10.237	9.564
mMC003696	7.044	7.293	7.039	6.175	6.998	6.95	8.028	8.03	7.689	7.459	7.727	7.498	7.604	7.769	7.074	6.053	6.385	7.025
mMC003697	4.942	5.202	3.914	4.304	4.595	5.056	4.802	4.492	4.235	3.953	4.824	4.911	4.5	5.028	4.821	4.745	4.65	4.981
mMC003698	8.305	7.45	8.247	7.818	8.582	8.275	8.819	8.391	8.043	8.652	8.319	7.944	8.752	8.841	7.783	7.358	8.121	8.069
mMC003699	4.942	5.06	5.065	5.349	4.867	4.814	4.841	4.79	5.144	4.702	5.198	5.042	5.34	5.152	4.653	4.68	5.033	4.848
mMC003700	6.492	4.541	4.727	6.982	4.519	5.52	5.02	4.72	4.106	7.295	4.106	5.328	5.364	6.552	5.32	5.139	5.195	4.949
mMC003701	6.685	6.171	6.735	6.353	6.236	5.708	7.076	7.217	7.066	6.545	6.813	7.027	7.292	7.071	6.696	5.495	6.35	6.706
mMC003702	7.627	7.479	7.65	7.278	7.538	7.384	8.118	8.212	7.862	7.806	8.063	8.005	8.141	8.066	7.344	7.585	7.29	7.3
mMC003704	4.626	4.849	4.773	5.112	5.567	5.417	5.182	5.406	5.413	4.895	4.227	5.01	5.364	4.746	5.021	4.982	4.853	5.075
mMC003705	7.627	6.147	6.844	7.143	6.13	6.962	6.988	5.661	6.86	7.035	6.443	6.199	6.474	6.31	6.726	6.436	6.766	6.842
mMC003706	11.505	11.067	10.865	11.23	11.056	11.253	11.775	11.978	11.564	11.117	10.433	11.596	9.144	11.296	11.696	10.73	10.34	11.57
mMC003707	10.417	10.518	10.866	10.247	10.276	10.203	9.99	9.646	10.069	9.267	9.715	9.521	9.762	9.963	10.028	10.043	10.178	9.827
mMC003708	8.614	8.332	8.282	8.286	8.449	8.656	8.745	8.905	8.768	8.638	8.825	8.684	8.566	7.809	8.993	8.82	7.702	8.448
mMC003709	8.071	6.67	7.759	7.41	6.13	6.326	7.215	7.768	7.936	7.384	7.995	7.918	7.78	7.003	7.902	6.651	7.068	8.827
mMC003710	6.078	4.958	4.773	5.274	5.154	5.487	5.087	5.496	5.35	5.752	5.946	5.501	5.479	5.322	4.924	5.455	4.853	5.3
mMC003711	4.31	5.332	5.344	5.586	4.867	4.915	5.512	5.621	4.863	5.148	4.646	5.405	5.077	5.211	5.021	4.926	5.156	5.376
mMC003712	4.843	5.332	4.905	5.274	5.046	5.381	4.763	5.182	5.068	5.26	5.231	5.191	4.928	5.122	5.198	5.139	5.476	5.191
mMC003713	5.467	5.884	4.727	4.884	5.256	5.381	4.802	4.409	5.068	4.895	5.231	4.442	4.579	4.784	4.873	5.139	4.945	4.702
mMC003714	7.443	6.961	7.202	7.401	6.998	7.048	7.649	7.836	7.676	6.921	7.608	7.602	7.594	7.181	7.304	6.839	6.919	7.507
mMC003715	8.065	7.093	7.772	7.755	8.398	8.469	8.764	8.895	8.244	8.795	9.055	9.089	8.969	9.017	7.895	7.192	8.419	8.804
mMC003716	4.443	4.904	4.987	4.884	5.567	5.186	4.639	4.492	5.107	4.425	4.646	4.805	4.54	4.928	5.28	4.23	4.755	5.044
mMC003717	10.53	9.891	10.837	10.947	9.785	10.464	10.427	10.679	11.504	10.679	11.509	11.303	11.399	10.915	11.389	10.68	10.155	10.777
mMC003718	11.071	11.057	11.408	11.089	11.036	11.022	11.183	11.133	10.665	11.715	11.17	11.322	11.488	11.434	11.166	11.525	11.445	11.298
mMC003719	4.989	5.332	5.278	5.069	5.645	5.101	5.151	5.042	5.72	4.895	5.021	4.805	5.077	5.06	5.32	5.414	5.376	5.3
mMC003720	5.206	5.763	5.21	5.069	4.803	5.144	4.915	4.79	4.818	5.224	5.472	4.841	5.742	4.668	5.198	5.716	5.713	4.882
mMC003721	7.783	7.83	7.561	7.248	7.898	7.484	7.655	7.999	7.255	7.375	7.239	7.34	7.874	7.63	6.924	6.774	7.121	6.992
mMC003722	8.423	8.555	8.8	8.662	8.562	8.628	8.085	8.219	8.293	8.556	8.607	8.452	8.319	8.538	8.165	8.787	8.881	8.46
mMC003723	10.849	10.69	10.659	10.391	10.606	10.48	11.112	10.908	10.806	10.778	10.97	10.769	10.658	10.909	11.351	11.37	11.024	11.042
mMC003724	4.626	6.021	4.946	5.554	5.154	5.452	5.356	5.862	5.216	4.94	4.693	4.945	5.586	5.24	5.57	5.495	4.703	5.425
mMC003725	4.893	4.904	5.21	4.834	4.441	4.649	4.951	4.755	4.726	4.236	4.865	4.978	5.049	5.152	4.873	4.745	4.596	4.949
mMC003726	6.032	5.452	5.942	5.617	5.756	5.794	6.568	6.874	5.932	6.909	7.08	6.976	6.952	5.878	6.023	5.495	4.99	6.364
mMC003727	7.242	6.171	5.278	5.617	7.63	7.449	7.864	8.345	6.739	5.431	6.646	5.698	6.969	6.986	5.156	5.682	5.41	5.425
mMC003728	5.246	5.763	4.68	5.235	5.154	4.865	4.763	4.492	5.18	5.224	4.945	4.911	5.316	4.893	5.395	5.371	5.27	5.273
mMC003729	5.803	5.763	5.245	5.489	5.397	5.822	5.512	5.621	5.25	6.295	5.68	5.759	6.242	5.499	5.756	5.716	5.507	5.351
mMC003730	5.36	5.109	5.406	5.235	5.256	5.267	5.087	5.155	4.948	5.148	5.231	5.429	5.966	5.06	5.112	5.682	5.569	5.105
mMC003731	11.294	11.51	11.422	11.208	11.13	11.289	11.112	10.775	11.172	10.959	10.856	10.706	10.837	11.084	11.26	11.302	11.496	11.088
mMC003732	5.035	5.109	4.818	5.421	5.206	4.706	5.328	6.865	6.674	7.531	6.72	7.035	7.085	4.858	4.186	4.926	5.156	4.501
mMC003733	7.905	7.469	7.696	7.565	6.803	7.913	7.936	7.658	8.348	8.168	8.761	8.689	8.709	7.932	8.642	7.623	7.523	7.615
mMC003734	5.719	5.763	5.984	6.153	5.891	6.002	6.387	6.652	6.647	7.035	6.983	6.466	6.685	5.932	5.785	6.304	5.844	6.389
mMC003735	8.865	9.113	8.915	8.718	8.992	8.786	8.819	8.749	8.789	8.868	8.6	8.585	8.632	8.744	9.091	9.306	9.137	8.74
mMC003736	8.889	9.354	8.766	9.035	8.482	9.067	8.788	8.397	9.366	9.434	9.862	9.745	9.745	9.271	9.771	9.228	9.173	9.283
mMC003737	8.354	8.41	8.497	8.404	9.124	8.988	8.909	8.706	9.207	9.036	8.381	8.433	8.672	9.025	7.546	7.229	8.411	8.251
mMC003738	9.481	9.27	7.939	8.938	8.541	9.084	9.21	10.129	9.641	9.383	9.904	10.01	10.033	8.937	9.668	9.228	8.38	8.469
mMC003739	6.188	6.098	5.685	6.444	6.102	6.267	6.181	5.774	6.883	7.046	7.222	6.976	6.919	6.085	7.086	6.107	5.893	6.463
mMC003740	5.883	5.452	5.436	5.791	5.484	6.002	5.654	5.429	5.794	5.828	5.946	5.635	5.884	5.636	6.071	5.75	5.793	5.473
mMC003741	10.381	10.271	9.888	9.522	9.942	10.232	9.748	10.374	9.975	9.999	10.522	10.694	10.082	9.85	10.13	10.017	10.212	10.523
mMC003742	10.674	10.53	10.011	9.761	10.711	10.469	10.612	10.859	10.354	10.582	11.238	11.081	10.69	10.729	10.137	10.223	10.955	11.226
mMC003743	6.715	5.94	7.059	6.787	6.015	6.885	7.041	7.431	7.273	7.078	7.032	6.526	6.977	6.995	6.227	5.997	6.549	6.949
mMC003744	11.194	11.137	10.675	11.036	11.209	11.207	11.537	11.411	11.185	10.972	10.235	10.679	9.853	11.141	11.503	11.39	10.842	11.032
mMC003745	5.776	5.246	6.415	5.818	5.256	5.738	5.845	6.621	5.842	6.277	6.064	5.592	6.294	6.053	5.635	5.371	5.41	5.586
mMC003746	7.981	8.4	6.179	8.236	7.725	8.3	8.151	6.471	8.811	7.987	9.218	9.134	9.157	7.876	9.225	8.477	8.023	7.684
mMC003747	4.567	5.109	4.529	4.782	4.182	5.344	5.02	4.571	4.628	4.752	4.227	4.653	4.691	4.858	4.924	4.68	4.853	4.585
mMC003748	5.598	4.671	5.685	5.586	5.484	5.144	5.119	5.335	4.948	4.94	5.553	5.073	5.646	5.499	5.24	5.75	5.27	5.496
mMC003749	8.885	8.614	9.525	8.692	8.812	8.775	9.222	8.845	9.248	8.895	8.979	8.865	9.341	8.953	9.148	8.643	9.213	9.701
mMC003750	4.791	4.671	4.529	4.371	4.803	4.591	4.311	5.335	5.382	3.953	4.906	4.911	5.457	5.182	5.603	4.469	5.075	4.916
mMC003751	10.149	9.864	10.038	9.963	9.926	9.912	10.128	10.335	9.93	10.184	10.121	9.598	9.681	10.052	9.351	9.739	9.584	10.015
mMC003752	7.587	8.22	7.127	7.258	7.649	7.337	6.772	6.965	7.391	7.11	7.256	7.462	7.185	7.158	7.538	7.604	7.791	7.642
mMC003753	10.511	10.899	11.246	10.789	10.892	10.634	10.489	10.493	10.784	10.377	10.787	10.653	10.635	11.049	11.22	11.391	11.137	11.155
mMC003754	6.385	5.794	5.607	6.894	5.206	6.205	5.537	5.31	7.358	5.698	7.745	7.71	7.524	5.636	7.79	5.939	5.869	5.496
mMC003755	8.832	9.135	8.929	8.96	8.972	9.135	7.766	7.884	8.262	8.42	8.19	8.421	7.803	8.547	8.267	8.624	9.376	8.634
mMC003756	4.942	5.202	4.862	5.069	5.484	4.591	5.054	5.013	5.504	4.849	4.906	4.805	4.863	5.06	5.156	5.088	5.156	4.848
mMC003757	7.65	6.412	6.723	7.006	7.61	7.337	8.192	7.963	7.228	7.621	7.507	7.373	7.68	7.946	7.038	6.79	6.139	6.776
mMC003758	5.36	5.109	5.21	5.025	5.607	5.186	4.459	4.856	4.773	5.068	5.094	4.805	4.896	4.784	4.332	5.036	4.596	4.625
mMC003759	8.835	7.719	8.179	8.475	8.941	8.038	9.667	9.704	8.946	8.886	9.014	9.02	9.505	9.182	9.108	8.308	8.768	8.745
mMC003760	7.124	6.412	6.549	6.408	7.073	6.346	6.519	6.642	6.461	6.4	6.744	6.391	6.723	6.442	6.584	6.208	6.159	6.51
mMC003761	8.047	8.348	8.013	8.305	8.409	7.977	7.755	7.586	7.573	7.993	7.809	7.839	7.557	7.9	8.142	8.359	7.923	8.194
mMC003762	7.242	7.469	7.108	7.374	7.63	7.297	6.997	6.973	7.182	6.861	6.89	7.116	6.645	7.054	7.512	7.466	6.894	7.033
mMC003763	10.851	11.23	9.733	10.657	10.939	10.55	11.008	10.999	11.142	10.852	10.926	11	10.017	10.784	11.144	11.165	11.068	11.087
mMC003764	9.507	9.715	9.085	9.358	9.264	8.835	9.399	9.222	9.246	8.802	9.033	9.003	8.294	9.114	9.296	9.338	9.295	9.222
mMC003765	5.959	5.452	5.375	5.845	5.645	5.487	6.772	5.774	5.746	5.615	6.207	5.635	6.294	5.569	5.57	5.61	5.538	5.75
mMC003766	4.942	4.849	5.21	5.385	5.484	5.553	4.841	5.26	4.524	4.94	4.55	4.768	5.544	4.893	5.24	4.867	5.538	5.401
mMC003767	10.603	10.19	9.883	9.681	9.276	9.22	10.464	11.176	10.868	10.504	11.061	10.88	10.897	10.594	10.25	9.957	9.329	10.382
mMC003768	11.811	12.221	12.2	11.734	12.009	11.798	10.852	10.741	11.071	10.621	11.142	10.995	10.997	11.364	11.447	11.588	11.459	11.398
mMC003769	5.323	5.01	5.311	5.455	5.645	4.915	4.878	4.79	4.948	5.399	4.984	5.248	5.266	5.092	5.021	5.327	5.538	5.67
mMC003770	5.246	4.904	5.552	5.818	5.607	5.011	5.151	4.61	4.235	4.895	5.356	5.328	5.266	5.349	4.873	4.612	5.376	5.826
mMC003771	14.047	13.98	14.346	13.641	14.341	14.044	13.783	13.109	13.81	13.451	13.505	13.202	13.586	13.7	14.023	14.159	14.423	14.311
mMC003772	8.255	8.789	7.273	9.113	7.752	8.832	8.415	8.098	8.389	8.373	8.976	9.217	9.176	8.52	8.453	7.566	7.855	8.692
mMC003773	6.078	5.633	5.984	5.995	6.451	5.977	6.165	5.774	5.504	5.877	5.926	5.978	6.307	6.133	5.756	5.495	6.58	5.916
mMC003774	7.886	7.626	7.229	7.227	8.415	7.819	7.231	6.526	7.656	7.229	7.36	6.851	7.434	7.439	7.555	7.391	7.523	7.484
mMC003775	15.946	16.25	15.89	15.875	16.434	16.122	15.272	14.979	15.911	15.99	15.817	15.574	15.488	15.619	15.865	16.059	16.023	15.565
mMC003776	7.124	6.933	7.42	7.207	7.823	7.569	7.102	6.559	7.282	6.968	6.755	7.177	7.247	7.095	7.025	7.705	6.857	7.223
mMC003777	9.219	9.156	9.443	9.278	9.685	9.409	9.234	8.93	9.21	9.152	9.148	8.992	9.501	9.494	9.595	9.742	9.585	9.444
mMC003778	11.84	12.301	11.109	12.26	12.208	11.912	11.833	11.439	11.905	11.542	11.947	11.838	11.92	12.352	12.63	12.818	12.531	12.24
mMC003779	6.229	6.171	6.415	6.578	6.335	6.716	6.212	5.68	6.333	5.993	5.884	6.061	6.059	6.323	6.68	6.436	6.711	6.556
mMC003780	10.263	10.234	9.898	9.977	11.068	10.618	9.633	9.102	10.116	9.919	9.644	9.412	9.811	10.244	9.945	10.175	10.241	10.133
mMC003781	6.385	6.218	6.461	6.641	6.676	6.844	5.699	5.429	6.078	5.828	5.819	5.614	6.146	6.391	6.184	6.08	6.64	6.622
mMC003782	7.189	6.933	6.735	6.97	7.496	6.576	7.085	7.377	7.025	6.836	6.942	6.793	7.107	7.095	6.856	7.019	6.549	7.15
mMC003783	10.684	10.367	10.537	10.467	11.236	10.773	10.869	10.672	10.76	10.689	10.614	10.244	10.885	10.761	10.594	10.252	10.595	10.69
mMC003784	5.323	5.732	5.659	5.489	5.683	5.227	5.087	4.79	5.318	4.895	5.751	5.163	4.989	5.211	5.358	5.088	5.538	4.702
mMC003785	5.432	5.794	5.685	5.677	5.526	6.14	5.825	5.961	5.865	5.643	5.967	5.817	5.742	5.985	6.248	5.327	5.538	6.439
mMC003786	5.123	5.373	5.175	5.489	5.397	5.186	5.654	5.406	5.561	5.148	4.945	5.501	5.479	5.122	5.24	5.495	5.657	5.542
mMC003787	6.166	7.093	6.618	6.257	6.657	6.559	6.441	5.719	5.932	6.239	6.779	6.339	5.998	6.95	6.388	6.633	6.565	6.451
mMC003788	10.031	9.256	10.002	9.386	9.215	9.428	8.449	9.948	10.108	9.491	10.046	10.018	9.911	9.445	9.944	9.529	9.374	9.188
mMC003789	9.558	8.691	9.386	9.217	10.554	9.16	10.98	10.43	9.613	10.571	10.102	9.659	10.494	10.518	9.538	9.06	9.845	9.508
mMC003790	7.055	7.001	7.137	7.336	7.538	7.267	6.707	6.621	6.578	6.498	6.671	6.851	6.429	6.455	7.252	7.205	6.919	6.795
mMC003791	8.047	6.329	6.591	8.281	7.336	7.618	7.059	6.865	6.476	8.373	6.732	6.466	7.305	8.487	6.756	6.538	6.907	6.941
mMC003792	5.36	5.202	5.245	4.729	5.351	5.381	5.763	6.328	5.669	6.277	6.045	5.191	5.723	5.475	5.067	4.807	4.755	5.219
mMC003793	5.035	4.792	4.68	5.312	5.046	4.761	4.596	4.086	4.863	4.895	4.167	4.692	4.691	4.499	4.401	4.612	3.777	4.916
mMC003794	4.791	6.123	5.175	5.235	6.287	4.814	6.181	6.328	6.7	7.569	5.198	6.549	5.188	6.564	5.32	5.909	5.476	5.219
mMC003795	5.689	6.918	5.466	6.578	6.359	5.708	5.72	5.896	6.739	6.434	5.231	6.077	5.779	5.499	5.727	5.909	5.685	5.75
mMC003796	7.899	7.974	8.151	8.184	7.77	7.577	8.246	8.167	8.441	8.212	7.803	7.996	7.392	8.016	8.036	8.041	7.577	7.679
mMC003797	7.302	7.155	6.878	7.154	7.549	7.172	6.932	6.739	6.928	6.016	7.061	6.803	6.825	7.181	7.373	7.632	6.978	7.158
mMC003798	7.65	7.744	7.459	7.62	8.031	7.84	7.548	7.782	7.815	7.85	7.321	7.51	7.457	7.748	7.221	7.242	7.354	8.004
mMC003799	7.627	7.105	7.202	6.894	7.947	7.375	7.649	7.627	7.307	7.607	7.239	7.052	7.734	7.774	7.188	6.774	7.299	6.949
mMC003800	8.281	7.947	7.826	7.769	7.528	7.933	8.419	8.73	8.288	8.407	8.544	8.395	8.406	8.135	8.348	7.984	7.57	8.392
mMC003801	10.037	9.654	9.521	11.276	10.2	10.803	10.473	10.142	10.75	11.075	11.183	11.632	11.509	11.117	11.227	10.838	10.852	10.862
mMC003802	8.59	8.909	8.85	8.75	9.202	9.133	9.196	8.832	9.286	8.579	8.866	9.055	8.963	8.921	8.965	9.056	8.983	8.808
mMC003803	7.369	7.015	7.089	7.697	7.528	7.561	7.661	7.836	7.772	7.331	7.575	7.563	7.22	7.579	7.364	7.047	7.233	7.542
mMC003804	11.988	12.301	12.387	12.491	12.386	12.363	11.779	11.841	11.412	11.56	11.82	11.63	11.562	11.974	12.142	12.558	12.68	12.356
mMC003805	5.719	6.307	6.142	6.019	6.236	5.902	6.493	6.611	6.461	6.383	6.274	6.682	6.369	6.036	6.785	5.816	6.076	6.017
mMC003806	9.692	9.959	9.722	9.93	9.948	9.652	9.557	9.344	9.671	9.941	9.404	9.44	9.47	9.686	9.652	10.02	9.798	9.355
mMC003807	7.791	7.536	7.741	7.929	7.955	7.618	7.363	7.203	7.514	7.331	7.329	7.522	7.557	7.367	7.731	7.722	7.498	7.313
mMC003808	5.66	4.958	4.862	5.421	5.256	4.964	5.356	4.952	5.029	4.364	5.325	4.653	5.214	4.928	4.821	4.807	5.443	4.981
mMC003809	11.417	11.318	11.029	11.29	12.014	11.462	11.76	11.744	11.87	11.67	11.792	11.704	11.413	11.708	11.508	11.184	11.285	11.638
mMC003810	7.451	7.237	7.533	7.186	6.045	7.059	5.608	6.303	6.687	6.634	7.042	7.123	6.928	6.905	6.975	7.217	7.152	7.128
mMC003811	7.451	7.347	5.831	7.143	7.372	7.493	8.306	8.665	8.368	7.793	8.119	8.402	8.529	7.853	6.498	6.962	7.068	7.832
mMC003812	6.209	6.601	6.684	6.353	6.157	6.731	6.401	6.526	6.398	6.56	6.767	6.454	6.798	6.839	6.6	6.79	7.046	6.439
mMC003813	5.323	5.01	5.103	5.235	5.304	4.814	5.054	5.127	5.382	5.26	5.129	4.805	4.863	5.268	5.358	5.646	4.945	5.376
mMC003814	5.803	5.912	5.607	5.791	5.756	5.876	6.568	6.59	6.578	6.897	5.967	6.65	6.675	6.019	5.697	5.75	5.987	5.916
mMC003815	10.098	9.132	9.55	8.854	9.037	9.421	9.32	10.279	10.683	10.318	10.651	10.727	10.772	10.288	10.36	9.914	9.205	9.504
mMC003816	4.738	5.884	5.76	5.707	5.304	5.708	5.436	5.382	5.561	5.296	5.905	5.614	6.53	5.742	5.24	5.682	5.685	5.219
mMC003817	5.36	4.958	4.818	4.618	5.206	4.865	4.915	4.684	4.863	4.541	4.599	4.768	5.019	4.893	4.401	5.088	5.27	5.191
mMC003818	10.797	10.601	10.513	10.998	10.308	10.347	10.807	10.88	10.9	10.317	9.626	10.325	10.116	10.454	11.121	10.897	10.394	10.809
mMC003819	5.534	5.246	5.278	5.154	4.867	5.679	6.834	6.865	7.025	7.067	6.857	7.333	7.24	6.587	5.32	5.036	5.793	5.564
mMC003820	10.457	10.304	10.257	10.166	10.737	10.648	9.779	9.68	10.004	9.854	10.227	10.277	10.084	10.368	10.332	10.201	10.48	10.85
mMC003821	7.35	7.191	7.511	7.164	7.336	7.412	7.51	7.059	7.695	7.295	7.061	7.002	7.15	7.313	7.344	7.088	7.327	7.647
mMC003822	5.467	5.452	5.436	5.455	5.397	5.186	4.986	5.208	5.532	5.671	5.294	5.328	5.24	5.546	5.021	5.282	5.41	5.564
mMC003823	8.74	8.808	8.193	8.231	8.933	9.453	7.246	7.627	8.368	8.612	7.912	8.209	7.949	7.769	7.411	7.696	8.034	7.76
mMC003824	9.25	9.602	8.583	8.824	9.292	9.138	8.963	8.934	9.763	9.415	9.61	9.509	8.674	9.487	9.276	9.399	9.081	8.932
mMC003825	5.629	5.01	5.685	5.554	5.645	5.586	5.742	5.071	5.068	5.26	5.386	5.501	4.959	5.092	5.112	5.236	5.538	5.326
mMC003826	13.116	13.198	13.177	12.968	13.144	13.071	12.922	12.592	12.754	12.523	12.541	12.491	12.622	12.922	13.137	13.03	13.249	13.048
mMC003827	6.492	6.961	6.4	6.868	7.043	7.194	6.997	6.882	6.86	6.909	7.321	6.832	6.993	6.868	6.633	7.019	7.652	6.967
mMC003828	9.029	9.617	10.418	10.506	9.406	9.665	9.15	9.007	9.156	9.424	9.584	9.786	9.625	9.859	9.296	9.639	9.378	9.087
mMC003829	9.002	9.033	9.161	8.539	8.851	9.251	7.997	7.897	7.969	7.531	7.465	7.131	7.541	7.784	7.708	7.887	8.056	8.194
mMC003830	7.262	7.26	6.563	7.797	7.559	7.484	7.739	7.935	7.784	7.875	7.256	8.026	8.06	7.696	7.177	7.102	7.152	7.135
mMC003831	5.467	5.598	5.175	5.707	5.441	6.002	6.317	4.61	6.506	5.585	5.68	5.405	5.815	5.475	6.498	6.886	5.987	6.499
mMC003832	5.285	5.413	5.685	5.707	5.791	6.073	5.3	5.042	5.284	5.331	5.579	5.073	5.544	5.499	5.727	5.327	5.342	5.326
mMC003833	5.323	4.904	4.773	4.618	6.184	6.118	5.608	4.856	4.524	5.108	7.153	7.278	4.579	5.028	4.973	5.371	6.219	7.587
mMC003834	4.893	4.792	5.175	4.234	4.737	4.591	4.311	4.823	4.726	4.541	3.623	4.653	4.896	4.454	4.531	5.282	4.945	4.981
mMC003835	4.167	5.527	4.475	5.312	5.256	4.865	4.763	4.921	4.906	4.849	4.449	5.073	4.691	5.295	5.021	4.807	4.9	5.376
mMC003836	7.2	7.143	6.901	7.268	6.494	7.048	7.024	7.111	5.888	6.037	6.708	6.671	7.253	6.858	6.711	6.371	6.966	6.51
mMC003837	11.485	11.721	11.29	11.346	11.671	11.579	11.173	10.969	11.373	11.124	11.02	10.873	11.048	11.397	11.441	11.618	11.71	11.333
mMC003838	7.748	8.1	8.013	8.736	8.284	8.428	9.305	9.439	9.339	10.082	9.152	9.863	9.943	9.329	8.425	8.61	8.294	7.279
mMC003839	4.738	5.06	4.818	4.932	5.645	4.649	4.841	4.921	5.413	4.984	4.945	4.978	4.928	5.24	5.537	4.745	4.295	5.542
mMC003840	10.298	10.727	11.075	10.935	10.452	11.16	9.912	10.137	9.471	9.909	9.97	10.518	10.116	10.714	9.957	9.925	10.489	10.109
mMC003841	13.471	13.922	13.681	13.774	13.31	13.108	13.226	13.171	13.316	13.193	13.538	13.506	12.615	13.183	13.891	14.166	13.939	13.435
mMC003842	5.123	6.047	5.76	5.922	5.645	4.964	5.328	5.7	5.284	5.026	6.29	5.501	5.316	5.322	5.32	5.75	5.793	5.691
mMC003843	5.36	6.021	6.179	6.61	5.397	6.267	6.874	7.21	6.7	7.34	7.08	7.116	7.233	6.654	6.55	5.968	6.58	6.229
mMC003844	10.503	11.057	11.182	11.012	11.016	10.974	10.202	10.067	10.503	10.41	10.507	10.589	10.436	10.43	10.402	10.394	10.617	10.669
mMC003845	9.255	9.391	9.152	9.31	9.353	9.294	9.33	9.229	9.647	9.523	9.09	9.186	9.029	9.372	9.344	9.554	9.56	9.466
mMC003846	5.36	5.732	5.406	5.617	5.891	6.026	5.356	5.099	5.25	5.615	5.472	5.854	5.565	5.592	5.395	6.053	6.032	5.77
mMC003847	8.8	8.243	8.5	7.979	7.814	8.315	9.446	9.868	8.513	8.015	7.954	7.988	9.065	8.582	8.524	8.116	7.965	8.127
mMC003848	13.105	13.132	13.104	12.939	13.28	13.102	12.819	12.892	13.629	13.606	13.153	13.24	12.551	13.324	13.299	13.499	13.661	13.595
mMC003849	11.849	12.146	11.87	11.911	11.87	11.92	12.13	11.776	12.515	12.223	12.207	12.07	12.065	12.246	12.197	12.515	12.6	12.135
mMC003850	7.168	7.226	7.137	7.076	5.985	7.277	7.05	7.133	7.096	6.945	7.162	6.595	7.143	7.36	6.91	6.871	7.213	7.548
mMC003851	11.231	11.414	11.339	11.707	11.337	11.328	11.145	11.215	11.324	11.368	11.44	11.166	11.013	11.249	11.383	11.776	11.613	11.308
mMC003852	9.179	9.119	9.433	9.059	8.838	9.119	9.23	9.003	8.979	8.815	8.79	8.808	9.425	8.832	9.324	9.349	9.756	9.366
mMC003853	6.895	5.7	5.552	6.065	5.791	5.876	6.345	5.68	6.661	6.956	6.952	6.933	7.247	6.467	6.963	6.107	5.233	5.401
mMC003854	5.079	4.248	4.862	4.618	4.737	4.039	4.802	4.451	3.822	4.65	4.043	4.486	4.375	4.361	4.186	3.757	4.596	4.949
mMC003855	8.224	3.285	4.42	4.371	5.154	5.101	4.411	4.277	4.989	4.849	5.129	4.254	4.331	4.928	5.021	4.612	4.228	4.625
mMC003856	8.27	8.209	7.917	8.162	8.132	8.29	7.199	7.289	7.753	7.523	7.562	7.34	7.685	7.532	7.967	8.155	8.507	8.008
mMC003857	5.803	5.667	5.375	5.554	5.791	5.586	5.328	5.496	4.948	5.365	5.198	5.275	5.188	5.546	5.603	5.414	5.685	5.496
mMC003858	4.738	5.373	5.21	4.729	5.304	5.344	4.459	5.155	4.906	5.399	4.984	5.103	4.727	5.295	4.873	5.282	4.9	4.916
mMC003859	10.876	11.022	11.011	10.698	9.861	9.976	10.574	10.499	10.706	10.252	10.524	10.363	9.659	10.171	11.273	11.431	11.307	10.772
mMC003860	7.189	6.432	6.82	5.845	6.451	7.172	7.808	7.51	7.608	7.793	7.013	7.169	7.724	7.119	7.252	7.38	5.628	6.851
mMC003861	6.348	6.263	6.945	5.971	6.13	6.592	7.076	7.067	6.414	7.258	6.801	6.478	7.434	7.36	5.756	5.879	6.595	6.127
mMC003862	5.123	5.563	4.529	5.069	4.803	4.915	5.182	4.952	4.726	5.431	4.449	5.133	4.928	4.627	4.531	5.088	4.945	4.664
mMC003863	11.969	11.982	12.046	11.773	11.691	11.64	11.757	11.344	11.782	11.255	11.407	11.429	11.314	11.679	12.02	12.095	11.928	11.683
mMC003864	14.95	15.001	15.141	15.121	14.921	15.007	14.634	14.503	14.537	14.54	14.601	14.488	14.638	14.727	15.039	15.307	15.287	14.963
mMC003865	11.693	11.965	11.38	11.684	11.863	11.8	10.848	10.637	11.118	11	10.888	10.777	10.681	10.991	11.493	11.829	11.703	11.406
mMC003866	7.931	7.882	8.405	8.339	8.415	8.387	8.295	7.905	8.022	8.122	8.086	8.239	8.284	8.219	8.214	8.325	8.853	8.478
mMC003867	7.451	7.46	7.547	7.515	7.716	7.277	7.62	7.581	7.544	7.331	7.621	6.793	7.468	7.477	7.909	7.807	8.023	7.501
mMC003868	10.125	9.998	10.473	10.449	10.265	10.391	11.005	11.018	10.532	11.149	11.2	11.053	10.771	10.94	10.954	10.969	10.702	10.57
mMC003869	7.451	7.293	7.722	7.41	6.998	7.431	7.913	7.565	7.536	7.483	7.521	7.139	7.705	7.685	8.125	8.187	8.028	7.97
mMC003870	9.038	9.186	9.665	8.916	9.175	9.01	9.504	8.832	9.49	8.776	9.072	8.718	8.951	9.094	9.244	9.476	9.343	9.511
mMC003871	12.256	12.635	12.416	12.465	12.652	12.517	11.612	11.442	11.998	11.552	11.688	11.558	11.317	11.989	12.446	12.576	12.712	12.19
mMC003872	5.629	5.825	5.495	5.069	5.304	5.52	5.462	5.81	5.561	5.365	5.68	5.547	5.779	5.092	5.57	5.816	5.599	5.075
mMC003873	7.791	7.226	7.356	7.327	7.865	7.44	8.567	8.43	8.199	8.351	8.291	8.209	8.58	8.78	7.314	7.047	7.744	7.252
mMC003874	5.323	5.373	5.524	5.349	5.72	5.267	4.841	4.983	5.144	5.068	4.906	5.163	4.928	4.746	4.767	4.143	5.075	5.246
mMC003875	8.786	8.704	8.324	8.184	9.641	9.915	8.269	8.019	8.078	7.976	7.87	7.796	7.743	7.764	8.236	8.572	7.757	7.423
mMC003876	4.738	4.671	5.175	4.01	5.397	4.467	4.682	4.451	4.356	4.984	4.984	4.152	5.049	4.212	4.186	4.612	5.306	5.351
mMC003877	8.673	8.737	8.964	8.276	8.901	9.022	8.638	8.66	8.417	8.449	8.544	8.539	8.953	8.752	8.708	8.657	9.19	8.934
mMC003878	7.02	6.241	7.008	6.237	7.21	6.226	7.548	7.21	7.056	7.349	7.117	6.723	7.178	7.52	6.117	6.025	6.832	6.665
mMC003879	9.84	10.01	9.575	9.683	9.639	9.586	9.688	9.529	9.775	9.55	9.634	9.564	9.335	9.866	9.974	10.304	10.091	9.53
mMC003880	8.432	8.405	8.353	8.146	8.277	8.6	7.974	7.91	7.897	7.699	7.999	7.825	7.994	7.862	8.471	8.911	9.336	8.554
mMC003881	9.308	9.461	9.178	9.003	9.738	9.604	9.387	9.356	9.59	9.053	9.454	9.427	9.091	9.514	9.907	9.89	9.705	9.483
mMC003882	8.855	8.112	8.361	8.31	6.695	7.791	8.475	8.951	8.582	8.51	8.953	8.958	8.854	8.139	8.073	8.168	7.242	8.131
mMC003883	7.2	6.988	6.832	7.018	7.384	6.803	7.349	7.365	6.983	6.979	7.179	7.25	6.969	7.029	7.155	6.615	6.625	7.104
mMC003884	5.598	5.527	5.524	5.554	5.683	5.902	5.328	5.451	5.669	5.526	5.553	5.478	5.388	5.349	5.156	5.783	5.538	5.898
mMC003885	7.02	6.687	7.315	6.672	7.262	6.999	7.572	7.465	6.906	7.981	7.214	7.207	7.64	7.636	6.8	6.615	6.385	6.311
mMC003886	7.21	7.191	7.412	7.042	7.197	7.458	7.356	7.104	7.164	7.451	6.857	6.878	7.299	6.896	6.856	6.393	7.398	7.15
mMC003887	5.629	5.854	5.876	6.019	6.184	6.118	6.133	6.758	6.62	5.778	6.755	6.184	6.319	6.053	5.785	5.939	5.793	6.271
mMC003888	11.857	12.325	12.373	12.388	12.06	12.052	11.474	11.538	11.571	11.562	12.122	11.877	11.521	12.01	12.081	12.189	12.025	12.099
mMC003889	5.123	4.4	5.139	5.025	5.206	5.267	4.986	5.429	5.068	5.026	5.499	5.501	4.959	5.152	5.021	5.716	5.306	4.777
mMC003890	11.447	10.795	11.218	11.765	11.266	11.453	11.414	11.428	11.252	11.339	11.558	10.991	10.955	11.161	10.796	11.459	11.617	11.481
mMC003891	8.838	8.872	8.76	8.339	9.417	9.169	8.621	8.501	8.444	7.953	8.756	8.646	8.59	8.91	8.421	8.398	7.965	8.108
mMC003892	6.592	6.547	6.618	6.175	5.791	6.026	6.979	6.758	6.848	7.024	6.983	6.584	7.085	6.002	6.924	6.107	6.219	6.065
mMC003893	8.27	8.022	7.772	8.021	8.438	8.102	8.504	8.239	8.253	8.39	8.4	8.161	8.621	8.538	7.993	8.109	8.188	8.084
mMC003894	7.146	7.46	7.069	7.268	7.716	7.536	6.359	6.413	6.994	7.013	7.003	6.841	6.357	7.046	7.132	7.266	7.183	7.41
mMC003895	8.122	7.635	7.703	8.062	7.678	7.913	8.328	8.73	8.425	8.634	8.484	8.336	8.245	8.49	7.231	8.273	7.577	8.279
mMC003896	10.739	10.95	11.275	11.478	11.266	11.113	10.919	10.811	10.841	11.14	11.199	10.945	10.733	11.187	10.89	11.152	11.303	10.948
mMC003897	5.803	5.763	4.987	5.235	5.607	6.118	5.182	5.335	5.532	6.101	5.63	5.524	5.666	5.95	5.468	5.495	5.628	5.845
mMC003898	8.65	8.901	8.522	8.48	7.857	8.739	8.901	9.256	8.904	9.862	9.235	9.463	9.292	9.277	8.22	8.856	8.006	8.244
mMC003899	13.988	14.558	14.666	14.307	14.274	14.01	13.943	13.646	14.52	14.007	14.267	14.009	13.669	14.29	14.773	15.023	14.513	14.245
mMC003900	6.348	7.08	6.384	6.088	6.21	6.543	6.685	6.58	6.661	6.732	6.5	6.199	6.319	6.194	6.567	6.436	6.239	6.814
mMC003901	5.432	5.452	5.026	5.235	5.046	5.381	5.487	5.359	5.029	5.671	5.164	5.248	5.34	5.375	4.821	4.68	5.41	4.981
mMC003902	3.671	4.607	5.065	5.069	4.929	4.706	4.723	4.61	5.504	5.186	4.906	4.805	4.896	5.152	4.711	5.139	5.306	4.916
mMC003903	8.52	8.451	8.671	8.215	8.187	8.495	8.788	8.629	8.671	8.575	7.582	7.418	8.36	8.553	8.498	8.562	8.977	8.715
mMC003904	6.385	7.479	7.146	9.173	6.695	8.428	8.11	9.154	8.335	7.887	8.581	7.726	7.994	7.508	8.159	7.871	7.474	7.944
mMC003905	8.549	8.854	9.027	8.922	8.637	8.754	8.317	8.138	8.417	8.494	8.343	8.349	8.221	8.767	8.819	8.732	8.983	8.54
mMC003906	7.733	8.41	7.895	7.954	6.92	7.996	10.506	10.89	11.151	11.524	11.264	11.408	11.492	10.354	8.246	8.482	7.152	8.116
mMC003907	8.359	7.573	8.569	8.039	8.302	8.202	9.047	9.017	8.571	9.096	8.571	8.684	9.41	9.348	8.416	8.006	8.478	8.35
mMC003908	7.963	7.776	7.511	7.364	6.821	7.267	7.706	8.188	8.103	7.546	8.173	7.962	8.187	7.567	7.242	7.242	7.079	6.851
mMC003909	6.744	6.047	6.415	6.196	6.428	6.162	6.772	6.504	6.193	5.901	6.607	6.199	6.761	6.149	6.48	6.327	6.332	6.805
mMC003910	6.123	6.371	5.375	5.421	5.645	5.452	7.411	8.439	6.078	5.828	6.082	6.271	7.766	6.323	5.603	4.807	5.306	5.351
mMC003911	7.65	7.768	6.855	6.39	7.549	7.673	6.903	6.601	6.848	6.201	6.368	6.526	7.305	7.413	7.589	7.604	6.955	7.252
mMC003912	8	8.191	8.202	8.286	8.18	8.164	7.529	7.702	7.558	7.74	7.797	7.534	7.474	7.119	7.685	7.765	7.764	7.548
mMC003913	6.008	6.073	5.942	5.735	5.756	5.344	6.616	6.908	5.695	6.162	6.671	5.719	6.911	5.859	5.635	6.025	5.507	5.881
mMC003914	10.347	10.656	10.822	10.8	10.606	10.834	10.016	10.22	10.066	10.292	10.424	10.405	10.022	10.197	9.986	10.302	10.732	10.329
mMC003915	7.09	5.732	6.605	5.025	5.72	5.738	5.742	6.671	6.928	6.649	6.879	6.906	6.665	6.101	6.206	6.133	5.767	6.736
mMC003916	4.24	5.01	4.946	4.436	5.304	4.865	4.682	4.492	4.47	3.876	4.984	4.692	4.145	4.962	5.067	4.867	4.755	4.702
mMC003917	8.895	8.887	8.932	8.353	9.018	9.243	9.055	8.385	9.008	8.799	8.571	8.302	8.548	8.378	8.98	8.949	9.329	9.045
mMC003918	6.624	6.601	7.837	7.154	6.768	6.64	6.969	7.133	6.961	6.933	7.179	7.019	7.386	7.354	7.12	7.527	7.327	7.23
mMC003919	4.843	5.06	4.946	5.154	5.304	5.186	4.841	5.359	4.863	5.186	4.449	4.805	4.762	5.268	4.767	5.783	5.599	5.191
mMC003920	6.101	6.83	6.735	6.372	5.825	6.999	6.729	6.316	5.695	5.948	6.29	6.061	6.604	6.069	6.498	6.415	6.725	6.556
mMC003921	9.227	9.141	9.136	9.038	9.371	9.253	9.173	9.177	9.277	9.292	9.295	8.986	9.219	8.973	8.932	9.253	9.507	9.186
mMC003922	5.534	5.7	5.065	5.069	5.791	5.708	5.631	6.024	6.038	5.526	6.155	6.391	6.202	5.295	5.537	5.236	5.233	5.542
mMC003923	8.533	8.068	8.277	7.589	7.223	7.84	8.235	8.89	8.61	7.917	8.981	8.779	8.971	7.867	8.716	8.055	7.252	7.974
mMC003924	4.893	5.29	4.581	5.385	5.206	5.056	5.271	4.952	4.948	4.752	5.164	5.354	5.266	4.499	5.432	5.139	4.481	4.625
mMC003925	6.25	5.854	6.987	6.529	5.923	6.898	6.793	6.631	7.565	7.401	7.45	7.449	7.861	7.127	7.155	6.457	5.917	6.726
mMC003926	8.8	8.112	8.286	7.464	7.77	8.131	8.877	9.483	9.1	8.815	9.58	9.494	9.357	8.65	8.932	8.109	7.538	8.35
mMC003927	10.428	10.822	10.682	10.586	10.842	10.784	9.969	10.069	10.398	10.332	10.392	10.3	9.623	10.245	10.459	10.553	10.768	10.747
mMC003928	7.925	8.226	7.808	7.769	7.77	8.085	6.923	6.989	7.544	7.322	7.768	7.54	8.211	8.465	7.314	7.313	7.223	7.689
mMC003929	7.451	7.143	7.759	7.628	7.36	7.215	7.269	7.309	7.809	7.787	7.684	7.405	7.343	7.34	7.263	7.455	6.87	7.961
mMC003930	7.09	7.479	7.079	6.701	7.014	7.673	7.566	7.283	7.759	7.366	7.472	7.366	7.38	7.544	7.677	7.623	7.771	7.576
mMC003931	6.44	6.947	6.535	6.73	6.21	6.559	6.592	6.436	6.7	6.836	6.952	6.595	6.665	6.528	6.248	6.705	5.893	6.665
mMC003932	5.079	5.854	5.175	5.069	5.645	5.344	4.986	5.621	5.72	4.65	5.751	5.38	5.565	5.295	5.32	5.282	5.476	5.376
mMC003933	8.31	7.626	8.421	8.612	7.36	8.02	8.068	8.436	8.87	8.015	9.095	8.853	8.875	8.32	8.974	8.296	7.983	8.599
mMC003934	6.815	6.412	5.898	6.316	5.607	6.247	6.243	5.896	5.589	5.803	6.045	6.028	5.646	5.7	6.094	6.208	6.139	5.542
mMC003935	4.893	5.452	4.68	4.674	4.929	5.648	3.977	5.127	5.18	4.849	4.865	4.53	5.266	4.543	5.32	4.926	5.507	5.105
mMC003936	6.744	6.988	7.332	6.957	6.998	6.937	7.291	6.882	6.86	7.923	7.507	7.805	7.439	7.34	7.221	7.019	6.978	7.104
mMC003937	6.492	6.123	6.645	6.444	5.858	5.876	6.387	6.882	7.282	6.466	7.061	6.169	6.508	6.149	5.756	6.257	5.599	7.615
mMC003938	7.487	7.678	7.554	7.278	7.262	7.307	6.556	6.211	6.058	6.823	7.153	7.002	6.573	7.012	7.231	7.115	7.363	7.009
mMC003939	8.468	8.67	8.644	8.817	8.363	8.967	8.667	8.556	8.893	8.568	9.477	9.199	9.314	9.042	8.915	8.467	8.758	8.666
mMC003940	8.171	7.904	7.582	8.021	7.312	8.191	8.844	8.829	8.739	8.274	8.933	8.663	8.515	7.923	8.658	8.29	8.039	7.735
mMC003941	5.285	5.854	6.844	6.787	6.998	7.346	5.537	6.142	6.521	6.772	6.755	6.832	6.508	6.829	5.895	7.141	7.363	6.736
mMC003942	8.688	8.666	8.604	8.612	8.984	8.828	8.239	7.707	8.258	8.091	8.067	7.796	8.082	8.212	8.498	8.895	8.859	8.71
mMC003943	5.566	5.563	5.278	6.153	5.858	5.648	5.383	5.539	5.382	5.464	5.751	6.061	5.761	5.122	5.841	5.188	5.27	5.984
mMC003944	9.105	9.787	9.709	9.718	9.317	9.531	9.031	9.288	9.134	9.241	9.15	9.418	9.197	9.203	8.787	9.143	9.572	9.114
mMC003945	9.214	9.705	9.622	9.383	10.276	9.525	10.523	10.348	9.838	11.065	10.259	10.456	10.479	10.97	9.249	10.223	10.075	9.099
mMC003946	5.883	5.527	5.876	6.815	5.397	5.617	6.441	7.23	6.883	5.671	6.79	6.822	7.374	6.61	6.649	5.61	5.569	6.534
mMC003947	9.214	9.758	10.511	10.171	6.451	6.205	7.425	7.607	7.708	7.869	8.452	8.779	8.77	8.731	9.901	10.276	9.306	8.844
mMC003948	14.356	14.401	14.788	14.559	14.613	14.478	13.891	14.151	14.291	14.218	14.25	14.183	13.804	14.555	14.542	14.714	14.701	14.836
mMC003949	7.595	7.42	7.412	7.49	7.21	7.257	7.015	6.776	7.116	7.239	7.08	7.06	7.206	7.514	7.344	7.369	7.688	7.417
mMC003950	4.843	5.156	4.42	4.932	5.72	5.344	4.151	4.823	4.235	5.108	4.55	4.805	4.727	4.893	5.067	4.745	4.703	4.501
mMC003951	5.501	5.732	6.046	5.897	6.335	6.073	6.066	6.353	6.174	5.993	5.884	5.698	6.44	6.149	5.785	5.879	6.159	6.171
mMC003952	8.695	8.72	9.536	9.66	9.195	8.985	9.958	9.903	9.196	9.426	10.031	9.781	8.957	8.991	9.686	9.894	9.394	9.335
mMC003953	8.586	7.904	8.269	8.173	7.743	7.847	7.712	7.935	8.142	7.607	8.27	8.071	8.187	7.753	8.537	8.096	7.757	8.472
mMC003954	4.167	5.373	4.581	5.069	5.101	4.265	5.884	5.042	4.524	4.65	5.094	5.248	5.077	4.408	5.57	5.236	4.421	4.949
mMC003955	4.989	4.607	4.42	4.884	4.358	5.144	4.723	4.451	5.284	5.026	5.129	4.442	4.797	4.784	4.109	5.088	5.075	4.949
mMC003956	7.101	7.652	7.246	8.844	8.284	8.358	9.036	8.911	8.356	9.072	8.776	9.059	8.745	8.65	7.915	8.508	8.294	7.735
mMC003957	8.122	8.125	7.895	8.033	8.438	7.74	8.961	8.947	8.405	9.122	8.25	8.931	7.032	8.414	8.005	7.466	7.577	8.303
mMC003958	8.065	5.825	5.245	8.572	5.484	5.648	6.212	5.719	5.029	8.158	5.164	5.698	5.34	6.085	5.635	5.495	5.476	5.67
mMC003959	6.908	6.195	6.901	6.982	6.21	6.64	7.291	7.203	6.872	7.089	6.79	6.773	7.206	6.697	7.155	6.478	6.01	7.033
mMC003960	5.501	5.29	5.375	4.884	5.526	5.553	4.723	5.182	5.91	4.94	4.945	5.38	6.452	5.802	5.112	5.188	5.507	5.191
mMC003961	7.521	6.471	7.709	7.383	8.187	7.384	9.096	8.882	7.772	8.989	7.974	8.017	8.754	8.656	7.915	6.871	7.843	7.615
mMC003962	5.909	5.854	5.659	5.421	5.72	5.738	6.441	6.691	5.444	5.365	5.819	5.926	6.381	6.296	6.094	5.573	5.443	6.081
mMC003963	5.934	5.633	5.76	5.274	5.526	5.344	5.561	4.532	5.669	5.186	5.553	5.275	5.106	5.523	5.24	5.371	5.599	5.711
mMC003964	5.534	5.49	6.71	7.258	6.157	6.439	7.151	7.499	6.895	7.863	6.89	7.761	7.839	7.189	6.55	7.102	6.419	5.473
mMC003965	4.683	5.373	5.278	4.559	5.256	4.814	5.119	5.071	4.863	5.026	5.021	5.133	4.691	5.152	4.467	5.75	4.9	4.275
mMC003966	6.329	6.371	6.352	6.175	6.236	6.118	6.013	5.896	6.333	5.993	5.526	6.093	5.666	5.932	5.948	6.327	6.01	5.916
mMC003967	8.047	7.08	7.922	7.726	7.743	7.696	9.02	9.109	8.231	8.931	8.547	8.537	9.069	8.94	8.22	7.585	7.674	8.112
mMC003968	12.237	12.34	11.992	12.047	12.917	12.54	12.121	12.078	12.023	12.1	12.588	12.383	12.345	12.868	12.006	12.231	12.804	12.958
mMC003969	4.567	4.849	4.818	5.112	5.256	5.52	5.3	5.127	5.029	5.643	4.865	5.042	5.134	4.928	4.767	5.139	4.9	5.246
mMC003970	13.505	13.561	13.451	13.479	13.799	13.559	13.48	13.308	13.38	13.351	13.443	13.27	13.24	13.588	13.851	14.004	13.335	13.635
mMC003971	8.446	8.327	7.96	7.878	8.438	8.228	8.573	8.087	8.212	8.143	7.949	7.97	8.31	8.238	8.303	8.365	8.774	8.286
mMC003972	5.206	3.505	5.278	5.274	5.484	5.186	4.682	5.335	4.577	4.895	4.824	5.042	5.049	5.499	5.198	5.282	4.596	4.777
mMC003973	9.902	9.641	9.532	9.773	9.756	9.636	9.962	9.835	9.927	9.544	9.048	9.5	9.038	9.308	9.868	9.494	9.604	9.723
mMC003974	10.629	10.987	10.167	10.593	10.732	10.599	10.7	10.595	10.987	10.691	10.706	10.654	10.119	10.736	11.049	11.235	10.961	10.67
mMC003975	4.31	4.248	4.727	4.674	5.154	4.814	5.487	5.013	5.029	4.702	4.341	5.133	5.161	5.06	4.593	5.61	5.233	5.564
mMC003976	7.839	7.214	7.412	7.581	7.6	7.394	8.172	8.198	7.601	7.678	7.886	7.636	8.162	7.963	7.512	6.615	7.152	7.417
mMC003977	12.365	12.311	12.714	12.421	12.812	12.618	12.533	12.428	12.428	12.461	12.353	12.278	12.34	12.571	12.68	12.539	12.456	12.736
mMC003978	7.975	7.498	7.939	6.894	6.855	6.987	7.269	8.146	7.963	7.483	8.132	8.022	8.148	7.354	8.09	7.313	6.931	8.519
mMC003979	4.24	3.61	4.773	5.455	5.397	4.915	4.682	4.492	4.726	5.026	5.094	4.572	4.691	4.408	4.711	4.612	4.945	4.585
mMC003980	4.683	5.452	5.065	4.884	5.154	5.417	4.506	4.952	4.414	4.484	5.021	4.653	4.762	4.784	5.021	4.143	5.033	4.813
mMC003981	4.24	4.792	5.103	5.112	4.867	4.761	4.841	4.61	4.863	4.541	3.77	4.152	4.54	4.668	4.653	5.327	4.596	4.777
mMC003982	13.677	14.068	13.543	14.071	14.334	14.197	12.814	12.824	13.542	13.264	13.218	13.239	12.709	13.506	13.456	13.707	13.21	13.192
mMC003983	7.252	5.825	6.867	6.479	6.236	6.671	7.041	7.488	6.961	6.162	7.098	6.703	7.355	6.467	6.975	5.61	5.569	6.451
mMC003984	8.139	8.068	7.596	7.523	8.082	7.74	7.342	7.217	7.29	7.078	7.256	6.985	7.192	6.959	7.252	7.507	7.046	7.306
mMC003985	6.229	5.598	5.139	5.312	5.304	5.267	6.387	6.611	6.578	5.643	5.751	6.754	6.562	5.742	5.432	5.282	5.41	5.629
mMC003986	9.062	8.958	8.723	8.367	8.69	8.754	8.951	9.496	8.82	9.407	9.22	9.338	9.478	9.367	8.993	8.926	8.875	9.143
mMC003987	9.931	4.849	5.139	10.048	5.154	4.402	5.087	4.856	4.863	5.026	5.325	4.692	4.797	5.451	5.198	5.088	5.41	5.425
mMC003988	11.587	11.204	10.867	10.667	11.698	11.369	8.811	8.202	6.578	6.016	7.07	6.851	7.69	7.579	8.925	8.414	9.023	8.869
mMC003989	7.135	7.43	6.748	7.217	7.312	6.999	8.08	8.124	7.642	7.923	6.568	7.424	6.655	8.062	6.696	7.38	6.739	7.017
mMC003990	6.73	6.565	7.069	7.132	7.517	7.449	5.383	6.264	7.106	6.56	6.337	5.429	6.369	5.475	5.727	5.61	5.869	6.736
mMC003991	8.849	7.635	8.641	8.003	7.559	7.964	9.183	9.283	8.194	9.392	8.822	8.769	9.369	9.355	8.036	7.984	7.6	8.116
mMC003992	8.566	8.415	7.796	6.801	7.806	7.703	8.097	8.738	8.189	7.911	8.623	8.343	8.647	8.05	7.935	7.527	6.919	8.119
mMC003993	5.857	5.633	5.436	5.274	5.72	4.865	5.087	5.56	5.444	5.526	5.987	5.547	5.723	5.211	5.973	5.455	4.9	6.534
mMC003994	9.24	9.168	9.159	9.188	8.976	9.007	9.109	9.575	9.312	9.396	9.491	9.318	9.295	9.464	9.309	9.244	9.387	9.556
mMC003995	9.671	9.766	9.761	9.696	10.07	10.285	9.275	8.993	9.722	9.398	9.43	9.5	9.509	9.629	9.642	9.803	10.103	9.637
mMC003996	8.516	8.369	8.175	7.936	8.515	8.391	9.179	9.246	8.711	8.743	8.764	8.902	9.366	8.933	8.425	8.513	8.308	8.327
mMC003997	7.832	7.517	7.715	7.831	7.115	7.594	8.523	8.892	8.389	7.976	7.406	8.013	8.075	8.162	7.05	7.823	6.989	8.237
mMC003998	4.942	5.413	5.375	5.385	6.473	5.553	5.054	4.684	5.318	5.331	4.781	5.133	4.959	4.858	5.067	4.867	4.9	5.586
mMC003999	5.534	4.849	4.905	4.834	4.929	5.267	5.087	4.856	4.948	5.108	4.865	4.841	5.049	5.092	5.021	5.282	4.755	4.501
mMC004000	6.815	7.105	6.998	7.268	7.184	7.466	6.96	7.383	7.173	7.554	7.595	7.534	7.213	7.394	7.086	7.18	7.695	7.366
mMC004001	6.229	5.763	6.046	5.763	4.595	5.417	5.845	6.71	5.695	6.142	6.658	6.417	6.807	5.762	5.603	4.926	5.075	6.033
mMC004002	8.468	8.555	7.866	7.917	8.009	7.561	7.411	9.102	9.032	8.506	9.168	8.92	9.001	8.556	8.654	8.498	8.558	8.945
mMC004003	5.246	5.598	5.784	5.349	5.154	5.648	5.512	4.921	5.107	4.895	5.325	5.22	5.388	5.182	5.537	5.139	5.156	5.449
mMC004004	9.965	10.658	10.942	10.888	10.383	10.646	10.21	10.326	10.544	10.51	10.658	10.752	10.492	10.969	10.568	10.884	11.1	10.702
mMC004005	7.554	7.479	7.96	7.258	7.372	7.657	7.717	7.23	7.522	7.089	7.108	6.803	6.886	6.877	7.086	7.242	7.702	7.542
mMC004006	10.649	10.611	10.558	10.787	10.601	10.235	10.545	10.309	10.283	10.437	10.229	10.182	10.133	10.452	10.573	10.911	11.177	10.943
mMC004007	4.738	4.472	4.68	4.618	4.519	5.186	5.054	4.952	5.029	4.169	4.824	4.841	4.579	4.499	4.531	5.088	5.033	4.848
mMC004008	5.035	5.732	5.58	5.648	5.256	5.267	5.3	5.127	5.35	5.431	5.058	5.547	5.161	5.375	5.503	5.909	5.443	5.425
mMC004009	12.194	12.276	12.54	12.441	12.557	12.348	11.717	11.533	11.876	11.969	11.942	11.82	11.719	11.97	12.506	12.666	12.453	12.19
mMC004010	7.74	8.283	7.617	7.884	5.791	7.784	7.638	8.932	8.899	8.356	8.984	8.849	8.735	8.193	8.102	7.402	7.466	8.276
mMC004011	9.516	9.396	9.161	9.322	9.347	9.444	9.392	9.26	9.331	8.952	9.074	9.018	9.019	9.237	9.096	9.28	9.511	9.546
mMC004012	4.738	6.171	5.854	6.73	6.102	5.52	5.654	5.879	5.842	5.643	5.946	6.526	6.704	5.802	5.973	5.816	6.054	5.629
mMC004013	7.416	6.432	6.82	7.307	6.732	7.267	7.744	7.782	7.601	7.657	7.171	7.895	7.789	7.508	7.109	7.242	7.079	7.104
mMC004014	4.738	4.4	5.311	5.025	5.046	5.344	4.763	4.277	4.678	5.331	4.693	5.01	4.417	5.028	4.873	5.455	5.507	4.813
mMC004015	10.476	10.268	10.486	10.509	10.402	10.274	10.453	10.505	10.353	10.493	10.619	10.436	10.478	10.432	10.644	10.47	10.362	10.81
mMC004016	8.354	8.261	8.628	8.6	8.976	9.225	7.695	7.658	9.127	9.058	8.258	8.43	8.162	8.499	8.293	8.61	8.652	8.31
mMC004017	13.899	13.693	13.901	13.581	13.475	13.581	13.886	14.3	14.183	13.897	14.322	14.225	14.067	13.995	13.891	13.77	13.472	14.078
mMC004018	8.486	8.494	8.039	8.215	8.482	8.254	8.53	8.476	8.212	8.241	7.721	8.281	8.329	8.32	8.511	8.467	8.313	8.426
mMC004019	5.165	5.373	4.818	4.559	4.929	3.874	4.802	4.79	4.726	4.425	4.449	4.731	4.54	4.106	4.821	5.188	4.99	4.543
mMC004020	6.27	6.636	6.491	6.92	6.015	6.492	6.373	6.58	7.035	6.823	7.313	6.941	7.157	6.552	6.924	6.158	6.076	6.706
mMC004021	8.582	8.745	8.544	8.957	8.893	8.687	8.517	8.415	8.339	8.533	8.339	8.498	8.478	8.52	8.689	8.971	8.685	8.601
mMC004022	6.475	6.86	7.525	8.96	6.383	7.493	7.411	8.069	7.942	7.958	7.595	7.786	7.982	7.135	8.462	7.614	6.332	6.142
mMC004023	5.629	5.109	5.963	5.274	5.441	5.766	5.119	5.601	5.695	5.431	5.499	5.501	5.364	4.995	5.358	5.495	5.599	5.134
mMC004024	5.598	6.784	5.963	6.237	6.045	6.162	6.628	6.681	7.106	6.45	6.755	6.95	6.842	5.968	6.29	5.879	5.819	6.427
mMC004025	7.369	7.105	7.137	7.154	6.936	6.999	7.284	7.488	7.565	7.426	7.666	7.424	7.392	7.567	7.304	6.757	7.001	7.293
mMC004026	4.738	5.29	4.475	4.782	5.101	5.452	4.682	4.952	3.969	3.876	4.599	4.572	4.286	5.122	5.24	4.867	5.156	4.501
mMC004027	9.76	9.705	9.009	9.72	9.904	9.602	9.669	9.144	9.622	9.145	9.587	9.3	9.586	9.557	9.811	9.689	9.942	9.945
mMC004028	5.285	5.527	5.311	5.069	5.101	5.056	4.841	4.856	5.216	5.186	4.737	4.911	4.863	4.454	4.186	5.716	5.342	5.246
mMC004029	9.475	9.754	9.755	9.859	9.478	10.01	9.504	9.517	9.219	9.835	9.333	10.026	9.628	9.958	9.433	9.58	10.389	9.692
mMC004030	5.984	7.143	6.76	7.217	5.683	6.871	7.306	7.787	7.341	7.664	7.697	7.684	7.861	6.849	7.143	5.968	5.74	5.629
mMC004031	5.501	5.633	5.633	5.648	5.985	6.096	6.165	5.896	6.86	7.276	6.942	7.236	7.206	6.76	6.14	5.282	5.893	5.351
mMC004032	6.404	5.763	5.963	6.153	6.21	6.365	6.031	6.58	6.751	6.434	6.633	6.869	6.961	6.117	6.963	6.498	6.819	6.556
mMC004033	7.168	6.72	6.878	6.907	6.75	7.128	6.604	7.175	7.192	7.434	7.179	7.54	7.114	7.095	6.842	6.962	6.518	6.888
mMC004034	5.803	5.667	5.854	5.897	4.803	5.487	6.401	6.34	5.996	5.853	5.021	5.872	5.586	5.878	5.697	5.036	5.538	5.3
mMC004035	4.893	5.202	5.466	5.385	5.206	4.814	5.436	5.429	5.144	5.495	6.026	5.547	5.34	5.523	5.198	5.371	5.195	5.246
mMC004036	5.501	5.452	5.659	5.617	5.206	5.487	5.383	5.31	6.058	5.585	5.884	6.429	6.429	5.679	6.094	5.188	5.27	5.376
mMC004037	5.984	6.171	5.466	5.871	5.397	6.096	6.718	5.641	5.72	6.383	6.62	6.968	6.369	6.002	5.785	5.188	6.01	5.77
mMC004038	6.882	7.517	6.415	7.364	6.578	7.696	7.432	7.203	7.173	7.72	8.199	8.363	8.197	7.27	7.294	6.596	7.012	7.252
mMC004039	4.683	5.109	5.245	4.618	5.526	4.467	4.552	4.277	4.818	4.984	4.646	4.731	4.375	4.893	5.067	4.612	4.703	4.322
mMC004040	4.567	4.849	4.905	4.884	4.803	4.265	5.356	4.451	4.524	5.331	4.599	4.397	4.5	4.821	5.021	4.926	4.481	5.219
mMC004041	6.145	5.854	7.079	6.296	6.335	6.42	7.076	7.237	6.86	7.349	6.779	6.832	7.171	7.037	6.649	5.534	6.625	6.622
mMC004042	4.167	4.904	4.42	5.235	5.441	5.101	4.459	4.952	4.414	4.801	4.043	4.254	4.286	3.877	4.873	4.982	5.306	5.219
mMC004043	4.626	5.413	5.552	5.312	4.867	5.52	5.763	6.515	5.888	5.224	5.579	5.657	5.523	5.211	5.537	5.716	6.01	5.075
mMC004044	4.791	4.904	4.987	5.025	5.72	4.591	4.459	4.72	4.863	4.65	4.737	4.841	4.928	4.707	4.973	4.542	4.755	4.226
mMC004045	10.444	10.417	10.509	10.08	10.546	10.514	10.494	9.953	10.198	9.762	10.163	9.934	10.021	10.246	10.624	10.689	10.676	10.112
mMC004046	9.432	9.694	10.238	9.893	9.408	9.428	9.298	9.184	10.048	9.521	9.91	9.701	9.692	9.766	9.842	9.825	9.66	9.997
mMC004047	5.165	4.904	4.905	5.195	5.397	4.761	4.878	5.013	4.818	5.026	4.906	4.978	4.459	5.028	5.112	4.745	5.156	5.401
mMC004048	7.231	7.105	7.436	6.801	7.496	7.024	7.391	6.681	7.237	7.248	6.921	6.968	7.299	6.849	7.177	7.576	7.079	7.089
mMC004049	5.397	4.958	5.607	5.455	5.351	5.101	5.087	5.451	5.35	5.365	5.356	5.248	5.685	4.928	4.924	5.573	5.033	5.586
mMC004050	5.629	5.49	5.065	4.234	5.607	5.417	5.561	5.042	5.25	4.849	4.906	5.275	5.411	5.182	5.503	5.61	5.819	5.691
mMC004051	8.198	8.993	9.143	8.236	8.438	8.191	8.806	8.609	8.73	7.607	8.976	8.726	8.721	8.754	8.735	8.804	8.837	8.548
mMC004052	10.978	11.052	11.033	10.702	10.637	11.122	10.236	9.883	10.293	10.217	10.154	9.841	10.356	10.18	10.914	11.338	11.547	10.857
mMC004053	5.206	4.671	4.987	5.112	5.046	4.761	4.411	4.755	4.47	4.099	5.021	4.911	4.928	5.152	4.531	5.088	4.703	5.075
mMC004054	8.528	8.812	9.196	9.059	9.037	8.902	8.405	8.465	8.401	8.568	8.484	8.671	8.542	8.499	8.555	8.482	9	8.77
mMC004055	7.733	7.293	7.397	7.346	7.823	7.307	8.05	8.37	7.844	7.384	7.721	7.935	6.381	7.848	7.888	6.107	6.295	7.76
mMC004056	5.776	5.202	4.946	5.349	4.988	5.344	4.763	4.451	4.414	4.236	5.021	4.841	4.727	5.475	4.973	5.036	5.156	5.808
mMC004057	7.859	7.315	7.264	7.507	7.678	7.544	8.371	8.54	7.958	8.08	8.105	8.256	8.464	8.095	7.783	7.424	7.252	7.914
mMC004058	4.567	5.06	4.773	5.112	4.988	5.417	4.411	4.035	4.818	5.186	5.294	5.042	5.049	5.028	5.021	5.236	5.116	5.105
mMC004059	5.803	5.49	5.963	5.677	5.645	5.902	6.824	6.365	5.794	5.803	6.045	6.284	6.977	6.697	5.57	5.282	5.685	6.081
mMC004060	6.882	7.067	6.684	5.489	6.638	7.346	6.696	6.848	7.43	7.838	6.607	6.985	6.665	6.739	5.895	7.556	7.688	7.398
mMC004061	11.917	12.087	12.173	11.772	12.036	12.071	11.37	11.11	11.375	11.145	11.192	11.117	10.876	11.336	11.717	11.875	12.006	11.683
mMC004062	11.117	11.041	11.402	11.439	11.253	11.292	11.242	10.805	11.205	11.448	11.279	11.122	11.124	11.318	11.202	11.537	11.815	11.469
mMC004063	5.035	4.904	5.026	5.421	5.154	5.144	5.608	5.913	5.444	5.853	5.094	5.698	5.077	5.968	5.156	4.982	5.569	5.105
mMC004064	8.71	8.161	8.328	7.704	8.714	8.396	9.179	8.459	8.861	8.952	8.246	8.063	8.993	8.973	8.833	8.62	8.939	8.876
mMC004065	5.984	5.854	5.436	5.763	5.72	6.118	6.083	6.671	6.193	5.399	6.658	6.723	6.405	5.721	6.184	6.257	5.195	5.629
mMC004066	5.432	4.326	4.631	5.274	4.737	5.648	4.682	4.79	4.356	4.702	4.906	5.191	4.691	5.028	4.973	4.867	4.755	5.191
mMC004067	8.918	8.551	9.449	8.612	9.569	8.948	10.283	9.901	9.601	10.562	9.689	9.664	10.376	10.523	8.875	9.127	9.43	8.663
mMC004068	5.36	5.01	4.68	4.559	4.988	5.306	4.459	4.79	4.818	4.484	4.984	5.042	5.364	5.06	4.653	4.68	4.804	4.74
mMC004069	11.389	11.5	11.432	11.319	10.951	10.659	10.745	10.492	11.2	11.167	10.759	10.512	10.766	11.1	11.109	11.12	11.27	10.942
mMC004070	8.139	7.545	7.474	7.401	6.618	7.106	8.068	8.467	7.996	7.993	8.291	8.184	8.316	7.923	7.888	7.336	6.625	7.966
mMC004071	5.831	5.763	5.278	5.735	5.683	5.227	5.72	5.26	5.669	5.556	4.984	5.302	4.928	5.523	5.32	5.682	6.054	5.691
mMC004072	8.558	8.203	8.429	7.824	8.024	8.212	8.439	8.252	8.823	8.283	8.283	7.966	8.706	7.963	8.588	8.548	8.406	9.208
mMC004073	5.934	5.794	5.984	5.707	5.756	5.487	6.884	7.067	6.299	6.691	5.987	6.045	6.851	6.829	5.841	5.282	5.538	6.451
mMC004074	12.535	12.694	12.551	12.048	12.798	12.667	11.478	11.007	11.751	11.064	11.238	10.977	11.324	11.497	12.094	12.086	11.992	11.93
mMC004075	9.421	9.174	9.899	9.553	9.437	9.204	9.565	9.184	9.108	9.072	9.352	8.996	9.383	9.439	9.359	9.14	9.8	9.398
mMC004076	5.566	5.49	5.58	5.489	5.101	5.708	4.951	5.013	6.55	5.224	5.356	6.514	4.928	4.746	5.112	4.982	5.306	4.981
mMC004077	8.27	8.118	8.641	8.458	8.746	8.739	8.742	8.397	8.557	8.786	8.481	8.385	8.647	8.538	8.142	8.37	8.89	8.612
mMC004078	9.749	9.797	9.797	9.418	10.04	9.626	9.354	8.733	9.899	9.477	9.528	9.323	9.425	9.771	9.699	9.829	9.777	9.539
mMC004079	7.696	7.695	8.069	7.217	7.559	7.977	8.131	7.648	7.856	7.089	7.589	7.492	7.789	7.712	7.555	7.254	7.911	7.922
mMC004080	11.058	12.331	11.975	11.046	12.047	11.678	11.151	10.808	11.502	10.484	11.333	11.197	11.177	11.243	11.819	12.051	11.823	11.644
mMC004081	4.443	5.01	4.42	4.884	5.154	5.186	5.087	5.013	4.678	5.431	5.231	5.163	5.24	5.349	4.767	4.926	4.295	5.3
mMC004082	6.229	5.763	5.495	5.522	5.683	5.738	6.988	7.147	6.883	6.705	6.942	7.068	7.312	6.95	5.432	5.371	5.476	6.499
mMC004083	4.626	5.332	4.905	4.162	5.351	4.865	4.878	4.571	4.989	5.26	5.294	4.692	5.134	4.858	4.711	4.469	4.755	4.625
mMC004084	5.246	5.794	4.987	4.559	4.929	5.011	5.119	4.322	5.91	4.849	5.605	5.478	5.411	4.995	5.395	4.926	4.99	5.351
mMC004085	5.36	5.332	4.818	5.235	5.206	5.267	4.915	5.208	4.989	4.984	5.231	4.911	4.54	4.821	4.821	4.807	4.014	4.813
mMC004086	7.02	6.51	7.098	6.562	7.275	7.117	7.808	7.81	7.573	7.935	7.774	7.786	8.086	8.037	7.589	7.154	7.554	7.173
mMC004087	6.309	5.912	6.104	5.947	4.867	6.026	6.969	6.389	6.928	6.277	5.68	6.595	5.761	6.085	5.813	5.327	6.01	6.861
mMC004088	12.539	13	12.857	12.517	12.815	12.618	12.051	11.736	12.315	11.72	11.968	11.82	12.011	12.381	12.87	12.984	12.592	12.045
mMC004089	8.59	8.601	8.512	8.688	8.603	8.478	8.847	8.4	8.638	8.769	8.544	8.235	8.251	8.414	8.889	8.868	8.936	8.333
mMC004090	9.122	9.21	8.519	8.13	8.567	8.373	9.258	9.144	8.941	9.373	9.256	8.988	9.216	9.701	9.378	9.7	9.322	8.697
mMC004091	7.611	7.954	7.971	6.945	6.714	7.755	8.371	8.784	8.464	9.597	8.93	8.955	9.095	8.997	7.166	7.984	6.64	6.888
mMC004092	6.329	7.028	6.233	6.773	6.015	6.775	6.844	6.882	7.096	6.705	7.07	7.108	7.122	6.697	6.975	7.075	6.793	6.59
mMC004093	8.511	8.555	8.76	8.358	8.799	8.584	8.168	7.93	8.147	7.97	8.492	8.153	8.603	8.574	8.476	9.028	8.868	8.557
mMC004094	6.971	6.371	6.855	6.894	6.657	7.083	6.844	6.933	7.015	6.313	6.911	6.878	7.085	6.267	7.025	6.947	6.436	6.975
mMC004095	5.285	4.671	5.21	4.618	5.304	5.011	4.723	4.492	5.284	5.331	4.737	4.768	4.655	4.408	4.973	4.469	5.507	5.376
mMC004096	7.443	6.491	7.098	6.656	7.115	7.215	7.782	7.643	7.255	7.418	7.264	7.48	7.398	7.674	7.231	7.033	7.035	7.209
mMC004097	8.446	8.823	8.644	9.067	9.532	9.828	8.715	8.761	9.09	9.519	9.129	8.942	9.279	8.882	8.697	8.934	9.527	9.021
mMC004098	8.751	8.923	8.915	8.584	8.608	8.259	8.52	8.47	8.717	8.667	8.339	8.13	8.601	8.502	9.037	9.073	9.045	8.629
mMC004099	5.206	5.109	4.364	5.586	5.256	4.814	4.596	4.492	4.296	5.296	4.5	4.254	4.863	4.499	4.653	4.745	4.596	5.449
mMC004100	9.814	9.675	9.51	9.975	9.729	9.393	9.928	9.974	9.664	9.715	9.536	9.93	8.943	9.527	9.979	9.759	9.223	9.679
mMC004101	9.158	8.996	9.554	9.032	9.558	9.099	9.218	8.32	9.158	8.792	8.969	8.751	8.869	9.163	8.999	8.967	9.157	9.276
mMC004102	5.285	5.156	4.727	4.304	4.667	4.335	4.639	4.79	4.47	4.169	4.449	4.397	4.727	3.877	5.468	4.68	4.945	5.425
mMC004103	6.895	6.307	7.039	6.97	6.311	6.975	6.988	7.532	7.035	6.691	7.117	6.924	6.604	7.119	6.988	6.158	5.628	6.746
mMC004104	10.723	10.276	10.568	10.838	9.362	10.317	11.056	11.644	11.322	11.16	11.452	11.394	11.307	10.98	10.015	10.184	9.834	10.576
mMC004105	5.803	7.337	6.71	7.11	5.607	7.117	7.377	7.51	6.961	7.678	7.589	7.06	8.141	7.212	7.05	7.154	6.595	6.487
mMC004106	5.36	4.732	5.633	5.489	4.737	4.706	4.841	5.285	5.068	5.26	4.984	4.35	5.077	5.592	4.653	4.143	4.853	5.3
mMC004107	5.909	5.452	5.406	5.922	5.923	6.118	5.72	5.961	5.746	6.08	5.905	5.739	5.646	5.968	5.697	5.997	5.869	5.881
mMC004108	10.348	10.451	10.2	10.407	10.276	10.333	10.351	10.11	10.123	10.327	10.415	10.028	10.113	10.174	10.255	10.429	10.464	10.145
mMC004109	6.895	6.021	6.251	6.982	6.074	6.073	6.531	6.748	6.578	6.383	6.89	6.743	4.797	5.878	7.166	5.909	5.569	7.404
mMC004110	5.909	6.195	5.552	6.088	5.526	5.876	7.176	7.27	7.316	7.451	7.256	7.299	7.604	6.868	6.184	6.233	5.507	5.711
mMC004111	8.295	8.249	7.778	7.613	7.874	7.971	7.578	7.27	7.689	6.956	7.321	7.292	7.24	7.596	7.662	7.696	8.023	7.525
mMC004112	13.815	13.979	14.148	14.367	13.957	13.911	13.483	13.143	13.352	13.47	13.529	13.269	13.284	13.623	14.022	14.311	14.234	13.826
mMC004113	7.312	8.042	7.397	7.783	7.157	7.847	7.913	8.184	8.212	8.412	8.137	7.776	8.225	7.774	7.847	8.082	7.855	7.609
mMC004114	4.506	5.332	5.139	4.674	4.519	4.814	4.763	4.571	4.235	4.596	4.55	5.103	4.655	4.893	4.531	4.867	5.075	5.013
mMC004115	4.378	5.156	5.026	5.069	5.304	4.964	4.951	4.983	5.144	5.431	5.294	5.103	5.316	4.893	5.24	5.139	4.853	4.813
mMC004116	11.771	11.973	12.248	12.102	11.955	12.02	11.146	11.25	11.303	11.442	11.599	11.552	11.15	11.696	11.773	12.048	12.195	11.947
mMC004117	5.397	5.598	5.436	5.195	5.397	5.52	6.616	5.234	4.863	4.94	5.356	4.876	6.281	4.746	4.653	5.534	5.116	5.649
mMC004118	7.912	8.035	7.722	7.207	7.788	8.002	7.327	6.957	7.341	6.861	6.973	6.561	7.305	7.27	7.724	7.739	7.977	7.699
mMC004119	5.747	5.563	5.685	4.932	5.441	5.849	5.561	5.56	5.474	5.464	5.499	5.405	5.797	5.268	5.603	5.236	6.076	5.731
mMC004120	4.942	4.607	4.68	5.154	5.101	5.011	4.552	4.823	4.524	4.849	4.599	5.103	4.617	5.122	4.467	5.088	4.99	4.981
mMC004121	7.987	8.093	7.922	7.776	7.706	7.626	7.015	6.803	7.228	7.161	7.032	7.044	7.171	7.079	7.273	7.894	6.955	7.128
mMC004122	5.629	4.084	4.68	4.979	5.645	5.101	5.977	5.359	5.216	5.585	5.231	5.191	5.434	6.564	4.531	4.807	5.476	5.273
mMC004123	5.165	5.995	5.607	5.791	5.923	6.671	6.197	6.425	5.616	6.909	6.257	6.595	6.842	5.658	5.756	5.573	6.076	5.881
mMC004124	7.603	7.815	7.451	7.498	6.855	7.65	7.823	7.401	7.821	8.246	7.659	8.017	7.785	7.838	7.79	8.149	8.05	7.353
mMC004125	5.123	4.671	5.026	5.154	4.988	5.381	5.151	4.184	5.18	4.65	4.906	5.163	5.049	4.668	5.24	5.682	5.538	4.072
mMC004126	7.595	5.156	4.773	7.845	5.484	5.849	4.951	4.409	4.726	7.621	4.865	4.35	4.762	7.613	4.593	5.088	5.033	4.777
mMC004127	9.931	10.114	10.035	9.895	10.2	10.207	9.568	9.373	9.701	9.467	9.253	9.057	9.616	9.419	9.842	10.146	10.391	10.075
mMC004128	7.769	6.218	6.966	8.162	7.384	7.458	8.001	8.259	7.963	7.584	8.22	7.636	7.655	7.674	7.605	7.413	7.252	6.967
mMC004129	7.769	7.776	8.508	7.726	8.239	7.952	8.53	8.219	7.974	8.107	7.897	7.858	8.818	8.27	7.987	7.991	8.237	7.94
mMC004130	5.719	5.527	5.735	4.979	5.891	5.876	5.676	6.436	5.794	5.971	5.605	5.798	6.319	5.762	4.821	5.646	5.342	5.191
mMC004131	4.843	5.06	4.475	5.112	4.803	4.814	4.763	4.755	4.577	4.301	3.911	4.442	4.54	4.784	5.112	5.282	4.481	4.585
mMC004132	7.146	6.218	6.415	6.73	7.336	6.287	8.335	8.095	7.255	7.599	7.391	7.437	7.998	7.9	7.109	5.573	7.193	7.398
mMC004133	4.989	4.671	5.245	5.648	4.988	4.649	4.411	5.182	5.216	4.801	5.472	5.248	4.959	4.784	5.198	5.236	5.599	5.326
mMC004134	4.31	5.202	4.987	4.932	4.929	5.52	4.951	4.366	5.144	4.596	4.5	4.911	4.691	5.268	4.711	4.542	4.99	5.163
mMC004135	5.323	5.633	5.139	5.385	5.256	5.679	5.462	6.882	5.996	5.585	6.045	5.635	5.646	5.782	5.395	6.08	5.713	5.808
mMC004136	4.567	4.168	4.68	4.932	4.667	4.591	4.596	4.231	4.296	4.65	5.386	4.572	4.331	4.668	4.186	4.313	4.539	4.585
mMC004137	8.511	8.712	8.864	8.241	8.345	8.883	8.877	8.583	8.808	8.274	8.216	8.099	8.823	8.147	8.854	8.684	9.327	9.305
mMC004138	6.895	6.491	6.832	7.053	6.287	6.844	7.306	7.947	7.116	7.636	7.398	6.941	7.26	7.489	6.071	7.088	6.032	6.992
mMC004139	4.893	5.01	5.406	5.312	4.929	5.708	5.383	5.661	5.318	5.526	5.263	5.454	6.089	5.349	4.924	5.414	4.65	4.702
mMC004140	10.215	10.461	10.141	9.813	10.434	10.446	9.443	9.265	9.719	9.527	9.645	9.476	9.526	9.73	10.152	10.27	10.505	10.342
mMC004141	9.943	10.106	10.121	9.75	9.838	9.686	9.22	9.323	10.021	9.652	9.785	9.569	9.481	9.898	9.909	9.973	9.942	10.321
mMC004142	5.206	5.01	4.905	4.729	5.256	5.144	5.436	4.921	5.029	4.65	4.824	5.133	5.565	5.523	5.358	4.982	5.476	5.075
mMC004143	10.766	10.406	11.157	10.386	10.894	10.491	11.134	10.693	10.978	10.663	10.676	10.44	10.945	10.852	10.929	10.694	10.939	10.887
mMC004144	6.815	3.61	4.987	7.076	5.645	5.794	5.212	5.539	4.863	6.991	5.605	5.01	5.388	7.514	6.444	5.282	5.27	5.519
mMC004145	4.989	5.825	5.026	5.154	5.397	5.766	4.986	4.322	4.726	4.849	4.396	5.133	4.863	4.821	5.395	4.68	4.9	5.326
mMC004146	5.689	5.413	6.179	5.707	5.607	5.822	6.628	5.845	6.366	5.803	6.486	5.57	6.486	5.762	6.047	5.088	6.097	6.932
mMC004147	5.432	4.904	4.987	4.499	5.607	3.874	4.596	4.61	5.35	5.068	4.599	5.302	4.797	4.995	5.021	5.371	4.99	5.376
mMC004148	9.195	9.259	9.037	8.851	9.535	9.439	9.451	8.802	9.318	8.351	8.802	8.902	9.04	8.999	9.247	9.11	9.606	9.169
mMC004149	5.432	5.06	5.524	5.312	4.803	5.267	5.608	5.451	5.91	6.08	5.553	5.909	6.381	6.467	5.28	5.75	5.507	5.449
mMC004150	10.7	11.011	10.294	10.507	10.944	10.856	10.786	10.661	10.656	10.053	10.628	10.602	10.486	11.037	11.171	11.322	11.056	10.917
mMC004151	8.354	7.26	7.547	7.704	7.882	7.791	8.745	8.484	8.113	7.657	8.237	8.103	8.593	7.867	7.58	6.705	7.363	8.049
mMC004152	9.594	8.364	8.959	8.817	9.273	8.632	10.323	10.14	9.533	10.118	9.498	9.329	10.174	9.884	9.458	8.249	9.249	9.191
mMC004153	6.29	5.667	5.854	5.818	5.985	5.708	5.512	4.983	5.72	5.26	5.68	5.133	4.83	5.295	5.57	5.848	5.657	5.67
mMC004154	10.21	10.536	10.768	10.344	10.711	10.349	10.858	10.692	10.253	10.132	10.165	9.944	10.785	11.021	10.898	11.012	10.812	10.676
mMC004155	4.942	4.671	5.103	4.932	6.13	4.192	4.915	4.823	4.171	4.801	4.693	5.073	4.5	5.152	4.767	5.088	4.481	4.369
mMC004156	11.384	11.735	10.567	11.138	11.375	11.103	11.912	11.74	11.779	11.32	11.432	11.614	11.393	11.883	11.724	11.772	11.374	11.183
mMC004157	6.959	7.041	6.923	7.076	7.395	6.716	6.481	6.874	6.764	6.968	6.824	6.733	6.714	6.868	7.013	6.871	6.739	6.534
mMC004158	7.262	7.555	7.039	7.41	7.559	6.975	7.041	6.526	6.939	7.22	7.214	6.538	6.961	7.087	7.383	7.566	7.38	7.313
mMC004159	8.018	8.008	7.826	7.164	7.797	7.618	7.445	7.147	6.928	6.956	6.973	6.584	7.024	6.643	5.24	5.783	5.917	6.776
mMC004160	5.467	5.912	5.552	5.648	5.683	5.586	5.676	5.539	5.18	5.399	5.415	4.978	5.742	5.658	5.756	4.542	5.628	6.049
mMC004161	6.526	7.041	6.268	6.92	7.029	6.049	5.825	5.827	6.137	6.239	5.605	6.228	6.255	6.31	6.897	7.088	6.806	6.861
mMC004162	4.24	5.156	4.862	4.884	4.803	3.697	4.259	5.042	4.171	3.796	4.599	4.254	4.286	4.499	4.711	5.139	4.945	5.273
mMC004163	7.341	7.652	7.165	7.374	7.407	7.346	7.391	7.334	7.316	7.384	7.256	6.86	7.286	7.544	7.529	7.434	7.38	7.245
mMC004164	8.419	8.675	7.193	7.053	8.061	7.805	8.921	8.92	8.774	8.795	7.912	8.519	7.954	8.204	8.267	8.325	8.554	8.54
mMC004165	7.101	6.752	5.784	6.11	6.383	7.267	6.783	6.865	6.972	7.067	6.79	6.606	6.573	6.133	6.696	7.154	6.697	6.686
mMC004166	6.685	6.768	6.901	6.426	6.695	6.686	6.031	6.493	6.193	5.971	5.751	6.312	6.089	6.467	6.665	6.577	6.054	6.475
mMC004167	4.843	5.156	5.175	4.674	5.101	4.335	4.596	4.755	4.235	4.541	4.227	5.133	4.459	4.454	4.924	5.371	4.804	4.501
mMC004168	5.397	4.472	5.311	5.522	4.929	5.101	5.02	5.756	5.318	5.26	5.198	5.302	5.214	5.475	5.32	5.455	4.99	5.519
mMC004169	7.571	6.218	7.069	7.154	8.111	7.036	8.456	8.327	7.469	7.875	7.923	7.366	8.204	7.918	7.314	6.79	7.515	7.615
mMC004170	6.971	6.412	6.945	6.196	6.888	6.543	7.356	7.419	6.674	7.229	6.942	6.897	7.318	6.839	7.242	6.371	6.419	7.359
mMC004171	9.483	9.454	8.769	8.951	9.235	8.859	10.44	10.892	10.554	10.427	10.207	10.925	9.78	9.741	9.688	9.369	9.415	9.734
mMC004172	7.369	7.315	8.716	8.681	9.162	9.138	6.969	7.244	7.273	7.491	5.797	6.933	6.53	6.75	7.304	7.088	7.474	7.391
mMC004173	5.776	6.171	6.179	6.065	6.157	5.977	6.331	5.621	6.476	5.296	6.5	6.045	5.411	5.322	6.184	5.997	6.032	6.065
mMC004174	9.373	9.682	9.664	9.539	9.456	9.439	8.806	8.314	8.582	8.293	8.456	8.424	8.556	8.605	9.198	9.391	9.292	8.804
mMC004175	8.885	7.799	8.806	8.079	9.052	8.153	9.984	9.591	8.727	10.138	8.827	9.011	9.707	10.015	8.511	8.249	8.649	8.363
mMC004176	13.122	13.21	13.488	13.374	13.509	13.289	13.051	12.709	12.898	12.929	13.072	12.915	12.888	13.148	13.275	13.501	13.337	13.329
mMC004177	9.255	9.396	9.859	9.339	9.566	9.13	9.881	9.707	9.335	9.304	9.473	9.013	9.63	9.633	9.701	9.549	9.649	9.708
mMC004178	5.747	5.01	4.529	5.707	4.867	5.738	5.763	6.069	5.669	5.925	6.224	5.909	5.934	5.401	5.727	5.783	5.306	5.711
mMC004179	4.626	5.633	4.905	4.729	4.088	4.706	5.383	6.425	5.794	6.182	6.486	6.417	6.357	5.968	5.067	5.236	4.945	5.519
mMC004180	5.566	5.202	5.21	5.648	5.046	5.417	4.763	5.56	5.25	5.365	4.906	4.911	5.214	5.122	5.28	4.982	5.306	5.425
mMC004181	6.526	6.452	6.855	5.818	6.074	6.559	7.033	6.29	6.264	6.811	6.486	6.404	6.268	5.84	7.013	6.518	6.402	7.049
mMC004182	8.747	8.209	7.589	8.404	8.449	8.825	9.024	9.165	8.509	8.88	7.733	8.92	8.515	8.728	8.079	8.284	8.367	8.525
mMC004183	7.619	6.83	7.273	7.464	7.157	7.696	7.75	8.003	7.676	7.523	8.044	7.975	7.594	7.636	7.685	6.722	7.152	7.918
mMC004184	10.191	10.308	9.883	10.147	9.099	9.025	9.904	9.779	9.739	9.438	8.617	8.938	9.509	9.985	10.387	10.462	9.195	9.023
mMC004185	4.31	5.109	4.581	4.729	4.737	5.227	4.841	4.61	4.726	3.796	4.737	5.073	4.5	4.408	5.28	4.469	4.539	4.625
mMC004186	8.245	7.609	8.013	7.532	7.832	8.175	8.118	8.572	8.288	8.698	8.499	8.395	8.59	7.937	8.416	7.765	7.299	8.363
mMC004187	7.478	7.26	6.855	6.237	7.549	7.618	7.102	8.117	7.324	7.286	7.797	8.067	7.752	7.319	7.646	7.807	7.716	7.974
mMC004188	6.959	6.947	7.098	7.217	7.372	7.346	7.159	7.23	6.906	7.181	7.352	7.243	7.185	7.174	6.68	6.633	7.585	7.033
mMC004189	9.907	10.526	8.985	10.059	10.555	10.447	10.266	10.248	10.653	10.032	9.603	9.795	9.973	10.551	10.433	10.557	10.577	10.332
mMC004191	4.942	5.598	5.375	4.371	5.304	5.306	5.462	5.155	5.216	4.984	4.5	5.042	5.388	5.295	5.021	5.61	5.075	5.105
mMC004192	10.007	10.283	10.301	9.961	9.944	10.08	9.681	9.866	9.728	9.869	9.878	9.83	9.705	10.036	10.02	10.435	10.576	10.167
mMC004193	13.271	13.265	13.657	13.574	13.748	13.552	12.867	12.484	12.735	12.79	12.801	12.633	12.864	12.986	13.183	13.352	13.376	13.497
mMC004194	6.032	5.452	5.735	5.677	5.441	5.822	6.428	6.839	6.521	6.162	6.671	6.502	6.552	6.75	5.785	5.75	5.41	6.096
mMC004195	5.776	5.49	5.344	5.025	5.526	5.186	4.986	5.042	4.948	4.596	5.751	5.302	5.705	5.211	5.756	5.282	5.893	6.017
mMC004196	8.291	8.255	7.741	8.124	8.153	8.056	7.445	7.926	8.199	7.727	8.146	7.922	7.583	7.937	8.293	8.441	8.198	8.251
mMC004197	4.942	5.732	5.026	6.801	5.351	5.708	6.997	7.154	7.164	7.523	6.581	7.918	7.551	7.241	4.873	5.997	6.64	5.542
mMC004198	4.791	5.452	5.436	5.455	5.351	4.964	5.41	5.429	5.068	5.752	5.094	5.592	5.134	5.658	5.395	4.469	4.853	5.691
mMC004199	7.252	7.13	7.008	7.455	7.087	6.576	7.438	7.532	7.985	8.133	7.493	8.107	8.187	8.011	7.086	7.487	7.233	6.906
mMC004200	8.203	8.31	8.448	8.146	8.146	8.264	8.054	7.897	8.266	8.478	8.15	8.149	8.052	8.278	8.257	8.348	8.6	8.194
mMC004201	4.683	4.958	4.818	4.884	4.929	4.649	5.151	5.099	5.561	4.752	5.129	4.731	4.762	5.658	4.973	5.139	4.65	4.949
mMC004202	5.165	5.49	5.524	5.112	5.567	5.227	5.328	5.071	5.996	6.182	5.946	6.442	6.255	5.614	5.503	5.371	5.156	4.74
mMC004203	9.382	8.636	8.576	9.248	9.594	9.997	9.574	9.753	9.326	9.05	8.773	9.607	7.524	9.372	9.223	8.876	9.152	10.206
mMC004204	4.942	5.7	4.773	5.385	4.441	5.738	5.3	5.581	6.038	5.853	6.101	6.391	6.013	5.182	5.869	4.982	4.755	5.826
mMC004205	5.467	5.884	5.245	5.489	5.955	6.205	6.834	7.067	6.445	6.08	6.306	6.584	6.742	6.516	5.603	5.236	5.342	5.967
mMC004206	7.179	7.555	7.837	7.748	6.838	7.819	7.356	7.289	7.507	7.539	7.528	8.142	7.738	7.433	7.555	7.402	8.083	7.49
mMC004207	6.801	7.041	7.348	7.948	7.197	7.544	7.632	6.767	7.796	7.85	8.463	8.474	8.598	7.909	8.204	7.278	6.683	5.77
mMC004208	9.97	9.729	10.201	9.705	9.731	9.865	9.924	9.78	9.91	9.594	9.892	9.83	10.057	9.766	10.079	9.761	10.131	9.887
mMC004210	8.472	8.288	8.357	7.936	7.77	7.696	8.636	8.945	8.783	8.525	9.055	8.761	8.649	8.42	8.772	8.168	7.923	8.634
mMC004211	7.231	6.768	6.998	7.317	6.102	6.999	7.184	6.631	8.212	8.193	8.137	8.22	8.366	7.789	8.055	7.358	7.173	7.57
mMC004212	7.425	7.249	7.069	7.164	7.507	7.403	6.951	6.767	6.578	7.024	6.443	6.584	6.685	6.665	7.252	6.615	6.832	6.897
mMC004213	8.33	8.015	8.013	8.215	7.418	7.989	8.246	8.479	8.199	8.753	8.488	8.414	8.52	8.357	8.63	8.503	7.53	8.522
mMC004214	15.484	15.729	15.668	15.904	16.007	15.688	15.023	14.714	15.002	15.069	15.135	14.932	14.903	15.217	15.507	15.881	15.877	15.543
mMC004215	5.629	6.412	6.142	7.464	6.287	6.592	5.845	7.059	5.72	5.925	6.568	6.773	7.055	6.587	6.842	6.281	5.819	5.789
mMC004216	5.776	5.633	5.466	6.065	5.484	5.381	6.639	7.527	7.106	7.099	6.755	7.563	7.199	7.037	6.071	5.088	5.569	5.376
mMC004217	7.242	6.904	7.174	7.336	6.598	7.561	6.969	7.499	7.469	7.067	7.918	7.694	7.41	7.158	7.411	6.705	6.739	7.73
mMC004218	10.398	10.657	10.833	10.543	9.968	9.715	10.18	9.657	10.032	9.388	9.858	9.689	9.915	10.234	10.669	10.861	10.841	10.75
mMC004219	7.406	7.08	7.193	6.933	6.821	7.172	7.678	8.215	8.166	7.76	8.343	8.349	7.916	7.696	7.798	7.823	7.777	7.658
mMC004220	8.441	8.337	8.85	8.471	8.632	8.811	8.542	8.156	8.244	8.193	8.246	7.975	8.506	8.49	8.63	8.836	9.19	8.76
mMC004221	4.843	4.671	4.862	4.559	5.101	5.101	5.054	5.26	4.989	5.365	5.444	5.191	5.24	4.995	5.468	4.23	5.376	5.246
mMC004222	5.206	5.912	5.607	5.791	5.441	5.586	5.436	5.661	5.532	5.068	5.415	5.698	5.291	5.322	5.432	5.75	5.657	5.075
mMC004223	8.797	9.637	9.823	10.032	9.254	9.54	9.628	10.035	9.503	10.207	9.985	10.249	10.058	10.143	10	9.829	9.593	9.276
mMC004224	7.157	7.202	6.998	7.076	7.57	7.287	6.814	6.899	6.972	6.991	7.089	6.86	6.704	6.995	6.426	7.445	7.152	7.128
mMC004225	4.443	4.849	4.987	4.559	4.595	4.192	4.552	5.335	4.863	4.801	5.231	4.978	4.331	4.962	4.332	5.236	5.116	5.163
mMC004226	10.849	10.974	11.37	11.177	11.142	11.119	10.874	10.92	11.19	11.181	11.053	11.01	10.501	10.971	11.03	11.268	11.413	11.238
mMC004227	5.323	3.996	5.278	4.979	3.428	4.335	4.362	4.451	3.897	4.301	5.164	4.53	4.928	4.784	4.593	4.867	4.853	4.949
mMC004228	10.772	10.759	11.632	11.254	11.566	11.265	10.879	10.41	10.012	9.705	9.796	9.614	10.239	10.379	10.777	10.643	11.204	11.317
mMC004229	8.464	7.882	7.86	5.845	6.786	7.458	8.291	8.886	8.644	8.433	8.871	8.783	8.807	8.313	8.358	7.969	7.538	8.568
mMC004230	4.942	4.904	4.529	4.559	5.645	4.117	4.682	5.182	4.863	4.541	4.693	4.911	4.863	4.928	5.021	5.455	5.27	4.882
mMC004231	4.989	5.7	5.942	6.11	5.756	6.267	5.903	6.493	6.713	6.836	7.171	7.569	7.362	6.78	6.95	5.909	5.987	6.686
mMC004232	5.747	5.413	5.876	5.455	5.567	5.617	6.013	6.611	6.349	5.948	5.444	5.524	6.332	5.932	5.537	5.371	5.538	6.463
mMC004233	7.079	7.6	5.552	5.235	5.985	6.226	5.3	5.26	5.746	4.895	6.257	5.275	5.685	5.349	5.603	5.61	5.917	6.534
mMC004234	6.123	5.825	5.495	5.455	5.101	5.452	5.654	6.821	6.282	6.313	6.607	6.538	6.952	5.84	5.998	5.848	5.306	5.519
mMC004235	8.099	7.954	7.696	8.146	7.849	7.86	8.381	9.032	8.348	8.586	7.391	8.398	7.835	8.744	7.597	7.595	7.424	8.037
mMC004236	11.394	11.503	11.657	11.497	11.75	11.753	11.19	10.838	11.307	11.377	11.154	11.117	10.872	11.126	11.465	11.724	11.982	11.918
mMC004237	5.831	5.995	5.854	6.065	5.825	5.617	5.585	5.641	5.842	5.556	5.579	5.354	5.434	5.636	5.998	5.236	5.599	5.916
mMC004238	4.843	4.248	5.103	5.154	4.272	5.011	5.212	4.492	8.36	4.984	4.737	4.397	5.106	4.454	4.653	5.414	4.945	4.702
mMC004239	7.478	7.954	8.251	7.811	7.761	7.561	7.254	7.175	7.035	7.276	7.153	7.486	7.178	7.02	7.132	7.424	7.407	7.173
mMC004240	8.099	8.288	8.273	8.027	8.097	8.32	7.828	7.612	8.152	7.793	7.602	7.72	7.67	7.407	7.875	8.109	8.261	7.769
mMC004241	7.944	7.517	7.747	7.936	7.716	7.519	8.367	8.311	8.249	7.941	8.25	7.881	8.01	7.99	8.193	7.678	7.507	8.135
mMC004242	7.321	6.047	7.428	7.472	6.638	7.431	7.535	7.575	7.145	6.718	7.535	7.108	7.645	7.037	7.263	6.107	6.549	7.454
mMC004243	11.477	11.35	11.481	11.702	10.988	11.234	11.1	11.007	10.971	10.648	10.518	10.55	10.264	10.845	11.368	11.498	11.165	10.929
mMC004244	5.079	4.958	5.311	5.235	5.756	5.101	4.986	4.451	3.969	4.236	4.5	4.841	4.331	4.499	5.021	4.469	5.075	5.044
mMC004245	8.018	7.889	7.747	7.392	7.947	7.887	8.269	8.614	8.373	8.043	7.954	8.507	7.826	7.872	8.309	7.855	7.923	8.18
mMC004246	8.305	8.523	7.307	7.762	7.312	7.071	7.523	7.454	7.601	6.785	7.548	7.625	6.816	7.471	8.005	8.354	7.757	7.658
mMC004247	4.738	3.905	4.905	4.932	5.891	4.814	5.182	4.086	4.47	4.895	5.198	4.613	4.459	5.152	4.711	4.68	5.306	5.075
mMC004248	5.66	5.49	5.942	5.617	6.21	6.184	6.197	5.474	5.504	5.26	4.906	5.328	5.646	5.721	5.869	5.682	5.819	5.916
mMC004249	12.607	12.936	12.359	12.858	12.949	12.7	12.698	12.645	12.79	12.462	12.327	12.491	12.294	12.777	12.974	13.17	12.707	12.634
mMC004250	4.738	4.541	4.862	5.235	5.101	5.586	5.903	5.359	5.318	5.026	5.579	5.405	5.815	5.896	5.432	5.236	5.075	5.473
mMC004251	9.308	8.226	8.82	9.099	8.949	8.671	9.773	9.66	9.13	9.436	9.319	9.097	9.56	9.317	9.212	7.962	8.604	9.015
mMC004253	12.508	13.034	12.092	12.952	13.053	12.674	12.522	12.258	12.777	12.278	12.631	12.433	12.276	12.947	12.716	12.938	12.784	12.643
mMC004254	8.099	8.191	8.079	8.015	8.482	8.315	8.299	8.109	8.083	7.911	8.241	8.195	7.826	8.23	8.073	8.149	8.242	7.864
mMC004255	4.506	5.413	3.914	5.235	4.182	5.011	4.763	3.931	4.296	3.876	4.449	4.768	4.617	4.893	4.653	4.23	4.853	4.702
mMC004256	5.397	4.849	5.278	5.069	5.441	4.964	5.537	5.641	5.18	4.752	5.386	5.635	5.106	5.349	5.32	5.327	5.233	5.163
mMC004257	5.079	5.156	5.375	5.554	4.358	5.306	5.383	5.071	5.068	4.65	4.906	5.103	5.077	4.928	5.503	4.926	5.195	5.607
mMC004258	11.426	11.351	11.737	11.196	11.199	11.604	11.456	11.142	11.826	11.335	11.486	11.305	11.868	11.209	11.842	11.658	11.694	12.118
mMC004259	8.832	8.614	9.348	8.692	8.277	7.983	8.852	8.212	8.668	8.075	8.723	8.507	8.862	8.861	8.48	8.325	9.037	8.938
mMC004260	7.469	7.368	7.489	6.97	6.21	7.267	8.342	8.256	7.827	8.521	8.114	8.309	8.585	7.862	6.937	7.455	6.219	6.888
mMC004261	9.872	8.61	9.189	9.271	9.74	9.266	10.817	10.635	9.627	10.587	9.913	9.903	10.479	10.354	9.827	8.688	9.566	9.722
mMC004262	7.292	5.884	6.82	6.828	6.102	6.509	6.751	7.089	6.895	6.873	7.117	6.933	7.1	6.54	6.883	5.816	6.076	6.861
mMC004263	6.367	6.392	7.193	6.408	7.115	6.118	8.019	7.365	7.201	7.825	7.264	7.06	7.71	8.212	6.68	6.687	7.057	6.568
mMC004264	6.559	5.49	5.942	5.971	7.17	5.794	7.844	7.75	6.983	7.747	7.313	6.813	7.794	7.514	5.895	5.716	5.941	6.675
mMC004265	8.947	8.008	8.341	8.572	8.969	8.495	9.598	9.556	8.736	9.222	9.159	8.877	9.39	9.351	8.816	7.632	8.47	8.71
mMC004266	5.598	5.49	5.58	5.554	4.595	5.101	5.512	5.56	5.413	4.752	5.198	6.139	4.959	5.426	5.395	5.139	5.713	5.376
mMC004267	8.71	8.261	8.324	8.893	8.009	8.487	9.004	9.334	8.913	8.086	7.383	8.206	8.002	8.622	9.239	8.359	7.702	8.966
mMC004268	12.546	12.756	12.398	12.465	12.583	12.559	12.633	12.513	12.493	12.324	12.552	12.416	12.133	12.794	13.056	13.034	12.704	12.288
mMC004269	5.165	4.326	5.278	4.499	4.737	4.117	3.723	4.366	4.47	5.224	4.906	4.768	4.762	3.994	4.924	4.807	4.9	4.74
mMC004270	8.33	8.118	8.156	8.413	7.986	7.602	8.227	8.585	8.203	8.251	7.902	8.452	7.055	7.602	8.617	7.917	7.398	8.395
mMC004271	5.206	5.373	4.862	5.154	4.929	4.915	4.411	4.952	8.088	5.148	5.294	5.01	4.579	5.182	5.537	4.982	4.9	4.585
mMC004272	11.66	11.79	11.443	10.827	11.172	10.801	11.877	11.179	11.689	11.258	11.269	10.909	11.479	11.742	11.788	11.884	11.908	11.543
mMC004273	4.443	4.4	5.026	4.782	5.72	4.865	4.411	4.79	4.818	4.596	4.824	4.397	4.193	4.821	5.28	4.807	4.159	4.74
mMC004274	7.798	7.853	7.637	7.383	7.62	7.681	8.261	8.609	7.844	8.246	8.044	8.379	8.721	8.361	7.546	7.66	7.49	7.636
mMC004275	5.776	5.49	5.76	5.489	5.256	6.247	5.119	5.641	5.413	5.752	5.728	5.405	6.255	5.499	6.023	5.646	6.332	5.95
mMC004276	5.123	4.671	3.984	4.304	4.803	5.056	4.723	4.571	4.906	4.541	4.599	4.099	4.655	5.06	4.531	5.036	4.804	4.019
mMC004277	9.738	9.754	10.249	10.163	9.892	10.093	9.146	8.949	8.89	9.214	9.207	9.278	9.528	9.383	9.899	9.988	9.982	9.638
mMC004278	10.711	11.177	9.962	10.813	10.982	10.641	10.762	10.348	10.782	10.555	10.872	10.609	10.314	10.914	10.934	11.119	11.137	10.774
mMC004279	5.323	5.29	5.735	4.559	5.607	5.452	6.083	5.474	5.532	5.803	5.579	5.836	6.307	5.782	5.57	5.968	5.538	5.326
mMC004280	7.242	6.412	7.039	7.143	6.768	6.326	7.349	7.74	7.135	7.046	7.391	7.236	7.404	6.914	7.402	6.281	5.657	7.195
mMC004281	9.014	9.189	8.895	8.827	9.199	9.201	8.94	8.809	8.87	9.231	8.523	8.992	8.971	8.884	9.108	9.297	9.376	8.697
mMC004282	7.969	7.591	7.637	7.573	8.039	7.412	8.564	8.93	8.038	8.315	8.177	8.172	7.368	8.285	7.987	7.192	7.372	7.808
mMC004283	11.598	11.837	11.742	11.646	11.988	11.598	11.731	11.387	11.879	11.341	11.61	11.35	11.271	11.622	11.64	11.761	11.718	11.601
mMC004284	8.047	7.609	7.089	7.41	6.236	7.307	8.211	8.617	7.536	7.636	8.27	7.641	7.1	7.647	7.701	8.069	8.389	8.283
mMC004285	5.857	5.598	6.123	5.586	5.72	5.738	6.783	6.436	5.975	6.575	6.527	6.549	6.752	6.598	5.666	5.188	5.713	5.629
mMC004286	11.179	11.222	10.911	10.59	11.206	11.11	10.672	10.29	10.862	10.734	10.319	10.203	10.787	10.69	11.377	11.592	11.639	11.052
mMC004287	7.512	7.46	7.255	7.704	7.36	7.226	7.118	7.359	7.366	7.078	7.108	7.58	6.625	6.8	7.805	5.879	5.844	7.266
mMC004288	5.246	5.246	5.278	5.274	5.484	5.144	4.802	4.952	5.144	5.108	5.094	4.486	5.316	5.211	5.156	5.646	5.41	6.215
mMC004289	8.354	8.125	7.22	6.982	6.821	6.975	7.661	7.334	7.99	7.734	7.88	7.908	7.247	7.219	7.199	7.278	7.507	7.009
mMC004290	6.934	7.041	6.446	6.745	6.557	6.474	7.342	7.726	7.446	7.349	7.305	7.741	7.355	7.556	5.948	7.115	7.111	7.187
mMC004291	7.981	7.041	7.193	6.894	6.074	7.356	7.813	8.202	7.942	8.054	8.295	7.908	8.06	7.464	7.847	7.424	5.917	8.293
mMC004292	8.155	8.042	7.895	7.948	7.955	8.102	7.96	8.339	7.839	7.964	8.246	7.386	7.404	7.994	7.716	8.193	7.723	7.822
mMC004293	7.912	7.867	8.53	8.079	7.761	8.228	8.673	8.793	8.596	9.077	8.668	8.676	9.162	8.772	7.754	8.634	7.862	8.369
mMC004294	5.803	5.763	5.21	6.39	5.683	5.794	5.271	5.234	5.216	4.984	5.356	5.354	5.797	5.859	5.727	6.053	5.893	5.711
mMC004295	4.843	5.06	5.026	5.385	5.351	5.381	5.151	5.285	5.068	5.752	5.386	5.354	6.028	5.499	4.821	4.807	4.804	5.326
mMC004296	11.475	11.2	10.945	10.918	11.232	11.263	11.283	11.527	10.905	10.97	11.119	11.086	11.15	10.95	10.976	10.069	9.933	10.951
mMC004297	4.506	4.607	4.581	5.154	5.304	5.056	4.763	4.684	5.25	4.541	4.984	4.152	4.193	4.585	5.112	4.68	5.075	4.072
mMC004298	6.744	6.286	6.161	6.787	6.578	6.686	6.979	6.671	6.883	6.745	6.801	6.869	6.733	6.337	6.349	6.976	6.367	7.223
mMC004299	9.553	9.766	9.765	9.617	9.89	10.117	9.644	9.05	9.575	9.586	9.43	9.28	9.219	9.303	9.339	9.36	10.053	9.585
mMC004300	16.109	16.261	15.89	16.094	16.434	16.122	15.684	15.486	15.911	15.996	15.817	15.59	15.488	15.619	16.153	16.349	16.023	15.565
mMC004301	10.264	9.843	10.035	10.131	9.301	10.029	10.67	10.941	10.52	10.945	10.767	10.77	10.96	10.751	10.433	10.011	8.992	10.424
mMC004302	6.008	5.29	5.466	5.455	5.101	5.876	4.802	5.539	5.18	5.698	5.704	4.805	4.989	5.122	5.156	5.036	5.869	6.001
mMC004303	8.921	8.675	9.622	8.681	9.189	8.859	10.208	10.177	9.115	10.824	9.989	9.977	10.478	10.595	9.055	9.602	8.986	9.073
mMC004304	5.629	5.732	6.384	5.025	5.397	6.247	7.523	7.431	7.228	8.49	7.703	8.079	8.064	7.733	5.895	5.968	5.41	6.065
mMC004305	5.831	5.202	5.406	5.489	5.351	5.876	6.903	6.882	6.491	7.046	6.695	6.49	6.344	7.143	5.973	5.327	5.628	5.649
mMC004306	12.251	12.495	12.524	12.787	12.913	12.756	12.203	12.004	12.104	12.095	12.248	12.14	12.155	12.292	12.261	12.584	12.425	12.376
mMC004307	9.293	9.144	8.631	9.329	9.011	8.889	9.253	9.237	9.417	9.511	8.953	9.584	9.461	9.05	9.244	9.426	9.426	9.25
mMC004308	4.989	5.452	5.139	5.235	5.046	5.586	5.328	6.099	5.216	4.94	5.021	5.133	5.723	4.746	5.067	5.371	4.703	5.105
mMC004309	8.65	7.752	8.311	8.358	7.21	8.451	9.027	9.234	8.949	8.865	8.989	8.66	8.265	8.696	7.768	8.325	7.652	8.445
mMC004310	5.857	5.332	5.633	5.312	5.351	5.766	5.825	6.401	6.058	5.556	6.207	5.635	5.586	5.349	5.156	5.646	5.116	6.568
mMC004311	5.123	5.06	4.987	4.979	5.046	5.186	4.878	5.155	4.863	4.541	5.294	4.876	4.863	4.263	4.924	5.036	5.538	5.326
mMC004312	12.269	12.324	12.393	12.514	12.502	12.297	12.334	12.039	12.116	12.132	12.148	12.02	12.035	12.225	12.583	12.579	12.71	12.567
mMC004314	5.857	5.968	5.984	5.554	5.645	5.953	5.512	6.238	5.616	5.585	6.045	5.778	5.364	5.932	5.895	5.327	5.628	6.017
mMC004315	4.443	5.29	5.552	5.489	5.72	5.344	4.802	5.127	5.216	5.399	5.553	5.592	5.364	5.523	4.873	5.282	5.156	5.273
mMC004316	5.534	5.7	5.854	5.707	5.397	5.487	5.242	5.208	4.989	5.331	5.579	5.524	5.214	5.24	5.28	5.371	5.195	5.273
mMC004317	7.434	6.073	7.098	7.659	6.75	6.716	7.151	7.371	7.116	6.545	7.179	7.169	7.299	5.802	7.12	5.682	6.625	7.808
mMC004318	5.467	5.06	5.807	5.349	6.045	5.738	5.119	5.099	5.144	5.526	5.164	5.524	5.364	5.349	5.57	5.939	5.869	5.789
mMC004319	5.467	4.168	5.344	5.025	5.891	4.761	4.037	4.856	4.989	5.365	5.526	4.254	4.5	5.092	4.767	4.807	5.075	4.882
mMC004320	12.888	12.917	12.806	12.956	12.699	12.538	12.365	12.265	12.11	12.259	12.269	12.215	12.11	12.286	12.497	12.498	12.407	12.536
mMC004321	7.619	7.815	7.42	6.957	7.115	7.356	8.223	8.259	7.919	9.064	8.203	8.122	8.476	8.559	7.563	8.174	7.441	7.507
mMC004322	7.388	7.695	8.049	7.437	7.538	8.097	7.678	7.612	7.423	7.475	7.061	7.184	7.734	7.514	7.05	7.254	7.415	7.346
mMC004323	7.146	6.329	6.772	6.773	6.262	7.466	7.432	8.364	7.827	8.571	7.984	8.013	8.345	7.532	6.117	6.79	5.819	6.065
mMC004324	8.26	8.337	8.151	7.967	7.474	7.696	8.11	8.567	8.553	8.193	8.561	8.465	8.281	7.862	8.225	8.279	7.593	8.896
mMC004325	12.834	12.681	12.81	12.886	12.548	12.488	13.095	12.905	12.624	13.043	12.859	12.812	12.872	12.868	13.107	13.287	12.662	12.966
mMC004326	5.629	5.732	5.607	5.274	5.046	5.553	5.212	5.099	4.577	5.068	5.526	5.103	5.161	4.962	5.973	5.879	5.41	5.473
mMC004327	9.032	8.277	8.299	8.22	7.324	8.513	9.264	9.566	8.952	9.274	9.329	9.306	9.316	8.807	9.14	8.493	7.695	9.045
mMC004328	5.36	5.763	5.552	5.791	5.825	5.553	6.519	6.211	6.739	7.286	5.819	7.162	6.645	6.133	5.948	5.236	5.657	5.376
mMC004329	6.032	5.29	5.436	6.153	5.101	6.096	5.884	6.482	6.43	5.556	5.444	6.538	6.704	6.587	5.869	6.577	5.376	5.542
mMC004330	9.421	9.622	9.675	9.488	9.478	9.419	9.287	9.055	9.38	9.359	9.443	9.028	9.371	9.24	9.507	9.726	9.56	9.606
mMC004331	4.013	4.792	4.818	5.274	4.929	4.761	4.639	4.086	5.029	4.425	4.5	4.613	4.193	5.06	4.924	4.542	5.195	5.163
mMC004332	7.302	7.315	7.281	7.298	7.407	7.106	6.894	6.671	6.801	6.705	7.042	6.783	6.562	6.8	6.617	7.651	6.882	7.057
mMC004333	5.035	5.202	4.987	5.349	5.256	4.915	5.087	5.208	5.284	5.186	4.865	4.876	5.161	5.658	5.24	5.414	4.945	5.219
mMC004334	5.467	5.49	4.946	5.522	6.045	5.417	6.243	6.29	5.91	5.615	5.605	5.836	5.742	5.658	5.756	5.61	5.893	5.401
mMC004335	10.398	10.022	10.285	10.311	10.404	9.936	10.58	10.576	10.306	9.999	10.347	10.182	10.375	10.373	10.308	10.031	9.944	10.486
mMC004336	7.032	7.191	7.202	7.278	7.372	7.356	6.997	7.223	7.228	7.276	7.256	6.933	7.039	7.277	7.12	7.18	7.449	7.293
mMC004337	7.619	7.728	7.039	7.991	7.649	7.88	8.284	8.358	7.682	7.917	8.029	8.235	8.116	8.123	7.221	7.358	7.935	7.864
mMC004338	4.24	4.671	4.987	4.884	5.567	5.101	5.182	5.474	4.906	5.26	4.781	5.073	4.896	5.122	5.156	5.455	5.233	4.949
mMC004339	13.526	13.77	13.847	13.866	13.941	13.858	12.971	12.706	13.044	13.273	13.134	13.037	13.031	13.217	13.532	13.802	13.821	13.25
mMC004340	4.506	4.904	4.42	5.112	5.756	4.53	4.639	5.451	7.897	5.186	4.449	4.841	5.134	5.426	5.112	5.236	5.156	4.458
mMC004341	5.629	5.794	5.58	5.349	5.397	5.586	5.242	5.234	5.35	5.331	5.129	4.978	5.019	5.182	5.358	4.982	5.376	5.163
mMC004342	7.611	7.347	7.246	7.667	7.043	7.172	7.838	7.905	7.462	7.313	6.835	8.059	6.936	7.326	8.049	7.019	6.806	7.73
mMC004343	13.954	14.008	14.521	14.463	14.21	14.176	14.111	13.934	13.864	14.066	14.101	14.057	14.124	14.254	14.262	14.439	14.393	14.306
mMC004344	7.563	6.218	6.955	6.408	5.72	6.987	8.254	8.598	8.133	8.605	8.652	8.263	8.619	7.946	7.449	6.053	5.964	7.202
mMC004345	10.589	10.151	10.012	9.796	9.231	10.05	10.342	10.774	10.514	10.311	10.826	10.591	10.574	10.153	10.773	10.084	9.295	10.785
mMC004346	8.707	8.951	9.644	9.859	8.941	8.866	8.951	8.867	9.699	9.904	9.634	9.389	8.052	7.932	7.485	8.116	10.103	9.345
mMC004347	5.747	5.884	6.535	5.791	6.074	5.553	6.048	5.208	5.72	5.778	5.472	5.547	6.281	5.592	5.395	6.107	5.538	6.033
mMC004348	10.996	10.955	11.081	10.958	11.158	10.999	10.287	10.269	10.453	10.499	10.45	10.298	10.172	10.616	10.662	10.787	10.894	10.889
mMC004349	8.325	7.822	7.814	8.135	7.874	7.983	8.118	8.629	8.073	8.302	8.537	8.298	8.621	8.155	7.902	8.075	7.81	8.212
mMC004350	9.273	9.498	7.866	8.301	8.961	9.031	8.904	8.391	9.364	8.902	8.19	8.267	7.496	7.674	9.091	9.216	9.441	9.006
mMC004351	5.66	5.968	5.71	5.112	6.13	6.885	5.585	5.737	5.865	5.752	5.325	5.614	5.901	5.182	5.537	5.716	5.941	5.044
mMC004352	7.495	7.167	7.29	7.336	6.13	7.215	7.638	7.823	7.649	7.621	7.786	7.71	7.78	7.277	7.467	7.102	7.233	7.041
mMC004353	11.177	10.978	11.09	10.948	10.5	10.651	11.258	11.274	11.054	11.29	11.324	11.225	11.33	11.086	11.503	11.485	11.209	11.387
mMC004354	9.541	8.937	8.923	8.062	7.706	8.513	9.399	9.867	9.248	9.15	9.575	9.569	9.349	8.782	9.099	8.048	7.398	8.54
mMC004355	6.166	6.452	5.436	5.922	5.858	5.679	4.841	5.285	5.107	5.464	5.553	5.547	5.411	4.668	5.021	5.088	5.628	5.219
mMC004356	7.242	6.845	6.844	6.97	6.871	6.831	7.717	7.88	7.366	7.161	7.608	7.551	7.67	7.647	7.166	6.08	6.766	7.089
mMC004357	8.614	8.868	8.336	8.685	8.541	8.119	8.485	8.634	8.707	8.127	8.674	8.449	7.9	8.32	8.542	8.193	8.131	8.376
mMC004358	9.147	9.434	9.102	9.135	9.26	9.355	8.211	8.336	8.417	8.369	8.415	8.235	8.351	8.215	8.278	8.457	8.811	8.42
mMC004359	4.738	4.904	4.631	4.674	5.206	5.452	5.087	5.071	5.284	4.364	5.094	4.911	4.375	5.028	4.711	4.68	5.628	4.981
mMC004360	10.477	10.579	10.84	11.127	10.837	10.787	10.563	10.52	10.411	10.724	10.741	10.552	10.553	10.709	10.389	10.708	10.701	10.593
mMC004361	8.305	8.601	8.311	7.865	8.226	8.32	7.808	7.918	7.74	8.107	7.88	7.992	8.332	8.281	7.776	8.308	8.198	7.548
mMC004362	5.909	6.241	6.535	5.648	6.015	6.307	5.903	5.517	5.91	5.993	6.172	6.108	6.132	5.985	5.869	5.939	6.534	5.967
mMC004363	9.347	9.851	10.365	10.212	9.629	9.902	9.385	9.556	9.894	10.053	9.969	9.837	9.629	10.006	9.957	10.149	10.497	10.088
mMC004364	4.942	4.904	4.946	4.729	5.304	5.056	4.411	4.366	4.628	4.752	4.449	4.653	4.797	4.543	3.945	5.139	4.853	4.981
mMC004365	16.109	16.261	15.89	16.094	16.434	16.122	15.684	15.486	15.911	15.944	15.817	15.59	15.488	15.619	16.153	16.349	16.023	15.565
mMC004366	12.863	13.03	13.073	12.964	13.429	13.281	11.947	12.268	13.131	13.259	13.337	13.174	12.693	13.15	12.803	12.971	13.249	12.999
mMC004367	8.139	7.591	7.728	7.455	6.618	7.853	8.398	8.74	8.093	8.695	8.636	8.557	8.55	8.178	7.861	7.128	6.436	7.931
mMC004368	12.154	12.373	12.275	12.684	12.477	12.319	12.119	11.893	11.637	11.84	11.726	11.877	11.799	12.104	12.204	12.448	12.341	12.084
mMC004369	7.2	7.155	6.934	7.258	8.09	7.327	8.054	7.586	7.682	7.569	7.542	7.756	7.817	7.784	7.476	6.757	6.955	7.238
mMC004370	7.113	6.147	6.632	6.656	5.256	6.898	7.363	8.038	7.536	6.909	7.912	7.557	8.006	6.914	7.294	6.133	6.595	5.808
mMC004371	7.704	8.232	8.286	8.861	7.823	8.451	8.037	8.807	8.217	8.445	8.711	8.951	8.965	8.313	8.681	8.296	8.419	7.794
mMC004372	5.689	5.332	5.436	5.312	5.397	5.586	5.608	5.517	5.444	5.877	5.774	5.547	5.705	5.268	5.537	5.282	5.443	5.425
mMC004373	5.719	6.098	5.942	5.235	5.484	6.184	6.793	7.168	6.961	7.451	6.942	7.084	7.279	7.003	6.29	5.282	5.116	5.629
mMC004374	10.562	10.515	10.578	10.711	10.83	10.942	10.023	10.141	10.353	10.426	10.347	10.401	10.105	10.481	10.52	10.8	10.869	10.448
mMC004375	4.942	4.607	4.818	5.069	5.397	5.101	4.915	4.571	5.107	4.849	4.646	4.486	5.106	5.375	4.401	5.188	4.596	4.625
mMC004376	4.378	4.904	4.862	4.01	5.526	4.467	4.986	4.61	4.678	5.186	4.285	5.103	5.188	5.152	4.821	5.036	4.945	4.981
mMC004377	5.079	4.849	4.905	5.195	5.397	4.761	4.311	4.72	5.068	4.849	4.737	4.692	4.989	4.585	4.924	5.327	5.195	4.702
mMC004378	7.872	8.081	7.568	7.532	7.441	7.431	7.859	8.03	7.594	7.875	8.123	8.107	8.06	7.753	7.993	8.041	7.681	7.869
mMC004379	5.747	5.598	5.495	5.677	5.351	5.876	5.784	6.251	5.504	5.752	6.045	6.703	6.541	5.932	5.57	5.816	5.41	5.967
mMC004380	7.554	7.695	7.939	8.615	8.075	8.259	7.584	7.23	7.827	7.825	8.168	8.583	8.4	7.909	8.453	8.034	7.923	8.02
mMC004381	5.123	3.712	4.42	4.436	4.867	4.402	5.087	4.684	4.989	4.94	4.693	4.53	4.54	5.06	4.531	4.926	4.945	5.105
mMC004382	11.519	12.023	11.781	11.766	11.544	12.104	11.322	11.365	11.381	11.404	11.272	11.521	11.342	11.524	11.311	11.492	12.235	11.47
mMC004383	5.598	5.633	5.607	5.818	6.015	5.849	6.674	5.792	5.532	5.671	5.294	5.872	6.074	5.762	5.813	6.436	6.054	6.033
mMC004384	6.145	5.995	6.268	6.759	6.451	6.096	5.825	5.581	5.382	5.853	5.819	5.57	5.316	6.117	6.117	6.208	6.47	6.142
mMC004385	5.079	4.732	5.139	5.312	4.929	4.865	4.723	4.322	4.726	4.484	4.285	4.613	4.762	4.928	4.593	4.392	5.033	4.848
mMC004386	6.166	6.263	6.065	5.947	5.441	6.326	7.231	8.003	7.415	7.692	7.979	8.091	6.952	7.712	6.842	6.415	5.767	6.049
mMC004387	4.843	4.541	4.946	4.884	5.101	4.814	4.552	4.451	4.414	4.425	5.198	4.653	4.096	4.821	5.156	4.68	3.859	4.848
mMC004388	5.165	5.332	4.773	5.274	5.397	5.381	5.182	6.009	5.284	5.464	4.646	5.133	6.307	5.152	5.28	4.68	5.075	5.044
mMC004389	12.899	13.026	13.291	13.175	13.163	12.981	12.52	12.547	12.597	12.628	12.631	12.525	12.275	12.921	12.914	13.094	13.056	13.053
mMC004390	8.947	9.3	9.376	9.9	9.704	9.8	9.5	9.379	9.117	9.19	9.448	9.363	9.307	9.492	9.364	9.476	9.645	9.262
mMC004391	5.035	5.109	4.773	5.154	5.526	4.402	4.151	4.231	4.47	10.159	5.094	4.692	4.762	5.06	4.767	4.867	5.116	5.105
mMC004392	8.387	7.889	7.79	7.018	6.383	7.128	8.219	9.242	8.717	7.97	8.93	8.723	8.939	8.151	8.036	7.455	5.964	7.398
mMC004393	7.658	7.489	7.547	7.973	8.039	7.246	7.246	7.712	7.656	7.475	7.535	7.353	7.392	7.471	7.768	7.847	7.546	7.525
mMC004394	5.397	5.413	5.245	5.735	5.304	4.467	4.362	4.856	5.144	5.026	4.599	5.275	4.797	4.707	4.873	5.282	4.481	4.664
mMC004395	8.401	8.792	7.211	6.787	7.101	6.871	5.3	5.382	5.18	5.556	5.704	5.454	5.019	5.569	5.156	5.75	5.507	5.789
mMC004396	4.567	5.912	5.831	5.385	5.256	5.617	5.151	5.071	5.444	5.615	5.819	5.836	5.565	5.426	4.821	6.053	6.01	4.813
mMC004397	10.557	10.959	10.982	10.755	11.145	11.181	10.405	10.44	10.373	10.548	10.252	10.53	10.157	10.623	10.524	10.746	11.54	10.872
mMC004398	9.574	9.454	9.297	9.362	8.493	9.022	9.605	9.179	10.485	10.681	10.486	10.819	10.586	10.044	10.017	9.524	8.73	9.674
mMC004399	11.374	11.595	12.339	12.212	11.74	11.604	10.731	10.965	10.986	11.188	11.036	11.174	11.198	11.642	11.478	11.765	11.684	11.622
mMC004400	6.715	7.041	6.735	6.237	6.473	6.559	6.083	6.198	6.578	6.101	6.514	6.378	6.103	6.79	6.407	7.466	6.989	6.568
mMC004401	8.486	8.792	8.835	8.654	8.488	9.064	8.381	8.163	8.444	8.369	8.404	8.58	8.329	8.452	8.673	8.856	9.213	8.676
mMC004402	6.367	5.563	5.21	5.522	4.667	4.53	5.182	5.285	6.349	5.331	5.553	6.325	6.146	5.322	5.895	5.282	4.99	4.848
mMC004403	6.457	6.619	6.697	6.529	6.383	6.026	6.441	6.621	6.634	6.201	6.9	6.312	6.562	6.117	6.649	7.061	6.402	6.795
mMC004404	11.447	11.535	12.095	11.942	11.973	11.784	11.445	11.51	11.763	11.618	11.714	11.796	11.451	11.899	11.669	11.869	12.075	12.043
mMC004405	6.492	7.326	6.889	7.217	7.249	7.577	6.783	7.126	7.415	6.798	7.135	7.002	6.78	6.942	6.963	7.019	7.057	7.158
mMC004406	8.553	8.055	9.082	9.586	8.477	9.152	9.578	9.267	9.783	9.503	9.843	10.088	10.177	9.785	9.784	9.291	9.297	8.796
mMC004407	4.626	4.792	5.065	5.677	5.304	5.452	4.986	5.155	5.532	4.801	4.781	5.042	5.106	5.152	5.57	4.807	5.507	5.219
mMC004408	4.443	4.607	5.026	4.729	5.607	5.452	5.182	4.79	4.356	4.364	4.449	4.572	4.579	4.408	4.26	5.75	5.342	4.74
mMC004409	5.776	6.123	5.963	5.763	5.985	5.617	5.654	5.335	5.589	5.224	5.655	5.524	5.646	5.614	6.814	5.848	6.314	5.496
mMC004410	5.285	5.763	5.633	5.455	4.867	5.679	5.054	5.496	6.592	5.803	6.779	6.391	6.463	5.375	5.756	5.327	4.804	5.273
mMC004411	6.008	7.001	5.406	6.316	5.526	5.617	5.585	4.952	5.589	5.399	5.325	6.012	5.523	5.092	5.841	5.75	5.869	6.487
mMC004412	7.769	8.125	8.003	7.865	7.559	8.779	8.033	7.995	8.199	8.01	8.137	8.44	8.294	7.895	8.042	8.193	8.896	7.699
mMC004413	6.422	6.392	6.605	6.701	7.21	7.059	6.592	6.548	6.592	6.605	6.581	6.184	6.519	6.78	6.6	6.774	6.419	6.487
mMC004414	5.432	4.958	5.278	5.274	5.683	4.53	4.639	4.823	5.107	4.541	4.55	4.35	4.727	4.928	4.924	4.982	5.233	4.848
mMC004415	8.578	8.937	9.187	9.096	9.295	8.889	8.767	8.647	8.913	8.782	8.933	9.176	8.647	8.887	8.754	9.182	8.942	8.717
mMC004416	5.501	4.958	4.773	4.304	5.046	5.101	4.506	4.61	4.47	4.301	4.693	4.099	4.863	5.028	4.924	5.816	5.156	4.543
mMC004417	6.67	6.491	7.098	7.053	6.335	6.924	6.568	6.211	7.096	7.161	6.952	6.933	6.834	6.575	7.334	7.242	6.907	6.833
mMC004418	5.035	5.413	4.68	4.979	4.803	4.915	5.151	5.182	5.068	4.596	5.198	5.103	4.863	5.349	5.468	4.807	5.27	4.882
mMC004419	4.24	5.413	5.065	5.274	5.683	5.227	5.119	5.127	4.906	5.671	4.396	5.454	4.655	4.995	5.32	4.867	5.116	5.134
mMC004420	7.546	7.711	7.511	7.741	7.659	7.287	7.529	7.104	7.237	7.384	7.051	7.139	7.192	7.367	7.572	7.871	7.29	7.372
mMC004421	5.432	5.49	5.607	5.707	5.304	5.452	6.428	6.225	5.561	5.615	5.819	6.169	5.049	6.053	5.727	5.61	5.195	5.845
mMC004422	11.162	11.083	11.471	11.317	11.646	11.185	11.538	11.309	11.683	11.322	11.456	11.354	11.453	11.606	11.379	11.385	11.365	11.676
mMC004423	12.19	12.306	12.339	11.897	12.366	11.909	12.304	11.766	12.564	12.183	12.264	12.068	11.892	12.27	12.4	12.498	12.64	12.67
mMC004424	6.44	5.912	5.898	6.153	6.13	5.794	6.481	6.652	6.174	6.037	6.172	6.65	5.884	5.878	6.094	5.939	5.628	6.59
mMC004425	8.012	7.118	7.561	7.783	8.546	8.866	8.472	8.415	8.001	7.664	9.579	9.491	7.887	7.743	7.915	7.242	8.261	9.496
mMC004426	5.534	4.671	5.607	5.349	5.645	5.417	6.674	6.662	5.474	5.615	6.045	5.944	5.544	6.179	5.112	5.036	5.599	5.649
mMC004427	10.85	11.182	9.782	11.027	11.024	10.861	10.536	10.172	10.598	10.235	10.528	10.47	10.29	10.669	10.997	11.086	11.076	10.843
mMC004428	5.123	4.958	4.946	5.235	4.867	5.144	5.242	4.647	4.906	4.596	4.737	4.945	4.579	4.408	4.653	5.371	4.9	5.075
mMC004429	7.124	6.933	6.901	6.153	6.13	6.911	6.864	7.126	6.414	6.53	6.857	6.561	6.886	6.676	6.771	6.393	5.917	6.633
mMC004430	4.738	4.849	5.375	5.069	5.484	5.186	4.459	4.366	4.296	4.596	4.824	4.486	4.617	4.821	4.711	5.455	4.853	4.848
mMC004431	9.999	10.015	9.486	9.05	9.599	9.669	9.734	9.076	9.832	9.082	8.925	8.644	9.586	9.39	10.009	10.036	10.227	9.899
mMC004432	4.378	4.248	5.245	5.112	4.867	4.865	4.596	4.086	3.586	5.224	4.599	4.653	4.83	4.784	5.112	4.68	5.27	5.105
mMC004433	10.253	10.377	10.53	9.914	9.97	9.909	10.379	9.791	10.263	9.762	9.958	9.799	9.815	10.054	10.126	10.178	10.016	9.998
mMC004434	7.846	6.86	7.772	7.317	8.46	7.449	8.961	8.943	7.919	8.163	7.78	7.528	8.637	8.058	7.038	6.327	7.784	7.158
mMC004435	5.66	6.432	6.867	5.845	5.955	6.14	6.74	7.029	6.229	7.286	6.824	7.131	7.416	6.896	5.603	6.233	5.569	5.649
mMC004436	6.959	7.028	7.184	7.03	7.955	6.975	7.566	7.648	7.004	7.78	7.413	7.608	6.417	7.748	6.924	6.107	6.595	6.439
mMC004437	9.877	8.93	10.031	9.492	9.852	9.353	11.45	11.728	10.647	11.231	11.076	10.868	11.639	11.108	10.122	9.21	9.743	9.715
mMC004438	6.008	5.202	5.495	6.11	6.21	5.679	6.066	6.328	4.773	5.224	5.021	5.042	6.074	5.762	5.468	5.282	5.306	5.273
mMC004439	6.869	4.958	5.898	6.175	6.045	5.977	7.523	7.488	6.789	7.267	7.042	6.915	6.789	7.234	5.727	5.327	5.713	6.746
mMC004440	9.794	10.224	10.83	10.405	10.564	10.037	11.144	10.846	11.128	10.591	11.172	10.849	10.733	11.168	11.247	11.492	11.321	11.492
mMC004441	6.27	6.329	5.963	6.132	6.311	5.738	6.099	5.896	5.669	6.239	6.322	5.592	5.901	6.085	6.023	6.025	5.893	6.171
mMC004442	7.975	7.86	8.493	7.597	7.761	7.86	7.965	7.488	7.996	7.295	7.653	7.504	7.771	7.764	7.961	7.879	8.172	8.161
mMC004443	9.268	9.797	8.256	8.969	9.31	8.973	9.596	9.365	9.964	9.17	9.421	9.294	8.624	8.849	9.769	10.039	10.149	9.845
mMC004444	8.41	8.587	8.264	7.719	8.541	8.275	8.704	8.307	8.564	8.691	8.335	8.468	8.341	8.443	8.018	8.273	9.054	8.604
mMC004445	6.385	7.015	7.202	6.479	7.407	6.526	7.695	7.389	7.316	7.515	6.581	7.705	6.789	7.166	7.12	5.75	6.966	7.104
mMC004446	13.224	12.746	12.681	13.115	12.023	12.415	12.656	13.199	13.143	12.205	12.093	13.413	9.659	11.828	13.488	11.877	11.185	13.277
mMC004447	6.309	6.147	6.215	5.897	6.311	6.474	6.083	6.425	6.414	5.877	6.119	6.257	5.85	5.968	6.227	6.08	6.032	6.861
mMC004448	5.689	5.452	4.529	5.522	5.645	5.822	6.387	6.184	5.474	5.399	5.819	5.592	5.85	5.268	5.358	5.495	5.443	5.789
mMC004449	8.276	8.645	8.299	7.967	8.296	7.971	8.877	8.65	9.052	8.517	8.958	8.731	8.814	8.844	8.119	8.161	7.887	8.18
mMC004450	4.738	4.4	4.773	5.195	5.351	4.761	5.212	4.231	4.773	4.541	4.646	4.692	3.774	4.962	4.767	5.036	4.9	4.916
mMC004451	4.567	4.168	4.42	4.559	5.607	5.227	4.915	4.921	4.678	4.702	4.449	5.354	4.459	4.746	4.653	5.188	5.075	5.075
mMC004452	5.831	3.61	5.685	5.791	4.929	5.648	6.415	5.601	5.413	5.585	4.693	5.405	5.901	5.499	5.727	3.651	5.233	5.519
mMC004453	11.598	12.748	12.403	12.104	12.469	12.449	12.6	12.205	12.793	11.52	12.617	12.462	12.405	12.733	12.73	12.858	12.754	12.579
mMC004454	8.898	8.662	8.617	8.334	8.782	8.592	9.036	8.205	8.93	8.992	8.37	8.168	8.74	8.33	8.776	8.96	8.921	8.91
mMC004455	8.139	8.426	8.455	7.929	8.046	8.044	8.31	8.135	8.118	7.887	7.999	7.979	8.148	8.427	8.298	8.498	8.266	8.1
mMC004456	5.776	5.633	5.685	5.586	5.891	5.679	7.068	6.701	5.865	7.046	6.541	6.549	6.798	7.012	4.924	5.75	5.713	5.649
mMC004457	4.989	4.671	4.245	5.421	5.567	4.402	4.552	4.79	4.989	4.849	5.021	4.731	5.049	4.995	5.24	5.088	4.421	4.74
mMC004458	10.683	8.653	8.425	11.015	8.46	8.869	8.986	8.67	8.437	11.061	8.513	8.235	8.492	10.907	8.524	8.342	8.634	8.735
mMC004459	8.15	8.415	8.617	7.689	7.734	8.02	8.398	7.707	8.093	7.97	7.555	7.431	7.99	7.881	7.724	7.887	7.893	8.176
mMC004460	5.397	5.202	5.21	5.112	5.256	4.591	5.02	4.823	4.818	5.108	4.693	4.35	4.24	5.375	5.021	4.926	4.945	4.369
mMC004461	5.883	6.047	5.735	6.316	5.923	6.543	6.519	6.353	6.43	5.853	6.767	6.66	6.452	5.821	6.726	6.184	6.054	6.414
mMC004462	6.166	5.763	5.71	5.871	5.484	5.553	5.804	6.17	6.366	5.464	6.19	6.703	5.266	5.375	6.369	5.414	5.116	6.842
mMC004463	7.146	6.021	6.987	6.815	7.197	7.059	7.946	7.975	7.676	7.678	7.602	7.418	7.26	7.941	7.242	6.158	7.035	6.87
mMC004464	4.167	4.849	4.987	4.234	5.206	3.958	4.362	4.451	4.577	4.099	4.227	4.203	4.989	4.543	3.945	4.68	4.014	4.882
mMC004465	11.458	11.915	11.558	11.172	11.784	11.493	11.637	11.51	11.44	11.148	11.961	11.716	11.414	11.839	11.221	11.215	11.615	11.958
mMC004466	4.626	5.06	4.727	4.834	5.397	4.706	4.506	4.492	4.678	4.541	4.227	4.978	4.959	4.051	5.24	4.982	4.481	4.882
mMC004467	5.883	6.195	6.005	6.019	6.598	5.977	7.231	7.203	7.282	7.577	6.428	7.373	6.16	6.914	6.711	5.682	6.314	6.706
mMC004468	8.516	8.61	8.393	8.782	9.102	8.721	8.539	8.482	8.448	8.364	8.358	8.228	8.323	8.819	8.701	8.775	8.486	8.216
mMC004469	9.644	9.854	9.335	9.312	9.537	9.407	9.926	9.841	9.986	10.185	9.095	9.643	9.133	9.964	9.734	9.655	9.725	9.603
mMC004470	8.765	9.085	8.044	8.325	8.206	8.153	7.992	8.038	8.314	7.692	8.177	7.913	7.695	8.045	8.727	8.808	7.843	7.878
mMC004471	5.165	5.01	4.68	4.559	4.441	4.964	4.682	4.684	4.906	4.984	5.094	4.486	5.134	5.24	5.28	5.495	4.99	4.813
mMC004472	9.57	9.593	9.589	9.692	10.02	9.516	9.912	10.061	10.013	9.968	10.005	9.833	9.959	10.218	9.892	9.784	9.597	9.912
mMC004473	7.079	7.981	6.832	7.515	6.045	7.847	7.965	7.27	7.796	8.032	8.502	8.385	8.836	7.862	7.935	7.527	6.966	7.855
mMC004474	5.467	5.413	5.607	5.791	5.891	5.679	5.487	5.208	5.029	5.495	5.579	5.635	6.417	5.523	6.117	5.455	4.755	6.215
mMC004475	6.032	6.653	6.085	6.175	5.567	5.822	6.401	6.448	5.932	5.671	5.655	6.012	5.388	5.7	5.395	5.879	5.599	5.586
mMC004476	7.521	7.41	7.184	7.132	7.275	7.44	6.803	6.559	7.815	7.384	6.72	6.993	6.825	6.77	7.52	7.254	7.345	7.266
mMC004477	9.31	9.671	9.509	9.37	9.566	10.124	8.523	8.521	8.571	8.702	8.639	8.839	8.742	9.061	8.58	8.615	9.634	8.862
mMC004478	14.967	15.218	14.817	14.97	15.361	15.148	14.227	14.101	14.71	14.576	14.584	14.494	14.231	14.799	15.206	15.383	15.161	14.754
mMC004479	8.574	8.587	8.631	8.344	8.847	8.664	9.111	8.854	8.675	9.177	8.744	8.761	9.035	9.149	8.576	8.736	8.902	8.303
mMC004480	4.893	5.109	5.245	4.618	5.441	5.186	5.087	4.72	5.382	5.464	5.63	5.547	5.457	6.337	5.432	5.573	5.507	4.949
mMC004481	8	7.822	7.872	6.933	6.676	7.287	8.242	8.265	8.992	9.155	9.364	9.35	9.396	8.805	8.387	8.027	7.001	7.143
mMC004482	5.123	4.904	5.784	4.932	5.791	5.381	5.804	5.474	5.695	5.148	4.945	5.133	4.83	5.475	5.156	5.371	5.195	5.649
mMC004483	4.738	4.541	4.818	4.618	5.206	4.706	4.723	4.79	4.773	4.984	4.285	5.073	4.928	4.962	4.821	4.469	5.116	4.981
mMC004484	8.065	8.143	8.229	8.135	8.302	7.971	8.533	8.153	8.137	8.059	8.224	8.042	7.908	8.388	7.84	8.37	8.182	7.974
mMC004485	10.434	11.268	11.485	11.433	10.945	11.069	10.743	10.896	11.034	10.882	11.062	11.031	10.673	11.007	11.017	11.275	11.363	11.249
mMC004486	7.189	7.489	7.332	7.762	7.62	7.777	7.893	7.383	7.885	8.42	8.229	8.741	8.714	8.139	7.701	7.815	7.695	7.636
mMC004487	5.719	5.633	5.466	5.707	5.791	5.902	4.951	5.26	5.72	5.331	4.737	4.805	4.896	5.322	4.924	5.455	5.819	5.898
mMC004488	9.141	9.078	9.097	8.488	8.842	9.209	8.131	8.219	8.864	8.333	7.837	7.872	8.297	8.337	8.958	9.014	8.538	8.792
mMC004489	10.246	10.16	10.616	10.23	10.339	10.332	10.332	9.903	10.137	9.972	9.844	10.041	10.267	10.253	10.392	10.669	10.746	10.113
mMC004490	5.206	5.202	4.727	4.436	4.358	4.915	4.362	5.234	5.25	5.725	5.386	4.911	5.106	4.585	4.924	4.68	5.306	4.949
mMC004491	6.229	6.565	5.58	5.971	5.484	6.14	6.519	6.493	6.813	6.56	6.62	6.549	6.357	6.82	5.973	5.848	6.295	5.691
mMC004492	13.541	13.662	13.768	13.957	14.086	13.88	13.187	12.94	13.026	13.101	13.149	12.98	12.806	13.282	13.483	13.741	13.675	13.311
mMC004493	11.391	11.325	11.481	11.424	11.997	11.707	6.793	7.005	6.789	6.785	6.064	6.514	6.635	5.859	6.988	7.075	7.593	7.306
mMC004494	11.063	11.079	11.097	11.023	11.237	11.131	11.299	11.122	11.722	11.747	11.353	11.237	11.339	11.459	11.502	11.812	11.855	11.571
mMC004495	13.32	13.488	13.626	13.362	13.615	13.439	13.709	13.522	13.613	13.678	13.704	13.538	13.485	13.795	14.038	14.107	14.07	13.778
mMC004496	7.044	6.8	7.466	7.164	7.452	7.536	7.356	6.916	7.255	7.483	7.144	6.941	6.985	7.143	7.013	7.061	7.441	7.049
mMC004497	8.171	7.527	7.503	7.865	6.855	7.777	8.024	8.301	7.815	7.747	8.233	8.055	8.017	7.602	7.739	6.518	6.35	8.194
mMC004498	5.689	5.01	5.831	5.845	5.397	5.227	5.631	5.099	5.216	5.148	5.526	5.302	5.019	5.896	5.635	4.68	4.853	5.473
mMC004499	5.776	5.94	5.633	5.947	6.015	6.096	5.784	5.474	6.62	6.45	6.857	6.442	6.675	6.194	5.841	5.909	6.032	5.586
mMC004500	8.432	8.757	9.121	8.951	8.945	9.266	9.614	9.267	9.358	9.226	8.871	9.036	9.478	9.627	8.743	8.989	9.126	8.748
mMC004501	7.579	8.048	8.184	7.961	7.407	8.02	7.678	7.309	7.914	8.173	8.053	8.291	8.332	8.07	7.768	7.566	7.73	7.987
mMC004502	13.18	13.281	13.224	13.298	13.38	13.278	12.407	12.128	12.447	12.464	12.488	12.295	12.387	12.787	13.059	13.197	13.121	12.825
mMC004503	11.501	11.547	11.321	11.342	11.429	11.114	11.139	10.895	10.803	10.918	11.078	10.919	10.439	10.741	10.984	11.149	11.264	11.227
mMC004504	9.38	9.306	8.079	7.762	8.562	9.052	6.531	6.812	5.746	5.778	6.19	5.891	6.86	5.932	6.117	5.909	5.917	6.766
mMC004505	4.506	5.06	4.053	4.834	5.101	4.761	4.951	4.322	4.038	3.796	4.396	4.152	5.501	5.268	5.067	4.68	5.033	5.013
mMC004506	7.495	7.271	6.335	6.216	6.074	6.118	6.923	7.8	7.299	7.035	7.88	7.534	7.568	7.544	7.354	7.167	7.1	7.429
mMC004507	5.883	5.49	5.685	5.871	5.484	5.417	5.72	5.382	5.746	5.365	5.987	5.354	5.626	5.523	6.206	5.816	5.819	5.916
mMC004508	6.25	7.041	6.878	6.562	6.732	6.384	6.165	6.425	6.366	6.759	6.383	6.478	5.934	6.323	6.227	6.902	6.47	6.888
[truncated: 3,133,325 more chars]
